# Supplementary material for: Genome-wide identification and comparative in-silico characterization of β-galactosidase (GH-35) in ascomycetes and its role in germ tube development of Aspergillus fumigatus via RNA-seq analysis
Source: PLoS One. 2023 Jun 22;18(6):e0286428. doi: 10.1371/journal.pone.0286428 (PMC10287015; doi:10.1371/journal.pone.0286428)
Supplement: S3 File — (ZIP) [file pone.0286428.s003.zip › biological process.txt]

Level	GO ID	GO Name	GO Type	Parents (ACC)	Parents (Name)	#Hits
1	GO:0008150	biological_process	Biological Process			11
2	GO:0008152	metabolic process	Biological Process	GO:0008150	biological_process	11
3	GO:0071704	organic substance metabolic process	Biological Process	GO:0008152	metabolic process	11
3	GO:0009056	catabolic process	Biological Process	GO:0008152	metabolic process	1
3	GO:0044238	primary metabolic process	Biological Process	GO:0008152	metabolic process	11
4	GO:0043170	macromolecule metabolic process	Biological Process	GO:0071704	organic substance metabolic process	1
4	GO:0005975	carbohydrate metabolic process	Biological Process	GO:0071704, GO:0044238	organic substance metabolic process, primary metabolic process	11
4	GO:1901575	organic substance catabolic process	Biological Process	GO:0071704, GO:0009056	organic substance metabolic process, catabolic process	1
5	GO:0016052	carbohydrate catabolic process	Biological Process	GO:0005975, GO:1901575	carbohydrate metabolic process, organic substance catabolic process	1
5	GO:0005976	polysaccharide metabolic process	Biological Process	GO:0043170, GO:0005975	macromolecule metabolic process, carbohydrate metabolic process	1
5	GO:0009057	macromolecule catabolic process	Biological Process	GO:0043170, GO:1901575	macromolecule metabolic process, organic substance catabolic process	1
6	GO:0000272	polysaccharide catabolic process	Biological Process	GO:0016052, GO:0005976, GO:0009057	carbohydrate catabolic process, polysaccharide metabolic process, macromolecule catabolic process	1
