# Supplementary material for: Genome-wide identification and comparative in-silico characterization of β-galactosidase (GH-35) in ascomycetes and its role in germ tube development of Aspergillus fumigatus via RNA-seq analysis
Source: PLoS One. 2023 Jun 22;18(6):e0286428. doi: 10.1371/journal.pone.0286428 (PMC10287015; doi:10.1371/journal.pone.0286428)
Supplement: S3 File — (ZIP) [file pone.0286428.s003.zip › molecular function.txt]

Level	GO ID	GO Name	GO Type	Parents (ACC)	Parents (Name)	#Hits
1	GO:0003674	molecular_function	Molecular Function			11
2	GO:0003824	catalytic activity	Molecular Function	GO:0003674	molecular_function	11
3	GO:0016787	hydrolase activity	Molecular Function	GO:0003824	catalytic activity	11
4	GO:0016798	hydrolase activity, acting on glycosyl bonds	Molecular Function	GO:0016787	hydrolase activity	11
5	GO:0004553	hydrolase activity, hydrolyzing O-glycosyl compounds	Molecular Function	GO:0016798	hydrolase activity, acting on glycosyl bonds	11
6	GO:0015925	galactosidase activity	Molecular Function	GO:0004553	hydrolase activity, hydrolyzing O-glycosyl compounds	11
7	GO:0004565	beta-galactosidase activity	Molecular Function	GO:0015925	galactosidase activity	11
