# Supplementary material for: Genome-wide identification and comparative in-silico characterization of β-galactosidase (GH-35) in ascomycetes and its role in germ tube development of Aspergillus fumigatus via RNA-seq analysis
Source: PLoS One. 2023 Jun 22;18(6):e0286428. doi: 10.1371/journal.pone.0286428 (PMC10287015; doi:10.1371/journal.pone.0286428)
Supplement: S4 File — (ZIP) [file pone.0286428.s004.zip › AfuBG refine.pdb]

REMARK TARGET AfuBG
REMARK METHOD 3Drefine
REMARK MODEL 5
REMARK Optimize HB Network and Energy Minimize
ATOM      1  N   ALA A   1       2.266   0.435   0.739  1.00  1.67
ATOM      2  CA  ALA A   1       3.357  -0.169  -0.068  1.00  4.77
ATOM      3  CB  ALA A   1       2.766  -1.084  -1.142  1.00  2.60
ATOM      4  C   ALA A   1       4.218   0.935  -0.716  1.00  1.23
ATOM      5  O   ALA A   1       3.686   1.913  -1.220  1.00  3.25
ATOM      6  N   PRO A   2       5.578   0.800  -0.662  1.00  3.84
ATOM      7  CA  PRO A   2       6.512   1.824  -1.263  1.00  0.95
ATOM      8  CB  PRO A   2       7.875   1.378  -0.752  1.00  0.56
ATOM      9  C   PRO A   2       6.471   1.875  -2.806  1.00  1.27
ATOM     10  O   PRO A   2       6.224   0.872  -3.465  1.00  1.77
ATOM     11  CG  PRO A   2       7.728  -0.106  -0.567  1.00  3.90
ATOM     12  CD  PRO A   2       6.325  -0.286  -0.014  1.00  0.44
ATOM     13  H   SER A   3       6.922   3.775  -2.779  1.00  3.79
ATOM     14  N   SER A   3       6.735   3.059  -3.348  1.00  3.00
ATOM     15  CA  SER A   3       6.721   3.324  -4.816  1.00  3.23
ATOM     16  CB  SER A   3       5.737   4.409  -5.123  1.00  3.57
ATOM     17  C   SER A   3       8.066   3.755  -5.351  1.00  0.60
ATOM     18  O   SER A   3       8.166   4.107  -6.470  1.00  0.44
ATOM     19  OG  SER A   3       6.105   5.615  -4.452  1.00  4.17
ATOM     20  H   PHE A   4       9.008   3.244  -3.726  1.00  2.55
ATOM     21  N   PHE A   4       9.086   3.674  -4.571  1.00  3.31
ATOM     22  CA  PHE A   4      10.381   4.205  -4.990  1.00  2.47
ATOM     23  CB  PHE A   4      11.135   4.564  -3.755  1.00  1.97
ATOM     24  C   PHE A   4      11.145   3.216  -5.819  1.00  4.22
ATOM     25  O   PHE A   4      12.368   3.021  -5.637  1.00  1.75
ATOM     26  CG  PHE A   4      10.221   5.185  -2.782  1.00  4.25
ATOM     27  CD1 PHE A   4       9.644   4.424  -1.759  1.00  4.13
ATOM     28  CE1 PHE A   4       8.720   4.991  -0.887  1.00  1.42
ATOM     29  CZ  PHE A   4       8.323   6.311  -1.063  1.00  4.03
ATOM     30  CD2 PHE A   4       9.875   6.526  -2.896  1.00  3.99
ATOM     31  CE2 PHE A   4       8.948   7.099  -2.024  1.00  1.35
ATOM     32  H   SER A   5       9.583   2.953  -7.027  1.00  4.95
ATOM     33  N   SER A   5      10.460   2.643  -6.817  1.00  2.41
ATOM     34  CA  SER A   5      11.036   1.636  -7.624  1.00  4.79
ATOM     35  CB  SER A   5       9.957   0.954  -8.470  1.00  3.95
ATOM     36  C   SER A   5      12.147   2.224  -8.505  1.00  2.06
ATOM     37  O   SER A   5      12.923   1.488  -9.132  1.00  4.50
ATOM     38  OG  SER A   5       9.415   1.858  -9.418  1.00  4.65
ATOM     39  H   HIS A   6      11.582   4.078  -8.089  1.00  4.01
ATOM     40  N   HIS A   6      12.190   3.557  -8.599  1.00  1.60
ATOM     41  CA  HIS A   6      13.189   4.223  -9.455  1.00  1.29
ATOM     42  CB  HIS A   6      12.505   5.161 -10.392  1.00  2.15
ATOM     43  C   HIS A   6      14.211   5.035  -8.673  1.00  2.05
ATOM     44  O   HIS A   6      15.052   5.664  -9.280  1.00  0.85
ATOM     45  CG  HIS A   6      11.503   4.513 -11.242  1.00  4.67
ATOM     46  ND1 HIS A   6      11.825   3.713 -12.317  1.00  1.08
ATOM     47  HD1 HIS A   6      12.704   3.525 -12.633  1.00  3.34
ATOM     48  CE1 HIS A   6      10.714   3.321 -12.910  1.00  0.23
ATOM     49  NE2 HIS A   6       9.695   3.754 -12.206  1.00  3.58
ATOM     50  HE2 HIS A   6       8.787   3.538 -12.377  1.00  4.64
ATOM     51  CD2 HIS A   6      10.168   4.476 -11.132  1.00  3.24
ATOM     52  H   HIS A   7      13.666   4.343  -6.915  1.00  4.56
ATOM     53  N   HIS A   7      14.218   4.966  -7.361  1.00  2.43
ATOM     54  CA  HIS A   7      15.103   5.838  -6.593  1.00  1.79
ATOM     55  CB  HIS A   7      14.946   5.512  -5.076  1.00  4.34
ATOM     56  C   HIS A   7      16.604   5.631  -7.008  1.00  2.73
ATOM     57  O   HIS A   7      17.311   6.594  -7.421  1.00  2.92
ATOM     58  CG  HIS A   7      15.943   6.249  -4.216  1.00  0.79
ATOM     59  ND1 HIS A   7      15.828   7.594  -3.937  1.00  2.09
ATOM     60  HD1 HIS A   7      15.126   8.167  -4.225  1.00  0.41
ATOM     61  CE1 HIS A   7      16.843   7.967  -3.176  1.00  0.19
ATOM     62  NE2 HIS A   7      17.606   6.914  -2.948  1.00  1.81
ATOM     63  HE2 HIS A   7      18.375   6.912  -2.390  1.00  3.95
ATOM     64  CD2 HIS A   7      17.047   5.817  -3.557  1.00  0.39
ATOM     65  H   SER A   8      16.463   3.720  -6.810  1.00  2.26
ATOM     66  N   SER A   8      17.041   4.429  -6.994  1.00  0.72
ATOM     67  CA  SER A   8      18.405   4.157  -7.274  1.00  2.09
ATOM     68  CB  SER A   8      18.689   2.747  -6.949  1.00  1.45
ATOM     69  C   SER A   8      18.706   4.383  -8.727  1.00  2.71
ATOM     70  O   SER A   8      19.848   4.789  -9.101  1.00  2.19
ATOM     71  OG  SER A   8      18.001   1.894  -7.859  1.00  4.02
ATOM     72  H   SER A   9      16.850   4.034  -9.287  1.00  3.99
ATOM     73  N   SER A   9      17.694   4.235  -9.585  1.00  1.74
ATOM     74  CA  SER A   9      17.913   4.439 -10.969  1.00  2.48
ATOM     75  CB  SER A   9      16.644   4.109 -11.729  1.00  1.94
ATOM     76  C   SER A   9      18.235   5.864 -11.165  1.00  4.34
ATOM     77  O   SER A   9      19.206   6.208 -11.833  1.00  2.44
ATOM     78  OG  SER A   9      16.315   2.742 -11.587  1.00  1.23
ATOM     79  H   GLN A  10      16.878   6.403  -9.884  1.00  0.28
ATOM     80  N   GLN A  10      17.496   6.720 -10.486  1.00  0.77
ATOM     81  CA  GLN A  10      17.663   8.120 -10.640  1.00  1.82
ATOM     82  CB  GLN A  10      16.671   8.876  -9.945  1.00  1.07
ATOM     83  C   GLN A  10      18.954   8.525 -10.190  1.00  2.02
ATOM     84  O   GLN A  10      19.630   9.278 -10.871  1.00  4.15
ATOM     85  CG  GLN A  10      16.836  10.316 -10.250  1.00  4.95
ATOM     86  CD  GLN A  10      16.592  10.585 -11.718  1.00  0.69
ATOM     87  NE2 GLN A  10      17.573  11.135 -12.366  1.00  4.97
ATOM     88 HE21 GLN A  10      18.357  11.351 -11.893  1.00  3.66
ATOM     89 HE22 GLN A  10      17.471  11.335 -13.282  1.00  4.81
ATOM     90  OE1 GLN A  10      15.526  10.232 -12.277  1.00  3.88
ATOM     91  H   ASP A  11      18.831   7.344  -8.637  1.00  0.77
ATOM     92  N   ASP A  11      19.387   7.965  -9.091  1.00  3.76
ATOM     93  CA  ASP A  11      20.658   8.288  -8.540  1.00  1.53
ATOM     94  CB  ASP A  11      20.815   7.453  -7.280  1.00  2.43
ATOM     95  C   ASP A  11      21.759   7.937  -9.530  1.00  2.00
ATOM     96  O   ASP A  11      22.598   8.754  -9.826  1.00  4.96
ATOM     97  CG  ASP A  11      22.068   7.710  -6.545  1.00  1.84
ATOM     98  OD1 ASP A  11      22.495   8.872  -6.482  1.00  1.36
ATOM     99  OD2 ASP A  11      22.671   6.748  -6.054  1.00  4.44
ATOM    100  H   ALA A  12      21.011   6.224  -9.928  1.00  3.34
ATOM    101  N   ALA A  12      21.682   6.775 -10.121  1.00  1.28
ATOM    102  CA  ALA A  12      22.675   6.340 -11.049  1.00  4.69
ATOM    103  CB  ALA A  12      22.349   4.902 -11.508  1.00  4.66
ATOM    104  C   ALA A  12      22.720   7.279 -12.218  1.00  2.12
ATOM    105  O   ALA A  12      23.777   7.694 -12.614  1.00  1.48
ATOM    106  H   ALA A  13      20.783   7.500 -12.307  1.00  0.77
ATOM    107  N   ALA A  13      21.520   7.723 -12.713  1.00  1.91
ATOM    108  CA  ALA A  13      21.427   8.612 -13.858  1.00  3.79
ATOM    109  CB  ALA A  13      19.948   8.865 -14.186  1.00  3.55
ATOM    110  C   ALA A  13      22.070   9.897 -13.529  1.00  2.84
ATOM    111  O   ALA A  13      22.871  10.433 -14.308  1.00  3.75
ATOM    112  H   ASN A  14      21.364   9.893 -11.734  1.00  0.58
ATOM    113  N   ASN A  14      21.830  10.379 -12.326  1.00  4.18
ATOM    114  CA  ASN A  14      22.339  11.604 -11.938  1.00  3.26
ATOM    115  CB  ASN A  14      21.805  11.986 -10.533  1.00  1.16
ATOM    116  C   ASN A  14      23.843  11.531 -11.914  1.00  0.91
ATOM    117  O   ASN A  14      24.470  12.354 -12.420  1.00  0.84
ATOM    118  CG  ASN A  14      20.362  12.423 -10.531  1.00  0.57
ATOM    119  ND2 ASN A  14      19.742  12.434  -9.346  1.00  1.39
ATOM    120 HD21 ASN A  14      20.226  12.163  -8.582  1.00  3.91
ATOM    121 HD22 ASN A  14      18.848  12.722  -9.293  1.00  4.82
ATOM    122  OD1 ASN A  14      19.818  12.818 -11.552  1.00  1.90
ATOM    123  H   LYS A  15      23.904   9.759 -11.133  1.00  4.36
ATOM    124  N   LYS A  15      24.412  10.458 -11.404  1.00  1.15
ATOM    125  CA  LYS A  15      25.809  10.354 -11.330  1.00  5.00
ATOM    126  CB  LYS A  15      26.223   9.087 -10.567  1.00  0.89
ATOM    127  C   LYS A  15      26.381  10.361 -12.707  1.00  0.61
ATOM    128  O   LYS A  15      27.309  11.073 -12.963  1.00  4.73
ATOM    129  CG  LYS A  15      26.094   9.189  -9.057  1.00  2.77
ATOM    130  CD  LYS A  15      26.554   7.894  -8.385  1.00  3.21
ATOM    131  CE  LYS A  15      26.604   8.023  -6.857  1.00  4.54
ATOM    132  NZ  LYS A  15      25.292   8.283  -6.271  1.00  2.79
ATOM    133  H   ARG A  16      24.942   9.261 -13.495  1.00  2.94
ATOM    134  N   ARG A  16      25.746   9.656 -13.665  1.00  0.74
ATOM    135  CA  ARG A  16      26.304   9.579 -14.951  1.00  4.31
ATOM    136  CB  ARG A  16      25.462   8.591 -15.932  1.00  0.01
ATOM    137  C   ARG A  16      26.335  10.964 -15.565  1.00  0.97
ATOM    138  O   ARG A  16      27.293  11.341 -16.250  1.00  4.84
ATOM    139  CG  ARG A  16      25.535   7.085 -15.583  1.00  3.84
ATOM    140  CD  ARG A  16      24.884   6.231 -16.663  1.00  0.82
ATOM    141  NE  ARG A  16      23.473   6.489 -16.833  1.00  4.51
ATOM    142  HE  ARG A  16      23.233   7.133 -17.492  1.00  3.68
ATOM    143  CZ  ARG A  16      22.516   5.938 -16.200  1.00  4.03
ATOM    144  NH1 ARG A  16      22.756   5.028 -15.217  1.00  3.07
ATOM    145  NH2 ARG A  16      21.265   6.278 -16.505  1.00  1.93
ATOM    146  H   GLU A  17      24.597  11.377 -14.841  1.00  0.20
ATOM    147  N   GLU A  17      25.300  11.697 -15.375  1.00  1.19
ATOM    148  CA  GLU A  17      25.212  13.012 -15.930  1.00  2.06
ATOM    149  CB  GLU A  17      23.819  13.398 -16.131  1.00  3.03
ATOM    150  C   GLU A  17      26.073  14.078 -15.161  1.00  2.60
ATOM    151  O   GLU A  17      26.446  15.026 -15.688  1.00  3.62
ATOM    152  CG  GLU A  17      23.180  12.541 -17.271  1.00  0.14
ATOM    153  CD  GLU A  17      21.748  12.949 -17.612  1.00  4.33
ATOM    154  OE1 GLU A  17      21.157  13.739 -16.850  1.00  3.16
ATOM    155  OE2 GLU A  17      21.232  12.510 -18.657  1.00  0.40
ATOM    156  H   LEU A  18      25.941  13.195 -13.561  1.00  1.95
ATOM    157  N   LEU A  18      26.278  13.878 -13.926  1.00  4.27
ATOM    158  CA  LEU A  18      26.947  14.809 -13.066  1.00  2.96
ATOM    159  CB  LEU A  18      27.615  14.019 -11.957  1.00  1.67
ATOM    160  C   LEU A  18      28.012  15.619 -13.673  1.00  3.08
ATOM    161  O   LEU A  18      27.896  16.844 -13.719  1.00  4.66
ATOM    162  CG  LEU A  18      28.665  14.733 -11.121  1.00  2.48
ATOM    163  CD1 LEU A  18      28.049  15.870 -10.312  1.00  4.35
ATOM    164  CD2 LEU A  18      29.440  13.753 -10.219  1.00  2.91
ATOM    165  H   LEU A  19      28.926  14.135 -14.275  1.00  1.58
ATOM    166  N   LEU A  19      28.929  15.071 -14.164  1.00  2.23
ATOM    167  CA  LEU A  19      30.016  15.836 -14.616  1.00  2.51
ATOM    168  CB  LEU A  19      31.140  15.026 -14.867  1.00  1.07
ATOM    169  C   LEU A  19      29.671  16.744 -15.746  1.00  3.17
ATOM    170  O   LEU A  19      30.286  17.778 -15.884  1.00  0.38
ATOM    171  CG  LEU A  19      31.719  14.428 -13.641  1.00  0.79
ATOM    172  CD1 LEU A  19      32.872  13.609 -13.987  1.00  4.19
ATOM    173  CD2 LEU A  19      32.089  15.514 -12.664  1.00  4.28
ATOM    174  H   GLN A  20      28.231  15.618 -16.408  1.00  2.52
ATOM    175  N   GLN A  20      28.739  16.385 -16.574  1.00  1.00
ATOM    176  CA  GLN A  20      28.463  17.244 -17.771  1.00  2.90
ATOM    177  CB  GLN A  20      29.682  17.266 -18.606  1.00  3.09
ATOM    178  C   GLN A  20      27.247  16.852 -18.619  1.00  4.18
ATOM    179  O   GLN A  20      26.657  15.750 -18.476  1.00  1.11
ATOM    180  CG  GLN A  20      29.582  16.342 -19.737  1.00  2.46
ATOM    181  CD  GLN A  20      30.844  16.220 -20.482  1.00  2.44
ATOM    182  NE2 GLN A  20      31.948  16.024 -19.767  1.00  1.64
ATOM    183 HE21 GLN A  20      31.874  15.993 -18.826  1.00  3.92
ATOM    184 HE22 GLN A  20      32.769  15.895 -20.206  1.00  3.01
ATOM    185  OE1 GLN A  20      30.874  16.334 -21.679  1.00  0.99
ATOM    186  H   ASP A  21      27.238  18.669 -19.413  1.00  2.44
ATOM    187  N   ASP A  21      26.819  17.828 -19.462  1.00  0.11
ATOM    188  CA  ASP A  21      25.710  17.665 -20.431  1.00  1.98
ATOM    189  CB  ASP A  21      25.013  18.982 -20.504  1.00  4.33
ATOM    190  C   ASP A  21      26.164  17.197 -21.866  1.00  1.59
ATOM    191  O   ASP A  21      25.450  16.442 -22.519  1.00  2.65
ATOM    192  CG  ASP A  21      24.389  19.322 -19.176  1.00  3.68
ATOM    193  OD1 ASP A  21      23.919  18.397 -18.473  1.00  4.98
ATOM    194  OD2 ASP A  21      24.422  20.488 -18.792  1.00  4.37
ATOM    195  H   LEU A  22      27.959  18.071 -21.779  1.00  2.32
ATOM    196  N   LEU A  22      27.371  17.579 -22.329  1.00  3.51
ATOM    197  CA  LEU A  22      27.751  17.252 -23.728  1.00  3.51
ATOM    198  CB  LEU A  22      29.088  17.924 -24.112  1.00  4.81
ATOM    199  C   LEU A  22      27.864  15.752 -23.921  1.00  1.08
ATOM    200  O   LEU A  22      27.235  15.178 -24.803  1.00  2.60
ATOM    201  CG  LEU A  22      29.395  17.907 -25.590  1.00  0.51
ATOM    202  CD1 LEU A  22      30.377  18.970 -25.970  1.00  1.69
ATOM    203  CD2 LEU A  22      29.827  16.539 -26.050  1.00  3.33
ATOM    204  H   VAL A  23      28.976  15.601 -22.366  1.00  0.58
ATOM    205  N   VAL A  23      28.561  15.126 -23.064  1.00  4.25
ATOM    206  CA  VAL A  23      28.713  13.726 -23.127  1.00  0.10
ATOM    207  CB  VAL A  23      30.236  13.321 -23.045  1.00  0.86
ATOM    208  C   VAL A  23      27.967  13.164 -21.935  1.00  4.44
ATOM    209  O   VAL A  23      28.256  13.545 -20.705  1.00  1.04
ATOM    210  CG1 VAL A  23      30.432  11.796 -23.113  1.00  2.05
ATOM    211  CG2 VAL A  23      31.028  14.006 -24.139  1.00  3.86
ATOM    212  H   THR A  24      26.833  12.127 -23.147  1.00  2.59
ATOM    213  N   THR A  24      26.992  12.342 -22.236  1.00  3.61
ATOM    214  CA  THR A  24      26.205  11.697 -21.213  1.00  3.92
ATOM    215  CB  THR A  24      24.782  12.331 -21.030  1.00  2.41
ATOM    216  C   THR A  24      26.079  10.235 -21.510  1.00  2.32
ATOM    217  O   THR A  24      26.107   9.800 -22.666  1.00  3.45
ATOM    218  CG2 THR A  24      24.842  13.750 -20.559  1.00  1.62
ATOM    219  OG1 THR A  24      24.033  12.242 -22.246  1.00  3.83
ATOM    220  H   TRP A  25      25.733   9.877 -19.685  1.00  3.87
ATOM    221  N   TRP A  25      25.879   9.500 -20.541  1.00  4.96
ATOM    222  CA  TRP A  25      25.840   8.131 -20.700  1.00  2.79
ATOM    223  CB  TRP A  25      27.030   7.501 -19.912  1.00  4.42
ATOM    224  C   TRP A  25      24.542   7.563 -20.199  1.00  4.91
ATOM    225  O   TRP A  25      23.985   8.069 -19.208  1.00  4.39
ATOM    226  CG  TRP A  25      28.384   7.861 -20.451  1.00  1.98
ATOM    227  CD1 TRP A  25      28.632   8.575 -21.594  1.00  4.40
ATOM    228  NE1 TRP A  25      29.970   8.654 -21.813  1.00  4.05
ATOM    229  HE1 TRP A  25      30.377   9.088 -22.555  1.00  0.78
ATOM    230  CD2 TRP A  25      29.648   7.478 -19.936  1.00  3.43
ATOM    231  CE2 TRP A  25      30.624   7.942 -20.847  1.00  2.37
ATOM    232  CE3 TRP A  25      30.035   6.696 -18.915  1.00  2.10
ATOM    233  CZ3 TRP A  25      31.346   6.344 -18.826  1.00  0.31
ATOM    234  CH2 TRP A  25      32.251   6.732 -19.780  1.00  2.85
ATOM    235  CZ2 TRP A  25      31.883   7.477 -20.831  1.00  2.05
ATOM    236  H   ASP A  26      24.380   6.302 -21.743  1.00  0.15
ATOM    237  N   ASP A  26      23.997   6.552 -20.917  1.00  3.30
ATOM    238  CA  ASP A  26      22.792   5.842 -20.452  1.00  0.56
ATOM    239  CB  ASP A  26      21.629   5.790 -21.524  1.00  3.11
ATOM    240  C   ASP A  26      23.158   4.450 -19.835  1.00  2.78
ATOM    241  O   ASP A  26      24.328   4.188 -19.515  1.00  4.60
ATOM    242  CG  ASP A  26      21.885   4.855 -22.653  1.00  2.49
ATOM    243  OD1 ASP A  26      22.831   4.142 -22.574  1.00  1.09
ATOM    244  OD2 ASP A  26      21.146   4.873 -23.652  1.00  2.01
ATOM    245  H   GLN A  27      21.321   3.871 -19.837  1.00  3.72
ATOM    246  N   GLN A  27      22.190   3.613 -19.610  1.00  0.98
ATOM    247  CA  GLN A  27      22.447   2.305 -18.986  1.00  1.10
ATOM    248  CB  GLN A  27      21.208   1.548 -18.650  1.00  0.42
ATOM    249  C   GLN A  27      23.272   1.452 -19.839  1.00  0.73
ATOM    250  O   GLN A  27      24.003   0.607 -19.333  1.00  2.00
ATOM    251  CG  GLN A  27      20.438   2.094 -17.600  1.00  3.77
ATOM    252  CD  GLN A  27      19.248   1.230 -17.249  1.00  3.53
ATOM    253  NE2 GLN A  27      18.860   1.250 -15.939  1.00  0.57
ATOM    254 HE21 GLN A  27      19.349   1.790 -15.333  1.00  3.42
ATOM    255 HE22 GLN A  27      18.107   0.757 -15.669  1.00  0.47
ATOM    256  OE1 GLN A  27      18.632   0.581 -18.137  1.00  3.26
ATOM    257  H   HIS A  28      22.588   2.280 -21.447  1.00  4.89
ATOM    258  N   HIS A  28      23.135   1.589 -21.105  1.00  2.51
ATOM    259  CA  HIS A  28      23.802   0.750 -21.965  1.00  0.66
ATOM    260  CB  HIS A  28      22.740  -0.001 -22.742  1.00  3.31
ATOM    261  C   HIS A  28      24.787   1.453 -22.948  1.00  3.84
ATOM    262  O   HIS A  28      25.659   0.793 -23.470  1.00  0.28
ATOM    263  CG  HIS A  28      21.803  -0.706 -21.827  1.00  2.17
ATOM    264  ND1 HIS A  28      22.142  -1.861 -21.181  1.00  3.37
ATOM    265  HD1 HIS A  28      22.986  -2.296 -21.222  1.00  1.34
ATOM    266  CE1 HIS A  28      21.149  -2.212 -20.371  1.00  1.68
ATOM    267  NE2 HIS A  28      20.138  -1.385 -20.565  1.00  3.77
ATOM    268  HE2 HIS A  28      19.277  -1.475 -20.168  1.00  4.57
ATOM    269  CD2 HIS A  28      20.505  -0.447 -21.492  1.00  0.49
ATOM    270  H   SER A  29      24.166   3.301 -22.625  1.00  1.14
ATOM    271  N   SER A  29      24.740   2.765 -23.131  1.00  0.29
ATOM    272  CA  SER A  29      25.600   3.385 -24.201  1.00  0.07
ATOM    273  CB  SER A  29      24.812   3.333 -25.521  1.00  2.49
ATOM    274  C   SER A  29      26.066   4.852 -23.919  1.00  1.67
ATOM    275  O   SER A  29      25.562   5.520 -23.017  1.00  4.78
ATOM    276  OG  SER A  29      23.578   4.154 -25.458  1.00  0.87
ATOM    277  H   LEU A  30      27.418   4.823 -25.399  1.00  2.18
ATOM    278  N   LEU A  30      27.104   5.329 -24.717  1.00  2.35
ATOM    279  CA  LEU A  30      27.682   6.668 -24.545  1.00  3.72
ATOM    280  CB  LEU A  30      29.261   6.618 -24.726  1.00  1.36
ATOM    281  C   LEU A  30      27.154   7.576 -25.588  1.00  3.98
ATOM    282  O   LEU A  30      27.132   7.233 -26.754  1.00  0.55
ATOM    283  CG  LEU A  30      30.083   5.623 -23.844  1.00  1.78
ATOM    284  CD1 LEU A  30      29.852   4.209 -24.263  1.00  0.31
ATOM    285  CD2 LEU A  30      31.561   5.970 -23.921  1.00  3.82
ATOM    286  H   PHE A  31      26.810   8.943 -24.232  1.00  3.33
ATOM    287  N   PHE A  31      26.784   8.757 -25.168  1.00  0.31
ATOM    288  CA  PHE A  31      26.317   9.747 -26.042  1.00  3.10
ATOM    289  CB  PHE A  31      24.948  10.195 -25.660  1.00  3.46
ATOM    290  C   PHE A  31      27.142  10.897 -26.023  1.00  3.06
ATOM    291  O   PHE A  31      27.418  11.432 -24.961  1.00  4.96
ATOM    292  CG  PHE A  31      23.927   9.190 -25.799  1.00  3.22
ATOM    293  CD1 PHE A  31      23.621   8.355 -24.741  1.00  1.26
ATOM    294  CE1 PHE A  31      22.666   7.407 -24.862  1.00  2.87
ATOM    295  CZ  PHE A  31      21.981   7.277 -26.045  1.00  4.67
ATOM    296  CD2 PHE A  31      23.194   9.091 -26.959  1.00  4.45
ATOM    297  CE2 PHE A  31      22.218   8.172 -27.081  1.00  3.85
ATOM    298  H   VAL A  32      27.132  10.930 -27.962  1.00  4.08
ATOM    299  N   VAL A  32      27.466  11.366 -27.163  1.00  3.96
ATOM    300  CA  VAL A  32      28.254  12.518 -27.298  1.00  4.85
ATOM    301  CB  VAL A  32      29.518  12.172 -28.060  1.00  2.85
ATOM    302  C   VAL A  32      27.395  13.515 -28.058  1.00  2.49
ATOM    303  O   VAL A  32      26.781  13.168 -28.998  1.00  2.97
ATOM    304  CG1 VAL A  32      30.423  13.399 -28.214  1.00  4.43
ATOM    305  CG2 VAL A  32      30.269  11.051 -27.315  1.00  4.22
ATOM    306  H   ARG A  33      27.740  14.932 -26.811  1.00  4.93
ATOM    307  N   ARG A  33      27.269  14.681 -27.601  1.00  3.06
ATOM    308  CA  ARG A  33      26.375  15.693 -28.291  1.00  1.80
ATOM    309  CB  ARG A  33      27.106  16.239 -29.540  1.00  3.51
ATOM    310  C   ARG A  33      24.995  15.045 -28.746  1.00  4.55
ATOM    311  O   ARG A  33      24.417  15.443 -29.774  1.00  4.00
ATOM    312  CG  ARG A  33      28.380  17.012 -29.194  1.00  3.44
ATOM    313  CD  ARG A  33      29.125  17.566 -30.407  1.00  2.93
ATOM    314  NE  ARG A  33      30.409  18.199 -30.000  1.00  2.85
ATOM    315  HE  ARG A  33      31.193  17.668 -30.061  1.00  4.50
ATOM    316  CZ  ARG A  33      30.558  19.461 -29.576  1.00  3.14
ATOM    317  NH1 ARG A  33      29.514  20.292 -29.542  1.00  0.66
ATOM    318  NH2 ARG A  33      31.757  19.884 -29.139  1.00  4.45
ATOM    319  H   GLY A  34      24.969  13.834 -27.213  1.00  4.20
ATOM    320  N   GLY A  34      24.486  14.106 -27.963  1.00  0.41
ATOM    321  CA  GLY A  34      23.182  13.501 -28.213  1.00  3.62
ATOM    322  C   GLY A  34      23.205  12.364 -29.208  1.00  3.73
ATOM    323  O   GLY A  34      22.191  11.659 -29.355  1.00  0.23
ATOM    324  H   GLU A  35      25.113  12.710 -29.788  1.00  4.56
ATOM    325  N   GLU A  35      24.382  12.114 -29.872  1.00  3.93
ATOM    326  CA  GLU A  35      24.520  11.023 -30.743  1.00  4.58
ATOM    327  CB  GLU A  35      25.587  11.383 -31.811  1.00  2.10
ATOM    328  C   GLU A  35      25.015   9.826 -29.959  1.00  0.29
ATOM    329  O   GLU A  35      25.940   9.952 -29.140  1.00  0.64
ATOM    330  CG  GLU A  35      25.194  12.548 -32.705  1.00  1.11
ATOM    331  CD  GLU A  35      24.076  12.230 -33.708  1.00  2.81
ATOM    332  OE1 GLU A  35      24.188  11.193 -34.430  1.00  1.54
ATOM    333  OE2 GLU A  35      23.088  12.970 -33.744  1.00  0.71
ATOM    334  H   ARG A  36      23.729   8.587 -30.857  1.00  2.08
ATOM    335  N   ARG A  36      24.455   8.647 -30.212  1.00  2.50
ATOM    336  CA  ARG A  36      24.940   7.453 -29.558  1.00  4.05
ATOM    337  CB  ARG A  36      23.853   6.362 -29.564  1.00  0.38
ATOM    338  C   ARG A  36      26.158   6.976 -30.244  1.00  1.87
ATOM    339  O   ARG A  36      26.071   6.482 -31.396  1.00  3.01
ATOM    340  CG  ARG A  36      24.160   5.248 -28.621  1.00  4.89
ATOM    341  CD  ARG A  36      23.097   4.135 -28.590  1.00  0.99
ATOM    342  NE  ARG A  36      21.806   4.560 -28.075  1.00  3.84
ATOM    343  HE  ARG A  36      21.697   4.609 -27.133  1.00  4.81
ATOM    344  CZ  ARG A  36      20.747   4.871 -28.848  1.00  2.48
ATOM    345  NH1 ARG A  36      20.820   4.730 -30.176  1.00  4.73
ATOM    346  NH2 ARG A  36      19.610   5.271 -28.304  1.00  0.09
ATOM    347  H   LEU A  37      27.330   7.374 -28.672  1.00  3.54
ATOM    348  N   LEU A  37      27.328   7.048 -29.556  1.00  0.40
ATOM    349  CA  LEU A  37      28.632   6.667 -30.232  1.00  4.18
ATOM    350  CB  LEU A  37      29.639   7.844 -30.256  1.00  4.24
ATOM    351  C   LEU A  37      29.310   5.367 -29.664  1.00  1.98
ATOM    352  O   LEU A  37      29.320   5.111 -28.460  1.00  2.89
ATOM    353  CG  LEU A  37      29.166   9.130 -31.024  1.00  2.30
ATOM    354  CD1 LEU A  37      30.202  10.225 -30.949  1.00  0.41
ATOM    355  CD2 LEU A  37      28.824   8.809 -32.476  1.00  1.74
ATOM    356  H   MET A  38      29.712   4.760 -31.491  1.00  1.80
ATOM    357  N   MET A  38      29.847   4.564 -30.573  1.00  1.18
ATOM    358  CA  MET A  38      30.553   3.456 -30.243  1.00  0.21
ATOM    359  CB  MET A  38      30.318   2.365 -31.292  1.00  1.54
ATOM    360  C   MET A  38      31.964   3.853 -30.260  1.00  2.33
ATOM    361  O   MET A  38      32.450   4.370 -31.307  1.00  1.70
ATOM    362  CG  MET A  38      31.482   1.428 -31.573  1.00  1.47
ATOM    363  SD  MET A  38      31.514   0.031 -30.356  1.00  2.51
ATOM    364  CE  MET A  38      33.154  -0.556 -30.486  1.00  4.79
ATOM    365  H   ILE A  39      32.358   3.196 -28.541  1.00  3.20
ATOM    366  N   ILE A  39      32.662   3.678 -29.289  1.00  3.33
ATOM    367  CA  ILE A  39      33.932   4.174 -29.366  1.00  3.98
ATOM    368  CB  ILE A  39      34.406   4.844 -28.053  1.00  4.02
ATOM    369  C   ILE A  39      34.834   3.103 -29.762  1.00  4.37
ATOM    370  O   ILE A  39      35.063   2.145 -29.002  1.00  2.43
ATOM    371  CG1 ILE A  39      33.556   6.033 -27.715  1.00  2.64
ATOM    372  CD1 ILE A  39      33.867   6.642 -26.387  1.00  3.09
ATOM    373  CG2 ILE A  39      35.825   5.256 -28.174  1.00  3.42
ATOM    374  H   PHE A  40      35.215   3.994 -31.592  1.00  0.24
ATOM    375  N   PHE A  40      35.452   3.251 -31.014  1.00  0.68
ATOM    376  CA  PHE A  40      36.458   2.230 -31.486  1.00  3.44
ATOM    377  CB  PHE A  40      36.026   1.539 -32.868  1.00  2.47
ATOM    378  C   PHE A  40      37.845   2.903 -31.440  1.00  2.62
ATOM    379  O   PHE A  40      38.087   3.966 -32.099  1.00  2.99
ATOM    380  CG  PHE A  40      36.758   0.194 -33.223  1.00  0.88
ATOM    381  CD1 PHE A  40      36.658  -0.910 -32.378  1.00  4.80
ATOM    382  CE1 PHE A  40      37.262  -2.135 -32.720  1.00  1.00
ATOM    383  CZ  PHE A  40      37.989  -2.243 -33.891  1.00  3.41
ATOM    384  CD2 PHE A  40      37.432   0.055 -34.410  1.00  4.07
ATOM    385  CE2 PHE A  40      38.043  -1.187 -34.761  1.00  4.75
ATOM    386  H   SER A  41      38.636   1.444 -30.387  1.00  4.74
ATOM    387  N   SER A  41      38.775   2.315 -30.764  1.00  1.03
ATOM    388  CA  SER A  41      39.963   2.980 -30.571  1.00  4.71
ATOM    389  CB  SER A  41      39.940   3.610 -29.207  1.00  1.41
ATOM    390  C   SER A  41      41.155   2.223 -30.597  1.00  4.08
ATOM    391  O   SER A  41      41.234   1.074 -30.143  1.00  1.24
ATOM    392  OG  SER A  41      41.144   4.286 -29.006  1.00  2.73
ATOM    393  H   GLY A  42      42.000   3.869 -31.487  1.00  4.84
ATOM    394  N   GLY A  42      42.159   2.871 -31.105  1.00  1.83
ATOM    395  CA  GLY A  42      43.470   2.282 -31.073  1.00  3.23
ATOM    396  C   GLY A  42      44.260   2.783 -29.829  1.00  1.84
ATOM    397  O   GLY A  42      43.913   3.812 -29.250  1.00  1.31
ATOM    398  H   GLU A  43      45.433   1.187 -29.732  1.00  2.79
ATOM    399  N   GLU A  43      45.284   2.075 -29.402  1.00  2.06
ATOM    400  CA  GLU A  43      46.141   2.606 -28.289  1.00  3.26
ATOM    401  CB  GLU A  43      46.334   1.637 -27.212  1.00  3.42
ATOM    402  C   GLU A  43      47.453   3.189 -28.750  1.00  1.38
ATOM    403  O   GLU A  43      48.157   2.594 -29.576  1.00  4.77
ATOM    404  CG  GLU A  43      47.379   2.011 -26.207  1.00  0.67
ATOM    405  CD  GLU A  43      47.473   1.012 -25.083  1.00  2.67
ATOM    406  OE1 GLU A  43      46.413   0.753 -24.399  1.00  0.30
ATOM    407  OE2 GLU A  43      48.553   0.433 -24.885  1.00  1.18
ATOM    408  H   PHE A  44      47.112   4.875 -27.707  1.00  2.81
ATOM    409  N   PHE A  44      47.752   4.434 -28.250  1.00  1.10
ATOM    410  CA  PHE A  44      48.939   5.125 -28.585  1.00  2.59
ATOM    411  CB  PHE A  44      48.597   6.254 -29.582  1.00  1.97
ATOM    412  C   PHE A  44      49.785   5.592 -27.359  1.00  3.26
ATOM    413  O   PHE A  44      49.289   5.875 -26.205  1.00  4.37
ATOM    414  CG  PHE A  44      48.186   5.629 -30.846  1.00  3.70
ATOM    415  CD1 PHE A  44      46.924   5.273 -31.044  1.00  2.45
ATOM    416  CE1 PHE A  44      46.562   4.595 -32.166  1.00  3.78
ATOM    417  CZ  PHE A  44      47.496   4.293 -33.094  1.00  4.74
ATOM    418  CD2 PHE A  44      49.103   5.439 -31.874  1.00  3.80
ATOM    419  CE2 PHE A  44      48.749   4.809 -32.984  1.00  2.79
ATOM    420  H   HIS A  45      51.286   5.338 -28.473  1.00  4.21
ATOM    421  N   HIS A  45      51.014   5.623 -27.613  1.00  4.68
ATOM    422  CA  HIS A  45      52.005   6.065 -26.711  1.00  3.13
ATOM    423  CB  HIS A  45      52.953   4.838 -26.373  1.00  4.20
ATOM    424  C   HIS A  45      52.766   7.164 -27.433  1.00  0.57
ATOM    425  O   HIS A  45      53.827   6.924 -28.040  1.00  4.88
ATOM    426  CG  HIS A  45      52.163   3.568 -25.963  1.00  2.45
ATOM    427  ND1 HIS A  45      51.490   3.472 -24.767  1.00  0.33
ATOM    428  HD1 HIS A  45      51.469   4.133 -24.083  1.00  4.25
ATOM    429  CE1 HIS A  45      50.976   2.228 -24.650  1.00  1.04
ATOM    430  NE2 HIS A  45      51.154   1.592 -25.802  1.00  3.10
ATOM    431  HE2 HIS A  45      50.777   0.746 -26.019  1.00  1.92
ATOM    432  CD2 HIS A  45      51.842   2.425 -26.672  1.00  4.19
ATOM    433  N   PRO A  46      52.267   8.381 -27.347  1.00  1.28
ATOM    434  CA  PRO A  46      52.869   9.551 -28.015  1.00  3.86
ATOM    435  CB  PRO A  46      52.088  10.748 -27.416  1.00  0.19
ATOM    436  C   PRO A  46      54.334   9.723 -27.826  1.00  2.06
ATOM    437  O   PRO A  46      55.003  10.219 -28.710  1.00  4.51
ATOM    438  CG  PRO A  46      50.771  10.161 -27.064  1.00  1.17
ATOM    439  CD  PRO A  46      51.101   8.776 -26.529  1.00  2.71
ATOM    440  H   PHE A  47      54.305   8.764 -26.163  1.00  4.30
ATOM    441  N   PHE A  47      54.848   9.273 -26.750  1.00  2.99
ATOM    442  CA  PHE A  47      56.217   9.491 -26.416  1.00  3.23
ATOM    443  CB  PHE A  47      56.389   9.297 -24.933  1.00  4.54
ATOM    444  C   PHE A  47      57.146   8.567 -27.203  1.00  1.87
ATOM    445  O   PHE A  47      58.275   8.816 -27.289  1.00  1.48
ATOM    446  CG  PHE A  47      55.684   8.054 -24.395  1.00  3.52
ATOM    447  CD1 PHE A  47      56.344   6.845 -24.330  1.00  3.10
ATOM    448  CE1 PHE A  47      55.726   5.730 -23.757  1.00  2.56
ATOM    449  CZ  PHE A  47      54.438   5.864 -23.175  1.00  2.77
ATOM    450  CD2 PHE A  47      54.305   8.107 -24.006  1.00  2.01
ATOM    451  CE2 PHE A  47      53.690   6.997 -23.432  1.00  2.46
ATOM    452  H   ARG A  48      55.687   7.346 -27.641  1.00  4.95
ATOM    453  N   ARG A  48      56.610   7.532 -27.784  1.00  4.79
ATOM    454  CA  ARG A  48      57.381   6.660 -28.661  1.00  2.58
ATOM    455  CB  ARG A  48      56.695   5.372 -28.876  1.00  1.31
ATOM    456  C   ARG A  48      57.728   7.381 -29.972  1.00  2.68
ATOM    457  O   ARG A  48      58.701   7.015 -30.660  1.00  3.88
ATOM    458  CG  ARG A  48      56.680   4.515 -27.599  1.00  0.61
ATOM    459  CD  ARG A  48      55.992   3.192 -27.784  1.00  0.12
ATOM    460  NE  ARG A  48      55.961   2.425 -26.519  1.00  2.60
ATOM    461  HE  ARG A  48      56.361   2.826 -25.756  1.00  4.18
ATOM    462  CZ  ARG A  48      55.400   1.205 -26.357  1.00  3.94
ATOM    463  NH1 ARG A  48      54.876   0.599 -27.370  1.00  3.01
ATOM    464  NH2 ARG A  48      55.397   0.596 -25.155  1.00  2.53
ATOM    465  H   LEU A  49      56.078   8.515 -29.844  1.00  4.96
ATOM    466  N   LEU A  49      56.858   8.365 -30.359  1.00  4.25
ATOM    467  CA  LEU A  49      57.090   9.188 -31.526  1.00  2.65
ATOM    468  CB  LEU A  49      55.829   9.142 -32.412  1.00  3.79
ATOM    469  C   LEU A  49      57.446  10.656 -31.044  1.00  0.01
ATOM    470  O   LEU A  49      56.569  11.547 -30.908  1.00  3.42
ATOM    471  CG  LEU A  49      55.939   9.715 -33.811  1.00  1.12
ATOM    472  CD1 LEU A  49      57.021   8.925 -34.621  1.00  0.40
ATOM    473  CD2 LEU A  49      54.592   9.618 -34.493  1.00  0.94
ATOM    474  N   PRO A  50      58.702  10.917 -30.888  1.00  2.14
ATOM    475  CA  PRO A  50      59.169  12.196 -30.427  1.00  4.63
ATOM    476  CB  PRO A  50      60.671  12.006 -30.312  1.00  0.88
ATOM    477  C   PRO A  50      58.824  13.423 -31.246  1.00  0.81
ATOM    478  O   PRO A  50      58.985  14.541 -30.731  1.00  4.96
ATOM    479  CG  PRO A  50      60.983  10.931 -31.275  1.00  4.23
ATOM    480  CD  PRO A  50      59.844   9.997 -31.147  1.00  2.53
ATOM    481  H   VAL A  51      58.163  12.429 -32.850  1.00  4.63
ATOM    482  N   VAL A  51      58.344  13.282 -32.503  1.00  2.74
ATOM    483  CA  VAL A  51      58.132  14.473 -33.322  1.00  1.71
ATOM    484  CB  VAL A  51      58.696  14.261 -34.730  1.00  2.15
ATOM    485  C   VAL A  51      56.637  14.815 -33.439  1.00  3.29
ATOM    486  O   VAL A  51      55.817  14.046 -34.032  1.00  1.53
ATOM    487  CG1 VAL A  51      58.496  15.511 -35.566  1.00  1.59
ATOM    488  CG2 VAL A  51      60.135  13.852 -34.697  1.00  1.46
ATOM    489  N   PRO A  52      56.258  15.998 -32.955  1.00  4.90
ATOM    490  CA  PRO A  52      54.837  16.440 -32.999  1.00  4.45
ATOM    491  CB  PRO A  52      54.923  17.877 -32.457  1.00  2.02
ATOM    492  C   PRO A  52      54.159  16.412 -34.428  1.00  0.99
ATOM    493  O   PRO A  52      53.030  16.020 -34.570  1.00  4.15
ATOM    494  CG  PRO A  52      56.149  17.881 -31.561  1.00  3.74
ATOM    495  CD  PRO A  52      57.136  17.018 -32.293  1.00  3.12
ATOM    496  H   GLY A  53      55.777  16.952 -35.358  1.00  4.83
ATOM    497  N   GLY A  53      54.876  16.737 -35.465  1.00  3.25
ATOM    498  CA  GLY A  53      54.265  16.740 -36.826  1.00  1.13
ATOM    499  C   GLY A  53      53.809  15.328 -37.190  1.00  3.13
ATOM    500  O   GLY A  53      52.777  15.062 -37.742  1.00  1.88
ATOM    501  H   LEU A  54      55.269  14.617 -36.257  1.00  0.31
ATOM    502  N   LEU A  54      54.530  14.424 -36.814  1.00  0.14
ATOM    503  CA  LEU A  54      54.256  13.065 -37.176  1.00  2.78
ATOM    504  CB  LEU A  54      55.353  12.195 -36.880  1.00  2.12
ATOM    505  C   LEU A  54      52.992  12.579 -36.609  1.00  0.84
ATOM    506  O   LEU A  54      52.370  11.619 -37.146  1.00  1.17
ATOM    507  CG  LEU A  54      56.584  12.518 -37.710  1.00  3.35
ATOM    508  CD1 LEU A  54      57.688  11.601 -37.403  1.00  4.76
ATOM    509  CD2 LEU A  54      56.256  12.568 -39.179  1.00  3.65
ATOM    510  H   TRP A  55      53.057  13.871 -35.164  1.00  3.73
ATOM    511  N   TRP A  55      52.580  13.140 -35.534  1.00  0.90
ATOM    512  CA  TRP A  55      51.378  12.688 -34.917  1.00  2.15
ATOM    513  CB  TRP A  55      51.141  13.441 -33.673  1.00  2.87
ATOM    514  C   TRP A  55      50.195  12.836 -35.864  1.00  2.10
ATOM    515  O   TRP A  55      49.335  11.970 -35.903  1.00  4.68
ATOM    516  CG  TRP A  55      52.145  13.104 -32.614  1.00  0.15
ATOM    517  CD1 TRP A  55      52.929  11.992 -32.544  1.00  3.00
ATOM    518  NE1 TRP A  55      53.790  12.093 -31.485  1.00  1.17
ATOM    519  HE1 TRP A  55      54.451  11.451 -31.255  1.00  2.16
ATOM    520  CD2 TRP A  55      52.504  13.906 -31.536  1.00  2.28
ATOM    521  CE2 TRP A  55      53.586  13.259 -30.874  1.00  1.77
ATOM    522  CE3 TRP A  55      52.091  15.127 -31.089  1.00  4.58
ATOM    523  CZ3 TRP A  55      52.693  15.654 -29.962  1.00  4.22
ATOM    524  CH2 TRP A  55      53.753  14.981 -29.329  1.00  3.95
ATOM    525  CZ2 TRP A  55      54.264  13.844 -29.840  1.00  4.49
ATOM    526  H   PHE A  56      50.868  14.431 -36.573  1.00  4.48
ATOM    527  N   PHE A  56      50.197  13.817 -36.651  1.00  0.09
ATOM    528  CA  PHE A  56      49.108  14.043 -37.606  1.00  1.08
ATOM    529  CB  PHE A  56      49.448  15.307 -38.354  1.00  4.32
ATOM    530  C   PHE A  56      48.980  12.851 -38.563  1.00  0.56
ATOM    531  O   PHE A  56      47.818  12.333 -38.834  1.00  1.00
ATOM    532  CG  PHE A  56      49.268  16.573 -37.473  1.00  2.15
ATOM    533  CD1 PHE A  56      50.318  17.046 -36.689  1.00  2.04
ATOM    534  CE1 PHE A  56      50.147  18.133 -35.864  1.00  4.81
ATOM    535  CZ  PHE A  56      48.881  18.831 -35.845  1.00  1.47
ATOM    536  CD2 PHE A  56      48.045  17.303 -37.489  1.00  4.63
ATOM    537  CE2 PHE A  56      47.887  18.455 -36.694  1.00  1.66
ATOM    538  H   ASP A  57      50.896  12.766 -38.770  1.00  0.42
ATOM    539  N   ASP A  57      50.123  12.354 -39.007  1.00  1.27
ATOM    540  CA  ASP A  57      50.179  11.217 -39.932  1.00  2.25
ATOM    541  CB  ASP A  57      51.746  10.886 -40.217  1.00  2.38
ATOM    542  C   ASP A  57      49.531  10.060 -39.276  1.00  4.09
ATOM    543  O   ASP A  57      48.621   9.415 -39.867  1.00  4.68
ATOM    544  CG  ASP A  57      52.019   9.904 -41.367  1.00  2.41
ATOM    545  OD1 ASP A  57      51.190   9.751 -42.169  1.00  3.73
ATOM    546  OD2 ASP A  57      53.159   9.220 -41.390  1.00  2.49
ATOM    547  H   VAL A  58      50.456  10.411 -37.563  1.00  2.13
ATOM    548  N   VAL A  58      49.892   9.824 -37.992  1.00  0.20
ATOM    549  CA  VAL A  58      49.379   8.711 -37.274  1.00  3.50
ATOM    550  CB  VAL A  58      50.025   8.505 -35.906  1.00  2.94
ATOM    551  C   VAL A  58      47.940   8.836 -37.129  1.00  0.22
ATOM    552  O   VAL A  58      47.212   7.884 -37.385  1.00  2.91
ATOM    553  CG1 VAL A  58      49.227   7.473 -35.134  1.00  2.44
ATOM    554  CG2 VAL A  58      51.496   8.001 -36.059  1.00  1.03
ATOM    555  H   PHE A  59      48.027  10.742 -36.640  1.00  0.65
ATOM    556  N   PHE A  59      47.454   9.999 -36.793  1.00  3.19
ATOM    557  CA  PHE A  59      46.080  10.128 -36.630  1.00  2.35
ATOM    558  CB  PHE A  59      45.663  11.429 -36.074  1.00  2.15
ATOM    559  C   PHE A  59      45.345   9.816 -37.902  1.00  3.88
ATOM    560  O   PHE A  59      44.347   9.060 -37.873  1.00  0.13
ATOM    561  CG  PHE A  59      45.787  11.547 -34.573  1.00  0.02
ATOM    562  CD1 PHE A  59      46.871  12.182 -34.004  1.00  0.45
ATOM    563  CE1 PHE A  59      46.947  12.355 -32.632  1.00  4.42
ATOM    564  CZ  PHE A  59      45.928  11.923 -31.842  1.00  1.13
ATOM    565  CD2 PHE A  59      44.840  10.967 -33.736  1.00  0.97
ATOM    566  CE2 PHE A  59      44.920  11.128 -32.385  1.00  0.42
ATOM    567  H   GLN A  60      46.610  10.719 -39.077  1.00  3.68
ATOM    568  N   GLN A  60      45.813  10.252 -39.038  1.00  1.15
ATOM    569  CA  GLN A  60      45.070   9.958 -40.221  1.00  0.29
ATOM    570  CB  GLN A  60      45.593  10.679 -41.458  1.00  3.83
ATOM    571  C   GLN A  60      45.041   8.484 -40.458  1.00  3.15
ATOM    572  O   GLN A  60      43.989   7.921 -40.770  1.00  1.51
ATOM    573  CG  GLN A  60      45.357  12.174 -41.465  1.00  1.25
ATOM    574  CD  GLN A  60      45.801  12.839 -42.774  1.00  3.06
ATOM    575  NE2 GLN A  60      45.068  13.901 -43.180  1.00  0.51
ATOM    576 HE21 GLN A  60      44.328  14.164 -42.655  1.00  1.94
ATOM    577 HE22 GLN A  60      45.320  14.371 -43.956  1.00  1.90
ATOM    578  OE1 GLN A  60      46.812  12.451 -43.386  1.00  3.27
ATOM    579  H   LYS A  61      46.912   8.253 -39.879  1.00  1.25
ATOM    580  N   LYS A  61      46.154   7.812 -40.223  1.00  0.03
ATOM    581  CA  LYS A  61      46.216   6.392 -40.459  1.00  1.10
ATOM    582  CB  LYS A  61      47.639   5.897 -40.259  1.00  4.26
ATOM    583  C   LYS A  61      45.204   5.664 -39.495  1.00  4.74
ATOM    584  O   LYS A  61      44.519   4.801 -39.885  1.00  2.55
ATOM    585  CG  LYS A  61      48.657   6.383 -41.284  1.00  3.33
ATOM    586  CD  LYS A  61      50.083   5.810 -40.936  1.00  3.04
ATOM    587  CE  LYS A  61      51.231   6.291 -41.942  1.00  1.59
ATOM    588  NZ  LYS A  61      51.133   5.715 -43.296  1.00  1.69
ATOM    589  H   ILE A  62      45.639   6.795 -37.997  1.00  4.73
ATOM    590  N   ILE A  62      45.083   6.140 -38.271  1.00  0.34
ATOM    591  CA  ILE A  62      44.084   5.584 -37.280  1.00  1.30
ATOM    592  CB  ILE A  62      44.199   6.393 -35.930  1.00  0.15
ATOM    593  C   ILE A  62      42.649   5.765 -37.855  1.00  4.34
ATOM    594  O   ILE A  62      41.765   4.805 -37.805  1.00  3.30
ATOM    595  CG1 ILE A  62      45.532   6.168 -35.269  1.00  2.60
ATOM    596  CD1 ILE A  62      45.821   7.154 -34.149  1.00  4.89
ATOM    597  CG2 ILE A  62      43.073   6.075 -34.984  1.00  1.40
ATOM    598  H   LYS A  63      43.072   7.531 -38.511  1.00  2.38
ATOM    599  N   LYS A  63      42.398   6.887 -38.426  1.00  4.75
ATOM    600  CA  LYS A  63      41.120   7.141 -38.969  1.00  2.68
ATOM    601  CB  LYS A  63      40.925   8.627 -39.394  1.00  3.53
ATOM    602  C   LYS A  63      40.830   6.136 -40.113  1.00  3.77
ATOM    603  O   LYS A  63      39.702   5.633 -40.226  1.00  2.55
ATOM    604  CG  LYS A  63      39.468   8.935 -39.831  1.00  3.80
ATOM    605  CD  LYS A  63      39.187  10.475 -40.088  1.00  1.02
ATOM    606  CE  LYS A  63      39.955  11.003 -41.297  1.00  4.03
ATOM    607  NZ  LYS A  63      39.724  12.440 -41.531  1.00  2.54
ATOM    608  H   SER A  64      42.715   6.146 -40.852  1.00  3.59
ATOM    609  N   SER A  64      41.902   5.775 -40.962  1.00  0.79
ATOM    610  CA  SER A  64      41.708   4.777 -42.064  1.00  1.27
ATOM    611  CB  SER A  64      42.952   4.596 -42.824  1.00  3.46
ATOM    612  C   SER A  64      41.428   3.393 -41.472  1.00  2.59
ATOM    613  O   SER A  64      40.843   2.536 -42.139  1.00  0.72
ATOM    614  OG  SER A  64      43.841   3.835 -42.042  1.00  4.24
ATOM    615  H   LEU A  65      42.454   3.708 -39.895  1.00  0.27
ATOM    616  N   LEU A  65      41.885   3.139 -40.279  1.00  2.84
ATOM    617  CA  LEU A  65      41.544   1.884 -39.593  1.00  2.25
ATOM    618  CB  LEU A  65      42.469   1.515 -38.476  1.00  4.20
ATOM    619  C   LEU A  65      40.098   1.853 -39.213  1.00  0.49
ATOM    620  O   LEU A  65      39.531   0.768 -39.032  1.00  2.71
ATOM    621  CG  LEU A  65      43.662   0.700 -38.915  1.00  4.64
ATOM    622  CD1 LEU A  65      44.661   0.489 -37.768  1.00  4.52
ATOM    623  CD2 LEU A  65      43.140  -0.669 -39.410  1.00  1.08
ATOM    624  H   GLY A  66      39.900   3.771 -39.416  1.00  1.87
ATOM    625  N   GLY A  66      39.472   2.989 -39.147  1.00  3.50
ATOM    626  CA  GLY A  66      38.094   3.046 -38.691  1.00  4.90
ATOM    627  C   GLY A  66      37.998   3.308 -37.273  1.00  2.38
ATOM    628  O   GLY A  66      36.935   3.180 -36.655  1.00  3.36
ATOM    629  H   PHE A  67      39.865   3.781 -37.181  1.00  3.75
ATOM    630  N   PHE A  67      39.053   3.705 -36.700  1.00  2.70
ATOM    631  CA  PHE A  67      38.993   4.026 -35.446  1.00  3.45
ATOM    632  CB  PHE A  67      40.351   3.934 -34.755  1.00  0.98
ATOM    633  C   PHE A  67      38.566   5.369 -35.375  1.00  0.01
ATOM    634  O   PHE A  67      39.126   6.243 -36.070  1.00  2.32
ATOM    635  CG  PHE A  67      40.903   2.560 -34.532  1.00  3.98
ATOM    636  CD1 PHE A  67      42.083   2.172 -35.126  1.00  3.41
ATOM    637  CE1 PHE A  67      42.640   0.903 -34.855  1.00  4.94
ATOM    638  CZ  PHE A  67      42.010   0.059 -33.979  1.00  2.29
ATOM    639  CD2 PHE A  67      40.233   1.667 -33.786  1.00  1.46
ATOM    640  CE2 PHE A  67      40.788   0.376 -33.510  1.00  4.91
ATOM    641  H   ASN A  68      37.048   4.887 -34.277  1.00  0.64
ATOM    642  N   ASN A  68      37.526   5.599 -34.623  1.00  3.35
ATOM    643  CA  ASN A  68      37.074   6.951 -34.401  1.00  2.90
ATOM    644  CB  ASN A  68      35.576   7.003 -34.411  1.00  1.60
ATOM    645  C   ASN A  68      37.611   7.523 -33.090  1.00  2.36
ATOM    646  O   ASN A  68      37.305   8.700 -32.718  1.00  1.91
ATOM    647  CG  ASN A  68      35.015   6.217 -33.292  1.00  0.34
ATOM    648  ND2 ASN A  68      33.807   6.527 -32.905  1.00  3.44
ATOM    649 HD21 ASN A  68      33.349   7.215 -33.362  1.00  2.29
ATOM    650 HD22 ASN A  68      33.414   6.058 -32.190  1.00  0.42
ATOM    651  OD1 ASN A  68      35.698   5.373 -32.729  1.00  4.48
ATOM    652  H   ALA A  69      38.402   5.806 -32.591  1.00  1.09
ATOM    653  N   ALA A  69      38.386   6.713 -32.371  1.00  0.03
ATOM    654  CA  ALA A  69      39.034   7.169 -31.226  1.00  4.41
ATOM    655  CB  ALA A  69      38.195   6.862 -30.010  1.00  1.64
ATOM    656  C   ALA A  69      40.482   6.629 -31.031  1.00  1.92
ATOM    657  O   ALA A  69      40.930   5.483 -31.573  1.00  0.23
ATOM    658  H   VAL A  70      40.925   8.349 -30.110  1.00  1.55
ATOM    659  N   VAL A  70      41.263   7.461 -30.336  1.00  1.59
ATOM    660  CA  VAL A  70      42.601   7.109 -29.960  1.00  2.69
ATOM    661  CB  VAL A  70      43.582   8.045 -30.607  1.00  2.89
ATOM    662  C   VAL A  70      42.785   7.202 -28.493  1.00  2.93
ATOM    663  O   VAL A  70      42.506   8.257 -27.882  1.00  2.39
ATOM    664  CG1 VAL A  70      44.975   7.765 -30.171  1.00  2.40
ATOM    665  CG2 VAL A  70      43.468   7.970 -32.083  1.00  4.30
ATOM    666  H   SER A  71      43.241   5.321 -28.293  1.00  1.52
ATOM    667  N   SER A  71      43.155   6.156 -27.865  1.00  4.91
ATOM    668  CA  SER A  71      43.473   6.302 -26.533  1.00  1.02
ATOM    669  CB  SER A  71      43.225   5.037 -25.753  1.00  3.59
ATOM    670  C   SER A  71      44.954   6.661 -26.478  1.00  4.87
ATOM    671  O   SER A  71      45.755   6.160 -27.300  1.00  0.84
ATOM    672  OG  SER A  71      44.126   4.052 -26.132  1.00  4.98
ATOM    673  H   PHE A  72      44.760   7.806 -24.862  1.00  2.01
ATOM    674  N   PHE A  72      45.377   7.402 -25.499  1.00  3.79
ATOM    675  CA  PHE A  72      46.787   7.646 -25.424  1.00  2.84
ATOM    676  CB  PHE A  72      47.160   8.936 -26.145  1.00  1.28
ATOM    677  C   PHE A  72      47.258   7.751 -24.052  1.00  4.40
ATOM    678  O   PHE A  72      46.541   8.186 -23.173  1.00  4.54
ATOM    679  CG  PHE A  72      46.673  10.176 -25.426  1.00  3.01
ATOM    680  CD1 PHE A  72      47.497  10.830 -24.493  1.00  4.76
ATOM    681  CE1 PHE A  72      47.069  11.990 -23.860  1.00  4.31
ATOM    682  CZ  PHE A  72      45.797  12.507 -24.137  1.00  3.16
ATOM    683  CD2 PHE A  72      45.383  10.658 -25.636  1.00  1.04
ATOM    684  CE2 PHE A  72      44.953  11.837 -25.022  1.00  4.49
ATOM    685  H   TYR A  73      49.111   7.067 -24.683  1.00  2.65
ATOM    686  N   TYR A  73      48.554   7.419 -23.866  1.00  1.99
ATOM    687  CA  TYR A  73      49.154   7.440 -22.451  1.00  4.12
ATOM    688  CB  TYR A  73      49.921   6.179 -22.165  1.00  3.92
ATOM    689  C   TYR A  73      50.069   8.592 -22.192  1.00  4.68
ATOM    690  O   TYR A  73      50.860   8.979 -23.057  1.00  3.17
ATOM    691  CG  TYR A  73      49.107   4.978 -22.061  1.00  1.75
ATOM    692  CD1 TYR A  73      48.874   4.234 -23.119  1.00  3.01
ATOM    693  CE1 TYR A  73      48.142   3.085 -23.026  1.00  4.68
ATOM    694  CZ  TYR A  73      47.693   2.662 -21.797  1.00  3.38
ATOM    695  CD2 TYR A  73      48.603   4.566 -20.850  1.00  1.83
ATOM    696  CE2 TYR A  73      47.872   3.405 -20.741  1.00  4.98
ATOM    697  OH  TYR A  73      46.895   1.468 -21.702  1.00  0.81
ATOM    698  H   THR A  74      49.383   8.825 -20.314  1.00  0.33
ATOM    699  N   THR A  74      50.020   9.131 -20.930  1.00  0.26
ATOM    700  CA  THR A  74      50.932  10.192 -20.555  1.00  3.35
ATOM    701  CB  THR A  74      50.140  11.389 -19.921  1.00  1.08
ATOM    702  C   THR A  74      51.977   9.643 -19.504  1.00  2.43
ATOM    703  O   THR A  74      51.611   9.213 -18.360  1.00  0.01
ATOM    704  CG2 THR A  74      51.083  12.541 -19.535  1.00  0.32
ATOM    705  OG1 THR A  74      49.176  11.893 -20.890  1.00  2.29
ATOM    706  H   ASP A  75      53.476  10.108 -20.682  1.00  3.83
ATOM    707  N   ASP A  75      53.246   9.724 -19.852  1.00  2.74
ATOM    708  CA  ASP A  75      54.305   9.212 -18.999  1.00  2.84
ATOM    709  CB  ASP A  75      55.479   8.594 -19.801  1.00  1.50
ATOM    710  C   ASP A  75      54.732  10.219 -17.995  1.00  3.37
ATOM    711  O   ASP A  75      55.401  11.209 -18.322  1.00  1.08
ATOM    712  CG  ASP A  75      56.600   8.037 -18.889  1.00  0.04
ATOM    713  OD1 ASP A  75      56.631   8.381 -17.658  1.00  0.48
ATOM    714  OD2 ASP A  75      57.397   7.247 -19.361  1.00  0.60
ATOM    715  H   TRP A  76      53.844   9.202 -16.551  1.00  3.43
ATOM    716  N   TRP A  76      54.305  10.001 -16.756  1.00  1.94
ATOM    717  CA  TRP A  76      54.569  10.946 -15.701  1.00  4.68
ATOM    718  CB  TRP A  76      53.882  10.527 -14.341  1.00  2.74
ATOM    719  C   TRP A  76      55.996  11.204 -15.562  1.00  3.17
ATOM    720  O   TRP A  76      56.414  12.371 -15.526  1.00  4.67
ATOM    721  CG  TRP A  76      54.355  11.256 -13.134  1.00  4.57
ATOM    722  CD1 TRP A  76      54.740  12.563 -13.037  1.00  4.91
ATOM    723  NE1 TRP A  76      55.053  12.863 -11.744  1.00  2.61
ATOM    724  HE1 TRP A  76      55.355  13.711 -11.438  1.00  4.26
ATOM    725  CD2 TRP A  76      54.416  10.726 -11.830  1.00  3.28
ATOM    726  CE2 TRP A  76      54.817  11.781 -10.970  1.00  1.07
ATOM    727  CE3 TRP A  76      54.080   9.489 -11.271  1.00  4.34
ATOM    728  CZ3 TRP A  76      54.103   9.355  -9.897  1.00  1.37
ATOM    729  CH2 TRP A  76      54.424  10.435  -9.078  1.00  0.05
ATOM    730  CZ2 TRP A  76      54.702  11.686  -9.607  1.00  0.55
ATOM    731  H   GLY A  77      56.446   9.314 -15.749  1.00  1.82
ATOM    732  N   GLY A  77      56.795  10.166 -15.593  1.00  1.33
ATOM    733  CA  GLY A  77      58.197  10.316 -15.419  1.00  0.02
ATOM    734  C   GLY A  77      58.817  11.163 -16.429  1.00  0.35
ATOM    735  O   GLY A  77      59.774  11.911 -16.129  1.00  0.90
ATOM    736  H   LEU A  78      57.709  10.449 -17.844  1.00  2.08
ATOM    737  N   LEU A  78      58.393  11.065 -17.624  1.00  2.55
ATOM    738  CA  LEU A  78      58.933  11.919 -18.608  1.00  0.92
ATOM    739  CB  LEU A  78      58.596  11.442 -20.017  1.00  3.38
ATOM    740  C   LEU A  78      58.494  13.299 -18.421  1.00  0.22
ATOM    741  O   LEU A  78      59.322  14.226 -18.418  1.00  4.40
ATOM    742  CG  LEU A  78      59.274  10.160 -20.466  1.00  4.43
ATOM    743  CD1 LEU A  78      58.731   9.743 -21.822  1.00  4.37
ATOM    744  CD2 LEU A  78      60.785  10.363 -20.516  1.00  4.70
ATOM    745  H   MET A  79      56.683  12.764 -17.988  1.00  1.25
ATOM    746  N   MET A  79      57.222  13.486 -18.161  1.00  4.09
ATOM    747  CA  MET A  79      56.672  14.806 -18.088  1.00  2.27
ATOM    748  CB  MET A  79      55.166  14.727 -17.830  1.00  2.29
ATOM    749  C   MET A  79      57.301  15.559 -16.942  1.00  0.29
ATOM    750  O   MET A  79      57.571  16.761 -17.046  1.00  2.41
ATOM    751  CG  MET A  79      54.342  14.124 -18.954  1.00  3.02
ATOM    752  SD  MET A  79      54.428  15.052 -20.519  1.00  3.07
ATOM    753  CE  MET A  79      53.539  16.514 -20.124  1.00  1.86
ATOM    754  H   GLU A  80      57.240  13.981 -15.895  1.00  4.68
ATOM    755  N   GLU A  80      57.498  14.889 -15.856  1.00  0.95
ATOM    756  CA  GLU A  80      58.025  15.472 -14.660  1.00  2.47
ATOM    757  CB  GLU A  80      56.948  15.401 -13.471  1.00  1.58
ATOM    758  C   GLU A  80      59.430  14.917 -14.281  1.00  4.03
ATOM    759  O   GLU A  80      59.548  13.929 -13.531  1.00  2.92
ATOM    760  CG  GLU A  80      57.305  16.298 -12.310  1.00  0.02
ATOM    761  CD  GLU A  80      56.235  16.521 -11.256  1.00  4.57
ATOM    762  OE1 GLU A  80      55.148  15.756 -11.217  1.00  4.39
ATOM    763  OE2 GLU A  80      56.415  17.475 -10.484  1.00  0.13
ATOM    764  H   GLY A  81      60.332  16.224 -15.453  1.00  4.37
ATOM    765  N   GLY A  81      60.480  15.521 -14.861  1.00  2.96
ATOM    766  CA  GLY A  81      61.834  15.111 -14.595  1.00  1.90
ATOM    767  C   GLY A  81      62.217  15.349 -13.187  1.00  1.41
ATOM    768  O   GLY A  81      62.950  14.514 -12.548  1.00  2.28
ATOM    769  H   ASN A  82      61.368  17.124 -13.188  1.00  2.27
ATOM    770  N   ASN A  82      61.791  16.489 -12.651  1.00  0.22
ATOM    771  CA  ASN A  82      62.024  16.758 -11.267  1.00  2.51
ATOM    772  CB  ASN A  82      63.181  17.805 -11.036  1.00  2.58
ATOM    773  C   ASN A  82      60.726  17.140 -10.517  1.00  4.21
ATOM    774  O   ASN A  82      59.646  17.574 -11.158  1.00  1.89
ATOM    775  CG  ASN A  82      62.978  19.136 -11.732  1.00  1.68
ATOM    776  ND2 ASN A  82      63.060  20.235 -10.947  1.00  0.08
ATOM    777 HD21 ASN A  82      63.258  20.122 -10.031  1.00  3.47
ATOM    778 HD22 ASN A  82      62.892  21.085 -11.318  1.00  2.39
ATOM    779  OD1 ASN A  82      62.689  19.196 -12.937  1.00  0.74
ATOM    780  N   PRO A  83      60.747  17.015  -9.166  1.00  4.96
ATOM    781  CA  PRO A  83      59.586  17.343  -8.384  1.00  4.95
ATOM    782  CB  PRO A  83      60.056  17.139  -6.932  1.00  2.02
ATOM    783  C   PRO A  83      59.135  18.765  -8.622  1.00  1.26
ATOM    784  O   PRO A  83      59.966  19.716  -8.646  1.00  4.20
ATOM    785  CG  PRO A  83      61.176  16.139  -7.048  1.00  3.70
ATOM    786  CD  PRO A  83      61.868  16.500  -8.322  1.00  4.18
ATOM    787  H   GLY A  84      57.286  18.200  -8.730  1.00  1.24
ATOM    788  N   GLY A  84      57.854  18.941  -8.741  1.00  4.03
ATOM    789  CA  GLY A  84      57.298  20.258  -8.917  1.00  2.46
ATOM    790  C   GLY A  84      57.438  20.813 -10.372  1.00  4.30
ATOM    791  O   GLY A  84      57.109  21.959 -10.612  1.00  4.86
ATOM    792  H   HIS A  85      58.139  19.087 -11.166  1.00  2.21
ATOM    793  N   HIS A  85      57.937  19.987 -11.367  1.00  2.28
ATOM    794  CA  HIS A  85      58.204  20.537 -12.748  1.00  1.12
ATOM    795  CB  HIS A  85      59.754  20.575 -12.938  1.00  1.24
ATOM    796  C   HIS A  85      57.601  19.695 -13.864  1.00  3.28
ATOM    797  O   HIS A  85      58.080  18.638 -14.157  1.00  2.59
ATOM    798  CG  HIS A  85      60.261  21.352 -14.143  1.00  0.66
ATOM    799  ND1 HIS A  85      61.586  21.348 -14.519  1.00  2.75
ATOM    800  HD1 HIS A  85      62.293  20.902 -14.069  1.00  1.32
ATOM    801  CE1 HIS A  85      61.726  22.072 -15.603  1.00  4.54
ATOM    802  NE2 HIS A  85      60.589  22.686 -15.841  1.00  0.71
ATOM    803  HE2 HIS A  85      60.462  23.361 -16.502  1.00  3.62
ATOM    804  CD2 HIS A  85      59.659  22.273 -14.916  1.00  0.95
ATOM    805  H   VAL A  86      56.312  21.047 -14.311  1.00  3.66
ATOM    806  N   VAL A  86      56.630  20.187 -14.520  1.00  1.37
ATOM    807  CA  VAL A  86      56.051  19.471 -15.580  1.00  4.84
ATOM    808  CB  VAL A  86      54.524  19.247 -15.377  1.00  4.32
ATOM    809  C   VAL A  86      56.352  20.192 -16.809  1.00  1.98
ATOM    810  O   VAL A  86      56.089  21.419 -16.917  1.00  1.35
ATOM    811  CG1 VAL A  86      53.943  18.514 -16.599  1.00  1.15
ATOM    812  CG2 VAL A  86      54.258  18.417 -14.088  1.00  0.64
ATOM    813  H   VAL A  87      57.094  18.566 -17.620  1.00  4.69
ATOM    814  N   VAL A  87      56.945  19.482 -17.754  1.00  3.47
ATOM    815  CA  VAL A  87      57.388  20.083 -18.943  1.00  2.88
ATOM    816  CB  VAL A  87      58.837  19.704 -19.268  1.00  1.06
ATOM    817  C   VAL A  87      56.511  19.653 -20.080  1.00  0.02
ATOM    818  O   VAL A  87      56.365  18.446 -20.378  1.00  0.83
ATOM    819  CG1 VAL A  87      59.283  20.353 -20.593  1.00  0.61
ATOM    820  CG2 VAL A  87      59.808  20.034 -18.143  1.00  0.46
ATOM    821  H   THR A  88      56.229  21.512 -20.537  1.00  3.20
ATOM    822  N   THR A  88      55.978  20.631 -20.741  1.00  2.19
ATOM    823  CA  THR A  88      55.032  20.426 -21.798  1.00  4.12
ATOM    824  CB  THR A  88      53.727  21.175 -21.511  1.00  2.37
ATOM    825  C   THR A  88      55.583  20.806 -23.207  1.00  4.48
ATOM    826  O   THR A  88      54.811  20.803 -24.201  1.00  0.28
ATOM    827  CG2 THR A  88      53.061  20.632 -20.232  1.00  1.02
ATOM    828  OG1 THR A  88      54.015  22.564 -21.346  1.00  4.35
ATOM    829  H   ASP A  89      57.416  21.187 -22.548  1.00  3.30
ATOM    830  N   ASP A  89      56.863  21.176 -23.311  1.00  4.93
ATOM    831  CA  ASP A  89      57.440  21.550 -24.651  1.00  3.35
ATOM    832  CB  ASP A  89      58.567  22.615 -24.416  1.00  4.61
ATOM    833  C   ASP A  89      58.050  20.308 -25.386  1.00  4.14
ATOM    834  O   ASP A  89      58.134  19.174 -24.808  1.00  3.66
ATOM    835  CG  ASP A  89      58.990  23.400 -25.664  1.00  0.25
ATOM    836  OD1 ASP A  89      58.416  23.178 -26.732  1.00  1.74
ATOM    837  OD2 ASP A  89      59.904  24.264 -25.554  1.00  2.89
ATOM    838  H   GLY A  90      58.252  21.321 -27.091  1.00  0.81
ATOM    839  N   GLY A  90      58.440  20.507 -26.676  1.00  2.42
ATOM    840  CA  GLY A  90      59.103  19.499 -27.416  1.00  2.74
ATOM    841  C   GLY A  90      58.326  18.227 -27.544  1.00  2.25
ATOM    842  O   GLY A  90      57.083  18.222 -27.817  1.00  1.30
ATOM    843  H   ILE A  91      59.922  17.296 -27.040  1.00  0.01
ATOM    844  N   ILE A  91      59.025  17.173 -27.289  1.00  4.30
ATOM    845  CA  ILE A  91      58.532  15.817 -27.359  1.00  3.12
ATOM    846  CB  ILE A  91      59.673  14.888 -26.793  1.00  3.30
ATOM    847  C   ILE A  91      57.203  15.625 -26.512  1.00  2.11
ATOM    848  O   ILE A  91      56.430  14.701 -26.759  1.00  1.50
ATOM    849  CG1 ILE A  91      60.118  15.357 -25.398  1.00  0.21
ATOM    850  CD1 ILE A  91      61.063  14.378 -24.725  1.00  3.23
ATOM    851  CG2 ILE A  91      60.854  14.896 -27.705  1.00  0.63
ATOM    852  H   TRP A  92      57.632  17.179 -25.407  1.00  1.18
ATOM    853  N   TRP A  92      57.017  16.464 -25.506  1.00  0.67
ATOM    854  CA  TRP A  92      55.867  16.371 -24.497  1.00  4.40
ATOM    855  CB  TRP A  92      56.403  16.625 -23.158  1.00  4.54
ATOM    856  C   TRP A  92      54.781  17.302 -24.756  1.00  4.16
ATOM    857  O   TRP A  92      53.991  17.602 -23.833  1.00  1.24
ATOM    858  CG  TRP A  92      57.326  15.601 -22.752  1.00  3.97
ATOM    859  CD1 TRP A  92      57.311  14.249 -23.115  1.00  4.28
ATOM    860  NE1 TRP A  92      58.370  13.643 -22.629  1.00  1.92
ATOM    861  HE1 TRP A  92      58.583  12.726 -22.760  1.00  1.63
ATOM    862  CD2 TRP A  92      58.460  15.795 -22.028  1.00  1.47
ATOM    863  CE2 TRP A  92      59.139  14.554 -21.979  1.00  1.68
ATOM    864  CE3 TRP A  92      59.066  16.929 -21.452  1.00  0.44
ATOM    865  CZ3 TRP A  92      60.266  16.771 -20.790  1.00  1.07
ATOM    866  CH2 TRP A  92      60.914  15.507 -20.742  1.00  0.61
ATOM    867  CZ2 TRP A  92      60.351  14.392 -21.304  1.00  3.31
ATOM    868  H   SER A  93      55.286  17.584 -26.675  1.00  4.37
ATOM    869  N   SER A  93      54.667  17.814 -26.015  1.00  2.08
ATOM    870  CA  SER A  93      53.605  18.754 -26.320  1.00  1.38
ATOM    871  CB  SER A  93      53.920  19.611 -27.547  1.00  0.56
ATOM    872  C   SER A  93      52.349  18.047 -26.542  1.00  0.29
ATOM    873  O   SER A  93      51.922  17.758 -27.706  1.00  1.59
ATOM    874  OG  SER A  93      52.874  20.607 -27.747  1.00  4.85
ATOM    875  H   LEU A  94      52.044  18.084 -24.607  1.00  4.41
ATOM    876  N   LEU A  94      51.669  17.820 -25.433  1.00  3.06
ATOM    877  CA  LEU A  94      50.397  17.223 -25.432  1.00  3.37
ATOM    878  CB  LEU A  94      49.872  16.884 -24.023  1.00  2.07
ATOM    879  C   LEU A  94      49.480  18.080 -26.122  1.00  4.46
ATOM    880  O   LEU A  94      48.645  17.584 -26.840  1.00  2.84
ATOM    881  CG  LEU A  94      50.593  15.771 -23.293  1.00  1.58
ATOM    882  CD1 LEU A  94      50.071  15.642 -21.862  1.00  2.52
ATOM    883  CD2 LEU A  94      50.441  14.426 -24.045  1.00  3.41
ATOM    884  H   ASP A  95      50.346  19.796 -25.549  1.00  1.69
ATOM    885  N   ASP A  95      49.625  19.417 -26.023  1.00  4.70
ATOM    886  CA  ASP A  95      48.663  20.253 -26.686  1.00  3.30
ATOM    887  CB  ASP A  95      49.051  21.702 -26.482  1.00  1.34
ATOM    888  C   ASP A  95      48.692  19.962 -28.168  1.00  4.93
ATOM    889  O   ASP A  95      47.614  19.811 -28.803  1.00  1.52
ATOM    890  CG  ASP A  95      48.857  22.161 -25.068  1.00  0.76
ATOM    891  OD1 ASP A  95      48.078  21.549 -24.346  1.00  1.45
ATOM    892  OD2 ASP A  95      49.515  23.097 -24.671  1.00  2.14
ATOM    893  H   GLU A  96      50.721  19.830 -28.243  1.00  2.98
ATOM    894  N   GLU A  96      49.933  19.770 -28.756  1.00  1.20
ATOM    895  CA  GLU A  96      50.016  19.457 -30.169  1.00  0.67
ATOM    896  CB  GLU A  96      51.441  19.482 -30.720  1.00  1.93
ATOM    897  C   GLU A  96      49.330  18.112 -30.456  1.00  1.92
ATOM    898  O   GLU A  96      48.620  17.995 -31.401  1.00  3.77
ATOM    899  CG  GLU A  96      51.508  19.422 -32.340  1.00  4.12
ATOM    900  CD  GLU A  96      50.961  20.743 -33.050  1.00  0.73
ATOM    901  OE1 GLU A  96      50.714  21.752 -32.315  1.00  3.71
ATOM    902  OE2 GLU A  96      50.835  20.779 -34.273  1.00  0.83
ATOM    903  H   PHE A  97      49.941  17.291 -28.803  1.00  3.40
ATOM    904  N   PHE A  97      49.461  17.150 -29.589  1.00  3.59
ATOM    905  CA  PHE A  97      48.817  15.862 -29.824  1.00  1.33
ATOM    906  CB  PHE A  97      49.151  14.852 -28.657  1.00  2.54
ATOM    907  C   PHE A  97      47.368  16.069 -29.944  1.00  2.07
ATOM    908  O   PHE A  97      46.768  15.618 -30.915  1.00  1.44
ATOM    909  CG  PHE A  97      48.610  13.439 -28.802  1.00  2.80
ATOM    910  CD1 PHE A  97      49.291  12.485 -29.588  1.00  1.93
ATOM    911  CE1 PHE A  97      48.804  11.164 -29.702  1.00  1.54
ATOM    912  CZ  PHE A  97      47.612  10.812 -29.081  1.00  1.62
ATOM    913  CD2 PHE A  97      47.472  13.058 -28.145  1.00  1.82
ATOM    914  CE2 PHE A  97      46.945  11.737 -28.297  1.00  2.22
ATOM    915  H   PHE A  98      47.261  17.301 -28.408  1.00  4.47
ATOM    916  N   PHE A  98      46.762  16.842 -29.021  1.00  4.87
ATOM    917  CA  PHE A  98      45.327  17.000 -29.026  1.00  2.18
ATOM    918  CB  PHE A  98      44.842  17.774 -27.816  1.00  0.06
ATOM    919  C   PHE A  98      44.904  17.713 -30.303  1.00  3.67
ATOM    920  O   PHE A  98      43.936  17.326 -30.924  1.00  0.90
ATOM    921  CG  PHE A  98      45.062  17.092 -26.427  1.00  0.57
ATOM    922  CD1 PHE A  98      46.105  17.455 -25.642  1.00  3.61
ATOM    923  CE1 PHE A  98      46.274  16.896 -24.353  1.00  0.13
ATOM    924  CZ  PHE A  98      45.360  16.029 -23.872  1.00  0.41
ATOM    925  CD2 PHE A  98      44.205  16.105 -25.977  1.00  2.30
ATOM    926  CE2 PHE A  98      44.357  15.563 -24.699  1.00  4.21
ATOM    927  H   THR A  99      46.451  18.859 -30.296  1.00  1.06
ATOM    928  N   THR A  99      45.700  18.684 -30.734  1.00  0.27
ATOM    929  CA  THR A  99      45.419  19.441 -31.941  1.00  1.69
ATOM    930  CB  THR A  99      46.450  20.530 -32.139  1.00  0.95
ATOM    931  C   THR A  99      45.417  18.525 -33.100  1.00  0.33
ATOM    932  O   THR A  99      44.529  18.570 -33.896  1.00  3.80
ATOM    933  CG2 THR A  99      46.208  21.301 -33.432  1.00  1.66
ATOM    934  OG1 THR A  99      46.359  21.435 -30.999  1.00  1.98
ATOM    935  H   ALA A 100      46.990  17.590 -32.464  1.00  0.71
ATOM    936  N   ALA A 100      46.376  17.625 -33.145  1.00  4.93
ATOM    937  CA  ALA A 100      46.479  16.661 -34.216  1.00  2.58
ATOM    938  CB  ALA A 100      47.720  15.816 -34.017  1.00  3.70
ATOM    939  C   ALA A 100      45.236  15.773 -34.281  1.00  2.54
ATOM    940  O   ALA A 100      44.725  15.476 -35.383  1.00  1.49
ATOM    941  H   ALA A 101      45.054  15.641 -32.331  1.00  2.65
ATOM    942  N   ALA A 101      44.683  15.387 -33.115  1.00  4.83
ATOM    943  CA  ALA A 101      43.465  14.605 -33.101  1.00  1.15
ATOM    944  CB  ALA A 101      43.110  14.181 -31.718  1.00  1.11
ATOM    945  C   ALA A 101      42.369  15.386 -33.674  1.00  3.30
ATOM    946  O   ALA A 101      41.677  14.898 -34.470  1.00  4.01
ATOM    947  H   ARG A 102      42.903  17.080 -32.755  1.00  0.06
ATOM    948  N   ARG A 102      42.274  16.696 -33.334  1.00  2.65
ATOM    949  CA  ARG A 102      41.215  17.522 -33.898  1.00  4.37
ATOM    950  CB  ARG A 102      41.198  18.942 -33.320  1.00  3.99
ATOM    951  C   ARG A 102      41.366  17.613 -35.369  1.00  0.37
ATOM    952  O   ARG A 102      40.429  17.462 -36.057  1.00  0.66
ATOM    953  CG  ARG A 102      40.706  19.060 -31.892  1.00  2.16
ATOM    954  CD  ARG A 102      40.694  20.528 -31.465  1.00  4.49
ATOM    955  NE  ARG A 102      42.068  21.104 -31.436  1.00  4.12
ATOM    956  HE  ARG A 102      42.794  20.523 -31.629  1.00  4.75
ATOM    957  CZ  ARG A 102      42.347  22.345 -31.144  1.00  1.00
ATOM    958  NH1 ARG A 102      41.364  23.201 -30.886  1.00  1.76
ATOM    959  NH2 ARG A 102      43.598  22.772 -31.129  1.00  1.31
ATOM    960  H   GLU A 103      43.336  17.876 -35.309  1.00  2.02
ATOM    961  N   GLU A 103      42.579  17.770 -35.880  1.00  3.55
ATOM    962  CA  GLU A 103      42.736  17.821 -37.345  1.00  2.79
ATOM    963  CB  GLU A 103      44.094  18.264 -37.797  1.00  2.53
ATOM    964  C   GLU A 103      42.299  16.507 -38.001  1.00  3.10
ATOM    965  O   GLU A 103      41.577  16.508 -39.040  1.00  4.86
ATOM    966  CG  GLU A 103      44.223  18.365 -39.361  1.00  3.60
ATOM    967  CD  GLU A 103      45.542  18.983 -39.825  1.00  0.04
ATOM    968  OE1 GLU A 103      46.159  19.729 -39.037  1.00  0.91
ATOM    969  OE2 GLU A 103      45.978  18.682 -40.955  1.00  3.00
ATOM    970  H   ALA A 104      43.122  15.469 -36.635  1.00  0.31
ATOM    971  N   ALA A 104      42.655  15.409 -37.383  1.00  2.12
ATOM    972  CA  ALA A 104      42.282  14.095 -37.848  1.00  0.23
ATOM    973  CB  ALA A 104      42.961  13.043 -36.983  1.00  0.44
ATOM    974  C   ALA A 104      40.705  13.909 -37.812  1.00  3.81
ATOM    975  O   ALA A 104      40.113  13.186 -38.652  1.00  0.04
ATOM    976  H   GLY A 105      40.519  15.201 -36.322  1.00  3.87
ATOM    977  N   GLY A 105      40.050  14.598 -36.823  1.00  1.39
ATOM    978  CA  GLY A 105      38.627  14.450 -36.578  1.00  1.99
ATOM    979  C   GLY A 105      38.321  13.354 -35.576  1.00  1.11
ATOM    980  O   GLY A 105      37.132  13.048 -35.286  1.00  0.73
ATOM    981  H   LEU A 106      40.261  13.160 -35.224  1.00  0.02
ATOM    982  N   LEU A 106      39.414  12.805 -35.002  1.00  0.73
ATOM    983  CA  LEU A 106      39.361  11.680 -34.067  1.00  1.75
ATOM    984  CB  LEU A 106      40.635  10.822 -34.165  1.00  4.56
ATOM    985  C   LEU A 106      39.202  12.129 -32.674  1.00  3.06
ATOM    986  O   LEU A 106      39.684  13.191 -32.299  1.00  2.92
ATOM    987  CG  LEU A 106      40.835  10.165 -35.489  1.00  2.33
ATOM    988  CD1 LEU A 106      42.150   9.475 -35.542  1.00  2.97
ATOM    989  CD2 LEU A 106      39.730   9.182 -35.745  1.00  2.77
ATOM    990  H   TYR A 107      38.245  10.482 -32.226  1.00  2.58
ATOM    991  N   TYR A 107      38.567  11.298 -31.877  1.00  1.46
ATOM    992  CA  TYR A 107      38.335  11.599 -30.498  1.00  2.69
ATOM    993  CB  TYR A 107      36.886  11.307 -30.071  1.00  3.95
ATOM    994  C   TYR A 107      39.331  10.897 -29.595  1.00  4.68
ATOM    995  O   TYR A 107      39.808   9.859 -29.913  1.00  3.92
ATOM    996  CG  TYR A 107      35.856  12.269 -30.671  1.00  4.28
ATOM    997  CD1 TYR A 107      35.068  11.910 -31.777  1.00  2.89
ATOM    998  CE1 TYR A 107      34.172  12.796 -32.327  1.00  1.40
ATOM    999  CZ  TYR A 107      34.030  14.058 -31.772  1.00  1.11
ATOM   1000  CD2 TYR A 107      35.721  13.555 -30.156  1.00  3.07
ATOM   1001  CE2 TYR A 107      34.829  14.454 -30.712  1.00  2.16
ATOM   1002  OH  TYR A 107      33.187  14.974 -32.372  1.00  1.05
ATOM   1003  H   LEU A 108      39.257  12.344 -28.284  1.00  0.02
ATOM   1004  N   LEU A 108      39.688  11.529 -28.512  1.00  2.02
ATOM   1005  CA  LEU A 108      40.707  11.010 -27.642  1.00  2.34
ATOM   1006  CB  LEU A 108      41.788  11.981 -27.408  1.00  0.02
ATOM   1007  C   LEU A 108      40.244  10.503 -26.302  1.00  2.06
ATOM   1008  O   LEU A 108      39.269  10.898 -25.732  1.00  2.14
ATOM   1009  CG  LEU A 108      42.526  12.465 -28.610  1.00  4.49
ATOM   1010  CD1 LEU A 108      43.608  13.452 -28.193  1.00  2.90
ATOM   1011  CD2 LEU A 108      43.118  11.308 -29.351  1.00  1.65
ATOM   1012  H   ILE A 109      41.621   9.149 -26.434  1.00  3.78
ATOM   1013  N   ILE A 109      40.929   9.552 -25.854  1.00  1.56
ATOM   1014  CA  ILE A 109      40.730   9.043 -24.553  1.00  1.58
ATOM   1015  CB  ILE A 109      40.257   7.602 -24.617  1.00  4.62
ATOM   1016  C   ILE A 109      42.067   9.151 -23.834  1.00  2.25
ATOM   1017  O   ILE A 109      43.089   8.514 -24.256  1.00  2.34
ATOM   1018  CG1 ILE A 109      38.904   7.517 -25.357  1.00  1.26
ATOM   1019  CD1 ILE A 109      38.470   6.085 -25.698  1.00  0.23
ATOM   1020  CG2 ILE A 109      40.166   6.977 -23.199  1.00  0.87
ATOM   1021  H   ALA A 110      41.326  10.379 -22.524  1.00  0.75
ATOM   1022  N   ALA A 110      42.124   9.951 -22.832  1.00  1.16
ATOM   1023  CA  ALA A 110      43.358  10.173 -22.142  1.00  3.53
ATOM   1024  CB  ALA A 110      43.304  11.560 -21.491  1.00  4.39
ATOM   1025  C   ALA A 110      43.634   9.117 -21.105  1.00  0.67
ATOM   1026  O   ALA A 110      42.706   8.683 -20.432  1.00  0.88
ATOM   1027  H   ARG A 111      45.547   8.795 -21.648  1.00  0.46
ATOM   1028  N   ARG A 111      44.917   8.629 -20.982  1.00  0.53
ATOM   1029  CA  ARG A 111      45.268   7.708 -19.885  1.00  1.05
ATOM   1030  CB  ARG A 111      45.776   6.412 -20.424  1.00  1.50
ATOM   1031  C   ARG A 111      46.432   8.259 -19.013  1.00  4.79
ATOM   1032  O   ARG A 111      47.656   7.898 -19.236  1.00  3.12
ATOM   1033  CG  ARG A 111      44.801   5.298 -20.543  1.00  2.85
ATOM   1034  CD  ARG A 111      44.092   5.392 -21.894  1.00  3.29
ATOM   1035  NE  ARG A 111      43.164   4.326 -22.103  1.00  3.10
ATOM   1036  HE  ARG A 111      42.275   4.471 -21.799  1.00  3.24
ATOM   1037  CZ  ARG A 111      43.406   3.151 -22.708  1.00  3.19
ATOM   1038  NH1 ARG A 111      44.601   2.882 -23.270  1.00  2.82
ATOM   1039  NH2 ARG A 111      42.413   2.254 -22.740  1.00  3.96
ATOM   1040  N   PRO A 112      46.095   9.196 -18.107  1.00  3.23
ATOM   1041  CA  PRO A 112      47.015   9.793 -17.192  1.00  3.25
ATOM   1042  CB  PRO A 112      46.406  11.122 -16.802  1.00  4.75
ATOM   1043  C   PRO A 112      47.277   8.863 -15.969  1.00  3.97
ATOM   1044  O   PRO A 112      46.872   7.600 -15.951  1.00  3.59
ATOM   1045  CG  PRO A 112      44.975  10.813 -16.769  1.00  2.15
ATOM   1046  CD  PRO A 112      44.773   9.845 -17.960  1.00  1.75
ATOM   1047  H   GLY A 113      48.304  10.250 -15.186  1.00  3.32
ATOM   1048  N   GLY A 113      47.971   9.390 -15.055  1.00  1.14
ATOM   1049  CA  GLY A 113      48.248   8.741 -13.853  1.00  2.85
ATOM   1050  C   GLY A 113      49.587   8.271 -13.774  1.00  3.96
ATOM   1051  O   GLY A 113      50.318   8.300 -14.747  1.00  1.15
ATOM   1052  N   PRO A 114      49.980   7.898 -12.623  1.00  4.02
ATOM   1053  CA  PRO A 114      51.326   7.395 -12.365  1.00  3.54
ATOM   1054  CB  PRO A 114      51.378   7.348 -10.868  1.00  0.34
ATOM   1055  C   PRO A 114      51.764   5.993 -12.976  1.00  0.95
ATOM   1056  O   PRO A 114      53.000   5.787 -13.275  1.00  4.83
ATOM   1057  CG  PRO A 114      49.941   7.177 -10.444  1.00  1.30
ATOM   1058  CD  PRO A 114      49.173   7.988 -11.402  1.00  3.34
ATOM   1059  H   TYR A 115      49.977   5.215 -13.146  1.00  4.20
ATOM   1060  N   TYR A 115      50.905   5.083 -13.255  1.00  3.14
ATOM   1061  CA  TYR A 115      51.443   3.844 -13.687  1.00  2.41
ATOM   1062  CB  TYR A 115      51.490   2.823 -12.549  1.00  3.95
ATOM   1063  C   TYR A 115      50.771   3.323 -14.899  1.00  4.13
ATOM   1064  O   TYR A 115      49.923   2.444 -14.833  1.00  0.18
ATOM   1065  CG  TYR A 115      52.589   1.784 -12.743  1.00  1.00
ATOM   1066  CD1 TYR A 115      53.949   2.079 -12.416  1.00  0.30
ATOM   1067  CE1 TYR A 115      54.942   1.172 -12.677  1.00  1.89
ATOM   1068  CZ  TYR A 115      54.614  -0.027 -13.343  1.00  1.86
ATOM   1069  CD2 TYR A 115      52.288   0.505 -13.181  1.00  1.65
ATOM   1070  CE2 TYR A 115      53.302  -0.418 -13.451  1.00  0.59
ATOM   1071  OH  TYR A 115      55.595  -0.892 -13.681  1.00  1.47
ATOM   1072  H   ILE A 116      51.931   4.417 -15.977  1.00  2.77
ATOM   1073  N   ILE A 116      51.208   3.814 -16.007  1.00  1.40
ATOM   1074  CA  ILE A 116      50.636   3.515 -17.232  1.00  1.47
ATOM   1075  CB  ILE A 116      50.922   4.616 -18.249  1.00  3.13
ATOM   1076  C   ILE A 116      51.010   2.222 -17.690  1.00  2.80
ATOM   1077  O   ILE A 116      50.273   1.588 -18.492  1.00  0.88
ATOM   1078  CG1 ILE A 116      52.461   4.829 -18.419  1.00  4.79
ATOM   1079  CD1 ILE A 116      52.853   5.760 -19.585  1.00  4.01
ATOM   1080  CG2 ILE A 116      50.186   5.931 -17.831  1.00  3.10
ATOM   1081  H   ASN A 117      52.672   2.379 -16.683  1.00  2.68
ATOM   1082  N   ASN A 117      52.185   1.807 -17.251  1.00  3.44
ATOM   1083  CA  ASN A 117      52.768   0.499 -17.564  1.00  0.06
ATOM   1084  CB  ASN A 117      52.069  -0.682 -16.824  1.00  0.72
ATOM   1085  C   ASN A 117      52.824   0.262 -19.011  1.00  2.50
ATOM   1086  O   ASN A 117      52.583  -0.833 -19.457  1.00  0.88
ATOM   1087  CG  ASN A 117      53.007  -1.998 -16.704  1.00  4.40
ATOM   1088  ND2 ASN A 117      52.375  -3.175 -16.718  1.00  0.19
ATOM   1089 HD21 ASN A 117      51.435  -3.181 -16.771  1.00  4.58
ATOM   1090 HD22 ASN A 117      52.877  -3.972 -16.670  1.00  2.76
ATOM   1091  OD1 ASN A 117      54.315  -1.912 -16.536  1.00  2.09
ATOM   1092  H   ALA A 118      53.452   2.080 -19.375  1.00  3.93
ATOM   1093  N   ALA A 118      53.221   1.264 -19.771  1.00  4.31
ATOM   1094  CA  ALA A 118      53.312   1.118 -21.220  1.00  3.73
ATOM   1095  CB  ALA A 118      53.126   2.480 -21.846  1.00  0.17
ATOM   1096  C   ALA A 118      54.692   0.587 -21.567  1.00  2.60
ATOM   1097  O   ALA A 118      55.462   1.234 -22.323  1.00  1.58
ATOM   1098  H   GLU A 119      54.327  -1.121 -20.662  1.00  1.41
ATOM   1099  N   GLU A 119      54.997  -0.598 -21.095  1.00  0.30
ATOM   1100  CA  GLU A 119      56.327  -1.143 -21.269  1.00  4.35
ATOM   1101  CB  GLU A 119      56.448  -2.063 -22.465  1.00  2.88
ATOM   1102  C   GLU A 119      57.392  -0.022 -21.317  1.00  4.58
ATOM   1103  O   GLU A 119      58.282   0.021 -22.267  1.00  3.13
ATOM   1104  CG  GLU A 119      55.191  -2.811 -22.833  1.00  2.98
ATOM   1105  CD  GLU A 119      55.441  -3.762 -23.891  1.00  0.78
ATOM   1106  OE1 GLU A 119      56.527  -3.741 -24.411  1.00  0.97
ATOM   1107  OE2 GLU A 119      54.568  -4.561 -24.184  1.00  3.25
ATOM   1108  H   THR A 120      56.692   0.735 -19.622  1.00  1.48
ATOM   1109  N   THR A 120      57.355   0.847 -20.276  1.00  3.73
ATOM   1110  CA  THR A 120      58.288   1.944 -20.104  1.00  0.76
ATOM   1111  CB  THR A 120      57.624   3.287 -19.956  1.00  4.98
ATOM   1112  C   THR A 120      59.142   1.699 -18.917  1.00  1.99
ATOM   1113  O   THR A 120      58.859   0.772 -18.062  1.00  3.69
ATOM   1114  CG2 THR A 120      56.811   3.698 -21.155  1.00  0.05
ATOM   1115  OG1 THR A 120      56.812   3.239 -18.823  1.00  2.30
ATOM   1116  H   SER A 121      60.242   3.283 -19.315  1.00  3.53
ATOM   1117  N   SER A 121      60.148   2.535 -18.764  1.00  3.04
ATOM   1118  CA  SER A 121      61.076   2.290 -17.808  1.00  0.35
ATOM   1119  CB  SER A 121      61.968   3.489 -17.651  1.00  1.74
ATOM   1120  C   SER A 121      60.499   1.911 -16.468  1.00  4.58
ATOM   1121  O   SER A 121      60.797   0.862 -16.019  1.00  2.23
ATOM   1122  OG  SER A 121      61.360   4.449 -16.870  1.00  4.31
ATOM   1123  H   ALA A 122      59.706   3.635 -16.157  1.00  2.88
ATOM   1124  N   ALA A 122      59.782   2.766 -15.826  1.00  1.77
ATOM   1125  CA  ALA A 122      59.094   2.418 -14.580  1.00  1.87
ATOM   1126  CB  ALA A 122      59.592   3.269 -13.478  1.00  1.79
ATOM   1127  C   ALA A 122      57.662   2.588 -14.760  1.00  4.74
ATOM   1128  O   ALA A 122      56.978   3.126 -13.844  1.00  1.79
ATOM   1129  H   GLY A 123      57.624   1.809 -16.515  1.00  3.09
ATOM   1130  N   GLY A 123      57.139   2.249 -15.851  1.00  2.42
ATOM   1131  CA  GLY A 123      55.824   2.585 -16.020  1.00  1.46
ATOM   1132  C   GLY A 123      55.864   4.110 -16.087  1.00  2.50
ATOM   1133  O   GLY A 123      56.881   4.656 -16.568  1.00  1.38
ATOM   1134  H   GLY A 124      54.202   4.406 -15.146  1.00  3.53
ATOM   1135  N   GLY A 124      54.907   4.813 -15.601  1.00  4.43
ATOM   1136  CA  GLY A 124      54.954   6.192 -15.741  1.00  3.72
ATOM   1137  C   GLY A 124      55.635   6.868 -14.633  1.00  2.99
ATOM   1138  O   GLY A 124      55.653   8.066 -14.630  1.00  4.19
ATOM   1139  H   ILE A 125      56.397   5.178 -13.851  1.00  3.15
ATOM   1140  N   ILE A 125      56.293   6.102 -13.699  1.00  4.35
ATOM   1141  CA  ILE A 125      56.867   6.711 -12.436  1.00  2.70
ATOM   1142  CB  ILE A 125      56.603   5.730 -11.225  1.00  0.78
ATOM   1143  C   ILE A 125      58.362   7.112 -12.492  1.00  0.18
ATOM   1144  O   ILE A 125      59.243   6.319 -12.788  1.00  4.48
ATOM   1145  CG1 ILE A 125      55.167   5.625 -10.975  1.00  4.99
ATOM   1146  CD1 ILE A 125      54.788   4.530 -10.042  1.00  3.62
ATOM   1147  CG2 ILE A 125      57.308   6.124 -10.012  1.00  4.75
ATOM   1148  N   PRO A 126      58.583   8.444 -12.251  1.00  1.96
ATOM   1149  CA  PRO A 126      59.928   9.127 -12.220  1.00  2.09
ATOM   1150  CB  PRO A 126      59.572  10.566 -11.899  1.00  3.98
ATOM   1151  C   PRO A 126      60.894   8.610 -11.158  1.00  4.44
ATOM   1152  O   PRO A 126      60.474   8.132 -10.048  1.00  3.23
ATOM   1153  CG  PRO A 126      58.157  10.740 -12.371  1.00  3.55
ATOM   1154  CD  PRO A 126      57.496   9.452 -12.064  1.00  0.57
ATOM   1155  H   GLY A 127      62.439   9.144 -12.211  1.00  4.63
ATOM   1156  N   GLY A 127      62.163   8.755 -11.410  1.00  0.94
ATOM   1157  CA  GLY A 127      63.111   8.298 -10.489  1.00  0.96
ATOM   1158  C   GLY A 127      62.921   8.935  -9.106  1.00  3.61
ATOM   1159  O   GLY A 127      63.028   8.254  -8.093  1.00  2.98
ATOM   1160  H   TRP A 128      62.428  10.716  -9.838  1.00  0.67
ATOM   1161  N   TRP A 128      62.562  10.214  -9.040  1.00  3.01
ATOM   1162  CA  TRP A 128      62.402  10.871  -7.748  1.00  3.87
ATOM   1163  CB  TRP A 128      62.218  12.415  -7.953  1.00  2.31
ATOM   1164  C   TRP A 128      61.278  10.232  -6.912  1.00  2.56
ATOM   1165  O   TRP A 128      61.382  10.111  -5.631  1.00  1.37
ATOM   1166  CG  TRP A 128      61.072  12.833  -8.878  1.00  1.35
ATOM   1167  CD1 TRP A 128      61.151  13.004 -10.215  1.00  4.59
ATOM   1168  NE1 TRP A 128      59.964  13.355 -10.698  1.00  3.65
ATOM   1169  HE1 TRP A 128      59.781  13.546 -11.613  1.00  0.22
ATOM   1170  CD2 TRP A 128      59.769  13.200  -8.509  1.00  2.58
ATOM   1171  CE2 TRP A 128      59.087  13.489  -9.667  1.00  3.80
ATOM   1172  CE3 TRP A 128      59.116  13.334  -7.292  1.00  0.86
ATOM   1173  CZ3 TRP A 128      57.806  13.838  -7.284  1.00  0.72
ATOM   1174  CH2 TRP A 128      57.150  14.144  -8.475  1.00  0.24
ATOM   1175  CZ2 TRP A 128      57.757  14.009  -9.660  1.00  3.75
ATOM   1176  H   VAL A 129      60.326   9.872  -8.488  1.00  1.66
ATOM   1177  N   VAL A 129      60.322   9.782  -7.554  1.00  3.58
ATOM   1178  CA  VAL A 129      59.203   9.139  -6.926  1.00  4.09
ATOM   1179  CB  VAL A 129      58.096   8.940  -7.882  1.00  1.90
ATOM   1180  C   VAL A 129      59.665   7.808  -6.350  1.00  3.71
ATOM   1181  O   VAL A 129      59.328   7.430  -5.234  1.00  4.53
ATOM   1182  CG1 VAL A 129      56.935   8.163  -7.256  1.00  4.83
ATOM   1183  CG2 VAL A 129      57.650  10.268  -8.480  1.00  2.97
ATOM   1184  H   LEU A 130      60.720   7.444  -7.910  1.00  2.29
ATOM   1185  N   LEU A 130      60.445   7.110  -7.092  1.00  0.63
ATOM   1186  CA  LEU A 130      60.946   5.839  -6.643  1.00  4.25
ATOM   1187  CB  LEU A 130      61.618   5.029  -7.758  1.00  0.21
ATOM   1188  C   LEU A 130      61.853   6.043  -5.425  1.00  3.69
ATOM   1189  O   LEU A 130      61.811   5.247  -4.493  1.00  3.10
ATOM   1190  CG  LEU A 130      60.650   4.565  -8.881  1.00  2.78
ATOM   1191  CD1 LEU A 130      61.373   3.752  -9.954  1.00  2.94
ATOM   1192  CD2 LEU A 130      59.494   3.820  -8.318  1.00  4.08
ATOM   1193  H   ARG A 131      62.606   7.776  -6.160  1.00  1.89
ATOM   1194  N   ARG A 131      62.632   7.190  -5.408  1.00  4.64
ATOM   1195  CA  ARG A 131      63.497   7.561  -4.224  1.00  4.34
ATOM   1196  CB  ARG A 131      64.199   8.951  -4.449  1.00  4.23
ATOM   1197  C   ARG A 131      62.609   7.722  -2.985  1.00  2.31
ATOM   1198  O   ARG A 131      63.045   7.495  -1.886  1.00  0.48
ATOM   1199  CG  ARG A 131      65.256   9.017  -5.509  1.00  3.70
ATOM   1200  CD  ARG A 131      65.802  10.473  -5.616  1.00  4.11
ATOM   1201  NE  ARG A 131      66.592  10.866  -4.400  1.00  2.78
ATOM   1202  HE  ARG A 131      66.684  10.220  -3.709  1.00  1.54
ATOM   1203  CZ  ARG A 131      67.180  12.038  -4.223  1.00  0.07
ATOM   1204  NH1 ARG A 131      67.042  13.015  -5.138  1.00  0.85
ATOM   1205  NH2 ARG A 131      67.954  12.230  -3.162  1.00  4.78
ATOM   1206  H   ARG A 132      61.026   8.285  -4.015  1.00  3.37
ATOM   1207  N   ARG A 132      61.380   8.149  -3.151  1.00  2.88
ATOM   1208  CA  ARG A 132      60.549   8.367  -1.987  1.00  3.99
ATOM   1209  CB  ARG A 132      59.133   9.018  -2.333  1.00  4.91
ATOM   1210  C   ARG A 132      60.373   7.035  -1.188  1.00  3.67
ATOM   1211  O   ARG A 132      60.336   5.943  -1.763  1.00  4.43
ATOM   1212  CG  ARG A 132      59.214  10.461  -2.751  1.00  2.06
ATOM   1213  CD  ARG A 132      57.826  11.087  -2.986  1.00  0.95
ATOM   1214  NE  ARG A 132      57.967  12.442  -3.469  1.00  0.96
ATOM   1215  HE  ARG A 132      58.003  12.558  -4.413  1.00  3.68
ATOM   1216  CZ  ARG A 132      58.075  13.520  -2.727  1.00  2.39
ATOM   1217  NH1 ARG A 132      57.961  13.441  -1.434  1.00  1.27
ATOM   1218  NH2 ARG A 132      58.361  14.690  -3.294  1.00  2.96
ATOM   1219  H   LYS A 133      60.380   8.033   0.539  1.00  3.44
ATOM   1220  N   LYS A 133      60.349   7.163   0.159  1.00  4.54
ATOM   1221  CA  LYS A 133      60.246   5.984   1.085  1.00  4.92
ATOM   1222  CB  LYS A 133      60.567   6.364   2.534  1.00  2.11
ATOM   1223  C   LYS A 133      58.881   5.236   1.038  1.00  4.82
ATOM   1224  O   LYS A 133      58.830   3.997   1.264  1.00  3.83
ATOM   1225  CG  LYS A 133      62.012   6.684   2.788  1.00  3.36
ATOM   1226  CD  LYS A 133      62.264   7.027   4.251  1.00  3.38
ATOM   1227  CE  LYS A 133      63.717   7.317   4.514  1.00  3.08
ATOM   1228  NZ  LYS A 133      63.965   7.663   5.939  1.00  2.09
ATOM   1229  H   GLY A 134      57.809   6.864   0.589  1.00  2.04
ATOM   1230  N   GLY A 134      57.762   5.955   0.789  1.00  3.33
ATOM   1231  CA  GLY A 134      56.528   5.315   0.871  1.00  2.59
ATOM   1232  C   GLY A 134      56.303   4.381  -0.232  1.00  3.14
ATOM   1233  O   GLY A 134      57.011   4.393  -1.212  1.00  0.71
ATOM   1234  H   ILE A 135      54.701   3.755   0.583  1.00  2.36
ATOM   1235  N   ILE A 135      55.293   3.642  -0.142  1.00  4.31
ATOM   1236  CA  ILE A 135      55.034   2.601  -1.104  1.00  3.13
ATOM   1237  CB  ILE A 135      54.148   1.437  -0.546  1.00  4.71
ATOM   1238  C   ILE A 135      54.430   3.187  -2.281  1.00  1.47
ATOM   1239  O   ILE A 135      53.438   3.975  -2.185  1.00  1.57
ATOM   1240  CG1 ILE A 135      54.863   0.678   0.574  1.00  1.98
ATOM   1241  CD1 ILE A 135      53.928  -0.345   1.302  1.00  0.59
ATOM   1242  CG2 ILE A 135      53.752   0.469  -1.666  1.00  3.17
ATOM   1243  H   ILE A 136      55.590   2.177  -3.494  1.00  2.65
ATOM   1244  N   ILE A 136      54.923   2.839  -3.435  1.00  1.89
ATOM   1245  CA  ILE A 136      54.437   3.459  -4.591  1.00  4.19
ATOM   1246  CB  ILE A 136      55.115   2.973  -5.873  1.00  1.89
ATOM   1247  C   ILE A 136      52.907   3.271  -4.678  1.00  4.80
ATOM   1248  O   ILE A 136      52.213   4.220  -4.870  1.00  3.75
ATOM   1249  CG1 ILE A 136      56.574   3.361  -5.876  1.00  2.45
ATOM   1250  CD1 ILE A 136      56.779   4.841  -5.903  1.00  3.88
ATOM   1251  CG2 ILE A 136      54.435   3.626  -7.034  1.00  3.24
ATOM   1252  H   ARG A 137      52.889   1.280  -4.420  1.00  3.84
ATOM   1253  N   ARG A 137      52.354   2.064  -4.497  1.00  4.50
ATOM   1254  CA  ARG A 137      50.883   2.001  -4.459  1.00  4.73
ATOM   1255  CB  ARG A 137      50.383   0.815  -5.089  1.00  2.35
ATOM   1256  C   ARG A 137      50.366   2.057  -3.035  1.00  0.75
ATOM   1257  O   ARG A 137      49.919   0.940  -2.390  1.00  2.78
ATOM   1258  CG  ARG A 137      48.867   0.784  -5.188  1.00  0.30
ATOM   1259  CD  ARG A 137      48.261   1.820  -6.146  1.00  3.69
ATOM   1260  NE  ARG A 137      46.804   1.664  -6.156  1.00  1.79
ATOM   1261  HE  ARG A 137      46.448   0.977  -5.605  1.00  4.92
ATOM   1262  CZ  ARG A 137      45.902   2.400  -6.866  1.00  4.52
ATOM   1263  NH1 ARG A 137      46.311   3.373  -7.723  1.00  2.89
ATOM   1264  NH2 ARG A 137      44.559   2.165  -6.668  1.00  2.24
ATOM   1265  H   SER A 138      50.606   4.012  -3.002  1.00  2.11
ATOM   1266  N   SER A 138      50.292   3.280  -2.519  1.00  0.05
ATOM   1267  CA  SER A 138      49.786   3.489  -1.194  1.00  4.26
ATOM   1268  CB  SER A 138      50.843   3.330  -0.177  1.00  4.60
ATOM   1269  C   SER A 138      49.261   4.852  -1.020  1.00  0.29
ATOM   1270  O   SER A 138      49.511   5.747  -1.860  1.00  2.55
ATOM   1271  OG  SER A 138      51.736   4.437  -0.252  1.00  2.71
ATOM   1272  H   ASN A 139      48.460   4.320   0.702  1.00  0.25
ATOM   1273  N   ASN A 139      48.588   5.052   0.125  1.00  0.97
ATOM   1274  CA  ASN A 139      48.027   6.323   0.495  1.00  4.83
ATOM   1275  CB  ASN A 139      46.742   6.127   1.285  1.00  2.49
ATOM   1276  C   ASN A 139      48.992   7.095   1.331  1.00  1.75
ATOM   1277  O   ASN A 139      48.585   7.977   2.127  1.00  2.34
ATOM   1278  CG  ASN A 139      46.992   5.434   2.594  1.00  2.00
ATOM   1279  ND2 ASN A 139      45.916   5.082   3.283  1.00  3.79
ATOM   1280 HD21 ASN A 139      45.065   5.279   2.924  1.00  0.18
ATOM   1281 HD22 ASN A 139      46.017   4.653   4.114  1.00  1.62
ATOM   1282  OD1 ASN A 139      48.164   5.246   3.006  1.00  0.46
ATOM   1283  H   SER A 140      50.523   6.065   0.683  1.00  3.38
ATOM   1284  N   SER A 140      50.251   6.777   1.224  1.00  3.04
ATOM   1285  CA  SER A 140      51.218   7.498   1.957  1.00  2.22
ATOM   1286  CB  SER A 140      52.638   6.863   1.797  1.00  2.72
ATOM   1287  C   SER A 140      51.269   8.924   1.475  1.00  3.78
ATOM   1288  O   SER A 140      51.158   9.214   0.286  1.00  1.30
ATOM   1289  OG  SER A 140      52.667   5.540   2.351  1.00  1.81
ATOM   1290  H   GLU A 141      51.647   9.470   3.228  1.00  1.71
ATOM   1291  N   GLU A 141      51.490   9.756   2.339  1.00  0.35
ATOM   1292  CA  GLU A 141      51.493  11.142   2.064  1.00  3.72
ATOM   1293  CB  GLU A 141      51.676  11.917   3.385  1.00  2.67
ATOM   1294  C   GLU A 141      52.587  11.460   1.130  1.00  1.06
ATOM   1295  O   GLU A 141      52.410  12.228   0.254  1.00  4.92
ATOM   1296  CG  GLU A 141      51.626  13.463   3.279  1.00  3.19
ATOM   1297  CD  GLU A 141      50.225  14.097   2.937  1.00  0.62
ATOM   1298  OE1 GLU A 141      49.177  13.370   2.970  1.00  4.65
ATOM   1299  OE2 GLU A 141      50.180  15.334   2.682  1.00  2.73
ATOM   1300  H   ASP A 142      53.771  10.155   2.010  1.00  2.33
ATOM   1301  N   ASP A 142      53.730  10.794   1.314  1.00  3.99
ATOM   1302  CA  ASP A 142      54.911  10.986   0.484  1.00  4.60
ATOM   1303  CB  ASP A 142      55.903   9.788   0.942  1.00  1.14
ATOM   1304  C   ASP A 142      54.528  10.785  -0.967  1.00  2.34
ATOM   1305  O   ASP A 142      54.608  11.735  -1.851  1.00  4.98
ATOM   1306  CG  ASP A 142      57.366   9.932   0.632  1.00  4.32
ATOM   1307  OD1 ASP A 142      57.764  10.962   0.140  1.00  1.30
ATOM   1308  OD2 ASP A 142      58.126   8.983   0.933  1.00  4.65
ATOM   1309  H   TYR A 143      53.895   9.012  -0.526  1.00  0.48
ATOM   1310  N   TYR A 143      54.022   9.626  -1.231  1.00  3.32
ATOM   1311  CA  TYR A 143      53.651   9.240  -2.537  1.00  3.79
ATOM   1312  CB  TYR A 143      53.279   7.711  -2.698  1.00  4.43
ATOM   1313  C   TYR A 143      52.611  10.084  -3.079  1.00  3.50
ATOM   1314  O   TYR A 143      52.706  10.576  -4.257  1.00  3.96
ATOM   1315  CG  TYR A 143      52.856   7.392  -4.143  1.00  0.28
ATOM   1316  CD1 TYR A 143      53.831   7.331  -5.164  1.00  4.18
ATOM   1317  CE1 TYR A 143      53.481   7.039  -6.468  1.00  3.64
ATOM   1318  CZ  TYR A 143      52.147   6.858  -6.793  1.00  0.80
ATOM   1319  CD2 TYR A 143      51.510   7.204  -4.497  1.00  0.06
ATOM   1320  CE2 TYR A 143      51.149   6.956  -5.804  1.00  1.20
ATOM   1321  OH  TYR A 143      51.814   6.564  -8.022  1.00  1.67
ATOM   1322  H   LEU A 144      51.600  10.014  -1.396  1.00  0.01
ATOM   1323  N   LEU A 144      51.600  10.340  -2.284  1.00  1.73
ATOM   1324  CA  LEU A 144      50.511  11.107  -2.748  1.00  1.39
ATOM   1325  CB  LEU A 144      49.345  11.132  -1.829  1.00  0.26
ATOM   1326  C   LEU A 144      50.917  12.463  -3.120  1.00  3.33
ATOM   1327  O   LEU A 144      50.480  12.972  -4.119  1.00  0.82
ATOM   1328  CG  LEU A 144      48.550   9.837  -1.731  1.00  2.66
ATOM   1329  CD1 LEU A 144      47.429   9.995  -0.715  1.00  4.53
ATOM   1330  CD2 LEU A 144      48.013   9.457  -3.106  1.00  3.56
ATOM   1331  H   ARG A 145      52.214  12.612  -1.707  1.00  1.64
ATOM   1332  N   ARG A 145      51.813  13.052  -2.397  1.00  1.14
ATOM   1333  CA  ARG A 145      52.216  14.377  -2.713  1.00  1.99
ATOM   1334  CB  ARG A 145      53.164  15.002  -1.639  1.00  0.22
ATOM   1335  C   ARG A 145      52.846  14.400  -4.033  1.00  5.00
ATOM   1336  O   ARG A 145      52.557  15.268  -4.844  1.00  3.85
ATOM   1337  CG  ARG A 145      52.484  15.424  -0.375  1.00  4.74
ATOM   1338  CD  ARG A 145      53.465  16.052   0.621  1.00  4.23
ATOM   1339  NE  ARG A 145      52.777  16.415   1.813  1.00  1.19
ATOM   1340  HE  ARG A 145      51.833  16.330   1.805  1.00  4.83
ATOM   1341  CZ  ARG A 145      53.307  16.818   2.896  1.00  3.82
ATOM   1342  NH1 ARG A 145      54.604  16.998   2.983  1.00  0.26
ATOM   1343  NH2 ARG A 145      52.527  16.994   3.959  1.00  1.57
ATOM   1344  H   ALA A 146      53.797  12.762  -3.714  1.00  2.61
ATOM   1345  N   ALA A 146      53.626  13.437  -4.332  1.00  4.68
ATOM   1346  CA  ALA A 146      54.300  13.440  -5.611  1.00  2.08
ATOM   1347  CB  ALA A 146      55.188  12.182  -5.732  1.00  1.39
ATOM   1348  C   ALA A 146      53.267  13.422  -6.711  1.00  1.20
ATOM   1349  O   ALA A 146      53.323  14.202  -7.709  1.00  1.73
ATOM   1350  H   THR A 147      52.119  12.141  -5.774  1.00  2.45
ATOM   1351  N   THR A 147      52.243  12.643  -6.560  1.00  2.51
ATOM   1352  CA  THR A 147      51.328  12.527  -7.651  1.00  3.72
ATOM   1353  CB  THR A 147      50.468  11.342  -7.527  1.00  2.26
ATOM   1354  C   THR A 147      50.478  13.681  -7.794  1.00  1.41
ATOM   1355  O   THR A 147      50.007  13.973  -8.907  1.00  0.26
ATOM   1356  CG2 THR A 147      51.280  10.065  -7.540  1.00  2.35
ATOM   1357  OG1 THR A 147      49.730  11.449  -6.329  1.00  4.41
ATOM   1358  H   ASP A 148      50.629  14.172  -5.947  1.00  4.14
ATOM   1359  N   ASP A 148      50.287  14.417  -6.736  1.00  0.40
ATOM   1360  CA  ASP A 148      49.445  15.492  -6.817  1.00  1.95
ATOM   1361  CB  ASP A 148      49.388  16.333  -5.472  1.00  0.11
ATOM   1362  C   ASP A 148      49.840  16.415  -7.893  1.00  2.22
ATOM   1363  O   ASP A 148      48.984  16.779  -8.737  1.00  2.89
ATOM   1364  CG  ASP A 148      48.607  15.692  -4.335  1.00  4.17
ATOM   1365  OD1 ASP A 148      47.951  14.698  -4.566  1.00  0.89
ATOM   1366  OD2 ASP A 148      48.636  16.239  -3.200  1.00  0.02
ATOM   1367  H   THR A 149      51.741  16.365  -7.479  1.00  2.98
ATOM   1368  N   THR A 149      51.086  16.739  -8.028  1.00  1.32
ATOM   1369  CA  THR A 149      51.437  17.778  -9.034  1.00  2.51
ATOM   1370  CB  THR A 149      52.992  18.073  -9.053  1.00  1.68
ATOM   1371  C   THR A 149      51.065  17.336 -10.343  1.00  2.30
ATOM   1372  O   THR A 149      50.357  18.040 -11.098  1.00  3.26
ATOM   1373  CG2 THR A 149      53.352  19.116 -10.130  1.00  4.72
ATOM   1374  OG1 THR A 149      53.413  18.561  -7.770  1.00  3.61
ATOM   1375  H   TYR A 150      51.892  15.667  -9.951  1.00  4.43
ATOM   1376  N   TYR A 150      51.436  16.165 -10.611  1.00  4.92
ATOM   1377  CA  TYR A 150      51.256  15.602 -11.856  1.00  3.67
ATOM   1378  CB  TYR A 150      51.818  14.243 -11.864  1.00  2.46
ATOM   1379  C   TYR A 150      49.918  15.560 -12.240  1.00  1.64
ATOM   1380  O   TYR A 150      49.572  16.067 -13.340  1.00  0.41
ATOM   1381  CG  TYR A 150      51.442  13.469 -13.043  1.00  1.21
ATOM   1382  CD1 TYR A 150      51.919  13.772 -14.264  1.00  1.18
ATOM   1383  CE1 TYR A 150      51.608  12.980 -15.378  1.00  2.80
ATOM   1384  CZ  TYR A 150      50.804  11.879 -15.217  1.00  4.87
ATOM   1385  CD2 TYR A 150      50.636  12.383 -12.916  1.00  4.94
ATOM   1386  CE2 TYR A 150      50.331  11.566 -14.023  1.00  4.03
ATOM   1387  OH  TYR A 150      50.553  11.015 -16.325  1.00  2.50
ATOM   1388  H   MET A 151      49.322  14.869 -10.517  1.00  3.84
ATOM   1389  N   MET A 151      49.055  15.062 -11.375  1.00  2.17
ATOM   1390  CA  MET A 151      47.736  14.891 -11.747  1.00  3.46
ATOM   1391  CB  MET A 151      46.935  14.031 -10.757  1.00  2.25
ATOM   1392  C   MET A 151      47.094  16.159 -11.996  1.00  4.41
ATOM   1393  O   MET A 151      46.465  16.301 -12.959  1.00  1.53
ATOM   1394  CG  MET A 151      47.390  12.567 -10.706  1.00  0.82
ATOM   1395  SD  MET A 151      47.277  11.704 -12.354  1.00  3.48
ATOM   1396  CE  MET A 151      45.526  11.474 -12.596  1.00  3.90
ATOM   1397  H   ALA A 152      47.948  17.016 -10.499  1.00  2.68
ATOM   1398  N   ALA A 152      47.341  17.130 -11.174  1.00  2.20
ATOM   1399  CA  ALA A 152      46.723  18.381 -11.332  1.00  0.00
ATOM   1400  CB  ALA A 152      47.091  19.271 -10.152  1.00  4.51
ATOM   1401  C   ALA A 152      47.129  19.032 -12.682  1.00  2.34
ATOM   1402  O   ALA A 152      46.260  19.551 -13.450  1.00  2.56
ATOM   1403  H   THR A 153      48.999  18.475 -12.513  1.00  3.46
ATOM   1404  N   THR A 153      48.395  18.937 -13.043  1.00  4.18
ATOM   1405  CA  THR A 153      48.846  19.511 -14.270  1.00  0.99
ATOM   1406  CB  THR A 153      50.334  19.326 -14.396  1.00  1.61
ATOM   1407  C   THR A 153      48.192  18.810 -15.404  1.00  3.67
ATOM   1408  O   THR A 153      47.582  19.439 -16.307  1.00  0.31
ATOM   1409  CG2 THR A 153      50.839  19.933 -15.676  1.00  3.95
ATOM   1410  OG1 THR A 153      50.975  19.964 -13.277  1.00  3.17
ATOM   1411  H   LEU A 154      48.515  17.150 -14.588  1.00  0.39
ATOM   1412  N   LEU A 154      48.207  17.565 -15.340  1.00  2.71
ATOM   1413  CA  LEU A 154      47.720  16.804 -16.364  1.00  2.22
ATOM   1414  CB  LEU A 154      48.179  15.520 -16.251  1.00  4.18
ATOM   1415  C   LEU A 154      46.248  16.961 -16.519  1.00  2.40
ATOM   1416  O   LEU A 154      45.755  17.136 -17.616  1.00  3.24
ATOM   1417  CG  LEU A 154      49.196  15.227 -17.286  1.00  1.34
ATOM   1418  CD1 LEU A 154      48.791  15.935 -18.526  1.00  3.85
ATOM   1419  CD2 LEU A 154      50.556  15.877 -16.827  1.00  3.26
ATOM   1420  H   GLY A 155      45.971  16.909 -14.598  1.00  0.85
ATOM   1421  N   GLY A 155      45.551  17.012 -15.423  1.00  2.13
ATOM   1422  CA  GLY A 155      44.204  17.241 -15.474  1.00  1.25
ATOM   1423  C   GLY A 155      43.896  18.547 -16.127  1.00  2.65
ATOM   1424  O   GLY A 155      43.091  18.588 -16.949  1.00  3.01
ATOM   1425  H   LYS A 156      45.286  19.562 -15.190  1.00  4.97
ATOM   1426  N   LYS A 156      44.643  19.619 -15.831  1.00  4.47
ATOM   1427  CA  LYS A 156      44.408  20.900 -16.473  1.00  2.50
ATOM   1428  CB  LYS A 156      45.323  21.961 -15.863  1.00  1.24
ATOM   1429  C   LYS A 156      44.621  20.827 -17.968  1.00  0.36
ATOM   1430  O   LYS A 156      43.805  21.351 -18.748  1.00  1.02
ATOM   1431  CG  LYS A 156      44.927  22.359 -14.441  1.00  3.70
ATOM   1432  CD  LYS A 156      45.807  23.476 -13.878  1.00  4.42
ATOM   1433  CE  LYS A 156      45.345  23.898 -12.481  1.00  4.09
ATOM   1434  NZ  LYS A 156      46.196  24.987 -11.919  1.00  4.75
ATOM   1435  H   ILE A 157      46.154  19.656 -17.800  1.00  2.82
ATOM   1436  N   ILE A 157      45.640  20.111 -18.390  1.00  0.28
ATOM   1437  CA  ILE A 157      45.917  19.995 -19.782  1.00  3.03
ATOM   1438  CB  ILE A 157      47.253  19.149 -19.984  1.00  0.24
ATOM   1439  C   ILE A 157      44.726  19.288 -20.455  1.00  2.01
ATOM   1440  O   ILE A 157      44.164  19.748 -21.480  1.00  2.66
ATOM   1441  CG1 ILE A 157      48.509  19.915 -19.444  1.00  2.24
ATOM   1442  CD1 ILE A 157      49.792  19.097 -19.409  1.00  3.11
ATOM   1443  CG2 ILE A 157      47.431  18.721 -21.408  1.00  1.59
ATOM   1444  H   ILE A 158      44.630  17.990 -19.049  1.00  0.08
ATOM   1445  N   ILE A 158      44.286  18.222 -19.855  1.00  1.13
ATOM   1446  CA  ILE A 158      43.219  17.420 -20.407  1.00  1.07
ATOM   1447  CB  ILE A 158      43.045  16.179 -19.660  1.00  4.27
ATOM   1448  C   ILE A 158      41.997  18.187 -20.435  1.00  1.87
ATOM   1449  O   ILE A 158      41.278  18.135 -21.366  1.00  0.59
ATOM   1450  CG1 ILE A 158      44.272  15.315 -19.852  1.00  0.92
ATOM   1451  CD1 ILE A 158      44.326  14.147 -18.935  1.00  0.88
ATOM   1452  CG2 ILE A 158      41.815  15.465 -20.134  1.00  4.08
ATOM   1453  H   ALA A 159      42.407  18.976 -18.710  1.00  0.67
ATOM   1454  N   ALA A 159      41.763  18.933 -19.391  1.00  0.99
ATOM   1455  CA  ALA A 159      40.561  19.713 -19.262  1.00  4.68
ATOM   1456  CB  ALA A 159      40.524  20.492 -17.921  1.00  0.61
ATOM   1457  C   ALA A 159      40.456  20.683 -20.390  1.00  4.42
ATOM   1458  O   ALA A 159      39.423  20.845 -20.916  1.00  4.24
ATOM   1459  H   LYS A 160      42.377  21.165 -20.333  1.00  2.42
ATOM   1460  N   LYS A 160      41.573  21.297 -20.802  1.00  0.03
ATOM   1461  CA  LYS A 160      41.558  22.246 -21.960  1.00  1.89
ATOM   1462  CB  LYS A 160      42.943  22.901 -22.096  1.00  1.45
ATOM   1463  C   LYS A 160      41.188  21.495 -23.292  1.00  4.35
ATOM   1464  O   LYS A 160      40.508  22.034 -24.195  1.00  4.58
ATOM   1465  CG  LYS A 160      43.292  23.850 -20.969  1.00  2.15
ATOM   1466  CD  LYS A 160      44.672  24.475 -21.189  1.00  3.03
ATOM   1467  CE  LYS A 160      45.039  25.467 -20.069  1.00  0.97
ATOM   1468  NZ  LYS A 160      46.387  26.075 -20.279  1.00  4.01
ATOM   1469  H   ALA A 161      42.273  20.043 -22.745  1.00  2.45
ATOM   1470  N   ALA A 161      41.690  20.330 -23.404  1.00  0.52
ATOM   1471  CA  ALA A 161      41.405  19.415 -24.510  1.00  2.55
ATOM   1472  CB  ALA A 161      42.347  18.312 -24.509  1.00  0.81
ATOM   1473  C   ALA A 161      39.969  18.878 -24.501  1.00  4.89
ATOM   1474  O   ALA A 161      39.539  18.319 -25.456  1.00  4.50
ATOM   1475  H   GLN A 162      39.619  19.454 -22.662  1.00  4.34
ATOM   1476  N   GLN A 162      39.270  18.964 -23.378  1.00  3.80
ATOM   1477  CA  GLN A 162      37.887  18.327 -23.248  1.00  0.62
ATOM   1478  CB  GLN A 162      37.292  18.558 -21.939  1.00  0.18
ATOM   1479  C   GLN A 162      36.835  18.755 -24.324  1.00  4.10
ATOM   1480  O   GLN A 162      36.844  19.861 -24.825  1.00  4.67
ATOM   1481  CG  GLN A 162      37.922  17.815 -20.895  1.00  2.75
ATOM   1482  CD  GLN A 162      37.318  18.112 -19.628  1.00  3.48
ATOM   1483  NE2 GLN A 162      37.169  19.445 -19.302  1.00  1.22
ATOM   1484 HE21 GLN A 162      37.488  20.094 -19.909  1.00  0.16
ATOM   1485 HE22 GLN A 162      36.776  19.682 -18.480  1.00  0.92
ATOM   1486  OE1 GLN A 162      36.934  17.222 -18.930  1.00  1.31
ATOM   1487  H   ILE A 163      35.897  16.996 -24.123  1.00  0.13
ATOM   1488  N   ILE A 163      35.875  17.809 -24.597  1.00  0.44
ATOM   1489  CA  ILE A 163      34.833  18.001 -25.602  1.00  1.62
ATOM   1490  CB  ILE A 163      33.989  16.719 -25.821  1.00  1.82
ATOM   1491  C   ILE A 163      33.986  19.171 -25.239  1.00  2.21
ATOM   1492  O   ILE A 163      33.519  19.930 -26.148  1.00  4.54
ATOM   1493  CG1 ILE A 163      33.142  16.832 -27.050  1.00  4.77
ATOM   1494  CD1 ILE A 163      33.882  16.917 -28.307  1.00  2.63
ATOM   1495  CG2 ILE A 163      33.138  16.423 -24.637  1.00  0.60
ATOM   1496  H   THR A 164      34.250  18.903 -23.294  1.00  3.21
ATOM   1497  N   THR A 164      33.816  19.426 -23.940  1.00  1.54
ATOM   1498  CA  THR A 164      32.974  20.529 -23.510  1.00  2.99
ATOM   1499  CB  THR A 164      32.639  20.425 -22.019  1.00  3.89
ATOM   1500  C   THR A 164      33.660  21.855 -23.747  1.00  2.47
ATOM   1501  O   THR A 164      33.013  22.878 -23.723  1.00  4.36
ATOM   1502  CG2 THR A 164      31.903  19.188 -21.720  1.00  0.17
ATOM   1503  OG1 THR A 164      33.868  20.427 -21.266  1.00  1.70
ATOM   1504  H   ASN A 165      35.434  21.037 -23.845  1.00  4.97
ATOM   1505  N   ASN A 165      34.960  21.845 -23.929  1.00  4.52
ATOM   1506  CA  ASN A 165      35.695  23.066 -24.251  1.00  0.11
ATOM   1507  CB  ASN A 165      36.956  23.173 -23.367  1.00  1.62
ATOM   1508  C   ASN A 165      36.042  23.085 -25.738  1.00  1.88
ATOM   1509  O   ASN A 165      36.872  23.864 -26.192  1.00  1.94
ATOM   1510  CG  ASN A 165      36.595  23.389 -21.867  1.00  4.80
ATOM   1511  ND2 ASN A 165      37.369  22.822 -20.975  1.00  3.75
ATOM   1512 HD21 ASN A 165      38.117  22.333 -21.273  1.00  4.88
ATOM   1513 HD22 ASN A 165      37.151  22.891 -20.060  1.00  0.63
ATOM   1514  OD1 ASN A 165      35.590  24.035 -21.544  1.00  2.39
ATOM   1515  H   GLY A 166      34.865  21.543 -26.070  1.00  2.83
ATOM   1516  N   GLY A 166      35.421  22.168 -26.482  1.00  1.85
ATOM   1517  CA  GLY A 166      35.614  22.096 -27.901  1.00  1.66
ATOM   1518  C   GLY A 166      36.786  21.240 -28.299  1.00  3.30
ATOM   1519  O   GLY A 166      37.132  21.163 -29.495  1.00  1.59
ATOM   1520  H   GLY A 167      37.201  20.760 -26.459  1.00  4.19
ATOM   1521  N   GLY A 167      37.446  20.638 -27.351  1.00  2.59
ATOM   1522  CA  GLY A 167      38.539  19.760 -27.687  1.00  4.96
ATOM   1523  C   GLY A 167      38.116  18.271 -28.007  1.00  4.76
ATOM   1524  O   GLY A 167      36.996  17.901 -27.835  1.00  2.52
ATOM   1525  N   PRO A 168      39.070  17.458 -28.413  1.00  3.88
ATOM   1526  CA  PRO A 168      38.883  16.018 -28.763  1.00  2.59
ATOM   1527  CB  PRO A 168      40.161  15.659 -29.474  1.00  3.69
ATOM   1528  C   PRO A 168      38.633  15.034 -27.587  1.00  3.66
ATOM   1529  O   PRO A 168      38.192  13.895 -27.822  1.00  3.75
ATOM   1530  CG  PRO A 168      41.179  16.543 -28.834  1.00  1.57
ATOM   1531  CD  PRO A 168      40.455  17.864 -28.639  1.00  3.46
ATOM   1532  H   VAL A 169      38.965  16.376 -26.117  1.00  3.42
ATOM   1533  N   VAL A 169      38.819  15.431 -26.333  1.00  1.11
ATOM   1534  CA  VAL A 169      38.731  14.385 -25.260  1.00  2.17
ATOM   1535  CB  VAL A 169      39.661  14.726 -24.030  1.00  3.68
ATOM   1536  C   VAL A 169      37.308  14.079 -24.810  1.00  2.20
ATOM   1537  O   VAL A 169      36.594  14.910 -24.238  1.00  4.65
ATOM   1538  CG1 VAL A 169      39.469  13.759 -22.907  1.00  2.69
ATOM   1539  CG2 VAL A 169      41.097  14.704 -24.446  1.00  4.59
ATOM   1540  H   ILE A 170      37.415  12.337 -25.618  1.00  3.25
ATOM   1541  N   ILE A 170      36.886  12.828 -25.157  1.00  1.50
ATOM   1542  CA  ILE A 170      35.571  12.253 -24.730  1.00  1.97
ATOM   1543  CB  ILE A 170      35.026  11.227 -25.786  1.00  4.25
ATOM   1544  C   ILE A 170      35.677  11.575 -23.307  1.00  3.08
ATOM   1545  O   ILE A 170      34.836  11.821 -22.440  1.00  2.75
ATOM   1546  CG1 ILE A 170      34.800  11.927 -27.122  1.00  3.35
ATOM   1547  CD1 ILE A 170      33.808  13.045 -27.060  1.00  0.82
ATOM   1548  CG2 ILE A 170      33.684  10.583 -25.291  1.00  0.56
ATOM   1549  H   LEU A 171      37.237  10.438 -23.817  1.00  3.95
ATOM   1550  N   LEU A 171      36.720  10.635 -23.124  1.00  0.96
ATOM   1551  CA  LEU A 171      36.985   9.899 -21.745  1.00  2.41
ATOM   1552  CB  LEU A 171      36.686   8.363 -21.779  1.00  0.30
ATOM   1553  C   LEU A 171      38.454  10.144 -21.132  1.00  3.48
ATOM   1554  O   LEU A 171      39.433  10.474 -21.875  1.00  1.45
ATOM   1555  CG  LEU A 171      35.422   7.875 -22.505  1.00  1.11
ATOM   1556  CD1 LEU A 171      35.608   7.933 -23.975  1.00  1.15
ATOM   1557  CD2 LEU A 171      35.078   6.462 -22.090  1.00  0.03
ATOM   1558  H   VAL A 172      37.756   9.908 -19.288  1.00  1.74
ATOM   1559  N   VAL A 172      38.546  10.042 -19.778  1.00  2.44
ATOM   1560  CA  VAL A 172      39.831  10.152 -19.016  1.00  0.61
ATOM   1561  CB  VAL A 172      39.966  11.489 -18.277  1.00  4.79
ATOM   1562  C   VAL A 172      40.044   8.893 -18.024  1.00  1.66
ATOM   1563  O   VAL A 172      39.108   8.455 -17.359  1.00  2.84
ATOM   1564  CG1 VAL A 172      41.282  11.548 -17.492  1.00  4.94
ATOM   1565  CG2 VAL A 172      39.951  12.594 -19.275  1.00  4.88
ATOM   1566  H   GLN A 173      41.963   8.551 -18.575  1.00  2.68
ATOM   1567  N   GLN A 173      41.285   8.270 -17.999  1.00  3.90
ATOM   1568  CA  GLN A 173      41.525   7.178 -17.053  1.00  3.17
ATOM   1569  CB  GLN A 173      41.709   5.869 -17.780  1.00  4.74
ATOM   1570  C   GLN A 173      42.688   7.513 -16.156  1.00  4.10
ATOM   1571  O   GLN A 173      43.781   7.310 -16.485  1.00  4.87
ATOM   1572  CG  GLN A 173      40.979   5.870 -19.154  1.00  1.20
ATOM   1573  CD  GLN A 173      40.852   4.500 -19.727  1.00  4.46
ATOM   1574  NE2 GLN A 173      40.978   3.560 -18.886  1.00  1.31
ATOM   1575 HE21 GLN A 173      41.151   3.782 -17.986  1.00  1.00
ATOM   1576 HE22 GLN A 173      40.883   2.665 -19.170  1.00  2.27
ATOM   1577  OE1 GLN A 173      40.552   4.305 -20.923  1.00  4.75
ATOM   1578  N   PRO A 174      42.369   7.992 -14.950  1.00  4.49
ATOM   1579  CA  PRO A 174      43.391   8.418 -13.882  1.00  1.91
ATOM   1580  CB  PRO A 174      42.496   8.835 -12.715  1.00  3.67
ATOM   1581  C   PRO A 174      44.378   7.382 -13.418  1.00  2.81
ATOM   1582  O   PRO A 174      45.443   7.744 -12.814  1.00  2.23
ATOM   1583  CG  PRO A 174      41.198   8.125 -12.974  1.00  1.79
ATOM   1584  CD  PRO A 174      41.030   8.213 -14.475  1.00  4.96
ATOM   1585  H   GLU A 175      43.344   5.934 -14.236  1.00  2.90
ATOM   1586  N   GLU A 175      44.099   6.123 -13.698  1.00  4.10
ATOM   1587  CA  GLU A 175      44.933   5.005 -13.213  1.00  4.02
ATOM   1588  CB  GLU A 175      44.793   4.772 -11.724  1.00  3.57
ATOM   1589  C   GLU A 175      44.733   3.743 -13.994  1.00  1.79
ATOM   1590  O   GLU A 175      43.638   3.421 -14.470  1.00  2.64
ATOM   1591  CG  GLU A 175      45.877   3.824 -11.070  1.00  1.67
ATOM   1592  CD  GLU A 175      47.364   4.280 -11.149  1.00  4.61
ATOM   1593  OE1 GLU A 175      47.907   4.551 -12.327  1.00  3.20
ATOM   1594  OE2 GLU A 175      47.998   4.401 -10.062  1.00  3.28
ATOM   1595  H   ASN A 176      46.601   3.353 -13.759  1.00  4.31
ATOM   1596  N   ASN A 176      45.810   3.071 -14.184  1.00  1.14
ATOM   1597  CA  ASN A 176      45.856   1.894 -15.022  1.00  1.58
ATOM   1598  CB  ASN A 176      46.819   2.243 -16.215  1.00  0.91
ATOM   1599  C   ASN A 176      46.224   0.533 -14.235  1.00  4.02
ATOM   1600  O   ASN A 176      47.109   0.524 -13.390  1.00  2.96
ATOM   1601  CG  ASN A 176      46.209   3.469 -17.103  1.00  3.08
ATOM   1602  ND2 ASN A 176      46.935   4.686 -17.126  1.00  1.71
ATOM   1603 HD21 ASN A 176      47.729   4.747 -16.623  1.00  2.52
ATOM   1604 HD22 ASN A 176      46.606   5.414 -17.626  1.00  3.50
ATOM   1605  OD1 ASN A 176      45.085   3.367 -17.661  1.00  2.88
ATOM   1606  H   GLU A 177      44.881  -0.515 -15.250  1.00  1.34
ATOM   1607  N   GLU A 177      45.554  -0.585 -14.593  1.00  3.51
ATOM   1608  CA  GLU A 177      45.811  -1.916 -13.979  1.00  2.49
ATOM   1609  CB  GLU A 177      47.142  -2.512 -14.486  1.00  1.94
ATOM   1610  C   GLU A 177      45.794  -1.879 -12.457  1.00  1.83
ATOM   1611  O   GLU A 177      46.658  -2.514 -11.769  1.00  3.19
ATOM   1612  CG  GLU A 177      47.115  -2.905 -15.941  1.00  4.32
ATOM   1613  CD  GLU A 177      48.413  -3.494 -16.425  1.00  1.47
ATOM   1614  OE1 GLU A 177      49.504  -3.157 -15.819  1.00  3.28
ATOM   1615  OE2 GLU A 177      48.358  -4.370 -17.405  1.00  2.71
ATOM   1616  H   TYR A 178      44.124  -0.870 -12.422  1.00  3.23
ATOM   1617  N   TYR A 178      44.803  -1.242 -11.888  1.00  3.54
ATOM   1618  CA  TYR A 178      44.752  -1.079 -10.435  1.00  4.11
ATOM   1619  CB  TYR A 178      43.657  -0.114 -10.059  1.00  3.35
ATOM   1620  C   TYR A 178      44.541  -2.396  -9.706  1.00  3.29
ATOM   1621  O   TYR A 178      44.558  -2.427  -8.384  1.00  2.91
ATOM   1622  CG  TYR A 178      42.330  -0.691 -10.167  1.00  3.51
ATOM   1623  CD1 TYR A 178      41.689  -1.301  -9.069  1.00  1.51
ATOM   1624  CE1 TYR A 178      40.454  -1.854  -9.197  1.00  2.44
ATOM   1625  CZ  TYR A 178      39.813  -1.797 -10.410  1.00  0.14
ATOM   1626  CD2 TYR A 178      41.704  -0.704 -11.361  1.00  3.87
ATOM   1627  CE2 TYR A 178      40.449  -1.277 -11.506  1.00  2.05
ATOM   1628  OH  TYR A 178      38.514  -2.334 -10.542  1.00  1.54
ATOM   1629  H   THR A 179      44.471  -3.485 -11.381  1.00  3.61
ATOM   1630  N   THR A 179      44.397  -3.523 -10.451  1.00  3.34
ATOM   1631  CA  THR A 179      44.166  -4.844  -9.774  1.00  0.81
ATOM   1632  CB  THR A 179      42.921  -5.567 -10.331  1.00  3.17
ATOM   1633  C   THR A 179      45.408  -5.844  -9.775  1.00  0.18
ATOM   1634  O   THR A 179      45.450  -6.741  -8.907  1.00  4.39
ATOM   1635  CG2 THR A 179      41.640  -4.875  -9.927  1.00  1.91
ATOM   1636  OG1 THR A 179      43.014  -5.672 -11.725  1.00  1.88
ATOM   1637  H   THR A 180      46.551  -4.964 -11.133  1.00  0.67
ATOM   1638  N   THR A 180      46.431  -5.710 -10.581  1.00  0.83
ATOM   1639  CA  THR A 180      47.445  -6.822 -10.487  1.00  2.36
ATOM   1640  CB  THR A 180      48.081  -7.137 -11.881  1.00  2.48
ATOM   1641  C   THR A 180      48.555  -6.428  -9.487  1.00  0.25
ATOM   1642  O   THR A 180      49.352  -5.524  -9.753  1.00  4.96
ATOM   1643  CG2 THR A 180      49.044  -8.300 -11.795  1.00  2.03
ATOM   1644  OG1 THR A 180      47.034  -7.484 -12.772  1.00  1.00
ATOM   1645  H   TRP A 181      47.952  -7.836  -8.168  1.00  0.76
ATOM   1646  N   TRP A 181      48.598  -7.154  -8.307  1.00  3.36
ATOM   1647  CA  TRP A 181      49.652  -6.931  -7.248  1.00  0.08
ATOM   1648  CB  TRP A 181      49.019  -6.479  -5.932  1.00  2.89
ATOM   1649  C   TRP A 181      50.550  -8.173  -7.053  1.00  0.38
ATOM   1650  O   TRP A 181      50.513  -8.818  -5.975  1.00  0.39
ATOM   1651  CG  TRP A 181      48.149  -5.339  -6.134  1.00  0.73
ATOM   1652  CD1 TRP A 181      46.802  -5.329  -6.075  1.00  4.21
ATOM   1653  NE1 TRP A 181      46.332  -4.099  -6.418  1.00  3.13
ATOM   1654  HE1 TRP A 181      45.408  -3.862  -6.482  1.00  3.03
ATOM   1655  CD2 TRP A 181      48.549  -4.026  -6.535  1.00  0.06
ATOM   1656  CE2 TRP A 181      47.387  -3.303  -6.764  1.00  0.70
ATOM   1657  CE3 TRP A 181      49.769  -3.459  -6.892  1.00  4.45
ATOM   1658  CZ3 TRP A 181      49.766  -2.209  -7.513  1.00  0.13
ATOM   1659  CH2 TRP A 181      48.622  -1.549  -7.735  1.00  2.36
ATOM   1660  CZ2 TRP A 181      47.400  -2.063  -7.342  1.00  1.56
ATOM   1661  N   PRO A 182      51.401  -8.485  -7.981  1.00  3.97
ATOM   1662  CA  PRO A 182      52.206  -9.614  -7.824  1.00  4.88
ATOM   1663  CB  PRO A 182      53.180  -9.542  -9.013  1.00  1.70
ATOM   1664  C   PRO A 182      52.935  -9.615  -6.576  1.00  3.06
ATOM   1665  O   PRO A 182      53.416  -8.608  -6.107  1.00  4.97
ATOM   1666  CG  PRO A 182      52.432  -8.772 -10.028  1.00  0.83
ATOM   1667  CD  PRO A 182      51.715  -7.745  -9.219  1.00  3.36
ATOM   1668  H   ASN A 183      52.539 -11.467  -6.354  1.00  3.10
ATOM   1669  N   ASN A 183      52.996 -10.730  -5.990  1.00  3.22
ATOM   1670  CA  ASN A 183      53.756 -10.919  -4.804  1.00  2.67
ATOM   1671  CB  ASN A 183      55.246 -10.879  -5.140  1.00  0.74
ATOM   1672  C   ASN A 183      53.433  -9.908  -3.692  1.00  0.91
ATOM   1673  O   ASN A 183      54.329  -9.524  -2.955  1.00  3.33
ATOM   1674  CG  ASN A 183      55.662 -12.026  -6.049  1.00  0.67
ATOM   1675  ND2 ASN A 183      56.547 -11.766  -6.989  1.00  4.77
ATOM   1676 HD21 ASN A 183      56.881 -10.897  -7.063  1.00  4.52
ATOM   1677 HD22 ASN A 183      56.838 -12.466  -7.561  1.00  1.10
ATOM   1678  OD1 ASN A 183      55.194 -13.175  -5.882  1.00  2.78
ATOM   1679  H   VAL A 184      51.472  -9.782  -4.103  1.00  1.63
ATOM   1680  N   VAL A 184      52.147  -9.493  -3.521  1.00  3.41
ATOM   1681  CA  VAL A 184      51.829  -8.620  -2.406  1.00  3.11
ATOM   1682  CB  VAL A 184      51.430  -7.227  -2.865  1.00  2.39
ATOM   1683  C   VAL A 184      50.771  -9.231  -1.577  1.00  1.09
ATOM   1684  O   VAL A 184      49.654  -9.501  -2.059  1.00  3.51
ATOM   1685  CG1 VAL A 184      51.095  -6.342  -1.662  1.00  4.59
ATOM   1686  CG2 VAL A 184      52.542  -6.628  -3.681  1.00  3.93
ATOM   1687  H   SER A 185      51.909  -9.254  -0.029  1.00  1.94
ATOM   1688  N   SER A 185      51.057  -9.447  -0.362  1.00  0.27
ATOM   1689  CA  SER A 185      50.091  -9.986   0.484  1.00  4.87
ATOM   1690  CB  SER A 185      50.724 -10.348   1.835  1.00  3.94
ATOM   1691  C   SER A 185      49.055  -8.979   0.709  1.00  3.85
ATOM   1692  O   SER A 185      49.325  -7.813   0.718  1.00  1.53
ATOM   1693  OG  SER A 185      49.721 -10.743   2.772  1.00  4.24
ATOM   1694  H   GLU A 186      47.738 -10.312   0.993  1.00  4.34
ATOM   1695  N   GLU A 186      47.918  -9.383   0.971  1.00  4.24
ATOM   1696  CA  GLU A 186      46.862  -8.447   1.272  1.00  2.09
ATOM   1697  CB  GLU A 186      45.474  -9.141   1.413  1.00  1.51
ATOM   1698  C   GLU A 186      47.196  -7.670   2.521  1.00  2.46
ATOM   1699  O   GLU A 186      46.844  -6.536   2.629  1.00  2.67
ATOM   1700  CG  GLU A 186      44.913  -9.674   0.101  1.00  4.36
ATOM   1701  CD  GLU A 186      43.553 -10.379   0.265  1.00  3.83
ATOM   1702  OE1 GLU A 186      43.178 -10.724   1.428  1.00  2.79
ATOM   1703  OE2 GLU A 186      42.840 -10.561  -0.760  1.00  3.12
ATOM   1704  H   SER A 187      48.125  -9.185   3.397  1.00  4.65
ATOM   1705  N   SER A 187      47.862  -8.292   3.494  1.00  3.14
ATOM   1706  CA  SER A 187      48.211  -7.566   4.713  1.00  1.87
ATOM   1707  CB  SER A 187      48.731  -8.555   5.763  1.00  1.48
ATOM   1708  C   SER A 187      49.311  -6.521   4.438  1.00  4.79
ATOM   1709  O   SER A 187      49.428  -5.516   5.145  1.00  4.54
ATOM   1710  OG  SER A 187      49.976  -9.111   5.342  1.00  1.64
ATOM   1711  H   GLU A 188      50.041  -7.596   3.001  1.00  4.13
ATOM   1712  N   GLU A 188      50.132  -6.796   3.459  1.00  2.64
ATOM   1713  CA  GLU A 188      51.165  -5.860   3.021  1.00  0.17
ATOM   1714  CB  GLU A 188      52.202  -6.580   2.186  1.00  3.86
ATOM   1715  C   GLU A 188      50.556  -4.721   2.259  1.00  3.45
ATOM   1716  O   GLU A 188      51.022  -3.546   2.328  1.00  0.15
ATOM   1717  CG  GLU A 188      53.072  -7.541   2.999  1.00  1.49
ATOM   1718  CD  GLU A 188      54.047  -8.371   2.119  1.00  2.81
ATOM   1719  OE1 GLU A 188      53.745  -8.553   0.909  1.00  0.22
ATOM   1720  OE2 GLU A 188      55.141  -8.806   2.634  1.00  4.06
ATOM   1721  H   PHE A 189      49.242  -5.967   1.441  1.00  2.11
ATOM   1722  N   PHE A 189      49.527  -5.064   1.466  1.00  4.90
ATOM   1723  CA  PHE A 189      48.858  -4.097   0.642  1.00  4.99
ATOM   1724  CB  PHE A 189      48.100  -4.770  -0.468  1.00  2.00
ATOM   1725  C   PHE A 189      47.901  -3.223   1.520  1.00  3.86
ATOM   1726  O   PHE A 189      47.093  -3.747   2.276  1.00  1.91
ATOM   1727  CG  PHE A 189      47.699  -3.824  -1.555  1.00  2.04
ATOM   1728  CD1 PHE A 189      48.638  -3.380  -2.496  1.00  1.31
ATOM   1729  CE1 PHE A 189      48.270  -2.509  -3.502  1.00  3.54
ATOM   1730  CZ  PHE A 189      46.962  -2.117  -3.621  1.00  3.68
ATOM   1731  CD2 PHE A 189      46.422  -3.429  -1.680  1.00  1.33
ATOM   1732  CE2 PHE A 189      46.027  -2.590  -2.739  1.00  0.39
ATOM   1733  N   PRO A 190      47.942  -1.899   1.356  1.00  4.72
ATOM   1734  CA  PRO A 190      47.067  -0.966   2.170  1.00  1.50
ATOM   1735  CB  PRO A 190      47.698   0.383   1.935  1.00  3.55
ATOM   1736  C   PRO A 190      45.588  -0.945   1.805  1.00  1.59
ATOM   1737  O   PRO A 190      45.075   0.058   1.259  1.00  1.57
ATOM   1738  CG  PRO A 190      48.290   0.260   0.527  1.00  4.27
ATOM   1739  CD  PRO A 190      48.842  -1.147   0.445  1.00  4.50
ATOM   1740  H   THR A 191      45.344  -2.759   2.502  1.00  0.09
ATOM   1741  N   THR A 191      44.910  -2.045   2.079  1.00  4.43
ATOM   1742  CA  THR A 191      43.537  -2.170   1.790  1.00  1.57
ATOM   1743  CB  THR A 191      42.837  -0.856   1.894  1.00  2.23
ATOM   1744  C   THR A 191      43.432  -2.665   0.452  1.00  3.69
ATOM   1745  O   THR A 191      43.723  -1.935  -0.510  1.00  1.95
ATOM   1746  CG2 THR A 191      41.318  -1.049   1.768  1.00  0.07
ATOM   1747  OG1 THR A 191      43.137  -0.306   3.185  1.00  3.61
ATOM   1748  H   THR A 192      42.718  -4.315   1.040  1.00  1.22
ATOM   1749  N   THR A 192      43.008  -3.812   0.303  1.00  0.52
ATOM   1750  CA  THR A 192      43.010  -4.367  -0.950  1.00  3.76
ATOM   1751  CB  THR A 192      42.699  -5.833  -0.914  1.00  4.25
ATOM   1752  C   THR A 192      42.117  -3.615  -1.983  1.00  0.49
ATOM   1753  O   THR A 192      40.941  -3.548  -1.893  1.00  3.14
ATOM   1754  CG2 THR A 192      42.657  -6.416  -2.307  1.00  1.93
ATOM   1755  OG1 THR A 192      43.730  -6.508  -0.161  1.00  1.72
ATOM   1756  H   MET A 193      43.714  -3.026  -2.723  1.00  2.44
ATOM   1757  N   MET A 193      42.797  -3.052  -2.870  1.00  3.29
ATOM   1758  CA  MET A 193      42.322  -2.396  -4.013  1.00  0.96
ATOM   1759  CB  MET A 193      40.980  -2.770  -4.374  1.00  4.78
ATOM   1760  C   MET A 193      42.599  -0.854  -3.925  1.00  1.30
ATOM   1761  O   MET A 193      42.602  -0.139  -4.985  1.00  4.46
ATOM   1762  CG  MET A 193      40.940  -3.020  -5.846  1.00  1.69
ATOM   1763  SD  MET A 193      42.341  -4.108  -6.380  1.00  4.71
ATOM   1764  CE  MET A 193      41.770  -5.704  -5.940  1.00  4.87
ATOM   1765  H   ASN A 194      42.827  -0.921  -1.957  1.00  4.92
ATOM   1766  N   ASN A 194      42.904  -0.360  -2.710  1.00  0.02
ATOM   1767  CA  ASN A 194      43.328   1.038  -2.522  1.00  1.13
ATOM   1768  CB  ASN A 194      44.754   1.195  -2.947  1.00  0.50
ATOM   1769  C   ASN A 194      42.356   2.101  -3.133  1.00  0.61
ATOM   1770  O   ASN A 194      42.765   3.084  -3.981  1.00  3.54
ATOM   1771  CG  ASN A 194      45.347   2.473  -2.492  1.00  3.16
ATOM   1772  ND2 ASN A 194      46.642   2.697  -2.825  1.00  1.07
ATOM   1773 HD21 ASN A 194      47.103   2.036  -3.313  1.00  0.21
ATOM   1774 HD22 ASN A 194      47.054   3.505  -2.569  1.00  3.22
ATOM   1775  OD1 ASN A 194      44.702   3.253  -1.794  1.00  2.68
ATOM   1776  H   GLN A 195      40.910   1.364  -2.088  1.00  4.38
ATOM   1777  N   GLN A 195      41.137   1.998  -2.735  1.00  0.70
ATOM   1778  CA  GLN A 195      40.155   2.809  -3.258  1.00  0.97
ATOM   1779  CB  GLN A 195      38.723   2.429  -2.659  1.00  1.06
ATOM   1780  C   GLN A 195      40.503   4.281  -2.988  1.00  3.91
ATOM   1781  O   GLN A 195      40.323   5.103  -3.810  1.00  4.45
ATOM   1782  CG  GLN A 195      37.545   3.067  -3.435  1.00  3.20
ATOM   1783  CD  GLN A 195      36.155   2.685  -2.959  1.00  0.79
ATOM   1784  NE2 GLN A 195      35.420   2.020  -3.814  1.00  0.39
ATOM   1785 HE21 GLN A 195      35.789   1.811  -4.656  1.00  0.37
ATOM   1786 HE22 GLN A 195      34.537   1.784  -3.584  1.00  1.40
ATOM   1787  OE1 GLN A 195      35.729   3.038  -1.846  1.00  2.41
ATOM   1788  H   GLU A 196      41.297   3.845  -1.228  1.00  1.24
ATOM   1789  N   GLU A 196      41.082   4.556  -1.813  1.00  3.52
ATOM   1790  CA  GLU A 196      41.367   5.937  -1.400  1.00  1.71
ATOM   1791  CB  GLU A 196      41.924   5.935   0.033  1.00  4.69
ATOM   1792  C   GLU A 196      42.334   6.584  -2.326  1.00  3.93
ATOM   1793  O   GLU A 196      42.094   7.671  -2.770  1.00  0.23
ATOM   1794  CG  GLU A 196      42.201   7.261   0.584  1.00  3.61
ATOM   1795  CD  GLU A 196      42.759   7.191   1.979  1.00  0.92
ATOM   1796  OE1 GLU A 196      43.130   6.076   2.417  1.00  3.43
ATOM   1797  OE2 GLU A 196      42.859   8.231   2.634  1.00  2.77
ATOM   1798  H   VAL A 197      43.539   5.017  -2.422  1.00  4.33
ATOM   1799  N   VAL A 197      43.394   5.893  -2.725  1.00  0.03
ATOM   1800  CA  VAL A 197      44.334   6.522  -3.686  1.00  0.49
ATOM   1801  CB  VAL A 197      45.586   5.836  -3.827  1.00  3.53
ATOM   1802  C   VAL A 197      43.675   6.790  -4.973  1.00  0.14
ATOM   1803  O   VAL A 197      43.808   7.886  -5.531  1.00  2.14
ATOM   1804  CG1 VAL A 197      46.386   6.412  -5.007  1.00  2.20
ATOM   1805  CG2 VAL A 197      46.357   6.028  -2.581  1.00  4.77
ATOM   1806  H   MET A 198      42.733   5.083  -4.958  1.00  1.85
ATOM   1807  N   MET A 198      42.883   5.863  -5.444  1.00  1.25
ATOM   1808  CA  MET A 198      42.190   6.047  -6.706  1.00  2.02
ATOM   1809  CB  MET A 198      41.342   4.799  -6.999  1.00  4.54
ATOM   1810  C   MET A 198      41.287   7.307  -6.619  1.00  2.84
ATOM   1811  O   MET A 198      41.271   8.130  -7.532  1.00  2.78
ATOM   1812  CG  MET A 198      40.652   4.798  -8.338  1.00  0.39
ATOM   1813  SD  MET A 198      41.813   4.768  -9.669  1.00  1.49
ATOM   1814  CE  MET A 198      42.470   3.098  -9.557  1.00  3.59
ATOM   1815  H   ALA A 199      40.717   6.903  -4.771  1.00  1.15
ATOM   1816  N   ALA A 199      40.597   7.486  -5.448  1.00  4.59
ATOM   1817  CA  ALA A 199      39.714   8.614  -5.237  1.00  3.00
ATOM   1818  CB  ALA A 199      39.107   8.543  -3.913  1.00  4.49
ATOM   1819  C   ALA A 199      40.475   9.842  -5.338  1.00  2.78
ATOM   1820  O   ALA A 199      40.037  10.758  -5.939  1.00  4.21
ATOM   1821  H   TYR A 200      42.050   9.085  -4.435  1.00  4.41
ATOM   1822  N   TYR A 200      41.704   9.848  -4.830  1.00  4.40
ATOM   1823  CA  TYR A 200      42.493  11.019  -4.887  1.00  2.04
ATOM   1824  CB  TYR A 200      43.778  10.855  -4.186  1.00  0.62
ATOM   1825  C   TYR A 200      42.756  11.377  -6.242  1.00  2.68
ATOM   1826  O   TYR A 200      42.562  12.515  -6.600  1.00  3.30
ATOM   1827  CG  TYR A 200      43.595  10.800  -2.781  1.00  2.64
ATOM   1828  CD1 TYR A 200      44.227   9.870  -2.016  1.00  1.06
ATOM   1829  CE1 TYR A 200      44.001   9.788  -0.697  1.00  0.24
ATOM   1830  CZ  TYR A 200      43.136  10.677  -0.102  1.00  4.21
ATOM   1831  CD2 TYR A 200      42.705  11.645  -2.176  1.00  1.70
ATOM   1832  CE2 TYR A 200      42.473  11.578  -0.841  1.00  2.45
ATOM   1833  OH  TYR A 200      42.913  10.611   1.250  1.00  4.65
ATOM   1834  H   ALA A 201      43.105   9.552  -6.801  1.00  4.63
ATOM   1835  N   ALA A 201      43.098  10.424  -7.078  1.00  1.10
ATOM   1836  CA  ALA A 201      43.427  10.745  -8.477  1.00  3.01
ATOM   1837  CB  ALA A 201      43.820   9.466  -9.209  1.00  1.86
ATOM   1838  C   ALA A 201      42.250  11.349  -9.143  1.00  3.54
ATOM   1839  O   ALA A 201      42.371  12.387  -9.822  1.00  4.89
ATOM   1840  H   GLU A 202      40.997  10.129  -8.288  1.00  0.74
ATOM   1841  N   GLU A 202      41.054  10.793  -8.886  1.00  3.16
ATOM   1842  CA  GLU A 202      39.834  11.278  -9.508  1.00  0.85
ATOM   1843  CB  GLU A 202      38.662  10.375  -9.094  1.00  1.32
ATOM   1844  C   GLU A 202      39.578  12.671  -9.081  1.00  3.18
ATOM   1845  O   GLU A 202      39.286  13.535  -9.894  1.00  2.82
ATOM   1846  CG  GLU A 202      37.352  10.746  -9.707  1.00  3.29
ATOM   1847  CD  GLU A 202      37.343  10.605 -11.170  1.00  1.58
ATOM   1848  OE1 GLU A 202      38.282  10.029 -11.711  1.00  4.89
ATOM   1849  OE2 GLU A 202      36.406  11.105 -11.808  1.00  3.26
ATOM   1850  H   LYS A 203      40.145  12.298  -7.239  1.00  0.91
ATOM   1851  N   LYS A 203      39.796  12.945  -7.774  1.00  3.27
ATOM   1852  CA  LYS A 203      39.557  14.220  -7.210  1.00  4.26
ATOM   1853  CB  LYS A 203      39.767  14.192  -5.688  1.00  4.41
ATOM   1854  C   LYS A 203      40.435  15.203  -7.833  1.00  4.22
ATOM   1855  O   LYS A 203      39.983  16.230  -8.234  1.00  2.14
ATOM   1856  CG  LYS A 203      39.468  15.554  -5.011  1.00  4.46
ATOM   1857  CD  LYS A 203      39.588  15.455  -3.471  1.00  0.68
ATOM   1858  CE  LYS A 203      39.302  16.823  -2.737  1.00  0.32
ATOM   1859  NZ  LYS A 203      40.342  17.863  -3.020  1.00  4.57
ATOM   1860  H   GLN A 204      41.974  14.027  -7.835  1.00  1.15
ATOM   1861  N   GLN A 204      41.705  14.854  -8.029  1.00  1.81
ATOM   1862  CA  GLN A 204      42.622  15.756  -8.593  1.00  4.68
ATOM   1863  CB  GLN A 204      43.997  15.165  -8.563  1.00  1.71
ATOM   1864  C   GLN A 204      42.233  16.111  -9.985  1.00  0.09
ATOM   1865  O   GLN A 204      42.246  17.282 -10.338  1.00  0.05
ATOM   1866  CG  GLN A 204      44.602  15.087  -7.169  1.00  0.70
ATOM   1867  CD  GLN A 204      44.915  16.476  -6.589  1.00  2.93
ATOM   1868  NE2 GLN A 204      44.614  16.682  -5.319  1.00  1.80
ATOM   1869 HE21 GLN A 204      44.246  15.973  -4.825  1.00  1.21
ATOM   1870 HE22 GLN A 204      44.755  17.537  -4.939  1.00  4.62
ATOM   1871  OE1 GLN A 204      45.492  17.335  -7.278  1.00  1.68
ATOM   1872  H   LEU A 205      41.683  14.302 -10.470  1.00  4.09
ATOM   1873  N   LEU A 205      41.773  15.142 -10.778  1.00  2.67
ATOM   1874  CA  LEU A 205      41.363  15.451 -12.112  1.00  0.16
ATOM   1875  CB  LEU A 205      41.046  14.221 -12.856  1.00  4.71
ATOM   1876  C   LEU A 205      40.190  16.351 -12.096  1.00  3.56
ATOM   1877  O   LEU A 205      40.176  17.350 -12.800  1.00  0.94
ATOM   1878  CG  LEU A 205      42.213  13.335 -13.199  1.00  0.27
ATOM   1879  CD1 LEU A 205      41.691  12.065 -13.842  1.00  4.62
ATOM   1880  CD2 LEU A 205      43.141  14.077 -14.179  1.00  0.76
ATOM   1881  H   ARG A 206      39.342  15.448 -10.614  1.00  4.81
ATOM   1882  N   ARG A 206      39.237  16.099 -11.225  1.00  1.94
ATOM   1883  CA  ARG A 206      38.079  16.886 -11.201  1.00  1.41
ATOM   1884  CB  ARG A 206      37.075  16.317 -10.286  1.00  4.64
ATOM   1885  C   ARG A 206      38.420  18.315 -10.809  1.00  4.06
ATOM   1886  O   ARG A 206      37.911  19.289 -11.421  1.00  0.78
ATOM   1887  CG  ARG A 206      36.516  15.030 -10.789  1.00  1.31
ATOM   1888  CD  ARG A 206      35.363  14.523  -9.927  1.00  3.81
ATOM   1889  NE  ARG A 206      34.874  13.254 -10.425  1.00  1.83
ATOM   1890  HE  ARG A 206      35.343  12.872 -11.159  1.00  3.66
ATOM   1891  CZ  ARG A 206      33.846  12.593  -9.976  1.00  3.93
ATOM   1892  NH1 ARG A 206      33.072  13.098  -9.021  1.00  3.78
ATOM   1893  NH2 ARG A 206      33.615  11.377 -10.448  1.00  0.32
ATOM   1894  H   ASP A 207      39.749  17.724  -9.510  1.00  2.54
ATOM   1895  N   ASP A 207      39.353  18.459  -9.843  1.00  3.68
ATOM   1896  CA  ASP A 207      39.791  19.757  -9.354  1.00  3.03
ATOM   1897  CB  ASP A 207      40.722  19.552  -8.138  1.00  1.95
ATOM   1898  C   ASP A 207      40.515  20.548 -10.500  1.00  3.58
ATOM   1899  O   ASP A 207      40.375  21.787 -10.639  1.00  3.24
ATOM   1900  CG  ASP A 207      39.978  19.120  -6.885  1.00  4.08
ATOM   1901  OD1 ASP A 207      38.751  19.290  -6.838  1.00  3.67
ATOM   1902  OD2 ASP A 207      40.627  18.650  -5.925  1.00  1.67
ATOM   1903  H   ALA A 208      41.258  18.944 -11.143  1.00  1.01
ATOM   1904  N   ALA A 208      41.223  19.808 -11.302  1.00  0.21
ATOM   1905  CA  ALA A 208      41.925  20.287 -12.476  1.00  2.14
ATOM   1906  CB  ALA A 208      42.903  19.251 -12.976  1.00  2.87
ATOM   1907  C   ALA A 208      40.937  20.791 -13.557  1.00  0.66
ATOM   1908  O   ALA A 208      41.321  21.446 -14.505  1.00  0.41
ATOM   1909  H   GLY A 209      39.409  19.927 -12.663  1.00  1.10
ATOM   1910  N   GLY A 209      39.661  20.412 -13.416  1.00  2.07
ATOM   1911  CA  GLY A 209      38.637  20.773 -14.424  1.00  3.79
ATOM   1912  C   GLY A 209      38.275  19.668 -15.386  1.00  4.43
ATOM   1913  O   GLY A 209      37.523  19.885 -16.355  1.00  1.10
ATOM   1914  H   VAL A 210      39.265  18.330 -14.399  1.00  4.86
ATOM   1915  N   VAL A 210      38.710  18.492 -15.135  1.00  1.47
ATOM   1916  CA  VAL A 210      38.318  17.445 -15.981  1.00  3.32
ATOM   1917  CB  VAL A 210      39.308  16.271 -15.951  1.00  0.92
ATOM   1918  C   VAL A 210      36.930  16.977 -15.504  1.00  4.32
ATOM   1919  O   VAL A 210      36.753  16.578 -14.341  1.00  4.42
ATOM   1920  CG1 VAL A 210      38.843  15.157 -16.860  1.00  4.80
ATOM   1921  CG2 VAL A 210      40.720  16.727 -16.331  1.00  1.95
ATOM   1922  H   VAL A 211      36.200  17.469 -17.260  1.00  2.68
ATOM   1923  N   VAL A 211      35.954  17.109 -16.441  1.00  1.50
ATOM   1924  CA  VAL A 211      34.573  16.807 -16.239  1.00  0.81
ATOM   1925  CB  VAL A 211      33.685  18.047 -16.563  1.00  2.26
ATOM   1926  C   VAL A 211      34.161  15.661 -17.183  1.00  0.39
ATOM   1927  O   VAL A 211      32.989  15.261 -17.212  1.00  2.85
ATOM   1928  CG1 VAL A 211      34.042  19.203 -15.649  1.00  4.37
ATOM   1929  CG2 VAL A 211      33.873  18.460 -18.016  1.00  3.99
ATOM   1930  H   VAL A 212      35.927  15.581 -18.027  1.00  1.29
ATOM   1931  N   VAL A 212      35.083  15.174 -17.985  1.00  3.49
ATOM   1932  CA  VAL A 212      34.797  14.069 -18.818  1.00  3.48
ATOM   1933  CB  VAL A 212      35.626  13.967 -20.109  1.00  3.94
ATOM   1934  C   VAL A 212      34.824  12.847 -18.014  1.00  4.68
ATOM   1935  O   VAL A 212      35.674  12.702 -17.093  1.00  1.52
ATOM   1936  CG1 VAL A 212      35.258  15.030 -21.135  1.00  2.28
ATOM   1937  CG2 VAL A 212      37.078  13.940 -19.851  1.00  4.24
ATOM   1938  N   PRO A 213      33.937  11.924 -18.352  1.00  3.51
ATOM   1939  CA  PRO A 213      33.796  10.649 -17.658  1.00  2.64
ATOM   1940  CB  PRO A 213      32.741   9.928 -18.445  1.00  2.08
ATOM   1941  C   PRO A 213      35.086   9.826 -17.449  1.00  3.59
ATOM   1942  O   PRO A 213      36.014   9.799 -18.295  1.00  4.49
ATOM   1943  CG  PRO A 213      31.959  11.040 -19.076  1.00  4.18
ATOM   1944  CD  PRO A 213      32.978  12.034 -19.440  1.00  1.70
ATOM   1945  H   THR A 214      34.296   9.056 -15.787  1.00  0.80
ATOM   1946  N   THR A 214      35.082   9.093 -16.305  1.00  1.60
ATOM   1947  CA  THR A 214      36.255   8.364 -15.836  1.00  4.27
ATOM   1948  CB  THR A 214      36.518   8.700 -14.371  1.00  0.98
ATOM   1949  C   THR A 214      36.171   6.935 -16.000  1.00  3.30
ATOM   1950  O   THR A 214      35.184   6.291 -15.610  1.00  1.44
ATOM   1951  CG2 THR A 214      37.639   7.883 -13.796  1.00  1.35
ATOM   1952  OG1 THR A 214      36.834  10.097 -14.283  1.00  0.25
ATOM   1953  H   VAL A 215      37.903   6.947 -16.856  1.00  0.03
ATOM   1954  N   VAL A 215      37.188   6.400 -16.597  1.00  2.69
ATOM   1955  CA  VAL A 215      37.246   4.993 -16.881  1.00  0.81
ATOM   1956  CB  VAL A 215      37.327   4.723 -18.353  1.00  0.13
ATOM   1957  C   VAL A 215      38.406   4.422 -16.234  1.00  0.06
ATOM   1958  O   VAL A 215      39.512   4.953 -16.395  1.00  0.66
ATOM   1959  CG1 VAL A 215      37.398   3.189 -18.609  1.00  1.83
ATOM   1960  CG2 VAL A 215      36.127   5.339 -19.049  1.00  0.46
ATOM   1961  H   VAL A 216      37.295   2.909 -15.384  1.00  0.11
ATOM   1962  N   VAL A 216      38.243   3.350 -15.481  1.00  1.20
ATOM   1963  CA  VAL A 216      39.511   2.724 -14.804  1.00  0.39
ATOM   1964  CB  VAL A 216      39.597   2.887 -13.295  1.00  2.50
ATOM   1965  C   VAL A 216      39.711   1.236 -15.271  1.00  3.45
ATOM   1966  O   VAL A 216      38.698   0.450 -15.400  1.00  0.90
ATOM   1967  CG1 VAL A 216      40.856   2.156 -12.797  1.00  4.29
ATOM   1968  CG2 VAL A 216      39.759   4.388 -12.975  1.00  1.59
ATOM   1969  H   ASN A 217      41.801   1.519 -15.451  1.00  2.61
ATOM   1970  N   ASN A 217      41.076   0.871 -15.623  1.00  0.43
ATOM   1971  CA  ASN A 217      41.432  -0.490 -16.235  1.00  0.19
ATOM   1972  CB  ASN A 217      42.727  -0.400 -17.060  1.00  3.72
ATOM   1973  C   ASN A 217      41.609  -1.608 -15.237  1.00  4.16
ATOM   1974  O   ASN A 217      42.702  -1.725 -14.534  1.00  1.64
ATOM   1975  CG  ASN A 217      42.616   0.546 -18.181  1.00  1.41
ATOM   1976  ND2 ASN A 217      43.760   0.945 -18.759  1.00  1.05
ATOM   1977 HD21 ASN A 217      44.575   0.616 -18.421  1.00  3.22
ATOM   1978 HD22 ASN A 217      43.726   1.530 -19.498  1.00  3.83
ATOM   1979  OD1 ASN A 217      41.590   0.872 -18.552  1.00  4.21
ATOM   1980  H   ASP A 218      39.754  -2.188 -15.557  1.00  0.14
ATOM   1981  N   ASP A 218      40.586  -2.395 -15.099  1.00  0.34
ATOM   1982  CA  ASP A 218      40.635  -3.586 -14.289  1.00  2.67
ATOM   1983  CB  ASP A 218      39.319  -3.851 -13.585  1.00  0.06
ATOM   1984  C   ASP A 218      41.198  -4.836 -15.106  1.00  2.57
ATOM   1985  O   ASP A 218      40.716  -5.134 -16.114  1.00  1.09
ATOM   1986  CG  ASP A 218      39.336  -5.039 -12.587  1.00  2.85
ATOM   1987  OD1 ASP A 218      40.247  -5.832 -12.622  1.00  2.78
ATOM   1988  OD2 ASP A 218      38.339  -5.193 -11.781  1.00  1.68
ATOM   1989  H   ASN A 219      42.490  -5.296 -13.816  1.00  3.84
ATOM   1990  N   ASN A 219      42.250  -5.484 -14.625  1.00  2.20
ATOM   1991  CA  ASN A 219      42.919  -6.606 -15.375  1.00  0.89
ATOM   1992  CB  ASN A 219      44.301  -7.011 -14.758  1.00  0.05
ATOM   1993  C   ASN A 219      41.998  -7.814 -15.526  1.00  4.49
ATOM   1994  O   ASN A 219      42.129  -8.580 -16.462  1.00  4.42
ATOM   1995  CG  ASN A 219      45.449  -6.052 -15.097  1.00  3.92
ATOM   1996  ND2 ASN A 219      45.806  -5.928 -16.426  1.00  0.55
ATOM   1997 HD21 ASN A 219      45.343  -6.442 -17.067  1.00  0.78
ATOM   1998 HD22 ASN A 219      46.515  -5.355 -16.665  1.00  1.78
ATOM   1999  OD1 ASN A 219      46.065  -5.506 -14.219  1.00  3.78
ATOM   2000  H   LYS A 220      41.137  -7.427 -13.821  1.00  0.78
ATOM   2001  N   LYS A 220      41.134  -8.011 -14.571  1.00  3.33
ATOM   2002  CA  LYS A 220      40.150  -9.093 -14.614  1.00  0.71
ATOM   2003  CB  LYS A 220      40.460 -10.114 -13.570  1.00  1.13
ATOM   2004  C   LYS A 220      38.802  -8.515 -14.444  1.00  2.60
ATOM   2005  O   LYS A 220      38.723  -7.439 -14.062  1.00  0.21
ATOM   2006  CG  LYS A 220      41.798 -10.735 -13.819  1.00  4.66
ATOM   2007  CD  LYS A 220      42.140 -11.784 -12.818  1.00  1.47
ATOM   2008  CE  LYS A 220      43.502 -12.375 -13.111  1.00  3.67
ATOM   2009  NZ  LYS A 220      43.871 -13.432 -12.126  1.00  0.89
ATOM   2010  H   ASN A 221      37.821 -10.053 -15.234  1.00  2.33
ATOM   2011  N   ASN A 221      37.720  -9.214 -14.819  1.00  1.45
ATOM   2012  CA  ASN A 221      36.328  -8.660 -14.579  1.00  2.85
ATOM   2013  CB  ASN A 221      35.276  -9.451 -15.494  1.00  0.95
ATOM   2014  C   ASN A 221      35.944  -8.722 -12.999  1.00  4.43
ATOM   2015  O   ASN A 221      34.932  -9.374 -12.587  1.00  3.52
ATOM   2016  CG  ASN A 221      33.838  -8.890 -15.450  1.00  2.98
ATOM   2017  ND2 ASN A 221      33.183  -8.853 -16.578  1.00  4.42
ATOM   2018 HD21 ASN A 221      33.609  -9.165 -17.357  1.00  3.64
ATOM   2019 HD22 ASN A 221      32.298  -8.528 -16.590  1.00  3.53
ATOM   2020  OD1 ASN A 221      33.355  -8.471 -14.387  1.00  2.74
ATOM   2021  H   LEU A 222      37.567  -7.607 -12.477  1.00  0.12
ATOM   2022  N   LEU A 222      36.832  -8.071 -12.122  1.00  1.86
ATOM   2023  CA  LEU A 222      36.634  -8.071 -10.682  1.00  0.47
ATOM   2024  CB  LEU A 222      37.917  -7.750  -9.998  1.00  0.60
ATOM   2025  C   LEU A 222      35.522  -7.123 -10.226  1.00  4.98
ATOM   2026  O   LEU A 222      34.813  -7.400  -9.245  1.00  0.57
ATOM   2027  CG  LEU A 222      39.053  -8.760 -10.164  1.00  1.55
ATOM   2028  CD1 LEU A 222      40.289  -8.278  -9.452  1.00  1.97
ATOM   2029  CD2 LEU A 222      38.640 -10.169  -9.699  1.00  2.23
ATOM   2030  H   GLY A 223      36.033  -5.757 -11.563  1.00  0.58
ATOM   2031  N   GLY A 223      35.423  -5.958 -10.887  1.00  4.08
ATOM   2032  CA  GLY A 223      34.331  -5.009 -10.580  1.00  4.80
ATOM   2033  C   GLY A 223      34.583  -4.082  -9.380  1.00  3.09
ATOM   2034  O   GLY A 223      33.699  -3.311  -9.001  1.00  0.98
ATOM   2035  H   TYR A 224      36.428  -4.618  -9.214  1.00  3.02
ATOM   2036  N   TYR A 224      35.746  -4.087  -8.842  1.00  3.96
ATOM   2037  CA  TYR A 224      36.029  -3.291  -7.621  1.00  0.19
ATOM   2038  CB  TYR A 224      37.491  -3.398  -7.264  1.00  1.76
ATOM   2039  C   TYR A 224      35.762  -1.822  -7.780  1.00  3.93
ATOM   2040  O   TYR A 224      35.200  -1.258  -6.930  1.00  1.59
ATOM   2041  CG  TYR A 224      37.928  -4.642  -6.547  1.00  1.95
ATOM   2042  CD1 TYR A 224      38.283  -5.753  -7.249  1.00  2.70
ATOM   2043  CE1 TYR A 224      38.726  -6.907  -6.601  1.00  1.34
ATOM   2044  CZ  TYR A 224      38.827  -6.918  -5.252  1.00  4.53
ATOM   2045  CD2 TYR A 224      38.058  -4.670  -5.153  1.00  4.10
ATOM   2046  CE2 TYR A 224      38.529  -5.780  -4.513  1.00  2.92
ATOM   2047  OH  TYR A 224      39.311  -8.011  -4.629  1.00  3.30
ATOM   2048  H   PHE A 225      36.574  -1.693  -9.540  1.00  4.76
ATOM   2049  N   PHE A 225      36.143  -1.217  -8.844  1.00  4.81
ATOM   2050  CA  PHE A 225      35.930   0.232  -8.972  1.00  1.67
ATOM   2051  CB  PHE A 225      37.177   1.022  -9.347  1.00  2.71
ATOM   2052  C   PHE A 225      34.840   0.537  -9.880  1.00  4.91
ATOM   2053  O   PHE A 225      34.754   1.649 -10.442  1.00  0.05
ATOM   2054  CG  PHE A 225      38.234   0.953  -8.313  1.00  3.57
ATOM   2055  CD1 PHE A 225      37.909   0.723  -6.989  1.00  3.23
ATOM   2056  CE1 PHE A 225      38.882   0.628  -6.041  1.00  4.11
ATOM   2057  CZ  PHE A 225      40.199   0.826  -6.390  1.00  2.55
ATOM   2058  CD2 PHE A 225      39.532   1.183  -8.636  1.00  0.30
ATOM   2059  CE2 PHE A 225      40.518   1.152  -7.666  1.00  1.21
ATOM   2060  H   ALA A 226      34.164  -1.217  -9.617  1.00  1.34
ATOM   2061  N   ALA A 226      34.023  -0.415 -10.070  1.00  4.95
ATOM   2062  CA  ALA A 226      32.932  -0.311 -10.950  1.00  3.13
ATOM   2063  CB  ALA A 226      32.268  -1.656 -11.197  1.00  2.80
ATOM   2064  C   ALA A 226      31.951   0.656 -10.481  1.00  2.01
ATOM   2065  O   ALA A 226      31.932   1.000  -9.317  1.00  1.51
ATOM   2066  N   PRO A 227      31.191   1.194 -11.327  1.00  1.69
ATOM   2067  CA  PRO A 227      30.208   2.139 -10.888  1.00  1.47
ATOM   2068  CB  PRO A 227      29.426   2.451 -12.114  1.00  4.79
ATOM   2069  C   PRO A 227      29.325   1.516  -9.812  1.00  3.73
ATOM   2070  O   PRO A 227      29.006   0.303  -9.848  1.00  2.04
ATOM   2071  CG  PRO A 227      30.396   2.170 -13.218  1.00  1.05
ATOM   2072  CD  PRO A 227      31.151   0.969 -12.744  1.00  1.83
ATOM   2073  H   GLY A 228      29.122   3.231  -8.979  1.00  4.85
ATOM   2074  N   GLY A 228      28.937   2.320  -8.889  1.00  0.39
ATOM   2075  CA  GLY A 228      28.197   1.885  -7.779  1.00  3.95
ATOM   2076  C   GLY A 228      29.053   1.352  -6.650  1.00  1.39
ATOM   2077  O   GLY A 228      28.524   0.839  -5.697  1.00  2.93
ATOM   2078  H   THR A 229      30.824   2.005  -7.374  1.00  2.35
ATOM   2079  N   THR A 229      30.404   1.513  -6.696  1.00  2.05
ATOM   2080  CA  THR A 229      31.212   0.838  -5.626  1.00  2.87
ATOM   2081  CB  THR A 229      32.278  -0.014  -6.189  1.00  4.07
ATOM   2082  C   THR A 229      31.849   1.744  -4.580  1.00  4.07
ATOM   2083  O   THR A 229      32.558   1.216  -3.678  1.00  4.86
ATOM   2084  CG2 THR A 229      31.673  -1.035  -7.142  1.00  0.36
ATOM   2085  OG1 THR A 229      33.229   0.818  -6.906  1.00  4.55
ATOM   2086  H   GLY A 230      31.307   3.437  -5.342  1.00  2.49
ATOM   2087  N   GLY A 230      31.758   3.007  -4.649  1.00  3.33
ATOM   2088  CA  GLY A 230      32.352   3.732  -3.581  1.00  5.00
ATOM   2089  C   GLY A 230      33.062   5.001  -3.916  1.00  4.35
ATOM   2090  O   GLY A 230      32.871   5.595  -4.930  1.00  3.21
ATOM   2091  H   LEU A 231      34.057   4.821  -2.288  1.00  0.37
ATOM   2092  N   LEU A 231      33.920   5.368  -3.049  1.00  3.64
ATOM   2093  CA  LEU A 231      34.685   6.556  -3.171  1.00  0.21
ATOM   2094  CB  LEU A 231      35.631   6.506  -1.984  1.00  4.22
ATOM   2095  C   LEU A 231      35.547   6.571  -4.522  1.00  0.31
ATOM   2096  O   LEU A 231      35.561   7.556  -5.233  1.00  2.94
ATOM   2097  CG  LEU A 231      36.640   7.550  -1.835  1.00  0.09
ATOM   2098  CD1 LEU A 231      36.007   8.903  -1.593  1.00  2.37
ATOM   2099  CD2 LEU A 231      37.600   7.160  -0.718  1.00  2.78
ATOM   2100  H   GLY A 232      36.089   4.737  -4.277  1.00  3.13
ATOM   2101  N   GLY A 232      36.178   5.476  -4.834  1.00  4.94
ATOM   2102  CA  GLY A 232      37.068   5.351  -6.052  1.00  0.54
ATOM   2103  C   GLY A 232      36.306   4.970  -7.252  1.00  0.24
ATOM   2104  O   GLY A 232      36.876   4.695  -8.336  1.00  3.67
ATOM   2105  H   GLU A 233      34.679   5.190  -6.240  1.00  2.81
ATOM   2106  N   GLU A 233      35.031   4.925  -7.080  1.00  2.12
ATOM   2107  CA  GLU A 233      34.097   4.510  -8.118  1.00  0.91
ATOM   2108  CB  GLU A 233      32.709   4.718  -7.534  1.00  4.05
ATOM   2109  C   GLU A 233      34.300   5.294  -9.411  1.00  0.26
ATOM   2110  O   GLU A 233      34.598   6.522  -9.392  1.00  0.10
ATOM   2111  CG  GLU A 233      31.540   4.756  -8.460  1.00  2.56
ATOM   2112  CD  GLU A 233      30.244   4.869  -7.677  1.00  2.50
ATOM   2113  OE1 GLU A 233      30.305   4.853  -6.410  1.00  0.55
ATOM   2114  OE2 GLU A 233      29.179   4.928  -8.300  1.00  0.21
ATOM   2115  H   THR A 234      33.928   3.689 -10.514  1.00  1.43
ATOM   2116  N   THR A 234      34.170   4.594 -10.546  1.00  4.79
ATOM   2117  CA  THR A 234      34.435   5.213 -11.845  1.00  3.97
ATOM   2118  CB  THR A 234      35.517   4.409 -12.552  1.00  1.67
ATOM   2119  C   THR A 234      33.203   5.139 -12.698  1.00  0.21
ATOM   2120  O   THR A 234      32.350   4.253 -12.500  1.00  2.54
ATOM   2121  CG2 THR A 234      36.713   4.287 -11.674  1.00  2.75
ATOM   2122  OG1 THR A 234      35.000   3.070 -12.812  1.00  3.58
ATOM   2123  H   ASP A 235      33.816   6.614 -13.785  1.00  3.87
ATOM   2124  N   ASP A 235      33.111   6.008 -13.646  1.00  1.83
ATOM   2125  CA  ASP A 235      31.942   6.077 -14.523  1.00  4.18
ATOM   2126  CB  ASP A 235      32.032   7.343 -15.318  1.00  2.13
ATOM   2127  C   ASP A 235      31.880   4.878 -15.446  1.00  1.72
ATOM   2128  O   ASP A 235      30.773   4.385 -15.817  1.00  4.30
ATOM   2129  CG  ASP A 235      31.820   8.564 -14.447  1.00  0.39
ATOM   2130  OD1 ASP A 235      31.117   8.453 -13.375  1.00  0.33
ATOM   2131  OD2 ASP A 235      32.380   9.625 -14.781  1.00  3.35
ATOM   2132  H   LEU A 236      33.827   4.949 -15.678  1.00  0.36
ATOM   2133  N   LEU A 236      33.040   4.454 -15.891  1.00  1.56
ATOM   2134  CA  LEU A 236      33.153   3.288 -16.707  1.00  2.11
ATOM   2135  CB  LEU A 236      33.418   3.654 -18.208  1.00  2.45
ATOM   2136  C   LEU A 236      34.198   2.254 -16.121  1.00  1.82
ATOM   2137  O   LEU A 236      35.462   2.552 -15.862  1.00  0.59
ATOM   2138  CG  LEU A 236      33.376   2.538 -19.276  1.00  1.51
ATOM   2139  CD1 LEU A 236      31.990   1.905 -19.316  1.00  2.33
ATOM   2140  CD2 LEU A 236      33.685   3.139 -20.665  1.00  4.64
ATOM   2141  H   TYR A 237      32.834   1.032 -15.960  1.00  2.89
ATOM   2142  N   TYR A 237      33.763   1.194 -15.872  1.00  1.30
ATOM   2143  CA  TYR A 237      34.579   0.199 -15.453  1.00  0.72
ATOM   2144  CB  TYR A 237      33.737  -0.784 -14.750  1.00  4.10
ATOM   2145  C   TYR A 237      35.185  -0.435 -16.659  1.00  4.08
ATOM   2146  O   TYR A 237      34.483  -0.996 -17.489  1.00  3.04
ATOM   2147  CG  TYR A 237      34.405  -2.006 -14.433  1.00  0.77
ATOM   2148  CD1 TYR A 237      35.311  -2.079 -13.417  1.00  4.66
ATOM   2149  CE1 TYR A 237      35.974  -3.238 -13.153  1.00  4.71
ATOM   2150  CZ  TYR A 237      35.733  -4.353 -13.937  1.00  3.68
ATOM   2151  CD2 TYR A 237      34.104  -3.178 -15.141  1.00  4.66
ATOM   2152  CE2 TYR A 237      34.752  -4.335 -14.882  1.00  0.34
ATOM   2153  OH  TYR A 237      36.430  -5.521 -13.696  1.00  2.88
ATOM   2154  H   GLY A 238      36.977   0.078 -16.160  1.00  1.43
ATOM   2155  N   GLY A 238      36.462  -0.331 -16.806  1.00  2.93
ATOM   2156  CA  GLY A 238      37.083  -0.891 -17.997  1.00  4.27
ATOM   2157  C   GLY A 238      37.667  -2.255 -17.767  1.00  3.94
ATOM   2158  O   GLY A 238      38.265  -2.497 -16.720  1.00  3.82
ATOM   2159  H   ILE A 239      37.094  -2.872 -19.580  1.00  4.07
ATOM   2160  N   ILE A 239      37.601  -3.110 -18.751  1.00  0.55
ATOM   2161  CA  ILE A 239      38.170  -4.452 -18.614  1.00  3.79
ATOM   2162  CB  ILE A 239      37.197  -5.542 -18.937  1.00  0.32
ATOM   2163  C   ILE A 239      39.417  -4.590 -19.460  1.00  3.45
ATOM   2164  O   ILE A 239      39.480  -4.095 -20.547  1.00  3.96
ATOM   2165  CG1 ILE A 239      35.971  -5.391 -18.076  1.00  2.15
ATOM   2166  CD1 ILE A 239      34.843  -6.324 -18.457  1.00  1.50
ATOM   2167  CG2 ILE A 239      37.854  -6.875 -18.611  1.00  3.85
ATOM   2168  H   ASP A 240      40.485  -5.377 -17.998  1.00  2.87
ATOM   2169  N   ASP A 240      40.478  -5.136 -18.930  1.00  1.00
ATOM   2170  CA  ASP A 240      41.681  -5.426 -19.807  1.00  1.22
ATOM   2171  CB  ASP A 240      42.971  -5.406 -19.063  1.00  1.01
ATOM   2172  C   ASP A 240      41.498  -6.783 -20.557  1.00  0.13
ATOM   2173  O   ASP A 240      40.770  -7.610 -20.084  1.00  2.26
ATOM   2174  CG  ASP A 240      43.451  -4.020 -18.809  1.00  0.24
ATOM   2175  OD1 ASP A 240      42.856  -3.028 -19.415  1.00  0.14
ATOM   2176  OD2 ASP A 240      44.453  -3.864 -18.074  1.00  2.22
ATOM   2177  H   ALA A 241      42.803  -6.418 -22.095  1.00  3.70
ATOM   2178  N   ALA A 241      42.202  -7.054 -21.705  1.00  2.67
ATOM   2179  CA  ALA A 241      42.015  -8.357 -22.292  1.00  3.76
ATOM   2180  CB  ALA A 241      40.835  -8.354 -23.172  1.00  1.11
ATOM   2181  C   ALA A 241      43.242  -8.954 -23.024  1.00  0.27
ATOM   2182  O   ALA A 241      43.977  -8.305 -23.879  1.00  4.80
ATOM   2183  H   TYR A 242      42.757 -10.687 -22.258  1.00  4.35
ATOM   2184  N   TYR A 242      43.410 -10.233 -22.768  1.00  0.36
ATOM   2185  CA  TYR A 242      44.506 -10.935 -23.198  1.00  1.32
ATOM   2186  CB  TYR A 242      45.481 -11.055 -22.006  1.00  1.40
ATOM   2187  C   TYR A 242      44.112 -12.313 -23.675  1.00  2.82
ATOM   2188  O   TYR A 242      44.460 -13.335 -23.052  1.00  4.46
ATOM   2189  CG  TYR A 242      45.788  -9.682 -21.309  1.00  0.95
ATOM   2190  CD1 TYR A 242      45.031  -9.252 -20.138  1.00  3.28
ATOM   2191  CE1 TYR A 242      45.283  -7.996 -19.523  1.00  1.32
ATOM   2192  CZ  TYR A 242      46.239  -7.140 -20.073  1.00  0.78
ATOM   2193  CD2 TYR A 242      46.840  -8.859 -21.757  1.00  0.47
ATOM   2194  CE2 TYR A 242      47.078  -7.583 -21.161  1.00  2.65
ATOM   2195  OH  TYR A 242      46.463  -5.814 -19.466  1.00  2.77
ATOM   2196  N   PRO A 243      43.368 -12.361 -24.723  1.00  3.28
ATOM   2197  CA  PRO A 243      42.903 -13.595 -25.321  1.00  4.19
ATOM   2198  CB  PRO A 243      42.090 -13.143 -26.512  1.00  2.21
ATOM   2199  C   PRO A 243      44.038 -14.504 -25.733  1.00  3.49
ATOM   2200  O   PRO A 243      43.895 -15.713 -25.788  1.00  2.53
ATOM   2201  CG  PRO A 243      41.664 -11.781 -26.119  1.00  3.76
ATOM   2202  CD  PRO A 243      42.886 -11.226 -25.439  1.00  4.21
ATOM   2203  H   MET A 244      45.223 -13.033 -25.955  1.00  1.72
ATOM   2204  N   MET A 244      45.115 -13.969 -26.031  1.00  4.19
ATOM   2205  CA  MET A 244      46.216 -14.771 -26.503  1.00  4.03
ATOM   2206  CB  MET A 244      46.638 -14.237 -27.844  1.00  1.23
ATOM   2207  C   MET A 244      47.371 -14.582 -25.513  1.00  0.62
ATOM   2208  O   MET A 244      47.452 -13.527 -24.882  1.00  0.91
ATOM   2209  CG  MET A 244      46.078 -15.013 -29.052  1.00  0.99
ATOM   2210  SD  MET A 244      44.460 -14.306 -29.547  1.00  4.66
ATOM   2211  CE  MET A 244      44.939 -12.616 -30.070  1.00  2.45
ATOM   2212  H   ARG A 245      48.091 -16.389 -25.798  1.00  3.22
ATOM   2213  N   ARG A 245      48.210 -15.569 -25.326  1.00  4.38
ATOM   2214  CA  ARG A 245      49.358 -15.411 -24.410  1.00  4.23
ATOM   2215  CB  ARG A 245      49.845 -16.738 -23.884  1.00  1.61
ATOM   2216  C   ARG A 245      50.497 -14.551 -25.039  1.00  4.03
ATOM   2217  O   ARG A 245      50.399 -14.138 -26.188  1.00  3.20
ATOM   2218  CG  ARG A 245      50.074 -17.768 -24.939  1.00  1.98
ATOM   2219  CD  ARG A 245      50.449 -19.096 -24.340  1.00  1.75
ATOM   2220  NE  ARG A 245      50.866 -20.028 -25.359  1.00  0.73
ATOM   2221  HE  ARG A 245      50.923 -19.702 -26.250  1.00  4.74
ATOM   2222  CZ  ARG A 245      51.211 -21.317 -25.152  1.00  0.46
ATOM   2223  NH1 ARG A 245      51.090 -21.878 -23.919  1.00  4.55
ATOM   2224  NH2 ARG A 245      51.736 -22.018 -26.143  1.00  3.15
ATOM   2225  H   TYR A 246      51.581 -14.579 -23.390  1.00  5.00
ATOM   2226  N   TYR A 246      51.552 -14.283 -24.286  1.00  2.27
ATOM   2227  CA  TYR A 246      52.686 -13.538 -24.831  1.00  0.34
ATOM   2228  CB  TYR A 246      53.239 -12.463 -23.852  1.00  0.78
ATOM   2229  C   TYR A 246      53.802 -14.485 -25.248  1.00  0.25
ATOM   2230  O   TYR A 246      54.952 -14.050 -25.585  1.00  1.73
ATOM   2231  CG  TYR A 246      52.296 -11.280 -23.612  1.00  4.27
ATOM   2232  CD1 TYR A 246      51.394 -11.275 -22.531  1.00  1.18
ATOM   2233  CE1 TYR A 246      50.569 -10.168 -22.282  1.00  4.10
ATOM   2234  CZ  TYR A 246      50.668  -9.042 -23.098  1.00  1.55
ATOM   2235  CD2 TYR A 246      52.279 -10.198 -24.484  1.00  2.83
ATOM   2236  CE2 TYR A 246      51.441  -9.074 -24.241  1.00  0.26
ATOM   2237  OH  TYR A 246      49.883  -7.930 -22.831  1.00  3.87
ATOM   2238  H   ASP A 247      52.635 -16.060 -24.974  1.00  1.32
ATOM   2239  N   ASP A 247      53.483 -15.781 -25.276  1.00  3.21
ATOM   2240  CA  ASP A 247      54.407 -16.746 -25.730  1.00  2.95
ATOM   2241  CB  ASP A 247      54.106 -18.131 -25.138  1.00  1.10
ATOM   2242  C   ASP A 247      54.332 -16.803 -27.234  1.00  0.48
ATOM   2243  O   ASP A 247      53.631 -17.629 -27.825  1.00  4.30
ATOM   2244  CG  ASP A 247      55.103 -19.252 -25.554  1.00  2.87
ATOM   2245  OD1 ASP A 247      55.930 -19.039 -26.435  1.00  3.46
ATOM   2246  OD2 ASP A 247      55.057 -20.331 -24.947  1.00  0.83
ATOM   2247  H   CYS A 248      55.596 -15.394 -27.304  1.00  0.82
ATOM   2248  N   CYS A 248      55.079 -15.971 -27.821  1.00  2.85
ATOM   2249  CA  CYS A 248      55.192 -15.873 -29.208  1.00  0.42
ATOM   2250  CB  CYS A 248      55.791 -14.592 -29.611  1.00  2.60
ATOM   2251  C   CYS A 248      55.939 -16.975 -29.764  1.00  3.47
ATOM   2252  O   CYS A 248      55.862 -17.208 -30.963  1.00  3.21
ATOM   2253  SG  CYS A 248      54.693 -13.195 -29.354  1.00  4.08
ATOM   2254  H   GLY A 249      56.810 -17.336 -28.029  1.00  3.44
ATOM   2255  N   GLY A 249      56.759 -17.629 -28.912  1.00  4.97
ATOM   2256  CA  GLY A 249      57.546 -18.780 -29.306  1.00  4.57
ATOM   2257  C   GLY A 249      56.670 -19.879 -29.775  1.00  1.16
ATOM   2258  O   GLY A 249      57.110 -20.770 -30.519  1.00  1.28
ATOM   2259  H   ASN A 250      55.177 -19.222 -28.656  1.00  1.19
ATOM   2260  N   ASN A 250      55.404 -19.864 -29.303  1.00  1.27
ATOM   2261  CA  ASN A 250      54.364 -20.834 -29.738  1.00  4.99
ATOM   2262  CB  ASN A 250      53.999 -21.736 -28.580  1.00  0.37
ATOM   2263  C   ASN A 250      53.193 -20.029 -30.215  1.00  4.82
ATOM   2264  O   ASN A 250      52.089 -19.999 -29.573  1.00  0.20
ATOM   2265  CG  ASN A 250      55.175 -22.594 -28.124  1.00  3.64
ATOM   2266  ND2 ASN A 250      55.431 -22.629 -26.833  1.00  4.35
ATOM   2267 HD21 ASN A 250      54.901 -22.111 -26.254  1.00  2.95
ATOM   2268 HD22 ASN A 250      56.152 -23.152 -26.516  1.00  3.09
ATOM   2269  OD1 ASN A 250      55.881 -23.177 -28.946  1.00  2.25
ATOM   2270  N   PRO A 251      53.387 -19.434 -31.401  1.00  2.43
ATOM   2271  CA  PRO A 251      52.426 -18.566 -32.060  1.00  4.26
ATOM   2272  CB  PRO A 251      53.212 -18.019 -33.237  1.00  0.55
ATOM   2273  C   PRO A 251      51.216 -19.106 -32.456  1.00  4.38
ATOM   2274  O   PRO A 251      50.292 -18.357 -32.701  1.00  2.74
ATOM   2275  CG  PRO A 251      54.166 -19.097 -33.582  1.00  4.50
ATOM   2276  CD  PRO A 251      54.574 -19.661 -32.277  1.00  3.93
ATOM   2277  H   TYR A 252      51.779 -20.872 -32.165  1.00  1.18
ATOM   2278  N   TYR A 252      51.092 -20.312 -32.491  1.00  4.83
ATOM   2279  CA  TYR A 252      49.905 -20.875 -32.997  1.00  2.85
ATOM   2280  CB  TYR A 252      50.236 -21.999 -33.958  1.00  1.11
ATOM   2281  C   TYR A 252      49.047 -21.353 -31.941  1.00  3.37
ATOM   2282  O   TYR A 252      48.091 -22.039 -32.216  1.00  0.95
ATOM   2283  CG  TYR A 252      51.086 -21.546 -35.161  1.00  1.03
ATOM   2284  CD1 TYR A 252      52.458 -21.640 -35.112  1.00  0.71
ATOM   2285  CE1 TYR A 252      53.243 -21.313 -36.220  1.00  3.36
ATOM   2286  CZ  TYR A 252      52.635 -20.934 -37.385  1.00  1.16
ATOM   2287  CD2 TYR A 252      50.507 -21.050 -36.309  1.00  2.15
ATOM   2288  CE2 TYR A 252      51.285 -20.724 -37.424  1.00  3.04
ATOM   2289  OH  TYR A 252      53.397 -20.664 -38.492  1.00  3.33
ATOM   2290  H   VAL A 253      50.058 -20.452 -30.530  1.00  2.42
ATOM   2291  N   VAL A 253      49.304 -20.978 -30.720  1.00  2.41
ATOM   2292  CA  VAL A 253      48.454 -21.398 -29.683  1.00  1.63
ATOM   2293  CB  VAL A 253      49.204 -22.253 -28.687  1.00  0.31
ATOM   2294  C   VAL A 253      47.793 -20.248 -28.972  1.00  1.49
ATOM   2295  O   VAL A 253      48.451 -19.372 -28.440  1.00  4.73
ATOM   2296  CG1 VAL A 253      48.293 -22.679 -27.557  1.00  1.66
ATOM   2297  CG2 VAL A 253      49.838 -23.463 -29.376  1.00  1.07
ATOM   2298  H   TRP A 254      46.043 -20.941 -29.510  1.00  2.27
ATOM   2299  N   TRP A 254      46.475 -20.267 -29.001  1.00  4.96
ATOM   2300  CA  TRP A 254      45.649 -19.353 -28.296  1.00  1.56
ATOM   2301  CB  TRP A 254      44.588 -18.825 -29.201  1.00  0.45
ATOM   2302  C   TRP A 254      44.917 -20.120 -27.232  1.00  0.38
ATOM   2303  O   TRP A 254      43.816 -20.559 -27.490  1.00  0.96
ATOM   2304  CG  TRP A 254      44.994 -18.369 -30.473  1.00  4.97
ATOM   2305  CD1 TRP A 254      46.222 -17.957 -30.867  1.00  0.78
ATOM   2306  NE1 TRP A 254      46.198 -17.633 -32.178  1.00  2.61
ATOM   2307  HE1 TRP A 254      46.939 -17.297 -32.673  1.00  3.79
ATOM   2308  CD2 TRP A 254      44.145 -18.190 -31.564  1.00  3.18
ATOM   2309  CE2 TRP A 254      44.939 -17.789 -32.641  1.00  2.41
ATOM   2310  CE3 TRP A 254      42.735 -18.336 -31.757  1.00  2.11
ATOM   2311  CZ3 TRP A 254      42.204 -18.073 -33.008  1.00  4.24
ATOM   2312  CH2 TRP A 254      43.018 -17.679 -34.063  1.00  3.08
ATOM   2313  CZ2 TRP A 254      44.392 -17.477 -33.895  1.00  3.67
ATOM   2314  N   PRO A 255      45.418 -20.242 -26.042  1.00  3.27
ATOM   2315  CA  PRO A 255      44.695 -21.010 -25.023  1.00  4.21
ATOM   2316  CB  PRO A 255      45.492 -20.777 -23.803  1.00  4.94
ATOM   2317  C   PRO A 255      43.286 -20.576 -24.863  1.00  1.49
ATOM   2318  O   PRO A 255      43.005 -19.400 -24.779  1.00  4.31
ATOM   2319  CG  PRO A 255      46.870 -20.471 -24.295  1.00  4.97
ATOM   2320  CD  PRO A 255      46.642 -19.653 -25.521  1.00  0.15
ATOM   2321  H   THR A 256      42.677 -22.460 -24.711  1.00  2.13
ATOM   2322  N   THR A 256      42.380 -21.571 -24.736  1.00  1.05
ATOM   2323  CA  THR A 256      40.954 -21.314 -24.640  1.00  0.96
ATOM   2324  CB  THR A 256      40.170 -22.635 -24.560  1.00  3.53
ATOM   2325  C   THR A 256      40.677 -20.508 -23.400  1.00  1.29
ATOM   2326  O   THR A 256      39.949 -19.539 -23.425  1.00  0.46
ATOM   2327  CG2 THR A 256      38.672 -22.392 -24.345  1.00  0.73
ATOM   2328  OG1 THR A 256      40.378 -23.388 -25.767  1.00  3.74
ATOM   2329  H   TYR A 257      41.918 -21.555 -22.388  1.00  0.16
ATOM   2330  N   TYR A 257      41.285 -20.853 -22.355  1.00  1.02
ATOM   2331  CA  TYR A 257      41.011 -20.211 -21.103  1.00  0.04
ATOM   2332  CB  TYR A 257      41.763 -20.919 -19.983  1.00  4.97
ATOM   2333  C   TYR A 257      41.319 -18.693 -21.138  1.00  0.49
ATOM   2334  O   TYR A 257      40.717 -17.909 -20.385  1.00  3.30
ATOM   2335  CG  TYR A 257      43.188 -20.600 -19.948  1.00  0.91
ATOM   2336  CD1 TYR A 257      43.650 -19.598 -19.144  1.00  2.54
ATOM   2337  CE1 TYR A 257      44.955 -19.259 -19.140  1.00  4.76
ATOM   2338  CZ  TYR A 257      45.826 -19.910 -19.985  1.00  1.86
ATOM   2339  CD2 TYR A 257      44.086 -21.292 -20.692  1.00  4.44
ATOM   2340  CE2 TYR A 257      45.418 -20.942 -20.702  1.00  0.44
ATOM   2341  OH  TYR A 257      47.128 -19.540 -20.023  1.00  4.18
ATOM   2342  H   ARG A 258      42.612 -18.925 -22.566  1.00  3.48
ATOM   2343  N   ARG A 258      42.182 -18.286 -22.005  1.00  3.42
ATOM   2344  CA  ARG A 258      42.486 -16.874 -22.162  1.00  2.35
ATOM   2345  CB  ARG A 258      43.732 -16.666 -22.955  1.00  0.51
ATOM   2346  C   ARG A 258      41.238 -16.060 -22.704  1.00  4.87
ATOM   2347  O   ARG A 258      41.109 -14.830 -22.454  1.00  3.19
ATOM   2348  CG  ARG A 258      44.944 -17.136 -22.284  1.00  4.64
ATOM   2349  CD  ARG A 258      45.320 -16.255 -21.129  1.00  0.93
ATOM   2350  NE  ARG A 258      46.510 -16.710 -20.539  1.00  1.93
ATOM   2351  HE  ARG A 258      46.919 -17.485 -20.920  1.00  2.92
ATOM   2352  CZ  ARG A 258      47.119 -16.149 -19.560  1.00  1.31
ATOM   2353  NH1 ARG A 258      46.675 -14.994 -19.063  1.00  1.64
ATOM   2354  NH2 ARG A 258      48.167 -16.751 -19.017  1.00  2.99
ATOM   2355  H   PHE A 259      40.438 -17.659 -23.631  1.00  0.83
ATOM   2356  N   PHE A 259      40.325 -16.733 -23.467  1.00  1.63
ATOM   2357  CA  PHE A 259      39.157 -16.044 -24.018  1.00  0.28
ATOM   2358  CB  PHE A 259      38.649 -16.770 -25.258  1.00  4.88
ATOM   2359  C   PHE A 259      38.055 -16.035 -23.082  1.00  1.11
ATOM   2360  O   PHE A 259      37.595 -17.084 -22.638  1.00  4.46
ATOM   2361  CG  PHE A 259      39.491 -16.590 -26.457  1.00  2.45
ATOM   2362  CD1 PHE A 259      40.569 -17.445 -26.704  1.00  1.61
ATOM   2363  CE1 PHE A 259      41.378 -17.271 -27.841  1.00  4.03
ATOM   2364  CZ  PHE A 259      41.060 -16.314 -28.752  1.00  0.54
ATOM   2365  CD2 PHE A 259      39.214 -15.600 -27.357  1.00  1.42
ATOM   2366  CE2 PHE A 259      39.971 -15.460 -28.518  1.00  1.96
ATOM   2367  N   PRO A 260      37.568 -14.844 -22.783  1.00  3.14
ATOM   2368  CA  PRO A 260      36.443 -14.657 -21.863  1.00  4.63
ATOM   2369  CB  PRO A 260      36.431 -13.189 -21.614  1.00  3.01
ATOM   2370  C   PRO A 260      35.106 -15.152 -22.454  1.00  2.26
ATOM   2371  O   PRO A 260      34.937 -15.184 -23.682  1.00  1.70
ATOM   2372  CG  PRO A 260      37.027 -12.594 -22.860  1.00  0.47
ATOM   2373  CD  PRO A 260      38.102 -13.564 -23.256  1.00  1.13
ATOM   2374  H   ARG A 261      34.400 -15.625 -20.677  1.00  1.47
ATOM   2375  N   ARG A 261      34.189 -15.583 -21.605  1.00  1.61
ATOM   2376  CA  ARG A 261      32.840 -16.018 -22.063  1.00  0.64
ATOM   2377  CB  ARG A 261      32.711 -17.564 -21.931  1.00  2.93
ATOM   2378  C   ARG A 261      31.762 -15.334 -21.252  1.00  3.52
ATOM   2379  O   ARG A 261      30.686 -15.009 -21.747  1.00  0.92
ATOM   2380  CG  ARG A 261      33.549 -18.347 -22.918  1.00  1.97
ATOM   2381  CD  ARG A 261      33.423 -19.855 -22.674  1.00  4.29
ATOM   2382  NE  ARG A 261      34.281 -20.655 -23.586  1.00  1.08
ATOM   2383  HE  ARG A 261      34.756 -20.193 -24.267  1.00  0.04
ATOM   2384  CZ  ARG A 261      34.412 -21.984 -23.522  1.00  1.06
ATOM   2385  NH1 ARG A 261      33.739 -22.662 -22.620  1.00  0.85
ATOM   2386  NH2 ARG A 261      35.240 -22.612 -24.317  1.00  0.95
ATOM   2387  H   ASP A 262      32.908 -15.374 -19.707  1.00  2.01
ATOM   2388  N   ASP A 262      32.041 -15.161 -20.011  1.00  4.76
ATOM   2389  CA  ASP A 262      31.085 -14.635 -19.067  1.00  1.75
ATOM   2390  CB  ASP A 262      31.160 -15.425 -17.802  1.00  3.57
ATOM   2391  C   ASP A 262      31.180 -13.140 -18.800  1.00  1.21
ATOM   2392  O   ASP A 262      30.524 -12.642 -17.858  1.00  1.28
ATOM   2393  CG  ASP A 262      30.720 -16.839 -18.020  1.00  2.32
ATOM   2394  OD1 ASP A 262      29.910 -17.089 -18.928  1.00  3.54
ATOM   2395  OD2 ASP A 262      31.217 -17.711 -17.335  1.00  3.88
ATOM   2396  H   TRP A 263      32.441 -12.796 -20.306  1.00  4.46
ATOM   2397  N   TRP A 263      31.999 -12.409 -19.561  1.00  4.36
ATOM   2398  CA  TRP A 263      32.195 -10.967 -19.250  1.00  4.43
ATOM   2399  CB  TRP A 263      33.223 -10.283 -20.148  1.00  3.20
ATOM   2400  C   TRP A 263      30.937 -10.176 -19.209  1.00  4.07
ATOM   2401  O   TRP A 263      30.734  -9.493 -18.222  1.00  2.68
ATOM   2402  CG  TRP A 263      34.608 -10.473 -19.719  1.00  4.53
ATOM   2403  CD1 TRP A 263      35.072 -11.274 -18.707  1.00  3.42
ATOM   2404  NE1 TRP A 263      36.399 -11.109 -18.560  1.00  4.06
ATOM   2405  HE1 TRP A 263      36.939 -11.566 -17.925  1.00  2.84
ATOM   2406  CD2 TRP A 263      35.728  -9.821 -20.258  1.00  2.17
ATOM   2407  CE2 TRP A 263      36.850 -10.246 -19.517  1.00  0.86
ATOM   2408  CE3 TRP A 263      35.920  -8.997 -21.347  1.00  3.68
ATOM   2409  CZ3 TRP A 263      37.197  -8.677 -21.708  1.00  0.71
ATOM   2410  CH2 TRP A 263      38.262  -9.197 -21.046  1.00  3.16
ATOM   2411  CZ2 TRP A 263      38.099 -10.007 -19.930  1.00  1.60
ATOM   2412  H   GLN A 264      30.267 -10.850 -20.988  1.00  3.92
ATOM   2413  N   GLN A 264      30.039 -10.315 -20.258  1.00  1.09
ATOM   2414  CA  GLN A 264      28.820  -9.694 -20.236  1.00  2.17
ATOM   2415  CB  GLN A 264      28.082  -9.932 -21.708  1.00  4.20
ATOM   2416  C   GLN A 264      27.996 -10.017 -18.986  1.00  1.15
ATOM   2417  O   GLN A 264      27.421  -9.092 -18.368  1.00  1.72
ATOM   2418  CG  GLN A 264      27.080 -11.204 -21.917  1.00  1.79
ATOM   2419  CD  GLN A 264      25.867 -11.337 -20.967  1.00  3.74
ATOM   2420  NE2 GLN A 264      25.575 -12.602 -20.544  1.00  2.61
ATOM   2421 HE21 GLN A 264      26.104 -13.316 -20.865  1.00  0.40
ATOM   2422 HE22 GLN A 264      24.848 -12.742 -19.966  1.00  1.86
ATOM   2423  OE1 GLN A 264      25.203 -10.377 -20.663  1.00  2.09
ATOM   2424  H   HIS A 265      28.529 -11.889 -18.965  1.00  3.91
ATOM   2425  N   HIS A 265      27.996 -11.227 -18.550  1.00  1.81
ATOM   2426  CA  HIS A 265      27.187 -11.546 -17.424  1.00  4.60
ATOM   2427  CB  HIS A 265      27.229 -13.039 -17.184  1.00  1.43
ATOM   2428  C   HIS A 265      27.718 -10.831 -16.212  1.00  4.10
ATOM   2429  O   HIS A 265      26.988 -10.093 -15.491  1.00  4.02
ATOM   2430  CG  HIS A 265      26.373 -13.429 -16.160  1.00  2.74
ATOM   2431  ND1 HIS A 265      25.001 -13.354 -16.289  1.00  4.71
ATOM   2432  HD1 HIS A 265      24.528 -13.017 -17.042  1.00  0.43
ATOM   2433  CE1 HIS A 265      24.430 -13.768 -15.152  1.00  2.47
ATOM   2434  NE2 HIS A 265      25.376 -14.209 -14.348  1.00  4.64
ATOM   2435  HE2 HIS A 265      25.229 -14.554 -13.474  1.00  0.11
ATOM   2436  CD2 HIS A 265      26.613 -13.970 -14.933  1.00  0.91
ATOM   2437  H   GLU A 266      29.550 -11.336 -16.666  1.00  0.77
ATOM   2438  N   GLU A 266      29.019 -10.947 -16.024  1.00  4.55
ATOM   2439  CA  GLU A 266      29.599 -10.447 -14.892  1.00  1.62
ATOM   2440  CB  GLU A 266      30.974 -10.868 -14.855  1.00  1.67
ATOM   2441  C   GLU A 266      29.484  -8.990 -14.871  1.00  1.31
ATOM   2442  O   GLU A 266      29.134  -8.436 -13.884  1.00  0.46
ATOM   2443  CG  GLU A 266      31.141 -12.405 -14.682  1.00  2.96
ATOM   2444  CD  GLU A 266      30.720 -12.987 -13.297  1.00  0.92
ATOM   2445  OE1 GLU A 266      30.854 -12.269 -12.260  1.00  2.04
ATOM   2446  OE2 GLU A 266      30.253 -14.166 -13.249  1.00  2.47
ATOM   2447  H   HIS A 267      29.862  -8.851 -16.793  1.00  4.09
ATOM   2448  N   HIS A 267      29.677  -8.353 -16.011  1.00  3.77
ATOM   2449  CA  HIS A 267      29.598  -6.944 -16.084  1.00  1.42
ATOM   2450  CB  HIS A 267      29.851  -6.467 -17.499  1.00  2.31
ATOM   2451  C   HIS A 267      28.260  -6.495 -15.682  1.00  4.70
ATOM   2452  O   HIS A 267      28.153  -5.643 -14.877  1.00  0.37
ATOM   2453  CG  HIS A 267      29.698  -5.023 -17.574  1.00  4.89
ATOM   2454  ND1 HIS A 267      30.659  -4.165 -17.152  1.00  0.60
ATOM   2455  HD1 HIS A 267      31.509  -4.405 -16.799  1.00  0.25
ATOM   2456  CE1 HIS A 267      30.238  -2.923 -17.335  1.00  2.99
ATOM   2457  NE2 HIS A 267      28.981  -2.962 -17.638  1.00  2.74
ATOM   2458  HE2 HIS A 267      28.424  -2.211 -17.712  1.00  4.84
ATOM   2459  CD2 HIS A 267      28.593  -4.279 -17.757  1.00  2.19
ATOM   2460  H   ARG A 268      27.353  -7.803 -16.785  1.00  3.82
ATOM   2461  N   ARG A 268      27.231  -7.124 -16.170  1.00  3.96
ATOM   2462  CA  ARG A 268      25.866  -6.754 -15.813  1.00  3.81
ATOM   2463  CB  ARG A 268      24.877  -7.564 -16.677  1.00  4.94
ATOM   2464  C   ARG A 268      25.593  -6.952 -14.350  1.00  1.80
ATOM   2465  O   ARG A 268      24.990  -6.084 -13.720  1.00  4.13
ATOM   2466  CG  ARG A 268      24.878  -7.077 -18.104  1.00  4.69
ATOM   2467  CD  ARG A 268      24.121  -7.962 -19.033  1.00  3.20
ATOM   2468  NE  ARG A 268      22.703  -8.024 -18.805  1.00  1.72
ATOM   2469  HE  ARG A 268      22.343  -7.545 -18.069  1.00  2.08
ATOM   2470  CZ  ARG A 268      21.858  -8.758 -19.566  1.00  4.83
ATOM   2471  NH1 ARG A 268      22.350  -9.513 -20.578  1.00  2.59
ATOM   2472  NH2 ARG A 268      20.550  -8.720 -19.352  1.00  1.75
ATOM   2473  H   ASN A 269      26.575  -8.599 -14.251  1.00  0.21
ATOM   2474  N   ASN A 269      26.074  -8.008 -13.773  1.00  1.70
ATOM   2475  CA  ASN A 269      25.874  -8.218 -12.397  1.00  4.61
ATOM   2476  CB  ASN A 269      26.421  -9.634 -11.974  1.00  0.41
ATOM   2477  C   ASN A 269      26.599  -7.116 -11.569  1.00  3.47
ATOM   2478  O   ASN A 269      26.065  -6.630 -10.553  1.00  0.21
ATOM   2479  CG  ASN A 269      25.570 -10.797 -12.356  1.00  1.49
ATOM   2480  ND2 ASN A 269      26.181 -11.939 -12.385  1.00  2.40
ATOM   2481 HD21 ASN A 269      27.101 -11.963 -12.182  1.00  1.23
ATOM   2482 HD22 ASN A 269      25.696 -12.721 -12.592  1.00  1.00
ATOM   2483  OD1 ASN A 269      24.329 -10.683 -12.553  1.00  2.30
ATOM   2484  H   HIS A 270      28.174  -7.086 -12.784  1.00  3.94
ATOM   2485  N   HIS A 270      27.838  -6.725 -12.016  1.00  4.92
ATOM   2486  CA  HIS A 270      28.620  -5.705 -11.327  1.00  1.50
ATOM   2487  CB  HIS A 270      30.095  -5.692 -11.827  1.00  0.61
ATOM   2488  C   HIS A 270      28.065  -4.249 -11.519  1.00  2.04
ATOM   2489  O   HIS A 270      27.960  -3.466 -10.541  1.00  3.54
ATOM   2490  CG  HIS A 270      30.985  -6.885 -11.421  1.00  1.96
ATOM   2491  ND1 HIS A 270      31.408  -7.153 -10.109  1.00  1.49
ATOM   2492  HD1 HIS A 270      31.168  -6.662  -9.331  1.00  1.85
ATOM   2493  CE1 HIS A 270      32.107  -8.251 -10.109  1.00  3.27
ATOM   2494  NE2 HIS A 270      32.384  -8.566 -11.379  1.00  2.42
ATOM   2495  HE2 HIS A 270      32.970  -9.238 -11.646  1.00  1.85
ATOM   2496  CD2 HIS A 270      31.648  -7.755 -12.210  1.00  0.42
ATOM   2497  H   SER A 271      27.682  -4.580 -13.411  1.00  1.85
ATOM   2498  N   SER A 271      27.677  -3.929 -12.741  1.00  1.11
ATOM   2499  CA  SER A 271      27.260  -2.570 -13.092  1.00  3.77
ATOM   2500  CB  SER A 271      28.497  -1.850 -13.546  1.00  2.05
ATOM   2501  C   SER A 271      26.279  -2.620 -14.243  1.00  2.91
ATOM   2502  O   SER A 271      26.672  -2.405 -15.500  1.00  3.36
ATOM   2503  OG  SER A 271      29.252  -2.706 -14.418  1.00  0.08
ATOM   2504  N   PRO A 272      25.016  -2.968 -13.874  1.00  0.08
ATOM   2505  CA  PRO A 272      23.871  -3.087 -14.798  1.00  2.50
ATOM   2506  CB  PRO A 272      22.760  -3.698 -13.924  1.00  2.48
ATOM   2507  C   PRO A 272      23.442  -1.771 -15.434  1.00  0.23
ATOM   2508  O   PRO A 272      22.618  -1.759 -16.341  1.00  2.77
ATOM   2509  CG  PRO A 272      23.133  -3.271 -12.525  1.00  4.32
ATOM   2510  CD  PRO A 272      24.627  -3.362 -12.500  1.00  1.89
ATOM   2511  H   THR A 273      24.571  -0.766 -14.216  1.00  1.27
ATOM   2512  N   THR A 273      23.953  -0.683 -14.917  1.00  2.89
ATOM   2513  CA  THR A 273      23.611   0.652 -15.365  1.00  4.60
ATOM   2514  CB  THR A 273      23.207   1.542 -14.175  1.00  3.20
ATOM   2515  C   THR A 273      24.787   1.268 -16.066  1.00  4.04
ATOM   2516  O   THR A 273      24.784   2.524 -16.337  1.00  2.99
ATOM   2517  CG2 THR A 273      21.971   0.991 -13.476  1.00  3.93
ATOM   2518  OG1 THR A 273      24.307   1.595 -13.230  1.00  1.18
ATOM   2519  H   THR A 274      25.730  -0.462 -16.188  1.00  0.41
ATOM   2520  N   THR A 274      25.800   0.454 -16.379  1.00  0.19
ATOM   2521  CA  THR A 274      27.040   0.952 -16.999  1.00  3.50
ATOM   2522  CB  THR A 274      28.194   0.732 -16.074  1.00  1.00
ATOM   2523  C   THR A 274      27.383   0.277 -18.359  1.00  0.69
ATOM   2524  O   THR A 274      27.258  -0.951 -18.522  1.00  0.85
ATOM   2525  CG2 THR A 274      29.507   1.200 -16.677  1.00  2.05
ATOM   2526  OG1 THR A 274      27.948   1.423 -14.867  1.00  3.41
ATOM   2527  N   PRO A 275      27.767   1.062 -19.367  1.00  0.20
ATOM   2528  CA  PRO A 275      28.131   0.497 -20.689  1.00  4.80
ATOM   2529  CB  PRO A 275      28.656   1.720 -21.443  1.00  2.14
ATOM   2530  C   PRO A 275      29.291  -0.576 -20.537  1.00  2.47
ATOM   2531  O   PRO A 275      30.037  -0.570 -19.545  1.00  4.39
ATOM   2532  CG  PRO A 275      27.967   2.878 -20.793  1.00  0.34
ATOM   2533  CD  PRO A 275      27.884   2.541 -19.362  1.00  3.74
ATOM   2534  H   PHE A 276      28.708  -1.559 -22.132  1.00  1.51
ATOM   2535  N   PHE A 276      29.372  -1.520 -21.457  1.00  4.52
ATOM   2536  CA  PHE A 276      30.456  -2.535 -21.445  1.00  0.88
ATOM   2537  CB  PHE A 276      29.967  -3.874 -21.991  1.00  2.77
ATOM   2538  C   PHE A 276      31.741  -2.028 -22.244  1.00  2.76
ATOM   2539  O   PHE A 276      31.631  -1.410 -23.395  1.00  0.79
ATOM   2540  CG  PHE A 276      31.025  -4.926 -21.955  1.00  2.08
ATOM   2541  CD1 PHE A 276      31.397  -5.526 -20.738  1.00  3.29
ATOM   2542  CE1 PHE A 276      32.380  -6.490 -20.701  1.00  0.17
ATOM   2543  CZ  PHE A 276      33.062  -6.825 -21.868  1.00  1.65
ATOM   2544  CD2 PHE A 276      31.614  -5.363 -23.113  1.00  2.26
ATOM   2545  CE2 PHE A 276      32.651  -6.299 -23.078  1.00  1.89
ATOM   2546  H   ALA A 277      33.033  -2.625 -20.834  1.00  2.25
ATOM   2547  N   ALA A 277      32.956  -2.196 -21.665  1.00  2.98
ATOM   2548  CA  ALA A 277      34.086  -1.678 -22.328  1.00  4.67
ATOM   2549  CB  ALA A 277      34.269  -0.211 -21.942  1.00  0.07
ATOM   2550  C   ALA A 277      35.362  -2.389 -22.095  1.00  1.50
ATOM   2551  O   ALA A 277      35.743  -2.797 -20.952  1.00  1.53
ATOM   2552  H   ILE A 278      35.841  -2.064 -23.974  1.00  3.25
ATOM   2553  N   ILE A 278      36.125  -2.473 -23.149  1.00  1.71
ATOM   2554  CA  ILE A 278      37.352  -3.112 -23.085  1.00  0.35
ATOM   2555  CB  ILE A 278      37.375  -4.337 -23.963  1.00  0.71
ATOM   2556  C   ILE A 278      38.447  -2.085 -23.382  1.00  4.55
ATOM   2557  O   ILE A 278      38.515  -1.406 -24.472  1.00  3.24
ATOM   2558  CG1 ILE A 278      36.332  -5.325 -23.469  1.00  0.92
ATOM   2559  CD1 ILE A 278      36.094  -6.454 -24.424  1.00  4.12
ATOM   2560  CG2 ILE A 278      38.748  -4.981 -23.945  1.00  0.75
ATOM   2561  H   MET A 279      39.185  -2.562 -21.704  1.00  1.52
ATOM   2562  N   MET A 279      39.219  -1.932 -22.433  1.00  4.56
ATOM   2563  CA  MET A 279      40.198  -0.960 -22.430  1.00  1.50
ATOM   2564  CB  MET A 279      40.506  -0.543 -21.079  1.00  2.79
ATOM   2565  C   MET A 279      41.465  -1.317 -23.233  1.00  4.06
ATOM   2566  O   MET A 279      42.080  -0.455 -23.815  1.00  1.08
ATOM   2567  CG  MET A 279      39.353   0.252 -20.342  1.00  1.68
ATOM   2568  SD  MET A 279      38.809   1.761 -21.210  1.00  0.11
ATOM   2569  CE  MET A 279      37.447   1.173 -22.154  1.00  1.26
ATOM   2570  H   GLU A 280      41.377  -3.102 -22.818  1.00  4.77
ATOM   2571  N   GLU A 280      41.903  -2.511 -23.211  1.00  1.60
ATOM   2572  CA  GLU A 280      43.141  -2.883 -23.892  1.00  4.24
ATOM   2573  CB  GLU A 280      44.358  -2.630 -22.854  1.00  3.51
ATOM   2574  C   GLU A 280      43.088  -4.370 -24.360  1.00  4.94
ATOM   2575  O   GLU A 280      43.327  -5.320 -23.578  1.00  2.23
ATOM   2576  CG  GLU A 280      45.781  -3.187 -23.205  1.00  2.55
ATOM   2577  CD  GLU A 280      46.839  -2.873 -22.052  1.00  4.19
ATOM   2578  OE1 GLU A 280      46.875  -1.651 -21.534  1.00  4.09
ATOM   2579  OE2 GLU A 280      47.587  -3.850 -21.608  1.00  0.12
ATOM   2580  H   PHE A 281      42.575  -3.781 -26.179  1.00  0.19
ATOM   2581  N   PHE A 281      42.859  -4.556 -25.603  1.00  2.90
ATOM   2582  CA  PHE A 281      42.918  -5.888 -26.155  1.00  3.74
ATOM   2583  CB  PHE A 281      41.842  -6.134 -27.176  1.00  3.61
ATOM   2584  C   PHE A 281      44.165  -6.057 -26.761  1.00  0.58
ATOM   2585  O   PHE A 281      44.607  -5.112 -27.471  1.00  3.29
ATOM   2586  CG  PHE A 281      42.214  -7.225 -28.109  1.00  2.10
ATOM   2587  CD1 PHE A 281      42.328  -8.547 -27.656  1.00  0.58
ATOM   2588  CE1 PHE A 281      42.635  -9.588 -28.560  1.00  3.00
ATOM   2589  CZ  PHE A 281      42.749  -9.307 -29.931  1.00  3.34
ATOM   2590  CD2 PHE A 281      42.505  -6.946 -29.452  1.00  1.93
ATOM   2591  CE2 PHE A 281      42.790  -7.990 -30.361  1.00  3.67
ATOM   2592  H   GLN A 282      44.594  -7.918 -25.748  1.00  3.78
ATOM   2593  N   GLN A 282      44.922  -7.226 -26.480  1.00  4.68
ATOM   2594  CA  GLN A 282      46.226  -7.323 -27.173  1.00  0.14
ATOM   2595  CB  GLN A 282      47.078  -8.466 -26.772  1.00  0.90
ATOM   2596  C   GLN A 282      46.128  -7.367 -28.700  1.00  2.36
ATOM   2597  O   GLN A 282      45.652  -8.422 -29.336  1.00  4.18
ATOM   2598  CG  GLN A 282      46.902  -9.013 -25.477  1.00  3.78
ATOM   2599  CD  GLN A 282      48.014  -9.881 -25.244  1.00  0.90
ATOM   2600  NE2 GLN A 282      48.840  -9.970 -26.206  1.00  1.14
ATOM   2601 HE21 GLN A 282      48.665  -9.486 -26.993  1.00  3.35
ATOM   2602 HE22 GLN A 282      49.613 -10.505 -26.109  1.00  1.15
ATOM   2603  OE1 GLN A 282      48.190 -10.396 -24.240  1.00  0.45
ATOM   2604  H   GLY A 283      46.930  -5.599 -28.750  1.00  4.99
ATOM   2605  N   GLY A 283      46.666  -6.287 -29.292  1.00  2.36
ATOM   2606  CA  GLY A 283      46.796  -6.097 -30.713  1.00  0.05
ATOM   2607  C   GLY A 283      48.126  -6.506 -31.180  1.00  2.25
ATOM   2608  O   GLY A 283      48.537  -6.180 -32.294  1.00  2.45
ATOM   2609  H   GLY A 284      48.452  -7.311 -29.490  1.00  3.92
ATOM   2610  N   GLY A 284      48.824  -7.135 -30.327  1.00  2.84
ATOM   2611  CA  GLY A 284      50.124  -7.560 -30.575  1.00  1.10
ATOM   2612  C   GLY A 284      50.661  -8.280 -29.332  1.00  1.90
ATOM   2613  O   GLY A 284      49.943  -8.430 -28.360  1.00  3.26
ATOM   2614  H   SER A 285      52.369  -8.701 -30.146  1.00  3.89
ATOM   2615  N   SER A 285      51.860  -8.761 -29.366  1.00  0.60
ATOM   2616  CA  SER A 285      52.464  -9.402 -28.125  1.00  0.23
ATOM   2617  CB  SER A 285      52.214 -10.919 -28.163  1.00  0.41
ATOM   2618  C   SER A 285      53.961  -9.136 -28.060  1.00  3.78
ATOM   2619  O   SER A 285      54.622  -9.080 -29.106  1.00  3.39
ATOM   2620  OG  SER A 285      50.826 -11.201 -28.107  1.00  3.96
ATOM   2621  H   GLY A 286      54.029  -9.003 -26.092  1.00  4.46
ATOM   2622  N   GLY A 286      54.537  -8.995 -26.872  1.00  1.74
ATOM   2623  CA  GLY A 286      55.975  -8.802 -26.811  1.00  2.97
ATOM   2624  C   GLY A 286      56.780 -10.146 -26.805  1.00  0.53
ATOM   2625  O   GLY A 286      56.309 -11.161 -26.245  1.00  0.55
ATOM   2626  H   ASP A 287      58.248  -9.354 -27.942  1.00  0.95
ATOM   2627  N   ASP A 287      58.005 -10.138 -27.479  1.00  3.76
ATOM   2628  CA  ASP A 287      58.986 -11.318 -27.491  1.00  4.56
ATOM   2629  CB  ASP A 287      59.807 -11.209 -28.772  1.00  1.41
ATOM   2630  C   ASP A 287      59.998 -11.218 -26.315  1.00  3.13
ATOM   2631  O   ASP A 287      60.391 -12.227 -25.709  1.00  3.03
ATOM   2632  CG  ASP A 287      59.022 -11.397 -30.090  1.00  0.02
ATOM   2633  OD1 ASP A 287      58.091 -12.178 -30.147  1.00  0.23
ATOM   2634  OD2 ASP A 287      59.353 -10.694 -31.050  1.00  1.06
ATOM   2635  H   GLY A 288      59.963  -9.256 -26.433  1.00  4.51
ATOM   2636  N   GLY A 288      60.382  -9.969 -26.006  1.00  0.30
ATOM   2637  CA  GLY A 288      61.456  -9.661 -25.009  1.00  3.86
ATOM   2638  C   GLY A 288      62.793  -9.626 -25.756  1.00  3.11
ATOM   2639  O   GLY A 288      62.857 -10.138 -26.873  1.00  1.63
ATOM   2640  H   TRP A 289      63.851  -8.722 -24.309  1.00  4.06
ATOM   2641  N   TRP A 289      63.883  -9.093 -25.181  1.00  4.50
ATOM   2642  CA  TRP A 289      65.175  -9.069 -25.987  1.00  4.80
ATOM   2643  CB  TRP A 289      66.222  -8.444 -25.281  1.00  4.69
ATOM   2644  C   TRP A 289      65.569 -10.391 -26.314  1.00  3.47
ATOM   2645  O   TRP A 289      65.763 -10.689 -27.354  1.00  3.93
ATOM   2646  CG  TRP A 289      66.248  -7.029 -25.379  1.00  1.91
ATOM   2647  CD1 TRP A 289      65.694  -6.164 -24.577  1.00  3.18
ATOM   2648  NE1 TRP A 289      65.997  -4.883 -24.983  1.00  4.90
ATOM   2649  HE1 TRP A 289      65.717  -4.089 -24.540  1.00  0.67
ATOM   2650  CD2 TRP A 289      67.000  -6.285 -26.318  1.00  4.29
ATOM   2651  CE2 TRP A 289      66.825  -4.944 -26.005  1.00  2.20
ATOM   2652  CE3 TRP A 289      67.959  -6.637 -27.310  1.00  2.83
ATOM   2653  CZ3 TRP A 289      68.674  -5.626 -27.921  1.00  0.17
ATOM   2654  CH2 TRP A 289      68.397  -4.256 -27.624  1.00  3.84
ATOM   2655  CZ2 TRP A 289      67.396  -3.913 -26.777  1.00  2.24
ATOM   2656  H   GLY A 290      65.366 -10.952 -24.518  1.00  1.54
ATOM   2657  N   GLY A 290      65.580 -11.220 -25.385  1.00  3.75
ATOM   2658  CA  GLY A 290      65.919 -12.633 -25.639  1.00  4.35
ATOM   2659  C   GLY A 290      64.704 -13.430 -26.170  1.00  0.70
ATOM   2660  O   GLY A 290      64.477 -14.556 -25.770  1.00  2.51
ATOM   2661  H   GLY A 291      64.285 -12.007 -27.504  1.00  3.21
ATOM   2662  N   GLY A 291      63.951 -12.815 -27.099  1.00  1.48
ATOM   2663  CA  GLY A 291      62.712 -13.359 -27.602  1.00  0.46
ATOM   2664  C   GLY A 291      62.831 -14.061 -28.887  1.00  2.75
ATOM   2665  O   GLY A 291      63.835 -14.617 -29.209  1.00  3.02
ATOM   2666  H   VAL A 292      60.963 -13.699 -29.264  1.00  1.54
ATOM   2667  N   VAL A 292      61.747 -14.068 -29.618  1.00  3.40
ATOM   2668  CA  VAL A 292      61.698 -14.650 -30.948  1.00  1.53
ATOM   2669  CB  VAL A 292      60.633 -15.742 -31.082  1.00  1.19
ATOM   2670  C   VAL A 292      61.362 -13.519 -31.844  1.00  1.07
ATOM   2671  O   VAL A 292      61.590 -12.361 -31.463  1.00  2.24
ATOM   2672  CG1 VAL A 292      60.919 -16.891 -30.120  1.00  2.36
ATOM   2673  CG2 VAL A 292      59.219 -15.181 -30.901  1.00  1.72
ATOM   2674  H   THR A 293      60.700 -14.634 -33.308  1.00  3.38
ATOM   2675  N   THR A 293      60.890 -13.759 -33.031  1.00  0.61
ATOM   2676  CA  THR A 293      60.706 -12.699 -33.908  1.00  0.37
ATOM   2677  CB  THR A 293      60.898 -13.157 -35.368  1.00  3.48
ATOM   2678  C   THR A 293      59.341 -12.076 -33.779  1.00  2.06
ATOM   2679  O   THR A 293      58.309 -12.723 -33.246  1.00  4.57
ATOM   2680  CG2 THR A 293      62.259 -13.820 -35.567  1.00  1.19
ATOM   2681  OG1 THR A 293      59.835 -14.109 -35.699  1.00  0.12
ATOM   2682  H   GLU A 294      60.019 -10.459 -34.628  1.00  1.36
ATOM   2683  N   GLU A 294      59.239 -10.882 -34.294  1.00  3.41
ATOM   2684  CA  GLU A 294      58.026 -10.186 -34.330  1.00  3.82
ATOM   2685  CB  GLU A 294      58.228  -8.718 -34.774  1.00  2.76
ATOM   2686  C   GLU A 294      57.046 -10.906 -35.229  1.00  1.65
ATOM   2687  O   GLU A 294      55.882 -10.897 -34.977  1.00  1.43
ATOM   2688  CG  GLU A 294      58.819  -8.570 -36.199  1.00  2.96
ATOM   2689  CD  GLU A 294      60.348  -8.460 -36.253  1.00  3.99
ATOM   2690  OE1 GLU A 294      61.006  -8.733 -35.238  1.00  2.23
ATOM   2691  OE2 GLU A 294      60.875  -8.073 -37.318  1.00  1.50
ATOM   2692  H   ASP A 295      58.455 -11.612 -36.351  1.00  3.68
ATOM   2693  N   ASP A 295      57.522 -11.601 -36.207  1.00  4.88
ATOM   2694  CA  ASP A 295      56.660 -12.398 -37.082  1.00  4.48
ATOM   2695  CB  ASP A 295      57.448 -12.951 -38.233  1.00  1.82
ATOM   2696  C   ASP A 295      56.002 -13.494 -36.290  1.00  2.15
ATOM   2697  O   ASP A 295      54.837 -13.814 -36.522  1.00  2.94
ATOM   2698  CG  ASP A 295      57.836 -11.870 -39.214  1.00  1.68
ATOM   2699  OD1 ASP A 295      57.201 -10.760 -39.178  1.00  0.89
ATOM   2700  OD2 ASP A 295      58.765 -12.096 -40.016  1.00  3.09
ATOM   2701  H   GLY A 296      57.558 -13.815 -35.104  1.00  1.78
ATOM   2702  N   GLY A 296      56.703 -14.064 -35.280  1.00  3.76
ATOM   2703  CA  GLY A 296      56.049 -15.050 -34.436  1.00  1.94
ATOM   2704  C   GLY A 296      54.857 -14.438 -33.688  1.00  4.83
ATOM   2705  O   GLY A 296      53.696 -15.004 -33.670  1.00  4.26
ATOM   2706  H   CYS A 297      55.818 -12.839 -33.266  1.00  2.63
ATOM   2707  N   CYS A 297      55.045 -13.256 -33.161  1.00  4.16
ATOM   2708  CA  CYS A 297      53.968 -12.589 -32.453  1.00  3.52
ATOM   2709  CB  CYS A 297      54.469 -11.394 -31.705  1.00  0.85
ATOM   2710  C   CYS A 297      52.839 -12.249 -33.408  1.00  2.15
ATOM   2711  O   CYS A 297      51.710 -12.402 -33.086  1.00  2.18
ATOM   2712  SG  CYS A 297      55.493 -11.834 -30.358  1.00  4.68
ATOM   2713  H   ALA A 298      54.098 -11.838 -34.832  1.00  3.73
ATOM   2714  N   ALA A 298      53.186 -11.885 -34.612  1.00  3.11
ATOM   2715  CA  ALA A 298      52.214 -11.537 -35.591  1.00  0.01
ATOM   2716  CB  ALA A 298      52.913 -11.222 -36.873  1.00  4.59
ATOM   2717  C   ALA A 298      51.301 -12.684 -35.818  1.00  4.33
ATOM   2718  O   ALA A 298      50.106 -12.486 -35.845  1.00  4.67
ATOM   2719  H   ILE A 299      52.738 -14.052 -35.839  1.00  2.81
ATOM   2720  N   ILE A 299      51.822 -13.930 -35.886  1.00  4.73
ATOM   2721  CA  ILE A 299      50.949 -15.086 -36.077  1.00  0.81
ATOM   2722  CB  ILE A 299      51.731 -16.376 -36.137  1.00  4.61
ATOM   2723  C   ILE A 299      50.037 -15.170 -34.900  1.00  2.78
ATOM   2724  O   ILE A 299      48.826 -15.247 -35.044  1.00  0.92
ATOM   2725  CG1 ILE A 299      52.616 -16.406 -37.361  1.00  4.18
ATOM   2726  CD1 ILE A 299      53.602 -17.555 -37.347  1.00  0.61
ATOM   2727  CG2 ILE A 299      50.773 -17.550 -36.145  1.00  3.77
ATOM   2728  H   LEU A 300      51.450 -14.845 -33.682  1.00  1.72
ATOM   2729  N   LEU A 300      50.556 -15.054 -33.765  1.00  0.09
ATOM   2730  CA  LEU A 300      49.774 -15.229 -32.603  1.00  2.18
ATOM   2731  CB  LEU A 300      50.670 -15.083 -31.366  1.00  2.94
ATOM   2732  C   LEU A 300      48.574 -14.291 -32.620  1.00  4.84
ATOM   2733  O   LEU A 300      47.424 -14.719 -32.258  1.00  2.47
ATOM   2734  CG  LEU A 300      50.060 -15.173 -30.082  1.00  3.26
ATOM   2735  CD1 LEU A 300      49.359 -16.479 -30.001  1.00  3.87
ATOM   2736  CD2 LEU A 300      51.184 -15.103 -29.012  1.00  3.71
ATOM   2737  H   VAL A 301      49.582 -12.804 -33.432  1.00  0.84
ATOM   2738  N   VAL A 301      48.754 -13.057 -33.090  1.00  1.51
ATOM   2739  CA  VAL A 301      47.611 -12.082 -33.115  1.00  0.17
ATOM   2740  CB  VAL A 301      48.065 -10.794 -32.491  1.00  3.32
ATOM   2741  C   VAL A 301      47.215 -11.780 -34.550  1.00  3.11
ATOM   2742  O   VAL A 301      46.772 -10.711 -34.854  1.00  3.98
ATOM   2743  CG1 VAL A 301      48.458 -11.029 -31.055  1.00  2.70
ATOM   2744  CG2 VAL A 301      49.250 -10.261 -33.269  1.00  3.27
ATOM   2745  H   ASN A 302      47.539 -13.631 -35.123  1.00  0.50
ATOM   2746  N   ASN A 302      47.300 -12.772 -35.417  1.00  1.20
ATOM   2747  CA  ASN A 302      47.063 -12.537 -36.832  1.00  2.34
ATOM   2748  CB  ASN A 302      47.578 -13.695 -37.677  1.00  2.13
ATOM   2749  C   ASN A 302      45.637 -12.346 -37.075  1.00  4.18
ATOM   2750  O   ASN A 302      44.881 -12.185 -36.131  1.00  1.55
ATOM   2751  CG  ASN A 302      46.804 -14.941 -37.421  1.00  0.07
ATOM   2752  ND2 ASN A 302      47.239 -16.055 -37.989  1.00  2.64
ATOM   2753 HD21 ASN A 302      48.016 -16.015 -38.524  1.00  1.35
ATOM   2754 HD22 ASN A 302      46.763 -16.857 -37.863  1.00  0.42
ATOM   2755  OD1 ASN A 302      45.803 -14.899 -36.773  1.00  1.30
ATOM   2756  H   ASN A 303      45.853 -12.409 -39.052  1.00  0.14
ATOM   2757  N   ASN A 303      45.230 -12.284 -38.357  1.00  0.38
ATOM   2758  CA  ASN A 303      43.845 -11.999 -38.685  1.00  3.20
ATOM   2759  CB  ASN A 303      43.575 -12.031 -40.220  1.00  2.41
ATOM   2760  C   ASN A 303      42.942 -12.933 -38.027  1.00  4.14
ATOM   2761  O   ASN A 303      42.003 -12.528 -37.488  1.00  3.11
ATOM   2762  CG  ASN A 303      44.217 -13.217 -40.926  1.00  2.75
ATOM   2763  ND2 ASN A 303      44.083 -13.271 -42.236  1.00  4.26
ATOM   2764 HD21 ASN A 303      43.633 -12.572 -42.671  1.00  1.93
ATOM   2765 HD22 ASN A 303      44.417 -14.021 -42.707  1.00  2.37
ATOM   2766  OD1 ASN A 303      44.767 -14.106 -40.294  1.00  1.29
ATOM   2767  H   GLU A 304      44.107 -14.447 -38.315  1.00  3.46
ATOM   2768  N   GLU A 304      43.270 -14.171 -37.970  1.00  3.53
ATOM   2769  CA  GLU A 304      42.381 -15.144 -37.402  1.00  1.61
ATOM   2770  CB  GLU A 304      42.964 -16.541 -37.587  1.00  1.82
ATOM   2771  C   GLU A 304      42.161 -14.872 -35.949  1.00  3.75
ATOM   2772  O   GLU A 304      41.005 -14.939 -35.446  1.00  1.70
ATOM   2773  CG  GLU A 304      42.981 -16.992 -39.001  1.00  4.02
ATOM   2774  CD  GLU A 304      43.622 -18.375 -39.211  1.00  2.60
ATOM   2775  OE1 GLU A 304      44.310 -18.869 -38.305  1.00  2.97
ATOM   2776  OE2 GLU A 304      43.459 -18.932 -40.311  1.00  1.34
ATOM   2777  H   ALA A 305      44.097 -14.358 -35.640  1.00  0.93
ATOM   2778  N   ALA A 305      43.271 -14.467 -35.217  1.00  3.05
ATOM   2779  CA  ALA A 305      43.143 -14.184 -33.811  1.00  3.76
ATOM   2780  CB  ALA A 305      44.451 -13.936 -33.231  1.00  2.15
ATOM   2781  C   ALA A 305      42.290 -13.048 -33.607  1.00  0.15
ATOM   2782  O   ALA A 305      41.359 -13.089 -32.773  1.00  2.50
ATOM   2783  H   VAL A 306      43.080 -12.100 -35.092  1.00  1.42
ATOM   2784  N   VAL A 306      42.483 -12.028 -34.415  1.00  1.82
ATOM   2785  CA  VAL A 306      41.734 -10.831 -34.289  1.00  3.37
ATOM   2786  CB  VAL A 306      42.197  -9.804 -35.225  1.00  3.04
ATOM   2787  C   VAL A 306      40.342 -11.114 -34.540  1.00  0.36
ATOM   2788  O   VAL A 306      39.520 -10.710 -33.792  1.00  2.37
ATOM   2789  CG1 VAL A 306      41.231  -8.656 -35.222  1.00  0.40
ATOM   2790  CG2 VAL A 306      43.560  -9.304 -34.815  1.00  2.51
ATOM   2791  H   ARG A 307      40.709 -12.309 -36.103  1.00  1.87
ATOM   2792  N   ARG A 307      40.023 -11.914 -35.570  1.00  1.71
ATOM   2793  CA  ARG A 307      38.652 -12.141 -35.887  1.00  2.56
ATOM   2794  CB  ARG A 307      38.526 -13.201 -37.029  1.00  4.74
ATOM   2795  C   ARG A 307      38.002 -12.715 -34.755  1.00  1.17
ATOM   2796  O   ARG A 307      36.998 -12.188 -34.313  1.00  4.51
ATOM   2797  CG  ARG A 307      38.971 -12.721 -38.316  1.00  0.68
ATOM   2798  CD  ARG A 307      38.889 -13.763 -39.422  1.00  2.31
ATOM   2799  NE  ARG A 307      37.514 -14.161 -39.761  1.00  0.79
ATOM   2800  HE  ARG A 307      37.183 -14.953 -39.356  1.00  1.24
ATOM   2801  CZ  ARG A 307      36.697 -13.523 -40.612  1.00  1.12
ATOM   2802  NH1 ARG A 307      37.048 -12.363 -41.207  1.00  1.95
ATOM   2803  NH2 ARG A 307      35.556 -14.074 -40.905  1.00  0.38
ATOM   2804  H   VAL A 308      39.386 -14.005 -34.435  1.00  4.66
ATOM   2805  N   VAL A 308      38.566 -13.695 -34.162  1.00  0.77
ATOM   2806  CA  VAL A 308      37.869 -14.358 -33.099  1.00  1.76
ATOM   2807  CB  VAL A 308      38.688 -15.586 -32.557  1.00  4.37
ATOM   2808  C   VAL A 308      37.634 -13.403 -31.991  1.00  2.24
ATOM   2809  O   VAL A 308      36.517 -13.212 -31.544  1.00  4.30
ATOM   2810  CG1 VAL A 308      38.053 -16.104 -31.285  1.00  0.65
ATOM   2811  CG2 VAL A 308      38.739 -16.700 -33.579  1.00  3.74
ATOM   2812  H   VAL A 309      39.427 -12.784 -32.115  1.00  4.66
ATOM   2813  N   VAL A 309      38.632 -12.739 -31.624  1.00  1.21
ATOM   2814  CA  VAL A 309      38.559 -11.904 -30.518  1.00  3.66
ATOM   2815  CB  VAL A 309      39.846 -11.342 -30.187  1.00  4.21
ATOM   2816  C   VAL A 309      37.589 -10.822 -30.740  1.00  4.18
ATOM   2817  O   VAL A 309      36.708 -10.592 -29.888  1.00  1.34
ATOM   2818  CG1 VAL A 309      39.638 -10.342 -29.138  1.00  2.97
ATOM   2819  CG2 VAL A 309      40.774 -12.436 -29.705  1.00  1.68
ATOM   2820  H   TYR A 310      38.167 -10.531 -32.529  1.00  2.43
ATOM   2821  N   TYR A 310      37.628 -10.216 -31.875  1.00  4.30
ATOM   2822  CA  TYR A 310      36.814  -9.121 -32.138  1.00  0.27
ATOM   2823  CB  TYR A 310      37.194  -8.488 -33.488  1.00  2.48
ATOM   2824  C   TYR A 310      35.399  -9.528 -32.113  1.00  1.45
ATOM   2825  O   TYR A 310      34.564  -8.901 -31.454  1.00  0.17
ATOM   2826  CG  TYR A 310      38.323  -7.493 -33.370  1.00  1.75
ATOM   2827  CD1 TYR A 310      39.335  -7.676 -32.432  1.00  3.13
ATOM   2828  CE1 TYR A 310      40.399  -6.815 -32.363  1.00  4.70
ATOM   2829  CZ  TYR A 310      40.496  -5.770 -33.276  1.00  2.24
ATOM   2830  CD2 TYR A 310      38.399  -6.376 -34.223  1.00  4.69
ATOM   2831  CE2 TYR A 310      39.466  -5.517 -34.167  1.00  0.58
ATOM   2832  OH  TYR A 310      41.593  -4.954 -33.259  1.00  1.51
ATOM   2833  H   LYS A 311      35.788 -11.135 -33.111  1.00  0.46
ATOM   2834  N   LYS A 311      35.111 -10.610 -32.711  1.00  4.18
ATOM   2835  CA  LYS A 311      33.762 -11.064 -32.759  1.00  2.84
ATOM   2836  CB  LYS A 311      33.656 -12.231 -33.647  1.00  2.77
ATOM   2837  C   LYS A 311      33.267 -11.401 -31.381  1.00  1.41
ATOM   2838  O   LYS A 311      32.191 -11.039 -31.046  1.00  3.22
ATOM   2839  CG  LYS A 311      33.907 -11.925 -35.146  1.00  2.96
ATOM   2840  CD  LYS A 311      32.789 -11.125 -35.755  1.00  1.51
ATOM   2841  CE  LYS A 311      32.983 -10.868 -37.246  1.00  3.15
ATOM   2842  NZ  LYS A 311      34.130  -9.997 -37.530  1.00  3.41
ATOM   2843  H   ASN A 312      34.953 -12.156 -30.774  1.00  0.95
ATOM   2844  N   ASN A 312      34.111 -12.011 -30.535  1.00  3.13
ATOM   2845  CA  ASN A 312      33.703 -12.375 -29.232  1.00  3.93
ATOM   2846  CB  ASN A 312      34.876 -13.128 -28.496  1.00  0.79
ATOM   2847  C   ASN A 312      33.368 -11.152 -28.480  1.00  3.54
ATOM   2848  O   ASN A 312      32.307 -11.067 -27.852  1.00  2.28
ATOM   2849  CG  ASN A 312      34.451 -13.699 -27.153  1.00  2.84
ATOM   2850  ND2 ASN A 312      35.360 -13.667 -26.163  1.00  0.32
ATOM   2851 HD21 ASN A 312      36.214 -13.310 -26.346  1.00  0.41
ATOM   2852 HD22 ASN A 312      35.126 -13.984 -25.307  1.00  1.89
ATOM   2853  OD1 ASN A 312      33.312 -14.155 -26.995  1.00  2.80
ATOM   2854  H   ASN A 313      34.871 -10.154 -29.178  1.00  4.31
ATOM   2855  N   ASN A 313      34.182 -10.130 -28.590  1.00  1.11
ATOM   2856  CA  ASN A 313      33.962  -8.960 -27.839  1.00  2.16
ATOM   2857  CB  ASN A 313      35.141  -8.100 -27.911  1.00  1.75
ATOM   2858  C   ASN A 313      32.639  -8.241 -28.312  1.00  0.45
ATOM   2859  O   ASN A 313      31.823  -7.716 -27.474  1.00  0.43
ATOM   2860  CG  ASN A 313      36.300  -8.707 -27.128  1.00  3.58
ATOM   2861  ND2 ASN A 313      37.470  -8.572 -27.645  1.00  3.07
ATOM   2862 HD21 ASN A 313      37.549  -8.124 -28.470  1.00  2.65
ATOM   2863 HD22 ASN A 313      38.223  -8.907 -27.185  1.00  2.51
ATOM   2864  OD1 ASN A 313      36.103  -9.356 -26.060  1.00  4.79
ATOM   2865  H   TYR A 314      32.958  -8.710 -30.158  1.00  1.15
ATOM   2866  N   TYR A 314      32.376  -8.296 -29.596  1.00  2.84
ATOM   2867  CA  TYR A 314      31.163  -7.765 -30.140  1.00  2.37
ATOM   2868  CB  TYR A 314      31.065  -8.084 -31.568  1.00  2.24
ATOM   2869  C   TYR A 314      30.037  -8.438 -29.475  1.00  0.58
ATOM   2870  O   TYR A 314      29.081  -7.784 -29.047  1.00  2.29
ATOM   2871  CG  TYR A 314      29.775  -7.626 -32.165  1.00  3.07
ATOM   2872  CD1 TYR A 314      29.623  -6.350 -32.613  1.00  3.48
ATOM   2873  CE1 TYR A 314      28.437  -5.922 -33.116  1.00  2.64
ATOM   2874  CZ  TYR A 314      27.357  -6.772 -33.116  1.00  2.71
ATOM   2875  CD2 TYR A 314      28.679  -8.473 -32.210  1.00  3.73
ATOM   2876  CE2 TYR A 314      27.491  -8.052 -32.706  1.00  4.75
ATOM   2877  OH  TYR A 314      26.154  -6.329 -33.558  1.00  0.32
ATOM   2878  H   GLY A 315      30.905 -10.191 -29.606  1.00  4.92
ATOM   2879  N   GLY A 315      30.157  -9.789 -29.324  1.00  2.39
ATOM   2880  CA  GLY A 315      29.139 -10.611 -28.674  1.00  2.06
ATOM   2881  C   GLY A 315      28.893 -10.200 -27.226  1.00  2.90
ATOM   2882  O   GLY A 315      27.855 -10.488 -26.696  1.00  4.36
ATOM   2883  H   PHE A 316      30.694  -9.397 -26.992  1.00  0.71
ATOM   2884  N   PHE A 316      29.890  -9.565 -26.564  1.00  3.78
ATOM   2885  CA  PHE A 316      29.692  -9.082 -25.198  1.00  4.30
ATOM   2886  CB  PHE A 316      30.965  -8.862 -24.480  1.00  0.66
ATOM   2887  C   PHE A 316      29.057  -7.778 -25.231  1.00  1.08
ATOM   2888  O   PHE A 316      28.830  -7.183 -24.185  1.00  1.11
ATOM   2889  CG  PHE A 316      31.756 -10.003 -24.249  1.00  1.05
ATOM   2890  CD1 PHE A 316      31.178 -11.185 -23.871  1.00  4.28
ATOM   2891  CE1 PHE A 316      31.961 -12.296 -23.577  1.00  0.63
ATOM   2892  CZ  PHE A 316      33.337 -12.188 -23.596  1.00  0.40
ATOM   2893  CD2 PHE A 316      33.143  -9.928 -24.332  1.00  3.57
ATOM   2894  CE2 PHE A 316      33.927 -11.014 -24.013  1.00  1.18
ATOM   2895  H   GLY A 317      29.055  -7.690 -27.177  1.00  4.30
ATOM   2896  N   GLY A 317      28.818  -7.251 -26.393  1.00  0.45
ATOM   2897  CA  GLY A 317      28.164  -6.023 -26.435  1.00  3.03
ATOM   2898  C   GLY A 317      29.078  -4.907 -26.199  1.00  1.04
ATOM   2899  O   GLY A 317      28.678  -3.919 -25.652  1.00  1.74
ATOM   2900  H   VAL A 318      30.649  -5.825 -26.982  1.00  3.88
ATOM   2901  N   VAL A 318      30.361  -5.060 -26.524  1.00  0.90
ATOM   2902  CA  VAL A 318      31.293  -4.031 -26.176  1.00  2.15
ATOM   2903  CB  VAL A 318      32.688  -4.483 -26.525  1.00  1.74
ATOM   2904  C   VAL A 318      30.964  -2.579 -26.865  1.00  3.59
ATOM   2905  O   VAL A 318      31.019  -2.382 -28.113  1.00  2.09
ATOM   2906  CG1 VAL A 318      32.930  -4.449 -28.048  1.00  0.35
ATOM   2907  CG2 VAL A 318      33.681  -3.695 -25.808  1.00  0.54
ATOM   2908  H   ARG A 319      30.364  -1.857 -25.149  1.00  4.33
ATOM   2909  N   ARG A 319      30.561  -1.612 -26.012  1.00  4.49
ATOM   2910  CA  ARG A 319      30.321  -0.190 -26.452  1.00  2.35
ATOM   2911  CB  ARG A 319      29.446   0.532 -25.521  1.00  0.72
ATOM   2912  C   ARG A 319      31.576   0.599 -26.685  1.00  2.10
ATOM   2913  O   ARG A 319      31.616   1.445 -27.570  1.00  3.74
ATOM   2914  CG  ARG A 319      27.989   0.360 -25.779  1.00  2.94
ATOM   2915  CD  ARG A 319      27.525  -1.056 -25.467  1.00  4.35
ATOM   2916  NE  ARG A 319      26.087  -1.129 -25.570  1.00  1.51
ATOM   2917  HE  ARG A 319      25.636  -0.327 -25.776  1.00  3.80
ATOM   2918  CZ  ARG A 319      25.338  -2.195 -25.346  1.00  0.64
ATOM   2919  NH1 ARG A 319      25.840  -3.332 -25.032  1.00  4.29
ATOM   2920  NH2 ARG A 319      24.026  -2.101 -25.493  1.00  2.70
ATOM   2921  H   VAL A 320      32.467  -0.206 -25.098  1.00  2.21
ATOM   2922  N   VAL A 320      32.588   0.380 -25.823  1.00  2.49
ATOM   2923  CA  VAL A 320      33.860   1.035 -26.011  1.00  1.10
ATOM   2924  CB  VAL A 320      34.204   1.931 -24.787  1.00  1.73
ATOM   2925  C   VAL A 320      34.925  -0.048 -26.193  1.00  1.79
ATOM   2926  O   VAL A 320      35.102  -0.908 -25.313  1.00  1.78
ATOM   2927  CG1 VAL A 320      35.581   2.596 -24.941  1.00  4.99
ATOM   2928  CG2 VAL A 320      33.153   2.976 -24.611  1.00  2.61
ATOM   2929  H   PHE A 321      35.511   0.674 -27.953  1.00  3.98
ATOM   2930  N   PHE A 321      35.644  -0.018 -27.317  1.00  3.25
ATOM   2931  CA  PHE A 321      36.650  -1.026 -27.557  1.00  2.56
ATOM   2932  CB  PHE A 321      36.054  -2.175 -28.472  1.00  2.58
ATOM   2933  C   PHE A 321      38.038  -0.433 -28.051  1.00  2.61
ATOM   2934  O   PHE A 321      38.170   0.014 -29.209  1.00  4.36
ATOM   2935  CG  PHE A 321      36.962  -3.325 -28.720  1.00  1.55
ATOM   2936  CD1 PHE A 321      37.707  -3.855 -27.698  1.00  4.10
ATOM   2937  CE1 PHE A 321      38.499  -4.967 -27.903  1.00  1.44
ATOM   2938  CZ  PHE A 321      38.488  -5.610 -29.138  1.00  3.78
ATOM   2939  CD2 PHE A 321      37.007  -3.940 -29.975  1.00  2.82
ATOM   2940  CE2 PHE A 321      37.787  -5.067 -30.184  1.00  4.29
ATOM   2941  H   ASN A 322      38.934  -0.846 -26.249  1.00  0.66
ATOM   2942  N   ASN A 322      39.112  -0.496 -27.101  1.00  1.61
ATOM   2943  CA  ASN A 322      40.507  -0.053 -27.426  1.00  1.10
ATOM   2944  CB  ASN A 322      41.151   1.022 -26.422  1.00  1.72
ATOM   2945  C   ASN A 322      41.495  -1.243 -27.652  1.00  2.43
ATOM   2946  O   ASN A 322      41.585  -2.237 -26.848  1.00  3.97
ATOM   2947  CG  ASN A 322      40.191   1.971 -25.646  1.00  4.90
ATOM   2948  ND2 ASN A 322      39.102   1.460 -25.148  1.00  4.56
ATOM   2949 HD21 ASN A 322      38.944   0.539 -25.261  1.00  1.33
ATOM   2950 HD22 ASN A 322      38.506   2.013 -24.671  1.00  0.60
ATOM   2951  OD1 ASN A 322      40.508   3.160 -25.474  1.00  2.87
ATOM   2952  H   ILE A 323      42.236  -0.281 -29.239  1.00  1.73
ATOM   2953  N   ILE A 323      42.311  -1.078 -28.742  1.00  3.21
ATOM   2954  CA  ILE A 323      43.208  -2.080 -29.203  1.00  2.03
ATOM   2955  CB  ILE A 323      42.995  -2.207 -30.682  1.00  0.39
ATOM   2956  C   ILE A 323      44.688  -1.690 -28.951  1.00  2.97
ATOM   2957  O   ILE A 323      45.224  -0.708 -29.531  1.00  4.35
ATOM   2958  CG1 ILE A 323      41.490  -2.402 -30.974  1.00  1.20
ATOM   2959  CD1 ILE A 323      40.889  -3.615 -30.322  1.00  1.04
ATOM   2960  CG2 ILE A 323      43.807  -3.330 -31.239  1.00  1.25
ATOM   2961  H   TYR A 324      44.837  -3.211 -27.778  1.00  3.67
ATOM   2962  N   TYR A 324      45.322  -2.504 -28.150  1.00  1.41
ATOM   2963  CA  TYR A 324      46.743  -2.355 -27.723  1.00  4.50
ATOM   2964  CB  TYR A 324      47.021  -3.511 -26.725  1.00  4.82
ATOM   2965  C   TYR A 324      47.670  -2.478 -28.910  1.00  3.91
ATOM   2966  O   TYR A 324      47.527  -3.360 -29.710  1.00  3.33
ATOM   2967  CG  TYR A 324      48.372  -3.598 -26.109  1.00  4.33
ATOM   2968  CD1 TYR A 324      48.729  -2.756 -25.079  1.00  0.54
ATOM   2969  CE1 TYR A 324      49.943  -2.889 -24.439  1.00  4.83
ATOM   2970  CZ  TYR A 324      50.796  -3.920 -24.804  1.00  0.22
ATOM   2971  CD2 TYR A 324      49.303  -4.561 -26.537  1.00  2.85
ATOM   2972  CE2 TYR A 324      50.517  -4.693 -25.916  1.00  3.31
ATOM   2973  OH  TYR A 324      52.004  -4.023 -24.210  1.00  0.04
ATOM   2974  H   MET A 325      48.605  -0.876 -28.390  1.00  4.69
ATOM   2975  N   MET A 325      48.581  -1.576 -29.027  1.00  3.36
ATOM   2976  CA  MET A 325      49.628  -1.611 -30.107  1.00  0.52
ATOM   2977  CB  MET A 325      50.623  -2.797 -29.906  1.00  3.97
ATOM   2978  C   MET A 325      49.077  -1.640 -31.513  1.00  1.69
ATOM   2979  O   MET A 325      49.307  -2.572 -32.253  1.00  0.02
ATOM   2980  CG  MET A 325      51.380  -2.776 -28.588  1.00  3.35
ATOM   2981  SD  MET A 325      52.352  -1.281 -28.385  1.00  2.42
ATOM   2982  CE  MET A 325      53.593  -1.525 -29.628  1.00  1.50
ATOM   2983  H   THR A 326      48.130  -0.016 -31.186  1.00  3.04
ATOM   2984  N   THR A 326      48.347  -0.650 -31.841  1.00  3.72
ATOM   2985  CA  THR A 326      47.821  -0.476 -33.169  1.00  2.87
ATOM   2986  CB  THR A 326      46.908   0.794 -33.178  1.00  4.67
ATOM   2987  C   THR A 326      49.048  -0.271 -34.214  1.00  0.61
ATOM   2988  O   THR A 326      49.086  -0.856 -35.283  1.00  4.70
ATOM   2989  CG2 THR A 326      46.325   1.034 -34.569  1.00  2.34
ATOM   2990  OG1 THR A 326      45.807   0.599 -32.210  1.00  0.90
ATOM   2991  H   TYR A 327      49.908   0.943 -32.941  1.00  2.60
ATOM   2992  N   TYR A 327      50.009   0.532 -33.786  1.00  0.83
ATOM   2993  CA  TYR A 327      51.243   0.812 -34.549  1.00  4.03
ATOM   2994  CB  TYR A 327      51.418   2.267 -34.678  1.00  1.97
ATOM   2995  C   TYR A 327      52.410   0.402 -33.779  1.00  3.72
ATOM   2996  O   TYR A 327      52.363   0.374 -32.533  1.00  1.62
ATOM   2997  CG  TYR A 327      50.513   2.977 -35.550  1.00  4.56
ATOM   2998  CD1 TYR A 327      49.186   2.815 -35.457  1.00  1.81
ATOM   2999  CE1 TYR A 327      48.328   3.569 -36.212  1.00  3.25
ATOM   3000  CZ  TYR A 327      48.821   4.536 -37.004  1.00  1.45
ATOM   3001  CD2 TYR A 327      50.996   3.874 -36.475  1.00  4.13
ATOM   3002  CE2 TYR A 327      50.148   4.626 -37.224  1.00  2.56
ATOM   3003  OH  TYR A 327      48.029   5.284 -37.641  1.00  3.97
ATOM   3004  H   GLY A 328      53.491   0.094 -35.384  1.00  1.02
ATOM   3005  N   GLY A 328      53.506   0.130 -34.455  1.00  4.04
ATOM   3006  CA  GLY A 328      54.684  -0.135 -33.764  1.00  0.30
ATOM   3007  C   GLY A 328      55.311   1.204 -33.417  1.00  0.69
ATOM   3008  O   GLY A 328      54.674   2.242 -33.641  1.00  1.90
ATOM   3009  H   GLY A 329      56.947   0.401 -32.750  1.00  2.28
ATOM   3010  N   GLY A 329      56.503   1.210 -32.880  1.00  0.16
ATOM   3011  CA  GLY A 329      57.175   2.477 -32.480  1.00  4.26
ATOM   3012  C   GLY A 329      58.465   2.179 -31.771  1.00  0.94
ATOM   3013  O   GLY A 329      58.839   1.018 -31.683  1.00  2.89
ATOM   3014  H   THR A 330      58.895   4.092 -31.302  1.00  1.18
ATOM   3015  N   THR A 330      59.185   3.204 -31.236  1.00  3.59
ATOM   3016  CA  THR A 330      60.419   2.893 -30.530  1.00  4.74
ATOM   3017  CB  THR A 330      61.620   3.394 -31.306  1.00  3.91
ATOM   3018  C   THR A 330      60.480   3.601 -29.164  1.00  2.09
ATOM   3019  O   THR A 330      59.845   4.604 -28.929  1.00  3.69
ATOM   3020  CG2 THR A 330      61.460   3.075 -32.769  1.00  1.41
ATOM   3021  OG1 THR A 330      61.668   4.819 -31.174  1.00  4.99
ATOM   3022  H   ASN A 331      61.733   2.291 -28.576  1.00  4.64
ATOM   3023  N   ASN A 331      61.294   3.087 -28.335  1.00  2.62
ATOM   3024  CA  ASN A 331      61.589   3.657 -27.018  1.00  4.24
ATOM   3025  CB  ASN A 331      61.746   2.582 -25.983  1.00  3.90
ATOM   3026  C   ASN A 331      62.825   4.509 -27.143  1.00  1.39
ATOM   3027  O   ASN A 331      63.717   4.521 -26.248  1.00  3.17
ATOM   3028  CG  ASN A 331      62.855   1.611 -26.281  1.00  4.50
ATOM   3029  ND2 ASN A 331      62.742   0.404 -25.721  1.00  0.17
ATOM   3030 HD21 ASN A 331      61.999   0.233 -25.163  1.00  0.39
ATOM   3031 HD22 ASN A 331      63.408  -0.244 -25.873  1.00  0.76
ATOM   3032  OD1 ASN A 331      63.795   1.904 -27.066  1.00  4.00
ATOM   3033  H   TRP A 332      62.057   5.378 -28.731  1.00  4.66
ATOM   3034  N   TRP A 332      62.847   5.297 -28.209  1.00  4.14
ATOM   3035  CA  TRP A 332      64.020   6.066 -28.609  1.00  0.81
ATOM   3036  CB  TRP A 332      63.444   7.297 -29.436  1.00  1.35
ATOM   3037  C   TRP A 332      64.834   6.598 -27.487  1.00  1.31
ATOM   3038  O   TRP A 332      66.046   6.228 -27.373  1.00  1.47
ATOM   3039  CG  TRP A 332      62.662   8.343 -28.592  1.00  4.83
ATOM   3040  CD1 TRP A 332      61.373   8.210 -28.235  1.00  2.95
ATOM   3041  NE1 TRP A 332      60.959   9.326 -27.476  1.00  1.54
ATOM   3042  HE1 TRP A 332      60.088   9.444 -27.109  1.00  1.37
ATOM   3043  CD2 TRP A 332      63.080   9.680 -28.117  1.00  4.94
ATOM   3044  CE2 TRP A 332      61.982  10.225 -27.405  1.00  3.90
ATOM   3045  CE3 TRP A 332      64.242  10.438 -28.244  1.00  0.75
ATOM   3046  CZ3 TRP A 332      64.250  11.722 -27.716  1.00  1.51
ATOM   3047  CH2 TRP A 332      63.126  12.228 -27.017  1.00  1.41
ATOM   3048  CZ2 TRP A 332      62.039  11.461 -26.783  1.00  3.33
ATOM   3049  H   GLY A 333      63.359   7.460 -26.681  1.00  4.47
ATOM   3050  N   GLY A 333      64.279   7.309 -26.637  1.00  1.23
ATOM   3051  CA  GLY A 333      65.063   7.938 -25.556  1.00  3.68
ATOM   3052  C   GLY A 333      65.377   7.017 -24.378  1.00  0.07
ATOM   3053  O   GLY A 333      65.240   7.422 -23.270  1.00  3.24
ATOM   3054  H   ASN A 334      65.934   5.398 -25.524  1.00  1.71
ATOM   3055  N   ASN A 334      65.750   5.691 -24.628  1.00  1.19
ATOM   3056  CA  ASN A 334      65.954   4.765 -23.492  1.00  4.31
ATOM   3057  CB  ASN A 334      67.214   5.251 -22.616  1.00  0.28
ATOM   3058  C   ASN A 334      64.686   4.753 -22.566  1.00  2.57
ATOM   3059  O   ASN A 334      64.816   4.735 -21.370  1.00  2.23
ATOM   3060  CG  ASN A 334      68.573   5.196 -23.364  1.00  1.92
ATOM   3061  ND2 ASN A 334      69.363   6.322 -23.328  1.00  4.74
ATOM   3062 HD21 ASN A 334      69.050   7.078 -22.863  1.00  3.07
ATOM   3063 HD22 ASN A 334      70.207   6.311 -23.752  1.00  4.98
ATOM   3064  OD1 ASN A 334      68.907   4.182 -24.002  1.00  2.78
ATOM   3065  H   LEU A 335      63.417   4.722 -24.085  1.00  0.68
ATOM   3066  N   LEU A 335      63.484   4.783 -23.143  1.00  0.29
ATOM   3067  CA  LEU A 335      62.227   4.879 -22.319  1.00  1.92
ATOM   3068  CB  LEU A 335      61.127   5.641 -23.138  1.00  2.03
ATOM   3069  C   LEU A 335      61.710   3.548 -22.023  1.00  1.19
ATOM   3070  O   LEU A 335      60.784   3.453 -21.392  1.00  4.98
ATOM   3071  CG  LEU A 335      61.516   7.026 -23.758  1.00  2.64
ATOM   3072  CD1 LEU A 335      60.367   7.585 -24.563  1.00  3.26
ATOM   3073  CD2 LEU A 335      61.982   8.015 -22.704  1.00  0.54
ATOM   3074  H   GLY A 336      63.097   2.600 -23.060  1.00  0.67
ATOM   3075  N   GLY A 336      62.315   2.490 -22.565  1.00  3.65
ATOM   3076  CA  GLY A 336      61.755   1.150 -22.377  1.00  4.88
ATOM   3077  C   GLY A 336      62.105   0.526 -21.057  1.00  2.53
ATOM   3078  O   GLY A 336      62.862   1.091 -20.274  1.00  3.15
ATOM   3079  H   TYR A 337      61.141  -1.133 -21.480  1.00  1.81
ATOM   3080  N   TYR A 337      61.633  -0.675 -20.817  1.00  1.93
ATOM   3081  CA  TYR A 337      61.839  -1.291 -19.515  1.00  0.76
ATOM   3082  CB  TYR A 337      60.533  -1.882 -19.009  1.00  2.44
ATOM   3083  C   TYR A 337      62.826  -2.331 -19.615  1.00  2.83
ATOM   3084  O   TYR A 337      63.033  -2.905 -20.704  1.00  1.10
ATOM   3085  CG  TYR A 337      60.104  -3.175 -19.720  1.00  1.09
ATOM   3086  CD1 TYR A 337      60.353  -4.397 -19.154  1.00  3.30
ATOM   3087  CE1 TYR A 337      59.921  -5.579 -19.765  1.00  2.58
ATOM   3088  CZ  TYR A 337      59.271  -5.517 -20.982  1.00  0.57
ATOM   3089  CD2 TYR A 337      59.509  -3.142 -20.988  1.00  3.79
ATOM   3090  CE2 TYR A 337      59.113  -4.314 -21.625  1.00  4.83
ATOM   3091  OH  TYR A 337      58.898  -6.672 -21.607  1.00  3.13
ATOM   3092  H   TYR A 338      63.352  -2.141 -17.745  1.00  3.71
ATOM   3093  N   TYR A 338      63.507  -2.605 -18.553  1.00  3.87
ATOM   3094  CA  TYR A 338      64.483  -3.642 -18.601  1.00  1.76
ATOM   3095  CB  TYR A 338      64.976  -4.031 -17.284  1.00  1.87
ATOM   3096  C   TYR A 338      63.948  -4.906 -19.213  1.00  4.56
ATOM   3097  O   TYR A 338      63.009  -5.509 -18.727  1.00  3.24
ATOM   3098  CG  TYR A 338      66.067  -3.202 -16.626  1.00  3.82
ATOM   3099  CD1 TYR A 338      65.837  -2.605 -15.434  1.00  2.37
ATOM   3100  CE1 TYR A 338      66.843  -1.898 -14.774  1.00  2.58
ATOM   3101  CZ  TYR A 338      68.062  -1.776 -15.352  1.00  0.91
ATOM   3102  CD2 TYR A 338      67.334  -3.095 -17.182  1.00  0.33
ATOM   3103  CE2 TYR A 338      68.327  -2.385 -16.551  1.00  1.81
ATOM   3104  OH  TYR A 338      69.037  -1.145 -14.703  1.00  0.23
ATOM   3105  H   GLY A 339      65.286  -4.789 -20.539  1.00  2.36
ATOM   3106  N   GLY A 339      64.594  -5.316 -20.210  1.00  1.79
ATOM   3107  CA  GLY A 339      64.301  -6.548 -20.889  1.00  0.75
ATOM   3108  C   GLY A 339      63.341  -6.406 -22.058  1.00  4.58
ATOM   3109  O   GLY A 339      63.214  -7.346 -22.884  1.00  1.53
ATOM   3110  H   GLY A 340      62.796  -4.580 -21.568  1.00  0.30
ATOM   3111  N   GLY A 340      62.712  -5.250 -22.210  1.00  0.75
ATOM   3112  CA  GLY A 340      61.923  -5.037 -23.365  1.00  0.42
ATOM   3113  C   GLY A 340      62.826  -4.525 -24.403  1.00  3.19
ATOM   3114  O   GLY A 340      63.890  -4.104 -24.060  1.00  3.06
ATOM   3115  H   TYR A 341      61.536  -4.646 -25.889  1.00  3.84
ATOM   3116  N   TYR A 341      62.428  -4.438 -25.658  1.00  4.16
ATOM   3117  CA  TYR A 341      63.404  -4.030 -26.728  1.00  1.92
ATOM   3118  CB  TYR A 341      63.612  -5.115 -27.734  1.00  4.52
ATOM   3119  C   TYR A 341      63.082  -2.691 -27.346  1.00  2.59
ATOM   3120  O   TYR A 341      62.041  -2.116 -27.072  1.00  3.63
ATOM   3121  CG  TYR A 341      62.395  -5.859 -28.166  1.00  0.74
ATOM   3122  CD1 TYR A 341      61.610  -5.399 -29.201  1.00  4.69
ATOM   3123  CE1 TYR A 341      60.524  -6.136 -29.661  1.00  1.67
ATOM   3124  CZ  TYR A 341      60.252  -7.349 -29.103  1.00  0.98
ATOM   3125  CD2 TYR A 341      62.057  -7.037 -27.576  1.00  1.26
ATOM   3126  CE2 TYR A 341      60.963  -7.787 -28.030  1.00  1.91
ATOM   3127  OH  TYR A 341      59.178  -8.091 -29.563  1.00  0.86
ATOM   3128  H   THR A 342      64.796  -2.671 -28.365  1.00  1.18
ATOM   3129  N   THR A 342      64.032  -2.166 -28.167  1.00  2.75
ATOM   3130  CA  THR A 342      63.903  -0.831 -28.727  1.00  2.17
ATOM   3131  CB  THR A 342      65.191  -0.412 -29.504  1.00  3.77
ATOM   3132  C   THR A 342      62.710  -0.714 -29.599  1.00  3.56
ATOM   3133  O   THR A 342      61.901   0.251 -29.441  1.00  4.23
ATOM   3134  CG2 THR A 342      65.001   0.905 -30.171  1.00  0.46
ATOM   3135  OG1 THR A 342      66.312  -0.338 -28.581  1.00  2.97
ATOM   3136  H   SER A 343      63.138  -2.369 -30.517  1.00  3.21
ATOM   3137  N   SER A 343      62.525  -1.665 -30.459  1.00  2.00
ATOM   3138  CA  SER A 343      61.388  -1.682 -31.320  1.00  4.18
ATOM   3139  CB  SER A 343      61.682  -2.603 -32.576  1.00  0.44
ATOM   3140  C   SER A 343      60.115  -2.115 -30.581  1.00  0.24
ATOM   3141  O   SER A 343      60.180  -2.674 -29.526  1.00  0.64
ATOM   3142  OG  SER A 343      61.873  -3.991 -32.204  1.00  2.96
ATOM   3143  H   TYR A 344      58.972  -1.211 -31.878  1.00  1.93
ATOM   3144  N   TYR A 344      58.975  -1.767 -31.114  1.00  4.15
ATOM   3145  CA  TYR A 344      57.704  -2.209 -30.562  1.00  3.52
ATOM   3146  CB  TYR A 344      56.989  -1.160 -29.729  1.00  3.72
ATOM   3147  C   TYR A 344      56.766  -2.763 -31.574  1.00  0.77
ATOM   3148  O   TYR A 344      55.609  -2.734 -31.361  1.00  1.36
ATOM   3149  CG  TYR A 344      57.676  -0.797 -28.418  1.00  2.49
ATOM   3150  CD1 TYR A 344      58.492   0.320 -28.354  1.00  4.57
ATOM   3151  CE1 TYR A 344      59.177   0.658 -27.172  1.00  3.65
ATOM   3152  CZ  TYR A 344      59.005  -0.117 -26.040  1.00  4.83
ATOM   3153  CD2 TYR A 344      57.533  -1.581 -27.266  1.00  4.44
ATOM   3154  CE2 TYR A 344      58.212  -1.259 -26.083  1.00  0.28
ATOM   3155  OH  TYR A 344      59.730   0.178 -24.885  1.00  4.81
ATOM   3156  H   ASP A 345      58.119  -3.177 -32.923  1.00  4.06
ATOM   3157  N   ASP A 345      57.202  -3.206 -32.707  1.00  0.91
ATOM   3158  CA  ASP A 345      56.205  -3.731 -33.676  1.00  2.03
ATOM   3159  CB  ASP A 345      56.745  -3.635 -35.084  1.00  1.35
ATOM   3160  C   ASP A 345      55.899  -5.114 -33.316  1.00  3.37
ATOM   3161  O   ASP A 345      56.377  -6.030 -33.848  1.00  3.88
ATOM   3162  CG  ASP A 345      55.784  -4.028 -36.194  1.00  3.63
ATOM   3163  OD1 ASP A 345      54.698  -4.673 -35.917  1.00  4.23
ATOM   3164  OD2 ASP A 345      56.109  -3.725 -37.362  1.00  4.33
ATOM   3165  H   TYR A 346      54.558  -4.478 -32.164  1.00  3.90
ATOM   3166  N   TYR A 346      55.023  -5.241 -32.468  1.00  1.92
ATOM   3167  CA  TYR A 346      54.698  -6.485 -31.934  1.00  0.87
ATOM   3168  CB  TYR A 346      54.133  -6.257 -30.559  1.00  4.13
ATOM   3169  C   TYR A 346      53.621  -7.176 -32.793  1.00  4.42
ATOM   3170  O   TYR A 346      52.649  -7.718 -32.247  1.00  4.98
ATOM   3171  CG  TYR A 346      55.100  -5.792 -29.548  1.00  3.95
ATOM   3172  CD1 TYR A 346      56.472  -5.918 -29.751  1.00  3.56
ATOM   3173  CE1 TYR A 346      57.360  -5.570 -28.782  1.00  2.04
ATOM   3174  CZ  TYR A 346      56.898  -5.104 -27.581  1.00  4.22
ATOM   3175  CD2 TYR A 346      54.658  -5.285 -28.338  1.00  0.83
ATOM   3176  CE2 TYR A 346      55.533  -4.913 -27.374  1.00  4.08
ATOM   3177  OH  TYR A 346      57.790  -4.751 -26.600  1.00  0.59
ATOM   3178  H   GLY A 347      54.639  -6.915 -34.581  1.00  0.06
ATOM   3179  N   GLY A 347      53.807  -7.192 -34.186  1.00  1.19
ATOM   3180  CA  GLY A 347      52.772  -7.722 -34.999  1.00  0.26
ATOM   3181  C   GLY A 347      51.672  -6.719 -35.223  1.00  1.96
ATOM   3182  O   GLY A 347      50.518  -7.081 -35.538  1.00  2.57
ATOM   3183  H   ALA A 348      52.893  -5.296 -34.821  1.00  0.16
ATOM   3184  N   ALA A 348      51.997  -5.488 -35.005  1.00  3.42
ATOM   3185  CA  ALA A 348      51.036  -4.356 -35.043  1.00  3.08
ATOM   3186  CB  ALA A 348      51.714  -3.100 -34.593  1.00  1.57
ATOM   3187  C   ALA A 348      50.385  -4.120 -36.426  1.00  2.55
ATOM   3188  O   ALA A 348      50.999  -4.338 -37.477  1.00  0.86
ATOM   3189  H   ALA A 349      48.803  -3.322 -35.585  1.00  2.50
ATOM   3190  N   ALA A 349      49.166  -3.589 -36.403  1.00  4.41
ATOM   3191  CA  ALA A 349      48.381  -3.397 -37.612  1.00  2.51
ATOM   3192  CB  ALA A 349      47.058  -2.694 -37.243  1.00  2.79
ATOM   3193  C   ALA A 349      49.111  -2.565 -38.578  1.00  0.20
ATOM   3194  O   ALA A 349      48.999  -2.790 -39.814  1.00  0.09
ATOM   3195  H   ILE A 350      49.765  -1.398 -37.143  1.00  0.78
ATOM   3196  N   ILE A 350      49.819  -1.566 -38.068  1.00  1.98
ATOM   3197  CA  ILE A 350      50.664  -0.711 -38.892  1.00  0.42
ATOM   3198  CB  ILE A 350      50.157   0.659 -38.867  1.00  2.01
ATOM   3199  C   ILE A 350      52.105  -0.888 -38.382  1.00  2.00
ATOM   3200  O   ILE A 350      52.334  -0.898 -37.142  1.00  2.02
ATOM   3201  CG1 ILE A 350      48.713   0.613 -39.468  1.00  0.44
ATOM   3202  CD1 ILE A 350      47.911   1.887 -39.346  1.00  3.20
ATOM   3203  CG2 ILE A 350      51.046   1.581 -39.697  1.00  3.28
ATOM   3204  H   THR A 351      52.828  -0.998 -40.136  1.00  0.23
ATOM   3205  N   THR A 351      53.004  -1.081 -39.221  1.00  1.46
ATOM   3206  CA  THR A 351      54.373  -1.418 -38.770  1.00  0.07
ATOM   3207  CB  THR A 351      55.210  -1.875 -39.947  1.00  3.45
ATOM   3208  C   THR A 351      55.140  -0.237 -38.188  1.00  1.38
ATOM   3209  O   THR A 351      54.705   0.935 -38.262  1.00  2.07
ATOM   3210  CG2 THR A 351      54.517  -2.966 -40.739  1.00  2.23
ATOM   3211  OG1 THR A 351      55.461  -0.691 -40.814  1.00  1.99
ATOM   3212  H   GLU A 352      56.606  -1.443 -37.611  1.00  4.31
ATOM   3213  N   GLU A 352      56.338  -0.540 -37.660  1.00  3.58
ATOM   3214  CA  GLU A 352      57.230   0.493 -37.138  1.00  1.47
ATOM   3215  CB  GLU A 352      58.492  -0.183 -36.504  1.00  1.58
ATOM   3216  C   GLU A 352      57.643   1.554 -38.263  1.00  4.04
ATOM   3217  O   GLU A 352      58.032   2.694 -37.952  1.00  1.85
ATOM   3218  CG  GLU A 352      59.248  -1.145 -37.463  1.00  4.14
ATOM   3219  CD  GLU A 352      60.557  -1.766 -36.885  1.00  1.60
ATOM   3220  OE1 GLU A 352      60.860  -1.542 -35.688  1.00  3.28
ATOM   3221  OE2 GLU A 352      61.261  -2.517 -37.649  1.00  2.55
ATOM   3222  H   ASP A 353      57.323   0.264 -39.667  1.00  4.61
ATOM   3223  N   ASP A 353      57.594   1.142 -39.500  1.00  4.08
ATOM   3224  CA  ASP A 353      57.914   1.994 -40.646  1.00  4.91
ATOM   3225  CB  ASP A 353      58.538   1.130 -41.702  1.00  1.15
ATOM   3226  C   ASP A 353      56.643   2.692 -41.160  1.00  3.94
ATOM   3227  O   ASP A 353      56.636   3.347 -42.211  1.00  1.73
ATOM   3228  CG  ASP A 353      59.911   0.630 -41.258  1.00  3.84
ATOM   3229  OD1 ASP A 353      60.514   1.286 -40.356  1.00  4.72
ATOM   3230  OD2 ASP A 353      60.386  -0.448 -41.773  1.00  0.15
ATOM   3231  H   ARG A 354      55.671   1.949 -39.650  1.00  1.30
ATOM   3232  N   ARG A 354      55.580   2.488 -40.430  1.00  4.00
ATOM   3233  CA  ARG A 354      54.264   3.055 -40.729  1.00  3.13
ATOM   3234  CB  ARG A 354      54.385   4.545 -40.908  1.00  3.69
ATOM   3235  C   ARG A 354      53.689   2.516 -42.026  1.00  2.91
ATOM   3236  O   ARG A 354      52.896   3.212 -42.689  1.00  3.78
ATOM   3237  CG  ARG A 354      54.774   5.349 -39.713  1.00  4.29
ATOM   3238  CD  ARG A 354      54.725   6.890 -40.037  1.00  4.25
ATOM   3239  NE  ARG A 354      55.636   7.273 -41.186  1.00  2.20
ATOM   3240  HE  ARG A 354      55.238   7.375 -42.038  1.00  4.20
ATOM   3241  CZ  ARG A 354      56.999   7.536 -41.077  1.00  4.73
ATOM   3242  NH1 ARG A 354      57.621   7.521 -39.886  1.00  4.75
ATOM   3243  NH2 ARG A 354      57.732   7.778 -42.168  1.00  1.39
ATOM   3244  H   GLN A 355      54.627   0.817 -41.861  1.00  3.08
ATOM   3245  N   GLN A 355      54.022   1.297 -42.388  1.00  1.43
ATOM   3246  CA  GLN A 355      53.442   0.666 -43.592  1.00  2.67
ATOM   3247  CB  GLN A 355      54.503   0.083 -44.519  1.00  0.77
ATOM   3248  C   GLN A 355      52.497  -0.346 -43.219  1.00  1.84
ATOM   3249  O   GLN A 355      52.549  -0.854 -42.109  1.00  1.64
ATOM   3250  CG  GLN A 355      55.760   0.843 -44.445  1.00  3.87
ATOM   3251  CD  GLN A 355      56.832   0.373 -45.330  1.00  3.41
ATOM   3252  NE2 GLN A 355      57.969   0.864 -45.094  1.00  4.06
ATOM   3253 HE21 GLN A 355      58.057   1.470 -44.375  1.00  3.78
ATOM   3254 HE22 GLN A 355      58.701   0.628 -45.639  1.00  2.25
ATOM   3255  OE1 GLN A 355      56.632  -0.393 -46.231  1.00  0.45
ATOM   3256  H   ILE A 356      51.571  -0.128 -44.944  1.00  0.21
ATOM   3257  N   ILE A 356      51.562  -0.616 -44.139  1.00  3.78
ATOM   3258  CA  ILE A 356      50.556  -1.635 -43.967  1.00  1.54
ATOM   3259  CB  ILE A 356      49.239  -0.984 -44.309  1.00  1.45
ATOM   3260  C   ILE A 356      50.696  -2.689 -44.993  1.00  1.12
ATOM   3261  O   ILE A 356      50.334  -2.474 -46.109  1.00  2.13
ATOM   3262  CG1 ILE A 356      48.934   0.135 -43.406  1.00  1.30
ATOM   3263  CD1 ILE A 356      49.646   1.367 -43.745  1.00  0.28
ATOM   3264  CG2 ILE A 356      48.151  -1.963 -44.438  1.00  0.16
ATOM   3265  H   TRP A 357      51.435  -3.959 -43.708  1.00  2.07
ATOM   3266  N   TRP A 357      51.143  -3.852 -44.606  1.00  3.17
ATOM   3267  CA  TRP A 357      51.198  -4.980 -45.496  1.00  2.26
ATOM   3268  CB  TRP A 357      52.655  -5.308 -45.933  1.00  1.10
ATOM   3269  C   TRP A 357      50.549  -6.175 -44.876  1.00  1.34
ATOM   3270  O   TRP A 357      50.724  -7.255 -45.356  1.00  0.56
ATOM   3271  CG  TRP A 357      53.384  -4.182 -46.500  1.00  1.39
ATOM   3272  CD1 TRP A 357      54.262  -3.383 -45.876  1.00  3.91
ATOM   3273  NE1 TRP A 357      54.799  -2.461 -46.785  1.00  0.75
ATOM   3274  HE1 TRP A 357      55.451  -1.799 -46.574  1.00  4.20
ATOM   3275  CD2 TRP A 357      53.321  -3.736 -47.858  1.00  4.66
ATOM   3276  CE2 TRP A 357      54.253  -2.670 -47.993  1.00  4.93
ATOM   3277  CE3 TRP A 357      52.690  -4.202 -48.971  1.00  4.81
ATOM   3278  CZ3 TRP A 357      53.034  -3.679 -50.188  1.00  3.78
ATOM   3279  CH2 TRP A 357      53.971  -2.658 -50.293  1.00  0.12
ATOM   3280  CZ2 TRP A 357      54.613  -2.174 -49.211  1.00  2.75
ATOM   3281  H   ARG A 358      49.523  -5.110 -43.535  1.00  1.97
ATOM   3282  N   ARG A 358      49.730  -5.989 -43.836  1.00  0.08
ATOM   3283  CA  ARG A 358      49.226  -7.077 -43.182  1.00  3.99
ATOM   3284  CB  ARG A 358      49.680  -7.111 -41.644  1.00  1.66
ATOM   3285  C   ARG A 358      47.693  -7.226 -43.303  1.00  0.19
ATOM   3286  O   ARG A 358      46.829  -6.201 -43.244  1.00  0.55
ATOM   3287  CG  ARG A 358      51.185  -7.285 -41.390  1.00  0.66
ATOM   3288  CD  ARG A 358      51.538  -7.366 -39.874  1.00  1.11
ATOM   3289  NE  ARG A 358      53.034  -7.438 -39.628  1.00  1.75
ATOM   3290  HE  ARG A 358      53.483  -6.623 -39.438  1.00  0.70
ATOM   3291  CZ  ARG A 358      53.807  -8.586 -39.676  1.00  0.10
ATOM   3292  NH1 ARG A 358      53.264  -9.760 -40.031  1.00  1.13
ATOM   3293  NH2 ARG A 358      55.124  -8.525 -39.391  1.00  0.23
ATOM   3294  H   GLU A 359      48.024  -9.067 -43.440  1.00  3.71
ATOM   3295  N   GLU A 359      47.347  -8.405 -43.397  1.00  4.22
ATOM   3296  CA  GLU A 359      46.078  -8.809 -43.419  1.00  4.83
ATOM   3297  CB  GLU A 359      45.922 -10.352 -43.726  1.00  2.99
ATOM   3298  C   GLU A 359      45.436  -8.467 -42.125  1.00  1.13
ATOM   3299  O   GLU A 359      44.272  -8.141 -42.098  1.00  1.05
ATOM   3300  CG  GLU A 359      46.258 -10.744 -45.173  1.00  2.26
ATOM   3301  CD  GLU A 359      46.117 -12.264 -45.467  1.00  1.36
ATOM   3302  OE1 GLU A 359      46.079 -13.065 -44.500  1.00  0.24
ATOM   3303  OE2 GLU A 359      46.047 -12.637 -46.658  1.00  4.83
ATOM   3304  H   LYS A 360      47.111  -8.731 -41.085  1.00  3.39
ATOM   3305  N   LYS A 360      46.201  -8.461 -41.026  1.00  2.59
ATOM   3306  CA  LYS A 360      45.653  -8.061 -39.723  1.00  2.21
ATOM   3307  CB  LYS A 360      46.795  -8.073 -38.670  1.00  0.97
ATOM   3308  C   LYS A 360      45.067  -6.626 -39.854  1.00  4.47
ATOM   3309  O   LYS A 360      43.935  -6.377 -39.441  1.00  2.64
ATOM   3310  CG  LYS A 360      46.317  -7.808 -37.261  1.00  1.98
ATOM   3311  CD  LYS A 360      47.463  -7.944 -36.233  1.00  2.89
ATOM   3312  CE  LYS A 360      46.973  -7.684 -34.823  1.00  1.43
ATOM   3313  NZ  LYS A 360      46.593  -6.290 -34.593  1.00  0.55
ATOM   3314  H   TYR A 361      46.654  -5.945 -40.882  1.00  4.68
ATOM   3315  N   TYR A 361      45.804  -5.705 -40.545  1.00  3.06
ATOM   3316  CA  TYR A 361      45.311  -4.330 -40.759  1.00  0.62
ATOM   3317  CB  TYR A 361      46.225  -3.581 -41.728  1.00  0.35
ATOM   3318  C   TYR A 361      43.980  -4.364 -41.392  1.00  2.15
ATOM   3319  O   TYR A 361      42.984  -3.724 -40.890  1.00  1.80
ATOM   3320  CG  TYR A 361      45.692  -2.178 -42.158  1.00  2.26
ATOM   3321  CD1 TYR A 361      45.933  -1.033 -41.436  1.00  4.15
ATOM   3322  CE1 TYR A 361      45.383   0.172 -41.821  1.00  4.86
ATOM   3323  CZ  TYR A 361      44.526   0.209 -42.900  1.00  0.85
ATOM   3324  CD2 TYR A 361      44.923  -2.075 -43.302  1.00  0.70
ATOM   3325  CE2 TYR A 361      44.362  -0.877 -43.679  1.00  3.05
ATOM   3326  OH  TYR A 361      43.908   1.375 -43.233  1.00  3.54
ATOM   3327  H   SER A 362      44.546  -5.684 -42.698  1.00  0.81
ATOM   3328  N   SER A 362      43.865  -5.143 -42.445  1.00  1.89
ATOM   3329  CA  SER A 362      42.650  -5.183 -43.161  1.00  0.37
ATOM   3330  CB  SER A 362      42.842  -5.942 -44.390  1.00  2.80
ATOM   3331  C   SER A 362      41.529  -5.746 -42.318  1.00  0.27
ATOM   3332  O   SER A 362      40.441  -5.217 -42.293  1.00  2.04
ATOM   3333  OG  SER A 362      43.620  -5.226 -45.316  1.00  3.26
ATOM   3334  H   GLU A 363      42.640  -7.005 -41.467  1.00  1.86
ATOM   3335  N   GLU A 363      41.804  -6.715 -41.562  1.00  3.10
ATOM   3336  CA  GLU A 363      40.783  -7.291 -40.811  1.00  4.93
ATOM   3337  CB  GLU A 363      41.285  -8.476 -40.091  1.00  3.87
ATOM   3338  C   GLU A 363      40.244  -6.296 -39.854  1.00  1.32
ATOM   3339  O   GLU A 363      39.035  -6.130 -39.739  1.00  4.02
ATOM   3340  CG  GLU A 363      40.231  -9.167 -39.264  1.00  2.43
ATOM   3341  CD  GLU A 363      39.064  -9.865 -40.070  1.00  0.55
ATOM   3342  OE1 GLU A 363      39.275 -10.297 -41.223  1.00  0.58
ATOM   3343  OE2 GLU A 363      37.947 -10.015 -39.491  1.00  2.33
ATOM   3344  H   GLU A 364      42.040  -5.596 -39.403  1.00  4.46
ATOM   3345  N   GLU A 364      41.126  -5.527 -39.209  1.00  2.00
ATOM   3346  CA  GLU A 364      40.681  -4.570 -38.237  1.00  4.71
ATOM   3347  CB  GLU A 364      41.856  -3.919 -37.475  1.00  0.01
ATOM   3348  C   GLU A 364      39.865  -3.529 -38.864  1.00  4.84
ATOM   3349  O   GLU A 364      38.835  -3.120 -38.308  1.00  1.47
ATOM   3350  CG  GLU A 364      42.603  -4.854 -36.502  1.00  3.70
ATOM   3351  CD  GLU A 364      43.748  -4.145 -35.734  1.00  3.23
ATOM   3352  OE1 GLU A 364      44.093  -2.996 -36.089  1.00  1.61
ATOM   3353  OE2 GLU A 364      44.281  -4.748 -34.757  1.00  1.58
ATOM   3354  H   LYS A 365      40.937  -3.550 -40.454  1.00  1.23
ATOM   3355  N   LYS A 365      40.250  -3.131 -40.049  1.00  1.91
ATOM   3356  CA  LYS A 365      39.588  -2.111 -40.747  1.00  3.12
ATOM   3357  CB  LYS A 365      40.409  -1.769 -42.005  1.00  4.11
ATOM   3358  C   LYS A 365      38.168  -2.586 -41.051  1.00  3.92
ATOM   3359  O   LYS A 365      37.231  -1.866 -40.833  1.00  2.87
ATOM   3360  CG  LYS A 365      39.947  -0.621 -42.829  1.00  1.39
ATOM   3361  CD  LYS A 365      40.933  -0.404 -43.985  1.00  0.42
ATOM   3362  CE  LYS A 365      40.896  -1.594 -44.965  1.00  1.92
ATOM   3363  NZ  LYS A 365      41.847  -1.440 -46.106  1.00  1.32
ATOM   3364  H   LEU A 366      38.694  -4.485 -41.503  1.00  0.67
ATOM   3365  N   LEU A 366      37.979  -3.897 -41.457  1.00  0.08
ATOM   3366  CA  LEU A 366      36.636  -4.366 -41.758  1.00  1.25
ATOM   3367  CB  LEU A 366      36.641  -5.806 -42.162  1.00  2.95
ATOM   3368  C   LEU A 366      35.806  -4.278 -40.544  1.00  0.08
ATOM   3369  O   LEU A 366      34.672  -3.774 -40.586  1.00  3.77
ATOM   3370  CG  LEU A 366      37.317  -6.177 -43.467  1.00  1.16
ATOM   3371  CD1 LEU A 366      37.305  -7.684 -43.626  1.00  3.78
ATOM   3372  CD2 LEU A 366      36.639  -5.529 -44.628  1.00  0.38
ATOM   3373  H   GLN A 367      37.246  -4.905 -39.387  1.00  3.01
ATOM   3374  N   GLN A 367      36.361  -4.656 -39.413  1.00  1.15
ATOM   3375  CA  GLN A 367      35.564  -4.634 -38.195  1.00  1.04
ATOM   3376  CB  GLN A 367      36.313  -5.211 -36.985  1.00  1.09
ATOM   3377  C   GLN A 367      35.133  -3.276 -37.899  1.00  3.22
ATOM   3378  O   GLN A 367      33.915  -3.032 -37.639  1.00  0.87
ATOM   3379  CG  GLN A 367      35.438  -5.209 -35.736  1.00  4.15
ATOM   3380  CD  GLN A 367      34.213  -6.059 -35.908  1.00  1.48
ATOM   3381  NE2 GLN A 367      33.047  -5.406 -35.856  1.00  1.59
ATOM   3382 HE21 GLN A 367      33.060  -4.476 -35.699  1.00  1.68
ATOM   3383 HE22 GLN A 367      32.240  -5.885 -35.945  1.00  4.23
ATOM   3384  OE1 GLN A 367      34.293  -7.277 -36.166  1.00  4.82
ATOM   3385  H   ALA A 368      36.826  -2.515 -38.371  1.00  2.05
ATOM   3386  N   ALA A 368      36.042  -2.327 -38.026  1.00  0.64
ATOM   3387  CA  ALA A 368      35.755  -0.985 -37.675  1.00  1.18
ATOM   3388  CB  ALA A 368      36.927  -0.197 -37.847  1.00  1.21
ATOM   3389  C   ALA A 368      34.695  -0.452 -38.513  1.00  0.76
ATOM   3390  O   ALA A 368      33.773   0.162 -38.010  1.00  0.87
ATOM   3391  H   ASN A 369      35.392  -1.301 -40.115  1.00  2.50
ATOM   3392  N   ASN A 369      34.742  -0.752 -39.805  1.00  0.14
ATOM   3393  CA  ASN A 369      33.753  -0.273 -40.714  1.00  2.00
ATOM   3394  CB  ASN A 369      34.180  -0.559 -42.178  1.00  0.68
ATOM   3395  C   ASN A 369      32.406  -0.848 -40.385  1.00  0.55
ATOM   3396  O   ASN A 369      31.447  -0.128 -40.347  1.00  1.38
ATOM   3397  CG  ASN A 369      35.319   0.429 -42.726  1.00  2.61
ATOM   3398  ND2 ASN A 369      36.422  -0.125 -43.177  1.00  3.88
ATOM   3399 HD21 ASN A 369      36.494  -1.065 -43.159  1.00  1.25
ATOM   3400 HD22 ASN A 369      37.124   0.421 -43.483  1.00  4.20
ATOM   3401  OD1 ASN A 369      35.196   1.699 -42.657  1.00  2.50
ATOM   3402  H   PHE A 370      33.079  -2.639 -39.989  1.00  2.47
ATOM   3403  N   PHE A 370      32.328  -2.123 -40.023  1.00  1.97
ATOM   3404  CA  PHE A 370      31.054  -2.701 -39.623  1.00  2.80
ATOM   3405  CB  PHE A 370      31.190  -4.142 -39.193  1.00  3.09
ATOM   3406  C   PHE A 370      30.487  -1.963 -38.528  1.00  3.91
ATOM   3407  O   PHE A 370      29.327  -1.592 -38.594  1.00  3.08
ATOM   3408  CG  PHE A 370      29.909  -4.710 -38.583  1.00  4.30
ATOM   3409  CD1 PHE A 370      28.845  -5.082 -39.393  1.00  2.97
ATOM   3410  CE1 PHE A 370      27.687  -5.687 -38.839  1.00  4.50
ATOM   3411  CZ  PHE A 370      27.577  -5.836 -37.472  1.00  1.87
ATOM   3412  CD2 PHE A 370      29.773  -4.831 -37.207  1.00  2.73
ATOM   3413  CE2 PHE A 370      28.595  -5.374 -36.641  1.00  2.60
ATOM   3414  H   LEU A 371      32.180  -1.871 -37.546  1.00  2.07
ATOM   3415  N   LEU A 371      31.287  -1.683 -37.502  1.00  2.51
ATOM   3416  CA  LEU A 371      30.764  -1.027 -36.326  1.00  0.38
ATOM   3417  CB  LEU A 371      31.856  -0.951 -35.241  1.00  4.09
ATOM   3418  C   LEU A 371      30.292   0.327 -36.663  1.00  1.34
ATOM   3419  O   LEU A 371      29.187   0.757 -36.226  1.00  0.70
ATOM   3420  CG  LEU A 371      32.263  -2.313 -34.608  1.00  4.06
ATOM   3421  CD1 LEU A 371      33.449  -2.151 -33.615  1.00  2.46
ATOM   3422  CD2 LEU A 371      31.062  -2.973 -33.950  1.00  3.66
ATOM   3423  H   LYS A 372      31.689   0.590 -37.890  1.00  4.27
ATOM   3424  N   LYS A 372      31.004   0.991 -37.479  1.00  3.77
ATOM   3425  CA  LYS A 372      30.706   2.310 -37.794  1.00  2.91
ATOM   3426  CB  LYS A 372      31.799   2.930 -38.633  1.00  4.35
ATOM   3427  C   LYS A 372      29.391   2.431 -38.429  1.00  1.99
ATOM   3428  O   LYS A 372      28.755   3.456 -38.299  1.00  2.12
ATOM   3429  CG  LYS A 372      33.039   3.267 -37.827  1.00  4.88
ATOM   3430  CD  LYS A 372      34.113   3.877 -38.689  1.00  2.33
ATOM   3431  CE  LYS A 372      33.651   5.127 -39.273  1.00  1.18
ATOM   3432  NZ  LYS A 372      34.701   5.772 -40.110  1.00  2.90
ATOM   3433  H   VAL A 373      29.536   0.723 -39.337  1.00  0.31
ATOM   3434  N   VAL A 373      28.971   1.438 -39.173  1.00  1.40
ATOM   3435  CA  VAL A 373      27.621   1.526 -39.850  1.00  3.75
ATOM   3436  CB  VAL A 373      27.732   1.189 -41.231  1.00  4.04
ATOM   3437  C   VAL A 373      26.507   0.604 -39.237  1.00  2.27
ATOM   3438  O   VAL A 373      25.334   0.602 -39.759  1.00  3.63
ATOM   3439  CG1 VAL A 373      28.660   2.166 -41.962  1.00  1.37
ATOM   3440  CG2 VAL A 373      28.232  -0.247 -41.347  1.00  4.41
ATOM   3441  H   SER A 374      27.703  -0.171 -37.864  1.00  3.01
ATOM   3442  N   SER A 374      26.842  -0.202 -38.219  1.00  0.55
ATOM   3443  CA  SER A 374      25.793  -1.188 -37.586  1.00  2.96
ATOM   3444  CB  SER A 374      26.250  -2.557 -37.661  1.00  3.12
ATOM   3445  C   SER A 374      25.355  -0.782 -36.104  1.00  1.43
ATOM   3446  O   SER A 374      25.200  -1.672 -35.273  1.00  1.20
ATOM   3447  OG  SER A 374      26.540  -2.835 -39.000  1.00  1.10
ATOM   3448  N   PRO A 375      25.055   0.577 -35.809  1.00  3.13
ATOM   3449  CA  PRO A 375      24.667   1.085 -34.421  1.00  4.78
ATOM   3450  CB  PRO A 375      24.182   2.529 -34.682  1.00  4.47
ATOM   3451  C   PRO A 375      23.609   0.274 -33.602  1.00  3.61
ATOM   3452  O   PRO A 375      23.493   0.492 -32.425  1.00  4.82
ATOM   3453  CG  PRO A 375      23.841   2.535 -36.123  1.00  0.36
ATOM   3454  CD  PRO A 375      24.954   1.674 -36.751  1.00  2.01
ATOM   3455  H   ALA A 376      22.976  -0.766 -35.081  1.00  4.90
ATOM   3456  N   ALA A 376      22.905  -0.619 -34.162  1.00  2.60
ATOM   3457  CA  ALA A 376      21.959  -1.441 -33.348  1.00  4.12
ATOM   3458  CB  ALA A 376      21.218  -2.441 -34.209  1.00  3.15
ATOM   3459  C   ALA A 376      22.721  -2.178 -32.185  1.00  0.58
ATOM   3460  O   ALA A 376      22.155  -2.381 -31.078  1.00  4.03
ATOM   3461  H   TYR A 377      24.371  -2.446 -33.260  1.00  4.18
ATOM   3462  N   TYR A 377      23.980  -2.580 -32.412  1.00  1.27
ATOM   3463  CA  TYR A 377      24.787  -3.226 -31.317  1.00  3.01
ATOM   3464  CB  TYR A 377      26.149  -3.717 -31.796  1.00  3.13
ATOM   3465  C   TYR A 377      24.956  -2.283 -30.141  1.00  2.49
ATOM   3466  O   TYR A 377      25.279  -2.704 -29.038  1.00  1.75
ATOM   3467  CG  TYR A 377      27.045  -2.655 -32.249  1.00  3.02
ATOM   3468  CD1 TYR A 377      27.887  -2.030 -31.396  1.00  2.63
ATOM   3469  CE1 TYR A 377      28.634  -1.009 -31.804  1.00  2.93
ATOM   3470  CZ  TYR A 377      28.542  -0.587 -33.104  1.00  3.78
ATOM   3471  CD2 TYR A 377      27.091  -2.308 -33.566  1.00  2.82
ATOM   3472  CE2 TYR A 377      27.866  -1.295 -33.987  1.00  2.94
ATOM   3473  OH  TYR A 377      29.255   0.457 -33.508  1.00  3.54
ATOM   3474  H   LEU A 378      24.659  -0.763 -31.272  1.00  3.94
ATOM   3475  N   LEU A 378      24.816  -1.045 -30.384  1.00  3.90
ATOM   3476  CA  LEU A 378      24.879  -0.063 -29.347  1.00  4.82
ATOM   3477  CB  LEU A 378      25.066   1.259 -29.865  1.00  1.94
ATOM   3478  C   LEU A 378      23.708  -0.134 -28.404  1.00  0.45
ATOM   3479  O   LEU A 378      23.840   0.288 -27.210  1.00  1.12
ATOM   3480  CG  LEU A 378      26.343   1.491 -30.521  1.00  3.51
ATOM   3481  CD1 LEU A 378      26.366   2.887 -31.052  1.00  4.89
ATOM   3482  CD2 LEU A 378      27.504   1.244 -29.527  1.00  3.60
ATOM   3483  H   THR A 379      22.479  -0.816 -29.816  1.00  1.01
ATOM   3484  N   THR A 379      22.533  -0.588 -28.911  1.00  2.15
ATOM   3485  CA  THR A 379      21.323  -0.761 -28.050  1.00  0.68
ATOM   3486  CB  THR A 379      20.003  -0.295 -28.767  1.00  2.72
ATOM   3487  C   THR A 379      21.110  -2.235 -27.665  1.00  1.98
ATOM   3488  O   THR A 379      20.323  -2.531 -26.725  1.00  4.07
ATOM   3489  CG2 THR A 379      20.062   1.192 -29.180  1.00  4.40
ATOM   3490  OG1 THR A 379      19.756  -1.128 -29.931  1.00  3.84
ATOM   3491  H   SER A 380      22.529  -2.869 -28.922  1.00  3.54
ATOM   3492  N   SER A 380      21.857  -3.155 -28.338  1.00  4.20
ATOM   3493  CA  SER A 380      21.664  -4.619 -28.153  1.00  2.99
ATOM   3494  CB  SER A 380      22.385  -5.415 -29.256  1.00  2.41
ATOM   3495  C   SER A 380      22.100  -5.196 -26.773  1.00  1.92
ATOM   3496  O   SER A 380      23.114  -4.784 -26.156  1.00  1.31
ATOM   3497  OG  SER A 380      21.818  -5.178 -30.521  1.00  2.94
ATOM   3498  H   THR A 381      20.556  -6.459 -26.858  1.00  2.42
ATOM   3499  N   THR A 381      21.338  -6.227 -26.358  1.00  3.97
ATOM   3500  CA  THR A 381      21.628  -6.946 -25.194  1.00  0.44
ATOM   3501  CB  THR A 381      20.362  -7.018 -24.259  1.00  0.85
ATOM   3502  C   THR A 381      22.077  -8.330 -25.608  1.00  1.28
ATOM   3503  O   THR A 381      21.392  -9.016 -26.353  1.00  3.66
ATOM   3504  CG2 THR A 381      20.652  -7.784 -22.982  1.00  4.16
ATOM   3505  OG1 THR A 381      19.955  -5.651 -23.908  1.00  0.16
ATOM   3506  N   PRO A 382      23.307  -8.652 -25.167  1.00  1.94
ATOM   3507  CA  PRO A 382      24.030  -9.938 -25.405  1.00  0.40
ATOM   3508  CB  PRO A 382      25.461  -9.573 -25.125  1.00  3.40
ATOM   3509  C   PRO A 382      23.608 -11.169 -24.557  1.00  0.09
ATOM   3510  O   PRO A 382      22.984 -11.014 -23.454  1.00  2.16
ATOM   3511  CG  PRO A 382      25.367  -8.532 -24.066  1.00  2.92
ATOM   3512  CD  PRO A 382      24.170  -7.717 -24.416  1.00  0.15
ATOM   3513  H   GLY A 383      24.432 -12.475 -25.904  1.00  3.95
ATOM   3514  N   GLY A 383      24.038 -12.438 -25.062  1.00  0.83
ATOM   3515  CA  GLY A 383      23.837 -13.771 -24.269  1.00  1.31
ATOM   3516  C   GLY A 383      24.559 -14.967 -24.951  1.00  2.75
ATOM   3517  O   GLY A 383      25.042 -14.812 -26.012  1.00  4.54
ATOM   3518  H   ASN A 384      24.132 -16.293 -23.503  1.00  3.18
ATOM   3519  N   ASN A 384      24.573 -16.185 -24.330  1.00  4.13
ATOM   3520  CA  ASN A 384      25.345 -17.347 -24.936  1.00  4.01
ATOM   3521  CB  ASN A 384      26.727 -17.584 -24.183  1.00  2.85
ATOM   3522  C   ASN A 384      24.586 -18.674 -24.946  1.00  3.42
ATOM   3523  O   ASN A 384      23.800 -18.975 -24.012  1.00  2.19
ATOM   3524  CG  ASN A 384      27.812 -16.550 -24.461  1.00  0.10
ATOM   3525  ND2 ASN A 384      28.693 -16.322 -23.446  1.00  0.45
ATOM   3526 HD21 ASN A 384      28.597 -16.817 -22.644  1.00  2.02
ATOM   3527 HD22 ASN A 384      29.368 -15.677 -23.554  1.00  0.62
ATOM   3528  OD1 ASN A 384      27.905 -16.005 -25.553  1.00  0.98
ATOM   3529  H   GLY A 385      25.373 -19.173 -26.736  1.00  3.76
ATOM   3530  N   GLY A 385      24.873 -19.510 -25.992  1.00  2.77
ATOM   3531  CA  GLY A 385      24.347 -20.862 -26.070  1.00  1.36
ATOM   3532  C   GLY A 385      24.958 -21.647 -27.233  1.00  4.24
ATOM   3533  O   GLY A 385      25.777 -21.153 -27.937  1.00  0.37
ATOM   3534  H   VAL A 386      24.010 -23.177 -26.738  1.00  4.36
ATOM   3535  N   VAL A 386      24.625 -22.814 -27.351  1.00  2.63
ATOM   3536  CA  VAL A 386      25.165 -23.665 -28.374  1.00  1.73
ATOM   3537  CB  VAL A 386      26.097 -24.690 -27.712  1.00  0.08
ATOM   3538  C   VAL A 386      24.024 -24.380 -29.071  1.00  4.98
ATOM   3539  O   VAL A 386      23.987 -24.528 -30.352  1.00  1.71
ATOM   3540  CG1 VAL A 386      26.640 -25.633 -28.711  1.00  1.62
ATOM   3541  CG2 VAL A 386      27.242 -23.977 -26.989  1.00  4.80
ATOM   3542  H   ASN A 387      23.136 -24.552 -27.309  1.00  4.31
ATOM   3543  N   ASN A 387      23.052 -24.783 -28.224  1.00  3.11
ATOM   3544  CA  ASN A 387      21.901 -25.577 -28.614  1.00  3.26
ATOM   3545  CB  ASN A 387      21.656 -26.680 -27.634  1.00  2.55
ATOM   3546  C   ASN A 387      20.718 -24.711 -28.771  1.00  1.99
ATOM   3547  O   ASN A 387      19.556 -25.129 -28.569  1.00  4.50
ATOM   3548  CG  ASN A 387      22.787 -27.710 -27.635  1.00  2.49
ATOM   3549  ND2 ASN A 387      23.068 -28.312 -26.461  1.00  1.54
ATOM   3550 HD21 ASN A 387      22.566 -28.073 -25.699  1.00  4.30
ATOM   3551 HD22 ASN A 387      23.745 -28.971 -26.425  1.00  0.23
ATOM   3552  OD1 ASN A 387      23.383 -27.996 -28.686  1.00  4.38
ATOM   3553  H   GLY A 388      21.896 -23.279 -29.139  1.00  1.88
ATOM   3554  N   GLY A 388      21.001 -23.524 -29.077  1.00  2.69
ATOM   3555  CA  GLY A 388      20.038 -22.553 -29.300  1.00  1.95
ATOM   3556  C   GLY A 388      19.767 -22.489 -30.771  1.00  3.30
ATOM   3557  O   GLY A 388      19.326 -23.483 -31.344  1.00  0.77
ATOM   3558  H   SER A 389      20.338 -20.637 -30.950  1.00  3.46
ATOM   3559  N   SER A 389      19.957 -21.362 -31.398  1.00  3.92
ATOM   3560  CA  SER A 389      19.598 -21.226 -32.822  1.00  2.50
ATOM   3561  CB  SER A 389      19.889 -19.796 -33.269  1.00  3.41
ATOM   3562  C   SER A 389      20.381 -22.181 -33.707  1.00  3.29
ATOM   3563  O   SER A 389      19.929 -22.529 -34.791  1.00  1.87
ATOM   3564  OG  SER A 389      21.285 -19.529 -33.201  1.00  2.06
ATOM   3565  H   TYR A 390      21.806 -22.428 -32.421  1.00  4.61
ATOM   3566  N   TYR A 390      21.473 -22.667 -33.272  1.00  1.18
ATOM   3567  CA  TYR A 390      22.152 -23.596 -34.067  1.00  4.36
ATOM   3568  CB  TYR A 390      23.666 -23.518 -33.905  1.00  3.13
ATOM   3569  C   TYR A 390      21.628 -24.950 -33.850  1.00  4.97
ATOM   3570  O   TYR A 390      21.815 -25.553 -32.758  1.00  3.39
ATOM   3571  CG  TYR A 390      24.296 -24.543 -34.644  1.00  4.36
ATOM   3572  CD1 TYR A 390      23.862 -24.803 -35.903  1.00  3.68
ATOM   3573  CE1 TYR A 390      24.449 -25.719 -36.653  1.00  2.03
ATOM   3574  CZ  TYR A 390      25.540 -26.344 -36.198  1.00  1.54
ATOM   3575  CD2 TYR A 390      25.355 -25.238 -34.173  1.00  5.00
ATOM   3576  CE2 TYR A 390      25.960 -26.148 -34.925  1.00  1.30
ATOM   3577  OH  TYR A 390      26.180 -27.290 -37.000  1.00  4.41
ATOM   3578  H   THR A 391      21.007 -25.046 -35.684  1.00  3.37
ATOM   3579  N   THR A 391      21.040 -25.499 -34.877  1.00  3.83
ATOM   3580  CA  THR A 391      20.369 -26.794 -34.735  1.00  3.71
ATOM   3581  CB  THR A 391      19.260 -26.919 -35.811  1.00  4.76
ATOM   3582  C   THR A 391      21.360 -27.980 -34.862  1.00  0.27
ATOM   3583  O   THR A 391      21.042 -29.038 -34.592  1.00  0.11
ATOM   3584  CG2 THR A 391      18.287 -25.740 -35.708  1.00  4.86
ATOM   3585  OG1 THR A 391      19.873 -26.889 -37.143  1.00  3.04
ATOM   3586  H   GLY A 392      22.749 -26.823 -35.342  1.00  1.88
ATOM   3587  N   GLY A 392      22.504 -27.714 -35.241  1.00  2.87
ATOM   3588  CA  GLY A 392      23.514 -28.750 -35.499  1.00  4.88
ATOM   3589  C   GLY A 392      24.587 -28.995 -34.408  1.00  1.10
ATOM   3590  O   GLY A 392      24.413 -28.673 -33.226  1.00  2.23
ATOM   3591  H   ASN A 393      25.732 -29.728 -35.839  1.00  3.09
ATOM   3592  N   ASN A 393      25.727 -29.564 -34.914  1.00  2.38
ATOM   3593  CA  ASN A 393      26.992 -29.932 -34.157  1.00  0.84
ATOM   3594  CB  ASN A 393      28.159 -30.035 -35.169  1.00  4.10
ATOM   3595  C   ASN A 393      27.381 -29.021 -32.916  1.00  4.28
ATOM   3596  O   ASN A 393      27.514 -27.787 -33.014  1.00  1.98
ATOM   3597  CG  ASN A 393      29.478 -30.597 -34.581  1.00  3.30
ATOM   3598  ND2 ASN A 393      30.456 -30.839 -35.449  1.00  1.44
ATOM   3599 HD21 ASN A 393      30.301 -30.648 -36.373  1.00  0.49
ATOM   3600 HD22 ASN A 393      31.256 -31.217 -35.153  1.00  4.14
ATOM   3601  OD1 ASN A 393      29.589 -30.857 -33.369  1.00  2.97
ATOM   3602  H   LYS A 394      27.648 -30.618 -31.840  1.00  2.67
ATOM   3603  N   LYS A 394      27.623 -29.705 -31.781  1.00  2.59
ATOM   3604  CA  LYS A 394      27.959 -29.070 -30.466  1.00  2.43
ATOM   3605  CB  LYS A 394      28.336 -30.167 -29.490  1.00  4.58
ATOM   3606  C   LYS A 394      29.214 -28.191 -30.602  1.00  4.86
ATOM   3607  O   LYS A 394      29.429 -27.242 -29.813  1.00  4.81
ATOM   3608  CG  LYS A 394      29.324 -31.159 -30.093  1.00  3.44
ATOM   3609  CD  LYS A 394      29.719 -32.234 -29.134  1.00  0.76
ATOM   3610  CE  LYS A 394      30.729 -33.192 -29.762  1.00  2.65
ATOM   3611  NZ  LYS A 394      32.102 -32.616 -29.843  1.00  2.47
ATOM   3612  H   ASP A 395      29.691 -29.071 -32.238  1.00  1.12
ATOM   3613  N   ASP A 395      29.976 -28.445 -31.592  1.00  4.57
ATOM   3614  CA  ASP A 395      31.260 -27.774 -31.793  1.00  2.79
ATOM   3615  CB  ASP A 395      32.039 -28.513 -32.844  1.00  4.26
ATOM   3616  C   ASP A 395      31.091 -26.271 -32.147  1.00  1.01
ATOM   3617  O   ASP A 395      32.055 -25.552 -32.206  1.00  3.30
ATOM   3618  CG  ASP A 395      32.495 -29.852 -32.344  1.00  1.06
ATOM   3619  OD1 ASP A 395      32.668 -30.009 -31.119  1.00  3.17
ATOM   3620  OD2 ASP A 395      32.607 -30.753 -33.149  1.00  0.15
ATOM   3621  H   ILE A 396      29.141 -26.458 -32.418  1.00  1.39
ATOM   3622  N   ILE A 396      29.859 -25.853 -32.453  1.00  0.99
ATOM   3623  CA  ILE A 396      29.601 -24.469 -32.824  1.00  2.19
ATOM   3624  CB  ILE A 396      29.054 -24.337 -34.171  1.00  4.52
ATOM   3625  C   ILE A 396      28.742 -23.715 -31.785  1.00  3.20
ATOM   3626  O   ILE A 396      27.585 -24.152 -31.442  1.00  3.80
ATOM   3627  CG1 ILE A 396      30.065 -24.815 -35.193  1.00  0.75
ATOM   3628  CD1 ILE A 396      29.493 -24.920 -36.576  1.00  0.77
ATOM   3629  CG2 ILE A 396      28.671 -22.949 -34.427  1.00  0.71
ATOM   3630  H   THR A 397      30.072 -22.224 -31.729  1.00  3.76
ATOM   3631  N   THR A 397      29.287 -22.544 -31.333  1.00  1.08
ATOM   3632  CA  THR A 397      28.673 -21.737 -30.262  1.00  1.13
ATOM   3633  CB  THR A 397      29.693 -21.391 -29.156  1.00  2.30
ATOM   3634  C   THR A 397      28.084 -20.485 -30.789  1.00  4.65
ATOM   3635  O   THR A 397      28.678 -19.809 -31.620  1.00  3.21
ATOM   3636  CG2 THR A 397      29.106 -20.449 -28.086  1.00  2.17
ATOM   3637  OG1 THR A 397      30.153 -22.586 -28.542  1.00  0.15
ATOM   3638  H   VAL A 398      26.517 -20.761 -29.654  1.00  2.65
ATOM   3639  N   VAL A 398      26.894 -20.207 -30.346  1.00  1.43
ATOM   3640  CA  VAL A 398      26.138 -19.090 -30.808  1.00  0.37
ATOM   3641  CB  VAL A 398      24.829 -19.520 -31.538  1.00  4.50
ATOM   3642  C   VAL A 398      25.823 -18.060 -29.665  1.00  1.28
ATOM   3643  O   VAL A 398      25.417 -18.457 -28.510  1.00  2.62
ATOM   3644  CG1 VAL A 398      24.012 -18.285 -31.909  1.00  3.74
ATOM   3645  CG2 VAL A 398      25.164 -20.293 -32.817  1.00  3.77
ATOM   3646  H   THR A 399      26.522 -16.481 -30.741  1.00  2.18
ATOM   3647  N   THR A 399      26.095 -16.735 -29.929  1.00  0.03
ATOM   3648  CA  THR A 399      25.714 -15.709 -28.982  1.00  1.16
ATOM   3649  CB  THR A 399      26.995 -14.832 -28.669  1.00  4.26
ATOM   3650  C   THR A 399      24.717 -14.807 -29.638  1.00  2.73
ATOM   3651  O   THR A 399      25.046 -14.145 -30.609  1.00  3.43
ATOM   3652  CG2 THR A 399      26.720 -13.622 -27.787  1.00  0.01
ATOM   3653  OG1 THR A 399      27.935 -15.617 -28.087  1.00  3.75
ATOM   3654  N   PRO A 400      23.454 -14.845 -29.232  1.00  2.20
ATOM   3655  CA  PRO A 400      22.474 -13.976 -29.792  1.00  4.20
ATOM   3656  CB  PRO A 400      21.140 -14.599 -29.352  1.00  1.11
ATOM   3657  C   PRO A 400      22.585 -12.592 -29.201  1.00  4.62
ATOM   3658  O   PRO A 400      22.872 -12.472 -27.989  1.00  1.09
ATOM   3659  CG  PRO A 400      21.511 -15.971 -28.968  1.00  1.81
ATOM   3660  CD  PRO A 400      22.850 -15.767 -28.316  1.00  4.83
ATOM   3661  H   LEU A 401      22.319 -11.728 -30.890  1.00  1.19
ATOM   3662  N   LEU A 401      22.411 -11.593 -29.956  1.00  1.16
ATOM   3663  CA  LEU A 401      22.322 -10.241 -29.429  1.00  3.77
ATOM   3664  CB  LEU A 401      23.480  -9.297 -29.825  1.00  3.39
ATOM   3665  C   LEU A 401      21.007  -9.694 -29.852  1.00  4.15
ATOM   3666  O   LEU A 401      20.668  -9.780 -31.058  1.00  2.11
ATOM   3667  CG  LEU A 401      24.937  -9.759 -29.560  1.00  2.19
ATOM   3668  CD1 LEU A 401      25.398 -10.795 -30.580  1.00  4.30
ATOM   3669  CD2 LEU A 401      25.850  -8.569 -29.581  1.00  0.04
ATOM   3670  H   PHE A 402      20.477  -9.237 -28.015  1.00  0.47
ATOM   3671  N   PHE A 402      20.229  -9.190 -28.941  1.00  1.86
ATOM   3672  CA  PHE A 402      18.918  -8.618 -29.333  1.00  0.89
ATOM   3673  CB  PHE A 402      17.855  -9.218 -28.464  1.00  1.63
ATOM   3674  C   PHE A 402      18.939  -7.096 -29.226  1.00  1.01
ATOM   3675  O   PHE A 402      19.283  -6.607 -28.275  1.00  4.49
ATOM   3676  CG  PHE A 402      17.807 -10.680 -28.683  1.00  0.54
ATOM   3677  CD1 PHE A 402      18.474 -11.546 -27.823  1.00  1.66
ATOM   3678  CE1 PHE A 402      18.497 -12.916 -28.072  1.00  2.81
ATOM   3679  CZ  PHE A 402      17.826 -13.427 -29.170  1.00  1.88
ATOM   3680  CD2 PHE A 402      17.161 -11.205 -29.790  1.00  4.95
ATOM   3681  CE2 PHE A 402      17.152 -12.569 -30.030  1.00  1.68
ATOM   3682  H   GLY A 403      18.009  -6.807 -30.963  1.00  4.17
ATOM   3683  N   GLY A 403      18.434  -6.368 -30.260  1.00  3.80
ATOM   3684  CA  GLY A 403      18.558  -4.821 -30.301  1.00  1.64
ATOM   3685  C   GLY A 403      17.529  -4.021 -29.571  1.00  3.72
ATOM   3686  O   GLY A 403      17.143  -2.944 -30.035  1.00  0.68
ATOM   3687  H   ASN A 404      17.627  -5.200 -28.009  1.00  4.11
ATOM   3688  N   ASN A 404      17.147  -4.473 -28.397  1.00  0.60
ATOM   3689  CA  ASN A 404      16.067  -3.855 -27.614  1.00  3.41
ATOM   3690  CB  ASN A 404      16.673  -2.847 -26.575  1.00  1.83
ATOM   3691  C   ASN A 404      15.055  -3.028 -28.503  1.00  2.58
ATOM   3692  O   ASN A 404      14.335  -3.583 -29.346  1.00  1.10
ATOM   3693  CG  ASN A 404      17.487  -3.476 -25.440  1.00  4.80
ATOM   3694  ND2 ASN A 404      18.263  -2.643 -24.745  1.00  2.13
ATOM   3695 HD21 ASN A 404      18.279  -1.726 -24.992  1.00  3.18
ATOM   3696 HD22 ASN A 404      18.791  -2.976 -24.042  1.00  3.27
ATOM   3697  OD1 ASN A 404      17.377  -4.662 -25.146  1.00  2.16
ATOM   3698  H   GLY A 405      15.708  -1.350 -27.732  1.00  4.44
ATOM   3699  N   GLY A 405      15.084  -1.706 -28.322  1.00  0.61
ATOM   3700  CA  GLY A 405      14.144  -0.775 -28.981  1.00  3.58
ATOM   3701  C   GLY A 405      14.256  -0.771 -30.454  1.00  1.21
ATOM   3702  O   GLY A 405      13.269  -0.495 -31.170  1.00  2.09
ATOM   3703  H   THR A 406      16.122  -1.291 -30.350  1.00  0.21
ATOM   3704  N   THR A 406      15.434  -1.037 -30.930  1.00  1.76
ATOM   3705  CA  THR A 406      15.712  -0.990 -32.345  1.00  2.49
ATOM   3706  CB  THR A 406      17.162  -0.605 -32.659  1.00  2.03
ATOM   3707  C   THR A 406      15.346  -2.276 -33.015  1.00  2.86
ATOM   3708  O   THR A 406      15.552  -2.432 -34.174  1.00  2.17
ATOM   3709  CG2 THR A 406      17.486   0.740 -32.051  1.00  4.33
ATOM   3710  OG1 THR A 406      18.073  -1.569 -32.147  1.00  0.55
ATOM   3711  H   THR A 407      14.821  -3.117 -31.324  1.00  3.06
ATOM   3712  N   THR A 407      14.865  -3.239 -32.249  1.00  0.57
ATOM   3713  CA  THR A 407      14.352  -4.502 -32.833  1.00  3.05
ATOM   3714  CB  THR A 407      13.235  -4.150 -33.885  1.00  1.87
ATOM   3715  C   THR A 407      15.381  -5.351 -33.573  1.00  1.79
ATOM   3716  O   THR A 407      15.210  -6.586 -33.624  1.00  0.87
ATOM   3717  CG2 THR A 407      13.033  -5.269 -34.923  1.00  1.04
ATOM   3718  OG1 THR A 407      12.011  -3.875 -33.220  1.00  3.73
ATOM   3719  H   THR A 408      16.484  -3.800 -34.099  1.00  1.76
ATOM   3720  N   THR A 408      16.409  -4.729 -34.156  1.00  0.08
ATOM   3721  CA  THR A 408      17.347  -5.432 -34.926  1.00  0.44
ATOM   3722  CB  THR A 408      18.295  -4.476 -35.535  1.00  3.84
ATOM   3723  C   THR A 408      18.102  -6.373 -34.120  1.00  2.59
ATOM   3724  O   THR A 408      18.579  -6.023 -33.090  1.00  0.21
ATOM   3725  CG2 THR A 408      19.309  -5.211 -36.411  1.00  0.49
ATOM   3726  OG1 THR A 408      17.533  -3.545 -36.333  1.00  4.98
ATOM   3727  H   ASN A 409      17.752  -7.832 -35.448  1.00  3.06
ATOM   3728  N   ASN A 409      18.160  -7.617 -34.582  1.00  1.38
ATOM   3729  CA  ASN A 409      18.865  -8.647 -33.872  1.00  0.99
ATOM   3730  CB  ASN A 409      17.927  -9.762 -33.581  1.00  1.60
ATOM   3731  C   ASN A 409      20.092  -9.117 -34.599  1.00  2.42
ATOM   3732  O   ASN A 409      20.144  -9.075 -35.825  1.00  2.30
ATOM   3733  CG  ASN A 409      16.854  -9.261 -32.724  1.00  3.90
ATOM   3734  ND2 ASN A 409      15.663  -9.526 -33.051  1.00  4.31
ATOM   3735 HD21 ASN A 409      15.512 -10.025 -33.836  1.00  2.49
ATOM   3736 HD22 ASN A 409      14.955  -9.238 -32.500  1.00  3.39
ATOM   3737  OD1 ASN A 409      17.106  -8.549 -31.801  1.00  0.28
ATOM   3738  H   LEU A 410      21.030  -9.452 -32.905  1.00  0.09
ATOM   3739  N   LEU A 410      21.107  -9.518 -33.848  1.00  3.40
ATOM   3740  CA  LEU A 410      22.334 -10.099 -34.416  1.00  1.26
ATOM   3741  CB  LEU A 410      23.500  -9.116 -34.403  1.00  3.93
ATOM   3742  C   LEU A 410      22.721 -11.382 -33.717  1.00  4.48
ATOM   3743  O   LEU A 410      22.694 -11.442 -32.547  1.00  1.34
ATOM   3744  CG  LEU A 410      24.725  -9.501 -35.282  1.00  3.61
ATOM   3745  CD1 LEU A 410      25.395  -8.280 -35.765  1.00  0.47
ATOM   3746  CD2 LEU A 410      25.745 -10.388 -34.502  1.00  0.84
ATOM   3747  H   TYR A 411      22.947 -12.337 -35.422  1.00  3.13
ATOM   3748  N   TYR A 411      23.033 -12.416 -34.485  1.00  3.84
ATOM   3749  CA  TYR A 411      23.514 -13.657 -33.931  1.00  2.44
ATOM   3750  CB  TYR A 411      22.628 -14.781 -34.487  1.00  1.32
ATOM   3751  C   TYR A 411      25.008 -13.874 -34.317  1.00  1.77
ATOM   3752  O   TYR A 411      25.361 -13.890 -35.451  1.00  4.88
ATOM   3753  CG  TYR A 411      21.205 -14.736 -33.946  1.00  0.91
ATOM   3754  CD1 TYR A 411      20.228 -13.962 -34.560  1.00  2.05
ATOM   3755  CE1 TYR A 411      18.924 -13.925 -34.069  1.00  1.94
ATOM   3756  CZ  TYR A 411      18.589 -14.697 -32.979  1.00  4.64
ATOM   3757  CD2 TYR A 411      20.840 -15.515 -32.867  1.00  4.46
ATOM   3758  CE2 TYR A 411      19.527 -15.518 -32.391  1.00  2.66
ATOM   3759  OH  TYR A 411      17.283 -14.724 -32.536  1.00  3.70
ATOM   3760  H   LEU A 412      25.457 -14.043 -32.471  1.00  4.54
ATOM   3761  N   LEU A 412      25.795 -14.093 -33.368  1.00  1.73
ATOM   3762  CA  LEU A 412      27.196 -14.325 -33.552  1.00  4.24
ATOM   3763  CB  LEU A 412      27.907 -13.589 -32.464  1.00  1.53
ATOM   3764  C   LEU A 412      27.484 -15.780 -33.440  1.00  4.97
ATOM   3765  O   LEU A 412      27.042 -16.402 -32.516  1.00  2.60
ATOM   3766  CG  LEU A 412      29.381 -13.761 -32.347  1.00  3.03
ATOM   3767  CD1 LEU A 412      30.098 -13.223 -33.565  1.00  4.74
ATOM   3768  CD2 LEU A 412      29.876 -13.081 -31.124  1.00  3.86
ATOM   3769  H   VAL A 413      28.482 -15.790 -35.172  1.00  4.33
ATOM   3770  N   VAL A 413      28.188 -16.337 -34.410  1.00  0.32
ATOM   3771  CA  VAL A 413      28.505 -17.770 -34.385  1.00  1.58
ATOM   3772  CB  VAL A 413      27.888 -18.511 -35.592  1.00  3.92
ATOM   3773  C   VAL A 413      30.038 -17.969 -34.378  1.00  4.19
ATOM   3774  O   VAL A 413      30.771 -17.213 -35.025  1.00  0.60
ATOM   3775  CG1 VAL A 413      28.511 -18.037 -36.913  1.00  1.27
ATOM   3776  CG2 VAL A 413      28.084 -19.990 -35.425  1.00  4.73
ATOM   3777  H   ARG A 414      29.918 -19.429 -33.022  1.00  1.46
ATOM   3778  N   ARG A 414      30.521 -18.948 -33.573  1.00  0.95
ATOM   3779  CA  ARG A 414      31.974 -19.242 -33.484  1.00  3.15
ATOM   3780  CB  ARG A 414      32.634 -18.302 -32.516  1.00  0.31
ATOM   3781  C   ARG A 414      32.238 -20.667 -33.030  1.00  3.83
ATOM   3782  O   ARG A 414      31.379 -21.307 -32.443  1.00  3.67
ATOM   3783  CG  ARG A 414      32.110 -18.429 -31.111  1.00  3.08
ATOM   3784  CD  ARG A 414      32.807 -17.484 -30.205  1.00  2.58
ATOM   3785  NE  ARG A 414      32.240 -17.514 -28.869  1.00  2.31
ATOM   3786  HE  ARG A 414      32.675 -18.034 -28.201  1.00  1.51
ATOM   3787  CZ  ARG A 414      31.175 -16.837 -28.539  1.00  0.98
ATOM   3788  NH1 ARG A 414      30.597 -16.067 -29.456  1.00  4.09
ATOM   3789  NH2 ARG A 414      30.644 -16.933 -27.319  1.00  1.07
ATOM   3790  H   HIS A 415      34.097 -20.613 -33.721  1.00  0.89
ATOM   3791  N   HIS A 415      33.463 -21.147 -33.262  1.00  2.13
ATOM   3792  CA  HIS A 415      33.835 -22.446 -32.799  1.00  3.86
ATOM   3793  CB  HIS A 415      35.132 -22.959 -33.440  1.00  1.28
ATOM   3794  C   HIS A 415      34.007 -22.483 -31.325  1.00  2.06
ATOM   3795  O   HIS A 415      34.682 -21.576 -30.672  1.00  0.65
ATOM   3796  CG  HIS A 415      35.010 -23.324 -34.847  1.00  0.99
ATOM   3797  ND1 HIS A 415      34.344 -24.443 -35.265  1.00  2.67
ATOM   3798  HD1 HIS A 415      33.932 -25.089 -34.705  1.00  3.15
ATOM   3799  CE1 HIS A 415      34.420 -24.526 -36.585  1.00  2.13
ATOM   3800  NE2 HIS A 415      35.195 -23.592 -37.006  1.00  3.65
ATOM   3801  HE2 HIS A 415      35.495 -23.501 -37.902  1.00  0.72
ATOM   3802  CD2 HIS A 415      35.618 -22.834 -35.919  1.00  0.07
ATOM   3803  H   ALA A 416      33.108 -24.099 -31.307  1.00  1.45
ATOM   3804  N   ALA A 416      33.544 -23.452 -30.794  1.00  4.75
ATOM   3805  CA  ALA A 416      33.624 -23.618 -29.451  1.00  4.84
ATOM   3806  CB  ALA A 416      32.852 -24.869 -29.004  1.00  4.92
ATOM   3807  C   ALA A 416      35.065 -23.735 -29.051  1.00  0.38
ATOM   3808  O   ALA A 416      35.920 -24.204 -29.829  1.00  3.79
ATOM   3809  H   ASP A 417      34.680 -22.952 -27.358  1.00  0.21
ATOM   3810  N   ASP A 417      35.359 -23.303 -27.911  1.00  3.16
ATOM   3811  CA  ASP A 417      36.724 -23.356 -27.414  1.00  1.33
ATOM   3812  CB  ASP A 417      37.234 -24.771 -27.526  1.00  1.33
ATOM   3813  C   ASP A 417      37.681 -22.373 -28.135  1.00  4.49
ATOM   3814  O   ASP A 417      38.847 -22.286 -27.759  1.00  4.02
ATOM   3815  CG  ASP A 417      36.464 -25.706 -26.587  1.00  0.64
ATOM   3816  OD1 ASP A 417      35.866 -25.214 -25.607  1.00  4.19
ATOM   3817  OD2 ASP A 417      36.415 -26.932 -26.855  1.00  0.76
ATOM   3818  H   PHE A 418      36.295 -21.748 -29.405  1.00  0.72
ATOM   3819  N   PHE A 418      37.188 -21.614 -29.122  1.00  1.34
ATOM   3820  CA  PHE A 418      38.041 -20.540 -29.834  1.00  0.81
ATOM   3821  CB  PHE A 418      38.447 -19.387 -28.781  1.00  3.85
ATOM   3822  C   PHE A 418      39.451 -21.102 -30.361  1.00  1.81
ATOM   3823  O   PHE A 418      40.315 -20.291 -30.830  1.00  2.49
ATOM   3824  CG  PHE A 418      37.344 -18.840 -27.893  1.00  0.53
ATOM   3825  CD1 PHE A 418      37.139 -19.355 -26.618  1.00  3.52
ATOM   3826  CE1 PHE A 418      36.085 -18.854 -25.790  1.00  3.33
ATOM   3827  CZ  PHE A 418      35.329 -17.815 -26.220  1.00  4.55
ATOM   3828  CD2 PHE A 418      36.573 -17.806 -28.311  1.00  2.83
ATOM   3829  CE2 PHE A 418      35.566 -17.258 -27.467  1.00  0.24
ATOM   3830  H   THR A 419      38.993 -22.980 -30.045  1.00  4.66
ATOM   3831  N   THR A 419      39.671 -22.399 -30.326  1.00  1.41
ATOM   3832  CA  THR A 419      40.976 -22.949 -30.692  1.00  3.79
ATOM   3833  CB  THR A 419      41.716 -23.463 -29.414  1.00  2.61
ATOM   3834  C   THR A 419      40.945 -23.987 -31.801  1.00  3.29
ATOM   3835  O   THR A 419      42.024 -24.270 -32.425  1.00  1.90
ATOM   3836  CG2 THR A 419      42.107 -22.312 -28.515  1.00  3.03
ATOM   3837  OG1 THR A 419      40.855 -24.375 -28.680  1.00  2.34
ATOM   3838  H   SER A 420      38.980 -24.233 -31.728  1.00  3.35
ATOM   3839  N   SER A 420      39.766 -24.511 -32.142  1.00  1.91
ATOM   3840  CA  SER A 420      39.708 -25.540 -33.161  1.00  2.89
ATOM   3841  CB  SER A 420      38.301 -26.053 -33.350  1.00  1.72
ATOM   3842  C   SER A 420      40.164 -24.985 -34.425  1.00  2.76
ATOM   3843  O   SER A 420      39.839 -23.865 -34.765  1.00  1.29
ATOM   3844  OG  SER A 420      38.271 -27.009 -34.422  1.00  3.53
ATOM   3845  H   THR A 421      41.068 -26.596 -34.840  1.00  0.75
ATOM   3846  N   THR A 421      40.856 -25.731 -35.136  1.00  3.75
ATOM   3847  CA  THR A 421      41.364 -25.290 -36.355  1.00  1.72
ATOM   3848  CB  THR A 421      42.813 -25.666 -36.508  1.00  4.79
ATOM   3849  C   THR A 421      40.564 -25.863 -37.491  1.00  3.49
ATOM   3850  O   THR A 421      40.742 -25.457 -38.660  1.00  2.78
ATOM   3851  CG2 THR A 421      43.659 -25.042 -35.410  1.00  0.50
ATOM   3852  OG1 THR A 421      42.924 -27.081 -36.438  1.00  2.29
ATOM   3853  H   GLY A 422      39.530 -27.072 -36.317  1.00  4.10
ATOM   3854  N   GLY A 422      39.659 -26.784 -37.198  1.00  0.86
ATOM   3855  CA  GLY A 422      38.927 -27.356 -38.245  1.00  4.26
ATOM   3856  C   GLY A 422      37.723 -26.532 -38.703  1.00  1.80
ATOM   3857  O   GLY A 422      37.268 -25.569 -38.017  1.00  4.58
ATOM   3858  H   SER A 423      37.566 -27.642 -40.296  1.00  2.70
ATOM   3859  N   SER A 423      37.178 -26.930 -39.830  1.00  0.06
ATOM   3860  CA  SER A 423      36.024 -26.348 -40.347  1.00  2.16
ATOM   3861  CB  SER A 423      36.005 -26.431 -41.863  1.00  2.74
ATOM   3862  C   SER A 423      34.816 -26.988 -39.793  1.00  2.56
ATOM   3863  O   SER A 423      34.909 -28.095 -39.186  1.00  4.18
ATOM   3864  OG  SER A 423      35.862 -27.778 -42.274  1.00  4.67
ATOM   3865  H   ALA A 424      33.664 -25.435 -40.257  1.00  2.92
ATOM   3866  N   ALA A 424      33.657 -26.321 -39.937  1.00  4.12
ATOM   3867  CA  ALA A 424      32.431 -26.929 -39.540  1.00  2.81
ATOM   3868  CB  ALA A 424      32.250 -26.787 -38.074  1.00  2.54
ATOM   3869  C   ALA A 424      31.265 -26.348 -40.264  1.00  4.52
ATOM   3870  O   ALA A 424      31.213 -25.228 -40.489  1.00  1.10
ATOM   3871  H   GLN A 425      30.366 -28.047 -40.294  1.00  1.59
ATOM   3872  N   GLN A 425      30.298 -27.145 -40.545  1.00  0.88
ATOM   3873  CA  GLN A 425      29.113 -26.695 -41.212  1.00  1.37
ATOM   3874  CB  GLN A 425      28.643 -27.740 -42.146  1.00  2.51
ATOM   3875  C   GLN A 425      28.053 -26.432 -40.220  1.00  3.95
ATOM   3876  O   GLN A 425      28.103 -26.967 -39.140  1.00  2.74
ATOM   3877  CG  GLN A 425      29.615 -28.023 -43.248  1.00  1.64
ATOM   3878  CD  GLN A 425      29.145 -29.119 -44.140  1.00  2.65
ATOM   3879  NE2 GLN A 425      29.942 -30.168 -44.261  1.00  4.38
ATOM   3880 HE21 GLN A 425      30.745 -30.180 -43.771  1.00  1.27
ATOM   3881 HE22 GLN A 425      29.683 -30.889 -44.813  1.00  4.83
ATOM   3882  OE1 GLN A 425      28.042 -29.066 -44.673  1.00  1.90
ATOM   3883  H   TYR A 426      27.136 -25.162 -41.405  1.00  2.69
ATOM   3884  N   TYR A 426      27.117 -25.559 -40.550  1.00  3.76
ATOM   3885  CA  TYR A 426      26.090 -25.241 -39.685  1.00  4.63
ATOM   3886  CB  TYR A 426      26.596 -24.261 -38.609  1.00  4.25
ATOM   3887  C   TYR A 426      24.767 -24.775 -40.397  1.00  0.63
ATOM   3888  O   TYR A 426      24.778 -24.283 -41.575  1.00  4.55
ATOM   3889  CG  TYR A 426      26.991 -22.916 -39.056  1.00  4.80
ATOM   3890  CD1 TYR A 426      26.119 -21.863 -38.961  1.00  0.08
ATOM   3891  CE1 TYR A 426      26.498 -20.591 -39.323  1.00  0.40
ATOM   3892  CZ  TYR A 426      27.759 -20.379 -39.826  1.00  1.50
ATOM   3893  CD2 TYR A 426      28.235 -22.683 -39.578  1.00  2.80
ATOM   3894  CE2 TYR A 426      28.629 -21.402 -39.946  1.00  2.99
ATOM   3895  OH  TYR A 426      28.118 -19.146 -40.234  1.00  3.62
ATOM   3896  H   ASN A 427      23.760 -25.227 -38.755  1.00  3.31
ATOM   3897  N   ASN A 427      23.651 -24.900 -39.629  1.00  1.77
ATOM   3898  CA  ASN A 427      22.242 -24.573 -40.074  1.00  1.93
ATOM   3899  CB  ASN A 427      21.491 -25.835 -40.460  1.00  3.69
ATOM   3900  C   ASN A 427      21.502 -23.840 -38.958  1.00  2.40
ATOM   3901  O   ASN A 427      21.102 -24.466 -37.897  1.00  1.49
ATOM   3902  CG  ASN A 427      22.071 -26.493 -41.685  1.00  3.93
ATOM   3903  ND2 ASN A 427      22.371 -27.763 -41.582  1.00  0.83
ATOM   3904 HD21 ASN A 427      22.198 -28.202 -40.767  1.00  1.73
ATOM   3905 HD22 ASN A 427      22.770 -28.207 -42.313  1.00  2.33
ATOM   3906  OD1 ASN A 427      22.319 -25.834 -42.706  1.00  2.83
ATOM   3907  H   LEU A 428      21.610 -22.105 -39.986  1.00  1.18
ATOM   3908  N   LEU A 428      21.363 -22.522 -39.117  1.00  4.29
ATOM   3909  CA  LEU A 428      20.771 -21.696 -38.057  1.00  3.96
ATOM   3910  CB  LEU A 428      21.436 -20.297 -37.954  1.00  1.62
ATOM   3911  C   LEU A 428      19.332 -21.522 -38.223  1.00  0.50
ATOM   3912  O   LEU A 428      18.861 -21.507 -39.318  1.00  4.57
ATOM   3913  CG  LEU A 428      22.915 -20.279 -37.640  1.00  3.23
ATOM   3914  CD1 LEU A 428      23.422 -18.876 -37.590  1.00  2.67
ATOM   3915  CD2 LEU A 428      23.177 -20.970 -36.354  1.00  3.40
ATOM   3916  H   SER A 429      18.998 -21.608 -36.259  1.00  3.10
ATOM   3917  N   SER A 429      18.595 -21.446 -37.089  1.00  1.04
ATOM   3918  CA  SER A 429      17.173 -21.143 -37.137  1.00  4.60
ATOM   3919  CB  SER A 429      16.357 -22.268 -36.528  1.00  4.74
ATOM   3920  C   SER A 429      16.951 -19.867 -36.347  1.00  4.12
ATOM   3921  O   SER A 429      17.124 -19.840 -35.089  1.00  4.80
ATOM   3922  OG  SER A 429      14.986 -21.935 -36.580  1.00  2.94
ATOM   3923  H   ILE A 430      16.312 -18.948 -37.981  1.00  1.37
ATOM   3924  N   ILE A 430      16.544 -18.819 -37.064  1.00  3.83
ATOM   3925  CA  ILE A 430      16.403 -17.485 -36.491  1.00  2.71
ATOM   3926  CB  ILE A 430      17.441 -16.513 -37.114  1.00  3.23
ATOM   3927  C   ILE A 430      15.022 -16.942 -36.672  1.00  2.06
ATOM   3928  O   ILE A 430      14.477 -17.047 -37.730  1.00  1.29
ATOM   3929  CG1 ILE A 430      18.885 -16.972 -36.812  1.00  1.16
ATOM   3930  CD1 ILE A 430      19.979 -16.178 -37.578  1.00  0.51
ATOM   3931  CG2 ILE A 430      17.228 -15.115 -36.622  1.00  2.22
ATOM   3932  H   SER A 431      14.805 -16.502 -34.780  1.00  1.66
ATOM   3933  N   SER A 431      14.416 -16.453 -35.628  1.00  0.43
ATOM   3934  CA  SER A 431      13.167 -15.818 -35.789  1.00  3.79
ATOM   3935  CB  SER A 431      12.540 -15.589 -34.418  1.00  4.01
ATOM   3936  C   SER A 431      13.415 -14.449 -36.432  1.00  4.37
ATOM   3937  O   SER A 431      14.297 -13.677 -35.956  1.00  3.51
ATOM   3938  OG  SER A 431      12.298 -16.814 -33.760  1.00  1.79
ATOM   3939  H   THR A 432      12.063 -14.720 -37.800  1.00  2.61
ATOM   3940  N   THR A 432      12.653 -14.101 -37.432  1.00  2.56
ATOM   3941  CA  THR A 432      12.756 -12.810 -38.042  1.00  4.43
ATOM   3942  CB  THR A 432      13.364 -12.944 -39.396  1.00  0.47
ATOM   3943  C   THR A 432      11.379 -12.249 -38.282  1.00  1.01
ATOM   3944  O   THR A 432      10.404 -12.937 -38.193  1.00  4.06
ATOM   3945  CG2 THR A 432      14.558 -13.788 -39.336  1.00  1.79
ATOM   3946  OG1 THR A 432      12.397 -13.631 -40.216  1.00  4.78
ATOM   3947  H   SER A 433      12.062 -10.582 -38.883  1.00  0.08
ATOM   3948  N   SER A 433      11.294 -11.079 -38.700  1.00  0.61
ATOM   3949  CA  SER A 433      10.018 -10.480 -38.903  1.00  3.16
ATOM   3950  CB  SER A 433      10.198  -9.047 -39.342  1.00  2.19
ATOM   3951  C   SER A 433       9.109 -11.287 -39.948  1.00  1.06
ATOM   3952  O   SER A 433       7.922 -10.994 -40.069  1.00  0.82
ATOM   3953  OG  SER A 433      10.850  -8.999 -40.587  1.00  3.30
ATOM   3954  H   VAL A 434      10.596 -12.429 -40.635  1.00  4.52
ATOM   3955  N   VAL A 434       9.678 -12.269 -40.695  1.00  1.78
ATOM   3956  CA  VAL A 434       8.840 -13.116 -41.582  1.00  2.74
ATOM   3957  CB  VAL A 434       9.431 -13.168 -43.001  1.00  2.19
ATOM   3958  C   VAL A 434       8.800 -14.610 -40.998  1.00  2.82
ATOM   3959  O   VAL A 434       8.722 -15.576 -41.762  1.00  1.92
ATOM   3960  CG1 VAL A 434       9.444 -11.772 -43.634  1.00  1.06
ATOM   3961  CG2 VAL A 434      10.843 -13.722 -42.933  1.00  4.56
ATOM   3962  H   GLY A 435       9.073 -14.039 -39.046  1.00  3.83
ATOM   3963  N   GLY A 435       8.858 -14.771 -39.613  1.00  0.30
ATOM   3964  CA  GLY A 435       8.738 -16.034 -39.044  1.00  4.85
ATOM   3965  C   GLY A 435      10.075 -16.603 -38.767  1.00  1.78
ATOM   3966  O   GLY A 435      11.018 -15.890 -38.724  1.00  1.33
ATOM   3967  H   ASN A 436       9.344 -18.328 -38.441  1.00  2.20
ATOM   3968  N   ASN A 436      10.143 -17.824 -38.490  1.00  1.47
ATOM   3969  CA  ASN A 436      11.356 -18.459 -38.281  1.00  0.26
ATOM   3970  CB  ASN A 436      11.104 -19.746 -37.468  1.00  2.27
ATOM   3971  C   ASN A 436      11.941 -18.799 -39.579  1.00  2.87
ATOM   3972  O   ASN A 436      11.210 -19.245 -40.487  1.00  2.30
ATOM   3973  CG  ASN A 436      10.685 -19.449 -36.049  1.00  1.18
ATOM   3974  ND2 ASN A 436       9.867 -20.318 -35.463  1.00  3.16
ATOM   3975 HD21 ASN A 436       9.574 -21.064 -35.955  1.00  0.70
ATOM   3976 HD22 ASN A 436       9.591 -20.167 -34.573  1.00  1.39
ATOM   3977  OD1 ASN A 436      11.093 -18.470 -35.486  1.00  4.86
ATOM   3978  H   VAL A 437      13.708 -18.154 -39.096  1.00  0.48
ATOM   3979  N   VAL A 437      13.227 -18.561 -39.750  1.00  1.60
ATOM   3980  CA  VAL A 437      13.855 -18.878 -40.989  1.00  1.11
ATOM   3981  CB  VAL A 437      14.274 -17.623 -41.691  1.00  3.99
ATOM   3982  C   VAL A 437      15.062 -19.724 -40.735  1.00  4.45
ATOM   3983  O   VAL A 437      15.712 -19.626 -39.670  1.00  4.64
ATOM   3984  CG1 VAL A 437      13.072 -16.723 -41.973  1.00  1.53
ATOM   3985  CG2 VAL A 437      15.330 -16.892 -40.872  1.00  3.98
ATOM   3986  H   THR A 438      14.906 -20.544 -42.500  1.00  0.58
ATOM   3987  N   THR A 438      15.413 -20.514 -41.707  1.00  0.75
ATOM   3988  CA  THR A 438      16.537 -21.304 -41.601  1.00  0.48
ATOM   3989  CB  THR A 438      16.271 -22.807 -41.912  1.00  1.92
ATOM   3990  C   THR A 438      17.495 -20.798 -42.507  1.00  3.61
ATOM   3991  O   THR A 438      17.159 -20.441 -43.661  1.00  2.55
ATOM   3992  CG2 THR A 438      17.601 -23.660 -41.788  1.00  3.02
ATOM   3993  OG1 THR A 438      15.311 -23.306 -40.975  1.00  3.62
ATOM   3994  H   ILE A 439      18.827 -20.834 -41.103  1.00  0.87
ATOM   3995  N   ILE A 439      18.685 -20.657 -42.020  1.00  4.95
ATOM   3996  CA  ILE A 439      19.788 -20.238 -42.809  1.00  1.28
ATOM   3997  CB  ILE A 439      20.462 -18.903 -42.235  1.00  4.18
ATOM   3998  C   ILE A 439      20.815 -21.373 -42.919  1.00  2.88
ATOM   3999  O   ILE A 439      21.298 -21.869 -41.862  1.00  0.94
ATOM   4000  CG1 ILE A 439      19.396 -17.884 -41.740  1.00  4.57
ATOM   4001  CD1 ILE A 439      18.891 -18.111 -40.339  1.00  0.63
ATOM   4002  CG2 ILE A 439      21.383 -18.260 -43.267  1.00  3.87
ATOM   4003  N   PRO A 440      21.188 -21.871 -44.244  1.00  2.03
ATOM   4004  CA  PRO A 440      20.605 -21.334 -45.513  1.00  4.16
ATOM   4005  CB  PRO A 440      21.572 -21.894 -46.589  1.00  2.31
ATOM   4006  C   PRO A 440      19.183 -21.867 -45.738  1.00  3.12
ATOM   4007  O   PRO A 440      18.849 -22.931 -45.219  1.00  0.23
ATOM   4008  CG  PRO A 440      21.920 -23.181 -46.057  1.00  1.41
ATOM   4009  CD  PRO A 440      22.090 -22.976 -44.542  1.00  3.17
ATOM   4010  H   GLN A 441      18.556 -20.220 -46.628  1.00  2.37
ATOM   4011  N   GLN A 441      18.321 -21.094 -46.431  1.00  3.79
ATOM   4012  CA  GLN A 441      17.038 -21.540 -46.807  1.00  0.92
ATOM   4013  CB  GLN A 441      16.085 -20.387 -46.869  1.00  3.89
ATOM   4014  C   GLN A 441      17.087 -22.236 -48.154  1.00  0.96
ATOM   4015  O   GLN A 441      16.544 -23.248 -48.327  1.00  0.51
ATOM   4016  CG  GLN A 441      14.650 -20.793 -46.945  1.00  4.08
ATOM   4017  CD  GLN A 441      14.180 -21.485 -45.718  1.00  4.14
ATOM   4018  NE2 GLN A 441      13.501 -22.610 -45.886  1.00  2.08
ATOM   4019 HE21 GLN A 441      13.336 -22.908 -46.765  1.00  4.33
ATOM   4020 HE22 GLN A 441      13.204 -23.092 -45.132  1.00  1.61
ATOM   4021  OE1 GLN A 441      14.400 -20.995 -44.583  1.00  0.18
ATOM   4022  H   LEU A 442      18.433 -20.920 -48.927  1.00  0.96
ATOM   4023  N   LEU A 442      17.892 -21.664 -49.139  1.00  0.45
ATOM   4024  CA  LEU A 442      17.902 -22.227 -50.575  1.00  0.94
ATOM   4025  CB  LEU A 442      18.173 -21.085 -51.698  1.00  4.81
ATOM   4026  C   LEU A 442      18.891 -23.406 -50.756  1.00  2.08
ATOM   4027  O   LEU A 442      19.736 -23.377 -51.686  1.00  1.72
ATOM   4028  CG  LEU A 442      17.215 -19.816 -51.732  1.00  0.35
ATOM   4029  CD1 LEU A 442      17.684 -18.822 -52.813  1.00  0.83
ATOM   4030  CD2 LEU A 442      15.778 -20.252 -52.004  1.00  4.25
ATOM   4031  H   GLY A 443      18.203 -24.377 -49.120  1.00  4.46
ATOM   4032  N   GLY A 443      18.838 -24.417 -49.821  1.00  3.22
ATOM   4033  CA  GLY A 443      19.675 -25.583 -49.933  1.00  4.44
ATOM   4034  C   GLY A 443      21.029 -25.350 -49.372  1.00  1.92
ATOM   4035  O   GLY A 443      21.361 -24.253 -49.006  1.00  1.53
ATOM   4036  H   GLY A 444      21.536 -27.170 -49.599  1.00  1.95
ATOM   4037  N   GLY A 444      21.826 -26.321 -49.348  1.00  3.92
ATOM   4038  CA  GLY A 444      23.145 -26.132 -48.906  1.00  1.06
ATOM   4039  C   GLY A 444      23.274 -26.099 -47.425  1.00  2.62
ATOM   4040  O   GLY A 444      22.368 -26.527 -46.692  1.00  2.67
ATOM   4041  H   SER A 445      25.084 -25.368 -47.590  1.00  5.00
ATOM   4042  N   SER A 445      24.436 -25.635 -46.972  1.00  4.12
ATOM   4043  CA  SER A 445      24.743 -25.489 -45.548  1.00  3.79
ATOM   4044  CB  SER A 445      25.331 -26.749 -45.019  1.00  2.24
ATOM   4045  C   SER A 445      25.754 -24.356 -45.384  1.00  2.20
ATOM   4046  O   SER A 445      26.360 -23.941 -46.367  1.00  1.69
ATOM   4047  OG  SER A 445      26.584 -26.969 -45.603  1.00  0.87
ATOM   4048  H   LEU A 446      25.392 -24.135 -43.380  1.00  1.73
ATOM   4049  N   LEU A 446      25.907 -23.795 -44.152  1.00  2.38
ATOM   4050  CA  LEU A 446      26.861 -22.712 -43.963  1.00  1.23
ATOM   4051  CB  LEU A 446      26.369 -21.675 -42.986  1.00  3.91
ATOM   4052  C   LEU A 446      28.045 -23.274 -43.444  1.00  4.54
ATOM   4053  O   LEU A 446      27.961 -24.230 -42.731  1.00  0.34
ATOM   4054  CG  LEU A 446      25.083 -20.993 -43.291  1.00  3.79
ATOM   4055  CD1 LEU A 446      24.751 -20.026 -42.187  1.00  0.32
ATOM   4056  CD2 LEU A 446      25.156 -20.303 -44.616  1.00  3.11
ATOM   4057  H   SER A 447      29.222 -21.924 -44.234  1.00  3.23
ATOM   4058  N   SER A 447      29.187 -22.705 -43.722  1.00  4.83
ATOM   4059  CA  SER A 447      30.392 -23.312 -43.256  1.00  3.00
ATOM   4060  CB  SER A 447      31.177 -23.840 -44.458  1.00  0.56
ATOM   4061  C   SER A 447      31.253 -22.333 -42.459  1.00  4.66
ATOM   4062  O   SER A 447      31.451 -21.121 -42.911  1.00  3.93
ATOM   4063  OG  SER A 447      32.365 -24.504 -44.026  1.00  4.02
ATOM   4064  H   LEU A 448      31.562 -23.656 -41.017  1.00  0.52
ATOM   4065  N   LEU A 448      31.747 -22.770 -41.288  1.00  2.81
ATOM   4066  CA  LEU A 448      32.604 -21.912 -40.407  1.00  1.36
ATOM   4067  CB  LEU A 448      32.051 -22.015 -38.947  1.00  3.21
ATOM   4068  C   LEU A 448      34.048 -22.466 -40.476  1.00  4.15
ATOM   4069  O   LEU A 448      34.239 -23.614 -40.214  1.00  0.02
ATOM   4070  CG  LEU A 448      32.701 -21.146 -37.855  1.00  2.79
ATOM   4071  CD1 LEU A 448      32.468 -19.636 -38.145  1.00  2.08
ATOM   4072  CD2 LEU A 448      32.140 -21.508 -36.518  1.00  4.92
ATOM   4073  H   ASN A 449      34.839 -20.724 -41.059  1.00  0.84
ATOM   4074  N   ASN A 449      35.044 -21.626 -40.884  1.00  1.37
ATOM   4075  CA  ASN A 449      36.499 -22.115 -41.080  1.00  0.51
ATOM   4076  CB  ASN A 449      37.231 -21.148 -41.945  1.00  2.34
ATOM   4077  C   ASN A 449      37.193 -22.253 -39.745  1.00  4.08
ATOM   4078  O   ASN A 449      36.643 -21.835 -38.741  1.00  0.86
ATOM   4079  CG  ASN A 449      38.246 -21.818 -42.769  1.00  2.59
ATOM   4080  ND2 ASN A 449      38.539 -21.238 -43.942  1.00  0.36
ATOM   4081 HD21 ASN A 449      38.102 -20.432 -44.169  1.00  3.04
ATOM   4082 HD22 ASN A 449      39.148 -21.656 -44.528  1.00  3.68
ATOM   4083  OD1 ASN A 449      38.749 -22.904 -42.410  1.00  3.98
ATOM   4084  H   GLY A 450      38.779 -23.209 -40.405  1.00  3.61
ATOM   4085  N   GLY A 450      38.336 -22.872 -39.655  1.00  1.45
ATOM   4086  CA  GLY A 450      38.849 -23.033 -38.372  1.00  0.80
ATOM   4087  C   GLY A 450      39.180 -21.732 -37.772  1.00  4.59
ATOM   4088  O   GLY A 450      39.463 -20.798 -38.468  1.00  1.85
ATOM   4089  H   ARG A 451      39.083 -22.495 -35.975  1.00  1.33
ATOM   4090  N   ARG A 451      39.202 -21.688 -36.464  1.00  0.52
ATOM   4091  CA  ARG A 451      39.438 -20.436 -35.721  1.00  3.82
ATOM   4092  CB  ARG A 451      40.933 -20.212 -35.647  1.00  4.57
ATOM   4093  C   ARG A 451      38.720 -19.192 -36.401  1.00  4.90
ATOM   4094  O   ARG A 451      39.233 -18.115 -36.402  1.00  3.25
ATOM   4095  CG  ARG A 451      41.624 -21.220 -34.773  1.00  2.57
ATOM   4096  CD  ARG A 451      43.088 -21.034 -34.700  1.00  2.57
ATOM   4097  NE  ARG A 451      43.669 -22.034 -33.834  1.00  0.56
ATOM   4098  HE  ARG A 451      43.075 -22.654 -33.429  1.00  2.66
ATOM   4099  CZ  ARG A 451      44.945 -22.159 -33.557  1.00  3.87
ATOM   4100  NH1 ARG A 451      45.863 -21.363 -34.141  1.00  2.19
ATOM   4101  NH2 ARG A 451      45.318 -23.038 -32.663  1.00  2.04
ATOM   4102  H   ASP A 452      37.247 -20.323 -37.097  1.00  4.61
ATOM   4103  N   ASP A 452      37.549 -19.431 -37.032  1.00  2.27
ATOM   4104  CA  ASP A 452      36.730 -18.360 -37.650  1.00  1.22
ATOM   4105  CB  ASP A 452      36.134 -18.931 -38.930  1.00  4.15
ATOM   4106  C   ASP A 452      35.581 -17.891 -36.673  1.00  0.60
ATOM   4107  O   ASP A 452      35.465 -18.375 -35.566  1.00  3.82
ATOM   4108  CG  ASP A 452      35.610 -17.962 -39.953  1.00  0.14
ATOM   4109  OD1 ASP A 452      35.673 -16.706 -39.703  1.00  4.88
ATOM   4110  OD2 ASP A 452      35.098 -18.484 -41.086  1.00  3.93
ATOM   4111  H   SER A 453      35.084 -16.491 -37.868  1.00  2.37
ATOM   4112  N   SER A 453      34.846 -16.937 -37.080  1.00  0.83
ATOM   4113  CA  SER A 453      33.660 -16.488 -36.374  1.00  4.76
ATOM   4114  CB  SER A 453      33.994 -15.819 -35.097  1.00  3.96
ATOM   4115  C   SER A 453      32.842 -15.559 -37.325  1.00  1.63
ATOM   4116  O   SER A 453      33.458 -14.935 -38.271  1.00  4.14
ATOM   4117  OG  SER A 453      32.816 -15.380 -34.459  1.00  4.65
ATOM   4118  H   LYS A 454      31.026 -15.996 -36.473  1.00  0.61
ATOM   4119  N   LYS A 454      31.463 -15.488 -37.166  1.00  3.72
ATOM   4120  CA  LYS A 454      30.639 -14.625 -38.113  1.00  3.83
ATOM   4121  CB  LYS A 454      30.259 -15.354 -39.416  1.00  4.77
ATOM   4122  C   LYS A 454      29.389 -13.994 -37.488  1.00  0.78
ATOM   4123  O   LYS A 454      28.846 -14.493 -36.528  1.00  2.54
ATOM   4124  CG  LYS A 454      31.222 -16.378 -39.901  1.00  2.86
ATOM   4125  CD  LYS A 454      30.720 -17.014 -41.170  1.00  2.40
ATOM   4126  CE  LYS A 454      31.706 -17.897 -41.726  1.00  0.87
ATOM   4127  NZ  LYS A 454      32.908 -17.099 -42.178  1.00  3.60
ATOM   4128  H   PHE A 455      29.412 -12.449 -38.880  1.00  4.33
ATOM   4129  N   PHE A 455      28.905 -12.831 -38.145  1.00  4.07
ATOM   4130  CA  PHE A 455      27.675 -12.174 -37.717  1.00  2.57
ATOM   4131  CB  PHE A 455      27.783 -10.588 -37.844  1.00  2.94
ATOM   4132  C   PHE A 455      26.478 -12.538 -38.630  1.00  2.89
ATOM   4133  O   PHE A 455      26.500 -12.331 -39.900  1.00  0.21
ATOM   4134  CG  PHE A 455      28.781  -9.909 -36.970  1.00  3.64
ATOM   4135  CD1 PHE A 455      29.584  -8.888 -37.471  1.00  1.80
ATOM   4136  CE1 PHE A 455      30.470  -8.222 -36.646  1.00  2.06
ATOM   4137  CZ  PHE A 455      30.516  -8.534 -35.299  1.00  0.61
ATOM   4138  CD2 PHE A 455      28.976 -10.326 -35.668  1.00  3.27
ATOM   4139  CE2 PHE A 455      29.866  -9.656 -34.838  1.00  4.91
ATOM   4140  H   HIS A 456      25.548 -13.150 -37.106  1.00  2.65
ATOM   4141  N   HIS A 456      25.474 -12.966 -38.032  1.00  4.65
ATOM   4142  CA  HIS A 456      24.233 -13.211 -38.691  1.00  0.25
ATOM   4143  CB  HIS A 456      23.671 -14.573 -38.295  1.00  2.25
ATOM   4144  C   HIS A 456      23.346 -12.100 -38.241  1.00  4.00
ATOM   4145  O   HIS A 456      23.143 -11.957 -37.089  1.00  0.72
ATOM   4146  CG  HIS A 456      24.518 -15.696 -38.777  1.00  2.02
ATOM   4147  ND1 HIS A 456      24.431 -16.168 -40.066  1.00  0.48
ATOM   4148  HD1 HIS A 456      23.870 -15.824 -40.750  1.00  2.98
ATOM   4149  CE1 HIS A 456      25.300 -17.122 -40.229  1.00  2.73
ATOM   4150  NE2 HIS A 456      26.057 -17.187 -39.139  1.00  2.99
ATOM   4151  HE2 HIS A 456      26.837 -17.725 -39.051  1.00  4.95
ATOM   4152  CD2 HIS A 456      25.616 -16.265 -38.243  1.00  3.61
ATOM   4153  H   ILE A 457      23.064 -11.470 -40.089  1.00  3.19
ATOM   4154  N   ILE A 457      22.886 -11.282 -39.184  1.00  0.16
ATOM   4155  CA  ILE A 457      22.117 -10.070 -38.862  1.00  3.99
ATOM   4156  CB  ILE A 457      22.749  -8.862 -39.535  1.00  3.62
ATOM   4157  C   ILE A 457      20.727 -10.146 -39.357  1.00  1.42
ATOM   4158  O   ILE A 457      20.522 -10.257 -40.555  1.00  4.19
ATOM   4159  CG1 ILE A 457      24.163  -8.669 -39.065  1.00  1.41
ATOM   4160  CD1 ILE A 457      24.913  -7.615 -39.824  1.00  4.46
ATOM   4161  CG2 ILE A 457      21.954  -7.672 -39.199  1.00  2.02
ATOM   4162  H   THR A 458      19.946  -9.761 -37.557  1.00  2.03
ATOM   4163  N   THR A 458      19.732  -9.983 -38.443  1.00  0.69
ATOM   4164  CA  THR A 458      18.334 -10.112 -38.810  1.00  2.72
ATOM   4165  CB  THR A 458      17.705 -11.373 -38.159  1.00  4.49
ATOM   4166  C   THR A 458      17.497  -8.879 -38.411  1.00  0.76
ATOM   4167  O   THR A 458      17.759  -8.192 -37.325  1.00  4.35
ATOM   4168  CG2 THR A 458      18.043 -11.535 -36.696  1.00  4.04
ATOM   4169  OG1 THR A 458      16.301 -11.328 -38.344  1.00  3.44
ATOM   4170  H   ASP A 459      16.252  -9.236 -39.889  1.00  2.78
ATOM   4171  N   ASP A 459      16.459  -8.630 -39.196  1.00  0.35
ATOM   4172  CA  ASP A 459      15.633  -7.442 -39.044  1.00  3.75
ATOM   4173  CB  ASP A 459      14.767  -7.540 -37.867  1.00  0.24
ATOM   4174  C   ASP A 459      16.506  -6.180 -39.021  1.00  3.86
ATOM   4175  O   ASP A 459      16.286  -5.257 -38.212  1.00  2.76
ATOM   4176  CG  ASP A 459      13.735  -8.613 -38.039  1.00  0.96
ATOM   4177  OD1 ASP A 459      13.508  -9.069 -39.196  1.00  2.99
ATOM   4178  OD2 ASP A 459      13.100  -8.989 -37.045  1.00  3.21
ATOM   4179  H   TYR A 460      17.592  -6.898 -40.544  1.00  1.32
ATOM   4180  N   TYR A 460      17.509  -6.152 -39.943  1.00  2.06
ATOM   4181  CA  TYR A 460      18.528  -5.020 -40.039  1.00  0.49
ATOM   4182  CB  TYR A 460      19.944  -5.592 -40.361  1.00  4.03
ATOM   4183  C   TYR A 460      18.121  -3.979 -41.033  1.00  1.89
ATOM   4184  O   TYR A 460      17.852  -4.272 -42.204  1.00  3.09
ATOM   4185  CG  TYR A 460      21.136  -4.578 -40.570  1.00  3.20
ATOM   4186  CD1 TYR A 460      21.635  -3.803 -39.496  1.00  3.01
ATOM   4187  CE1 TYR A 460      22.695  -2.954 -39.670  1.00  2.61
ATOM   4188  CZ  TYR A 460      23.313  -2.884 -40.901  1.00  1.09
ATOM   4189  CD2 TYR A 460      21.769  -4.492 -41.779  1.00  0.16
ATOM   4190  CE2 TYR A 460      22.866  -3.656 -41.957  1.00  0.12
ATOM   4191  OH  TYR A 460      24.430  -2.077 -41.064  1.00  0.33
ATOM   4192  H   ASP A 461      18.454  -2.522 -39.744  1.00  1.53
ATOM   4193  N   ASP A 461      18.150  -2.719 -40.613  1.00  1.53
ATOM   4194  CA  ASP A 461      17.671  -1.629 -41.479  1.00  3.76
ATOM   4195  CB  ASP A 461      17.307  -0.409 -40.629  1.00  4.52
ATOM   4196  C   ASP A 461      18.682  -1.271 -42.547  1.00  1.28
ATOM   4197  O   ASP A 461      19.579  -0.458 -42.388  1.00  2.38
ATOM   4198  CG  ASP A 461      16.944   0.822 -41.459  1.00  3.49
ATOM   4199  OD1 ASP A 461      17.221   0.838 -42.686  1.00  0.91
ATOM   4200  OD2 ASP A 461      16.350   1.762 -40.898  1.00  0.58
ATOM   4201  H   VAL A 462      17.766  -2.415 -43.812  1.00  2.20
ATOM   4202  N   VAL A 462      18.505  -1.799 -43.653  1.00  1.80
ATOM   4203  CA  VAL A 462      19.315  -1.477 -44.611  1.00  2.35
ATOM   4204  CB  VAL A 462      19.598  -2.762 -45.429  1.00  2.90
ATOM   4205  C   VAL A 462      18.611  -0.546 -45.456  1.00  2.43
ATOM   4206  O   VAL A 462      17.808  -0.867 -46.075  1.00  4.89
ATOM   4207  CG1 VAL A 462      20.463  -2.492 -46.608  1.00  1.42
ATOM   4208  CG2 VAL A 462      20.218  -3.821 -44.569  1.00  0.92
ATOM   4209  H   GLY A 463      19.301   0.961 -44.650  1.00  3.62
ATOM   4210  N   GLY A 463      18.845   0.629 -45.360  1.00  4.12
ATOM   4211  CA  GLY A 463      18.252   1.506 -46.365  1.00  2.16
ATOM   4212  C   GLY A 463      16.753   1.606 -46.309  1.00  2.39
ATOM   4213  O   GLY A 463      16.148   2.009 -47.254  1.00  3.26
ATOM   4214  H   GLY A 464      16.689   0.918 -44.533  1.00  2.46
ATOM   4215  N   GLY A 464      16.172   1.188 -45.260  1.00  2.51
ATOM   4216  CA  GLY A 464      14.753   1.118 -45.157  1.00  4.16
ATOM   4217  C   GLY A 464      14.202  -0.278 -45.607  1.00  1.16
ATOM   4218  O   GLY A 464      13.022  -0.557 -45.436  1.00  1.87
ATOM   4219  H   PHE A 465      15.986  -0.925 -46.415  1.00  2.92
ATOM   4220  N   PHE A 465      15.085  -1.189 -46.149  1.00  0.13
ATOM   4221  CA  PHE A 465      14.698  -2.417 -46.409  1.00  2.72
ATOM   4222  CB  PHE A 465      15.385  -2.939 -47.731  1.00  2.83
ATOM   4223  C   PHE A 465      15.174  -3.251 -45.251  1.00  0.56
ATOM   4224  O   PHE A 465      16.364  -3.218 -44.881  1.00  4.23
ATOM   4225  CG  PHE A 465      15.065  -2.094 -48.938  1.00  2.23
ATOM   4226  CD1 PHE A 465      13.965  -1.244 -48.937  1.00  2.10
ATOM   4227  CE1 PHE A 465      13.695  -0.437 -50.028  1.00  0.77
ATOM   4228  CZ  PHE A 465      14.492  -0.530 -51.178  1.00  1.44
ATOM   4229  CD2 PHE A 465      15.825  -2.189 -50.075  1.00  1.33
ATOM   4230  CE2 PHE A 465      15.522  -1.414 -51.215  1.00  1.45
ATOM   4231  H   ASN A 466      13.476  -4.025 -45.070  1.00  1.58
ATOM   4232  N   ASN A 466      14.357  -3.980 -44.729  1.00  2.27
ATOM   4233  CA  ASN A 466      14.700  -4.721 -43.622  1.00  2.69
ATOM   4234  CB  ASN A 466      13.574  -4.810 -42.652  1.00  2.40
ATOM   4235  C   ASN A 466      15.256  -5.988 -43.979  1.00  2.71
ATOM   4236  O   ASN A 466      14.526  -6.918 -44.365  1.00  1.11
ATOM   4237  CG  ASN A 466      13.331  -3.477 -41.976  1.00  0.80
ATOM   4238  ND2 ASN A 466      12.086  -3.071 -41.914  1.00  4.20
ATOM   4239 HD21 ASN A 466      11.415  -3.609 -42.303  1.00  3.98
ATOM   4240 HD22 ASN A 466      11.881  -2.264 -41.470  1.00  4.25
ATOM   4241  OD1 ASN A 466      14.284  -2.783 -41.577  1.00  4.82
ATOM   4242  H   LEU A 467      17.104  -5.328 -43.610  1.00  2.00
ATOM   4243  N   LEU A 467      16.605  -6.078 -43.892  1.00  0.00
ATOM   4244  CA  LEU A 467      17.277  -7.292 -44.154  1.00  1.05
ATOM   4245  CB  LEU A 467      18.869  -7.056 -43.959  1.00  1.15
ATOM   4246  C   LEU A 467      16.782  -8.253 -43.152  1.00  4.78
ATOM   4247  O   LEU A 467      16.997  -8.063 -41.968  1.00  3.00
ATOM   4248  CG  LEU A 467      19.845  -8.292 -44.097  1.00  2.22
ATOM   4249  CD1 LEU A 467      19.783  -8.844 -45.511  1.00  3.27
ATOM   4250  CD2 LEU A 467      21.293  -7.905 -43.748  1.00  4.99
ATOM   4251  H   ILE A 468      15.982  -9.321 -44.593  1.00  0.07
ATOM   4252  N   ILE A 468      16.049  -9.254 -43.657  1.00  4.37
ATOM   4253  CA  ILE A 468      15.381 -10.232 -42.871  1.00  4.83
ATOM   4254  CB  ILE A 468      14.503 -11.067 -43.748  1.00  0.81
ATOM   4255  C   ILE A 468      16.319 -11.112 -42.234  1.00  2.94
ATOM   4256  O   ILE A 468      16.312 -11.264 -40.999  1.00  2.89
ATOM   4257  CG1 ILE A 468      13.434 -10.241 -44.391  1.00  0.75
ATOM   4258  CD1 ILE A 468      12.540  -9.572 -43.450  1.00  2.57
ATOM   4259  CG2 ILE A 468      13.925 -12.196 -42.969  1.00  4.71
ATOM   4260  H   TYR A 469      17.243 -11.347 -44.053  1.00  3.85
ATOM   4261  N   TYR A 469      17.203 -11.668 -43.041  1.00  2.98
ATOM   4262  CA  TYR A 469      18.237 -12.711 -42.506  1.00  1.78
ATOM   4263  CB  TYR A 469      17.711 -14.133 -42.250  1.00  4.63
ATOM   4264  C   TYR A 469      19.459 -12.744 -43.329  1.00  4.12
ATOM   4265  O   TYR A 469      19.453 -12.264 -44.494  1.00  0.35
ATOM   4266  CG  TYR A 469      17.290 -14.895 -43.436  1.00  1.52
ATOM   4267  CD1 TYR A 469      18.221 -15.625 -44.187  1.00  2.92
ATOM   4268  CE1 TYR A 469      17.831 -16.386 -45.239  1.00  1.90
ATOM   4269  CZ  TYR A 469      16.498 -16.418 -45.597  1.00  3.53
ATOM   4270  CD2 TYR A 469      15.955 -14.965 -43.797  1.00  3.53
ATOM   4271  CE2 TYR A 469      15.552 -15.731 -44.849  1.00  0.86
ATOM   4272  OH  TYR A 469      16.102 -17.199 -46.607  1.00  3.23
ATOM   4273  H   SER A 470      20.460 -13.963 -42.004  1.00  0.84
ATOM   4274  N   SER A 470      20.548 -13.390 -42.787  1.00  0.07
ATOM   4275  CA  SER A 470      21.789 -13.317 -43.460  1.00  2.01
ATOM   4276  CB  SER A 470      22.372 -11.962 -43.240  1.00  3.74
ATOM   4277  C   SER A 470      22.777 -14.347 -43.020  1.00  1.54
ATOM   4278  O   SER A 470      22.585 -14.994 -41.982  1.00  1.67
ATOM   4279  OG  SER A 470      22.748 -11.803 -41.956  1.00  0.04
ATOM   4280  H   SER A 471      23.922 -14.132 -44.693  1.00  2.99
ATOM   4281  N   SER A 471      23.876 -14.565 -43.867  1.00  0.42
ATOM   4282  CA  SER A 471      24.983 -15.475 -43.474  1.00  0.38
ATOM   4283  CB  SER A 471      24.903 -16.796 -44.189  1.00  2.68
ATOM   4284  C   SER A 471      26.417 -14.815 -43.674  1.00  0.45
ATOM   4285  O   SER A 471      27.375 -15.065 -42.869  1.00  1.00
ATOM   4286  OG  SER A 471      25.113 -16.621 -45.509  1.00  0.81
ATOM   4287  H   ALA A 472      25.870 -13.972 -45.388  1.00  0.22
ATOM   4288  N   ALA A 472      26.577 -14.042 -44.783  1.00  0.05
ATOM   4289  CA  ALA A 472      27.853 -13.283 -45.069  1.00  3.07
ATOM   4290  CB  ALA A 472      27.940 -12.834 -46.501  1.00  3.57
ATOM   4291  C   ALA A 472      28.013 -12.122 -44.134  1.00  0.94
ATOM   4292  O   ALA A 472      27.012 -11.511 -43.686  1.00  3.08
ATOM   4293  H   GLU A 473      29.959 -12.156 -44.343  1.00  2.01
ATOM   4294  N   GLU A 473      29.221 -11.766 -43.860  1.00  2.14
ATOM   4295  CA  GLU A 473      29.449 -10.781 -42.940  1.00  0.09
ATOM   4296  CB  GLU A 473      30.900 -10.862 -42.416  1.00  2.51
ATOM   4297  C   GLU A 473      29.191  -9.482 -43.569  1.00  4.67
ATOM   4298  O   GLU A 473      29.383  -9.335 -44.743  1.00  4.31
ATOM   4299  CG  GLU A 473      31.150 -12.183 -41.681  1.00  3.04
ATOM   4300  CD  GLU A 473      32.548 -12.364 -41.078  1.00  4.48
ATOM   4301  OE1 GLU A 473      33.248 -11.377 -40.857  1.00  4.94
ATOM   4302  OE2 GLU A 473      32.926 -13.465 -40.887  1.00  3.94
ATOM   4303  H   VAL A 474      28.622  -8.678 -41.894  1.00  1.42
ATOM   4304  N   VAL A 474      28.775  -8.527 -42.809  1.00  2.95
ATOM   4305  CA  VAL A 474      28.509  -7.202 -43.388  1.00  3.98
ATOM   4306  CB  VAL A 474      27.224  -6.495 -42.789  1.00  1.31
ATOM   4307  C   VAL A 474      29.727  -6.299 -43.150  1.00  3.45
ATOM   4308  O   VAL A 474      30.187  -6.123 -42.008  1.00  0.23
ATOM   4309  CG1 VAL A 474      27.103  -5.083 -43.353  1.00  2.31
ATOM   4310  CG2 VAL A 474      25.967  -7.266 -43.156  1.00  3.17
ATOM   4311  H   PHE A 475      29.910  -5.924 -45.083  1.00  3.86
ATOM   4312  N   PHE A 475      30.294  -5.776 -44.221  1.00  0.07
ATOM   4313  CA  PHE A 475      31.421  -4.912 -44.111  1.00  0.35
ATOM   4314  CB  PHE A 475      32.353  -5.010 -45.355  1.00  3.98
ATOM   4315  C   PHE A 475      30.988  -3.533 -43.891  1.00  0.78
ATOM   4316  O   PHE A 475      31.543  -2.792 -43.043  1.00  0.91
ATOM   4317  CG  PHE A 475      33.217  -3.868 -45.504  1.00  0.49
ATOM   4318  CD1 PHE A 475      34.126  -3.585 -44.582  1.00  1.31
ATOM   4319  CE1 PHE A 475      34.899  -2.485 -44.694  1.00  2.38
ATOM   4320  CZ  PHE A 475      34.703  -1.616 -45.742  1.00  2.34
ATOM   4321  CD2 PHE A 475      33.162  -3.084 -46.650  1.00  2.35
ATOM   4322  CE2 PHE A 475      33.890  -1.963 -46.745  1.00  2.84
ATOM   4323  H   THR A 476      29.706  -3.699 -45.187  1.00  2.00
ATOM   4324  N   THR A 476      30.061  -3.142 -44.688  1.00  3.05
ATOM   4325  CA  THR A 476      29.565  -1.797 -44.653  1.00  1.83
ATOM   4326  CB  THR A 476      30.476  -0.758 -45.247  1.00  3.71
ATOM   4327  C   THR A 476      28.253  -1.649 -45.220  1.00  0.48
ATOM   4328  O   THR A 476      27.746  -2.478 -45.986  1.00  4.09
ATOM   4329  CG2 THR A 476      30.666  -0.942 -46.719  1.00  2.23
ATOM   4330  OG1 THR A 476      29.868   0.567 -45.002  1.00  2.73
ATOM   4331  H   TRP A 477      28.248   0.046 -44.351  1.00  1.68
ATOM   4332  N   TRP A 477      27.728  -0.537 -44.894  1.00  1.92
ATOM   4333  CA  TRP A 477      26.445  -0.081 -45.285  1.00  3.03
ATOM   4334  CB  TRP A 477      25.439  -0.413 -44.130  1.00  4.76
ATOM   4335  C   TRP A 477      26.540   1.458 -45.513  1.00  3.39
ATOM   4336  O   TRP A 477      27.264   2.134 -44.786  1.00  4.92
ATOM   4337  CG  TRP A 477      24.198   0.405 -44.157  1.00  2.30
ATOM   4338  CD1 TRP A 477      23.786   1.290 -43.228  1.00  3.16
ATOM   4339  NE1 TRP A 477      22.687   1.933 -43.666  1.00  4.96
ATOM   4340  HE1 TRP A 477      22.207   2.590 -43.177  1.00  0.33
ATOM   4341  CD2 TRP A 477      23.203   0.365 -45.131  1.00  3.23
ATOM   4342  CE2 TRP A 477      22.347   1.444 -44.871  1.00  0.11
ATOM   4343  CE3 TRP A 477      23.093  -0.279 -46.329  1.00  4.81
ATOM   4344  CZ3 TRP A 477      22.228   0.205 -47.251  1.00  0.87
ATOM   4345  CH2 TRP A 477      21.474   1.300 -46.990  1.00  4.57
ATOM   4346  CZ2 TRP A 477      21.597   1.987 -45.825  1.00  4.41
ATOM   4347  H   ALA A 478      25.413   1.401 -47.209  1.00  1.05
ATOM   4348  N   ALA A 478      25.862   1.995 -46.591  1.00  3.19
ATOM   4349  CA  ALA A 478      25.861   3.484 -46.869  1.00  4.59
ATOM   4350  CB  ALA A 478      27.129   3.884 -47.579  1.00  2.71
ATOM   4351  C   ALA A 478      24.659   3.905 -47.707  1.00  3.42
ATOM   4352  O   ALA A 478      24.112   3.100 -48.405  1.00  1.42
ATOM   4353  H   LYS A 479      24.633   5.777 -46.915  1.00  4.64
ATOM   4354  N   LYS A 479      24.219   5.224 -47.567  1.00  1.12
ATOM   4355  CA  LYS A 479      23.094   5.803 -48.394  1.00  2.46
ATOM   4356  CB  LYS A 479      21.996   6.309 -47.482  1.00  4.17
ATOM   4357  C   LYS A 479      23.578   6.959 -49.313  1.00  4.87
ATOM   4358  O   LYS A 479      24.095   7.951 -48.831  1.00  1.65
ATOM   4359  CG  LYS A 479      20.896   7.104 -48.190  1.00  1.22
ATOM   4360  CD  LYS A 479      19.782   7.510 -47.201  1.00  4.29
ATOM   4361  CE  LYS A 479      18.704   8.350 -47.886  1.00  0.63
ATOM   4362  NZ  LYS A 479      17.620   8.747 -46.939  1.00  2.05
ATOM   4363  H   GLY A 480      23.115   6.038 -51.015  1.00  4.70
ATOM   4364  N   GLY A 480      23.456   6.820 -50.639  1.00  1.62
ATOM   4365  CA  GLY A 480      23.833   7.923 -51.469  1.00  4.69
ATOM   4366  C   GLY A 480      22.724   8.909 -51.590  1.00  0.79
ATOM   4367  O   GLY A 480      21.488   8.541 -51.445  1.00  0.14
ATOM   4368  H   ASP A 481      23.949  10.315 -52.124  1.00  0.82
ATOM   4369  N   ASP A 481      23.050  10.112 -51.934  1.00  1.45
ATOM   4370  CA  ASP A 481      22.078  11.120 -51.990  1.00  0.77
ATOM   4371  CB  ASP A 481      22.694  12.526 -52.037  1.00  1.61
ATOM   4372  C   ASP A 481      21.132  10.879 -53.094  1.00  2.87
ATOM   4373  O   ASP A 481      20.013  11.146 -52.969  1.00  3.15
ATOM   4374  CG  ASP A 481      23.590  12.732 -53.206  1.00  4.30
ATOM   4375  OD1 ASP A 481      23.707  11.820 -54.007  1.00  0.69
ATOM   4376  OD2 ASP A 481      24.214  13.821 -53.324  1.00  3.29
ATOM   4377  H   ASN A 482      22.482  10.012 -54.219  1.00  2.55
ATOM   4378  N   ASN A 482      21.579  10.263 -54.168  1.00  1.81
ATOM   4379  CA  ASN A 482      20.704   9.977 -55.257  1.00  2.09
ATOM   4380  CB  ASN A 482      21.502   9.780 -56.533  1.00  2.20
ATOM   4381  C   ASN A 482      19.884   8.721 -54.980  1.00  2.82
ATOM   4382  O   ASN A 482      19.809   7.828 -55.839  1.00  2.05
ATOM   4383  CG  ASN A 482      20.641   9.866 -57.765  1.00  2.15
ATOM   4384  ND2 ASN A 482      20.954   9.057 -58.766  1.00  1.21
ATOM   4385 HD21 ASN A 482      21.697   8.487 -58.668  1.00  4.95
ATOM   4386 HD22 ASN A 482      20.445   9.079 -59.558  1.00  0.50
ATOM   4387  OD1 ASN A 482      19.677  10.639 -57.812  1.00  1.07
ATOM   4388  H   LYS A 483      19.289   9.444 -53.172  1.00  4.77
ATOM   4389  N   LYS A 483      19.204   8.687 -53.769  1.00  4.74
ATOM   4390  CA  LYS A 483      18.277   7.603 -53.365  1.00  0.70
ATOM   4391  CB  LYS A 483      17.025   7.744 -54.166  1.00  3.11
ATOM   4392  C   LYS A 483      18.808   6.144 -53.558  1.00  2.82
ATOM   4393  O   LYS A 483      18.013   5.175 -53.433  1.00  1.11
ATOM   4394  CG  LYS A 483      16.340   9.036 -53.992  1.00  2.61
ATOM   4395  CD  LYS A 483      15.078   9.106 -54.820  1.00  0.15
ATOM   4396  CE  LYS A 483      14.385  10.438 -54.658  1.00  0.65
ATOM   4397  NZ  LYS A 483      13.134  10.512 -55.473  1.00  0.92
ATOM   4398  H   LYS A 484      20.678   6.714 -53.893  1.00  0.08
ATOM   4399  N   LYS A 484      20.108   5.962 -53.799  1.00  3.19
ATOM   4400  CA  LYS A 484      20.676   4.602 -53.947  1.00  3.96
ATOM   4401  CB  LYS A 484      21.657   4.487 -55.116  1.00  3.20
ATOM   4402  C   LYS A 484      21.343   4.180 -52.684  1.00  1.10
ATOM   4403  O   LYS A 484      22.059   4.969 -52.084  1.00  1.37
ATOM   4404  CG  LYS A 484      21.973   3.012 -55.457  1.00  0.16
ATOM   4405  CD  LYS A 484      22.962   2.873 -56.599  1.00  0.37
ATOM   4406  CE  LYS A 484      24.352   3.272 -56.152  1.00  0.04
ATOM   4407  NZ  LYS A 484      25.379   3.084 -57.246  1.00  2.52
ATOM   4408  H   ARG A 485      20.640   2.334 -52.816  1.00  0.73
ATOM   4409  N   ARG A 485      21.157   2.931 -52.282  1.00  0.79
ATOM   4410  CA  ARG A 485      21.684   2.495 -51.073  1.00  3.19
ATOM   4411  CB  ARG A 485      20.532   2.210 -50.036  1.00  2.08
ATOM   4412  C   ARG A 485      22.650   1.319 -51.304  1.00  4.05
ATOM   4413  O   ARG A 485      22.411   0.512 -52.151  1.00  0.41
ATOM   4414  CG  ARG A 485      19.912   3.543 -49.486  1.00  4.53
ATOM   4415  CD  ARG A 485      18.616   3.957 -50.197  1.00  4.51
ATOM   4416  NE  ARG A 485      17.441   3.119 -49.825  1.00  4.11
ATOM   4417  HE  ARG A 485      17.553   2.461 -49.149  1.00  1.31
ATOM   4418  CZ  ARG A 485      16.242   3.268 -50.362  1.00  0.01
ATOM   4419  NH1 ARG A 485      16.061   4.177 -51.301  1.00  3.59
ATOM   4420  NH2 ARG A 485      15.238   2.548 -49.960  1.00  4.20
ATOM   4421  H   VAL A 486      23.933   1.953 -49.911  1.00  2.92
ATOM   4422  N   VAL A 486      23.795   1.300 -50.576  1.00  3.18
ATOM   4423  CA  VAL A 486      24.818   0.304 -50.819  1.00  4.50
ATOM   4424  CB  VAL A 486      26.136   0.967 -51.321  1.00  3.81
ATOM   4425  C   VAL A 486      25.101  -0.535 -49.620  1.00  2.09
ATOM   4426  O   VAL A 486      25.492  -0.014 -48.560  1.00  4.53
ATOM   4427  CG1 VAL A 486      27.217  -0.084 -51.497  1.00  1.85
ATOM   4428  CG2 VAL A 486      25.913   1.712 -52.639  1.00  3.45
ATOM   4429  H   LEU A 487      24.584  -2.175 -50.628  1.00  4.77
ATOM   4430  N   LEU A 487      24.925  -1.863 -49.796  1.00  4.89
ATOM   4431  CA  LEU A 487      25.243  -2.832 -48.767  1.00  2.42
ATOM   4432  CB  LEU A 487      23.979  -3.681 -48.418  1.00  0.86
ATOM   4433  C   LEU A 487      26.374  -3.712 -49.246  1.00  3.08
ATOM   4434  O   LEU A 487      26.227  -4.407 -50.265  1.00  0.57
ATOM   4435  CG  LEU A 487      24.129  -4.802 -47.371  1.00  0.25
ATOM   4436  CD1 LEU A 487      24.497  -4.204 -46.005  1.00  0.40
ATOM   4437  CD2 LEU A 487      22.817  -5.595 -47.265  1.00  3.71
ATOM   4438  H   VAL A 488      27.548  -3.169 -47.680  1.00  4.34
ATOM   4439  N   VAL A 488      27.487  -3.730 -48.522  1.00  1.19
ATOM   4440  CA  VAL A 488      28.669  -4.556 -48.967  1.00  2.91
ATOM   4441  CB  VAL A 488      29.912  -3.709 -49.058  1.00  4.04
ATOM   4442  C   VAL A 488      28.898  -5.683 -47.972  1.00  1.99
ATOM   4443  O   VAL A 488      29.209  -5.392 -46.796  1.00  1.46
ATOM   4444  CG1 VAL A 488      31.076  -4.515 -49.428  1.00  3.36
ATOM   4445  CG2 VAL A 488      29.726  -2.567 -50.046  1.00  4.68
ATOM   4446  H   LEU A 489      28.693  -7.021 -49.481  1.00  4.51
ATOM   4447  N   LEU A 489      28.803  -6.968 -48.531  1.00  4.87
ATOM   4448  CA  LEU A 489      28.861  -8.242 -47.794  1.00  3.69
ATOM   4449  CB  LEU A 489      27.701  -9.000 -48.256  1.00  4.21
ATOM   4450  C   LEU A 489      30.100  -9.009 -48.177  1.00  0.87
ATOM   4451  O   LEU A 489      30.522  -8.935 -49.268  1.00  3.50
ATOM   4452  CG  LEU A 489      26.408  -8.237 -48.118  1.00  0.20
ATOM   4453  CD1 LEU A 489      25.288  -8.947 -48.774  1.00  2.41
ATOM   4454  CD2 LEU A 489      26.100  -7.985 -46.648  1.00  2.09
ATOM   4455  H   TYR A 490      30.311  -9.805 -46.344  1.00  0.50
ATOM   4456  N   TYR A 490      30.663  -9.791 -47.241  1.00  2.91
ATOM   4457  CA  TYR A 490      31.806 -10.584 -47.580  1.00  1.29
ATOM   4458  CB  TYR A 490      33.100  -9.844 -47.345  1.00  2.59
ATOM   4459  C   TYR A 490      31.854 -11.910 -46.882  1.00  4.14
ATOM   4460  O   TYR A 490      31.113 -12.176 -45.866  1.00  4.41
ATOM   4461  CG  TYR A 490      33.354  -9.598 -45.946  1.00  4.24
ATOM   4462  CD1 TYR A 490      34.099 -10.495 -45.180  1.00  3.26
ATOM   4463  CE1 TYR A 490      34.309 -10.277 -43.840  1.00  1.56
ATOM   4464  CZ  TYR A 490      33.806  -9.115 -43.245  1.00  0.57
ATOM   4465  CD2 TYR A 490      32.809  -8.488 -45.315  1.00  4.72
ATOM   4466  CE2 TYR A 490      33.051  -8.237 -43.969  1.00  3.59
ATOM   4467  OH  TYR A 490      33.990  -8.904 -41.891  1.00  1.90
ATOM   4468  H   GLY A 491      33.131 -12.573 -48.392  1.00  0.62
ATOM   4469  N   GLY A 491      32.719 -12.813 -47.473  1.00  1.86
ATOM   4470  CA  GLY A 491      33.009 -14.199 -46.841  1.00  3.48
ATOM   4471  C   GLY A 491      34.172 -15.030 -47.580  1.00  2.46
ATOM   4472  O   GLY A 491      34.745 -14.550 -48.520  1.00  4.92
ATOM   4473  H   GLY A 492      34.017 -16.669 -46.374  1.00  1.38
ATOM   4474  N   GLY A 492      34.505 -16.304 -47.079  1.00  4.10
ATOM   4475  CA  GLY A 492      35.660 -17.060 -47.651  1.00  2.92
ATOM   4476  C   GLY A 492      35.368 -17.770 -48.905  1.00  1.74
ATOM   4477  O   GLY A 492      34.250 -17.953 -49.247  1.00  2.72
ATOM   4478  H   ALA A 493      37.246 -18.204 -49.156  1.00  3.31
ATOM   4479  N   ALA A 493      36.399 -18.259 -49.546  1.00  3.84
ATOM   4480  CA  ALA A 493      36.266 -18.849 -50.835  1.00  1.19
ATOM   4481  CB  ALA A 493      37.619 -19.106 -51.430  1.00  3.93
ATOM   4482  C   ALA A 493      35.460 -20.066 -50.835  1.00  3.97
ATOM   4483  O   ALA A 493      34.585 -20.225 -51.689  1.00  3.48
ATOM   4484  H   GLY A 494      36.243 -20.653 -49.192  1.00  3.04
ATOM   4485  N   GLY A 494      35.657 -20.885 -49.880  1.00  0.84
ATOM   4486  CA  GLY A 494      34.991 -22.142 -49.835  1.00  1.67
ATOM   4487  C   GLY A 494      33.648 -22.074 -49.218  1.00  1.91
ATOM   4488  O   GLY A 494      33.025 -23.118 -48.994  1.00  3.99
ATOM   4489  H   GLU A 495      33.692 -20.090 -49.125  1.00  3.89
ATOM   4490  N   GLU A 495      33.189 -20.856 -48.888  1.00  4.10
ATOM   4491  CA  GLU A 495      31.952 -20.687 -48.176  1.00  0.39
ATOM   4492  CB  GLU A 495      32.080 -19.613 -47.144  1.00  2.81
ATOM   4493  C   GLU A 495      30.676 -20.453 -49.058  1.00  2.90
ATOM   4494  O   GLU A 495      30.766 -19.953 -50.203  1.00  3.78
ATOM   4495  CG  GLU A 495      33.068 -19.986 -46.041  1.00  1.50
ATOM   4496  CD  GLU A 495      33.220 -18.927 -44.969  1.00  4.15
ATOM   4497  OE1 GLU A 495      32.761 -17.797 -45.172  1.00  3.34
ATOM   4498  OE2 GLU A 495      33.784 -19.258 -43.870  1.00  4.62
ATOM   4499  H   LEU A 496      29.499 -21.350 -47.645  1.00  3.91
ATOM   4500  N   LEU A 496      29.462 -20.886 -48.466  1.00  2.61
ATOM   4501  CA  LEU A 496      28.117 -20.659 -49.094  1.00  3.42
ATOM   4502  CB  LEU A 496      27.294 -21.928 -49.145  1.00  3.23
ATOM   4503  C   LEU A 496      27.346 -19.598 -48.322  1.00  2.86
ATOM   4504  O   LEU A 496      27.112 -19.750 -47.085  1.00  2.18
ATOM   4505  CG  LEU A 496      25.871 -21.763 -49.687  1.00  4.63
ATOM   4506  CD1 LEU A 496      25.950 -21.276 -51.150  1.00  3.04
ATOM   4507  CD2 LEU A 496      25.135 -23.093 -49.634  1.00  1.48
ATOM   4508  H   HIS A 497      27.090 -18.496 -49.918  1.00  4.79
ATOM   4509  N   HIS A 497      26.922 -18.552 -48.992  1.00  2.97
ATOM   4510  CA  HIS A 497      26.259 -17.469 -48.323  1.00  1.50
ATOM   4511  CB  HIS A 497      27.143 -16.226 -48.231  1.00  0.12
ATOM   4512  C   HIS A 497      24.900 -17.174 -48.874  1.00  3.58
ATOM   4513  O   HIS A 497      24.610 -17.509 -49.924  1.00  3.28
ATOM   4514  CG  HIS A 497      28.290 -16.422 -47.292  1.00  2.09
ATOM   4515  ND1 HIS A 497      28.073 -16.582 -45.958  1.00  4.78
ATOM   4516  HD1 HIS A 497      27.234 -16.564 -45.529  1.00  3.83
ATOM   4517  CE1 HIS A 497      29.232 -16.686 -45.339  1.00  0.57
ATOM   4518  NE2 HIS A 497      30.180 -16.546 -46.215  1.00  3.04
ATOM   4519  HE2 HIS A 497      31.106 -16.508 -46.009  1.00  1.24
ATOM   4520  CD2 HIS A 497      29.619 -16.331 -47.448  1.00  2.88
ATOM   4521  H   GLU A 498      24.400 -16.281 -47.240  1.00  4.20
ATOM   4522  N   GLU A 498      24.097 -16.559 -48.094  1.00  2.00
ATOM   4523  CA  GLU A 498      22.763 -16.307 -48.445  1.00  2.66
ATOM   4524  CB  GLU A 498      21.943 -17.583 -48.338  1.00  2.61
ATOM   4525  C   GLU A 498      22.168 -15.200 -47.581  1.00  0.52
ATOM   4526  O   GLU A 498      22.504 -15.092 -46.365  1.00  0.93
ATOM   4527  CG  GLU A 498      20.473 -17.349 -48.339  1.00  3.73
ATOM   4528  CD  GLU A 498      19.672 -18.607 -48.280  1.00  1.76
ATOM   4529  OE1 GLU A 498      20.205 -19.688 -48.577  1.00  0.91
ATOM   4530  OE2 GLU A 498      18.532 -18.564 -47.873  1.00  1.13
ATOM   4531  H   PHE A 499      21.254 -14.491 -49.190  1.00  3.50
ATOM   4532  N   PHE A 499      21.368 -14.345 -48.244  1.00  4.30
ATOM   4533  CA  PHE A 499      20.671 -13.182 -47.648  1.00  0.14
ATOM   4534  CB  PHE A 499      21.316 -11.897 -48.118  1.00  0.48
ATOM   4535  C   PHE A 499      19.266 -13.122 -48.005  1.00  3.95
ATOM   4536  O   PHE A 499      18.865 -13.639 -49.027  1.00  3.60
ATOM   4537  CG  PHE A 499      22.580 -11.602 -47.478  1.00  1.42
ATOM   4538  CD1 PHE A 499      23.743 -12.134 -47.954  1.00  1.67
ATOM   4539  CE1 PHE A 499      24.901 -11.935 -47.298  1.00  1.89
ATOM   4540  CZ  PHE A 499      24.910 -11.180 -46.160  1.00  0.33
ATOM   4541  CD2 PHE A 499      22.639 -10.733 -46.449  1.00  3.10
ATOM   4542  CE2 PHE A 499      23.812 -10.498 -45.807  1.00  3.01
ATOM   4543  H   ALA A 500      18.770 -12.197 -46.283  1.00  3.76
ATOM   4544  N   ALA A 500      18.452 -12.483 -47.169  1.00  0.43
ATOM   4545  CA  ALA A 500      17.175 -12.300 -47.548  1.00  3.31
ATOM   4546  CB  ALA A 500      16.337 -13.417 -47.089  1.00  4.25
ATOM   4547  C   ALA A 500      16.653 -11.077 -47.066  1.00  2.27
ATOM   4548  O   ALA A 500      16.848 -10.784 -45.855  1.00  4.63
ATOM   4549  H   LEU A 501      15.734 -10.849 -48.968  1.00  3.26
ATOM   4550  N   LEU A 501      15.836 -10.367 -48.151  1.00  2.31
ATOM   4551  CA  LEU A 501      15.130  -8.963 -48.114  1.00  3.34
ATOM   4552  CB  LEU A 501      15.584  -8.077 -49.278  1.00  0.67
ATOM   4553  C   LEU A 501      13.580  -9.063 -48.208  1.00  3.43
ATOM   4554  O   LEU A 501      13.085  -9.987 -48.671  1.00  0.80
ATOM   4555  CG  LEU A 501      17.034  -7.635 -49.348  1.00  0.06
ATOM   4556  CD1 LEU A 501      17.253  -6.858 -50.672  1.00  4.59
ATOM   4557  CD2 LEU A 501      17.386  -6.731 -48.147  1.00  1.35
ATOM   4558  N   PRO A 502      12.824  -8.015 -47.782  1.00  3.63
ATOM   4559  CA  PRO A 502      11.334  -8.058 -47.837  1.00  1.65
ATOM   4560  CB  PRO A 502      10.919  -6.679 -47.323  1.00  0.05
ATOM   4561  C   PRO A 502      10.699  -8.316 -49.244  1.00  0.44
ATOM   4562  O   PRO A 502      11.129  -7.754 -50.294  1.00  0.01
ATOM   4563  CG  PRO A 502      12.075  -6.244 -46.528  1.00  0.02
ATOM   4564  CD  PRO A 502      13.283  -6.737 -47.308  1.00  4.16
ATOM   4565  H   LYS A 503       9.367  -9.469 -48.402  1.00  0.95
ATOM   4566  N   LYS A 503       9.638  -9.088 -49.229  1.00  3.50
ATOM   4567  CA  LYS A 503       8.834  -9.395 -50.441  1.00  2.51
ATOM   4568  CB  LYS A 503       7.691 -10.307 -50.073  1.00  0.61
ATOM   4569  C   LYS A 503       8.318  -8.141 -51.200  1.00  0.67
ATOM   4570  O   LYS A 503       7.915  -8.223 -52.330  1.00  3.04
ATOM   4571  CG  LYS A 503       6.502  -9.559 -49.421  1.00  1.04
ATOM   4572  CD  LYS A 503       5.410 -10.522 -49.060  1.00  0.10
ATOM   4573  CE  LYS A 503       4.298  -9.920 -48.245  1.00  1.76
ATOM   4574  NZ  LYS A 503       3.322 -10.970 -47.824  1.00  3.70
ATOM   4575  H   HIS A 504       8.804  -6.943 -49.755  1.00  3.55
ATOM   4576  N   HIS A 504       8.381  -7.005 -50.599  1.00  2.26
ATOM   4577  CA  HIS A 504       7.811  -5.811 -51.216  1.00  4.36
ATOM   4578  CB  HIS A 504       7.305  -4.857 -50.128  1.00  4.88
ATOM   4579  C   HIS A 504       8.829  -5.109 -52.066  1.00  2.50
ATOM   4580  O   HIS A 504       8.577  -4.031 -52.576  1.00  2.77
ATOM   4581  CG  HIS A 504       6.210  -5.453 -49.269  1.00  1.38
ATOM   4582  ND1 HIS A 504       4.900  -5.594 -49.697  1.00  3.74
ATOM   4583  HD1 HIS A 504       4.566  -5.369 -50.559  1.00  3.20
ATOM   4584  CE1 HIS A 504       4.192  -6.187 -48.740  1.00  4.04
ATOM   4585  NE2 HIS A 504       4.957  -6.305 -47.666  1.00  0.87
ATOM   4586  HE2 HIS A 504       4.680  -6.693 -46.842  1.00  2.95
ATOM   4587  CD2 HIS A 504       6.239  -5.900 -47.982  1.00  3.28
ATOM   4588  H   LEU A 505      10.148  -6.522 -51.735  1.00  3.43
ATOM   4589  N   LEU A 505       9.994  -5.710 -52.193  1.00  2.46
ATOM   4590  CA  LEU A 505      11.009  -5.190 -52.988  1.00  4.40
ATOM   4591  CB  LEU A 505      12.362  -5.398 -52.321  1.00  2.05
ATOM   4592  C   LEU A 505      11.008  -5.832 -54.267  1.00  2.10
ATOM   4593  O   LEU A 505      10.584  -6.899 -54.383  1.00  1.95
ATOM   4594  CG  LEU A 505      12.471  -4.829 -50.969  1.00  0.02
ATOM   4595  CD1 LEU A 505      13.815  -5.130 -50.404  1.00  1.71
ATOM   4596  CD2 LEU A 505      12.189  -3.353 -51.004  1.00  1.10
ATOM   4597  N   PRO A 506      11.404  -5.132 -55.249  1.00  4.13
ATOM   4598  CA  PRO A 506      11.473  -5.652 -56.598  1.00  3.60
ATOM   4599  CB  PRO A 506      12.004  -4.453 -57.413  1.00  4.03
ATOM   4600  C   PRO A 506      12.447  -6.823 -56.642  1.00  4.46
ATOM   4601  O   PRO A 506      13.345  -6.883 -55.848  1.00  2.77
ATOM   4602  CG  PRO A 506      11.659  -3.272 -56.563  1.00  2.75
ATOM   4603  CD  PRO A 506      11.902  -3.752 -55.186  1.00  2.79
ATOM   4604  H   ARG A 507      11.596  -7.639 -58.190  1.00  2.74
ATOM   4605  N   ARG A 507      12.277  -7.738 -57.530  1.00  1.68
ATOM   4606  CA  ARG A 507      13.127  -8.892 -57.544  1.00  1.74
ATOM   4607  CB  ARG A 507      12.678  -9.895 -58.578  1.00  0.79
ATOM   4608  C   ARG A 507      14.531  -8.544 -57.813  1.00  2.85
ATOM   4609  O   ARG A 507      14.864  -7.788 -58.792  1.00  0.04
ATOM   4610  CG  ARG A 507      13.496 -11.177 -58.544  1.00  0.05
ATOM   4611  CD  ARG A 507      12.895 -12.248 -59.469  1.00  2.39
ATOM   4612  NE  ARG A 507      13.645 -13.518 -59.405  1.00  1.90
ATOM   4613  HE  ARG A 507      14.407 -13.549 -58.840  1.00  4.27
ATOM   4614  CZ  ARG A 507      13.351 -14.588 -60.079  1.00  0.40
ATOM   4615  NH1 ARG A 507      12.329 -14.573 -60.932  1.00  3.35
ATOM   4616  NH2 ARG A 507      14.052 -15.712 -59.896  1.00  0.17
ATOM   4617  N   PRO A 508      15.399  -9.052 -57.009  1.00  1.25
ATOM   4618  CA  PRO A 508      16.810  -8.792 -57.168  1.00  2.87
ATOM   4619  CB  PRO A 508      17.451  -9.585 -56.021  1.00  2.85
ATOM   4620  C   PRO A 508      17.333  -9.193 -58.540  1.00  2.04
ATOM   4621  O   PRO A 508      16.898 -10.220 -59.135  1.00  4.72
ATOM   4622  CG  PRO A 508      16.360  -9.638 -55.005  1.00  1.68
ATOM   4623  CD  PRO A 508      15.125  -9.858 -55.825  1.00  4.40
ATOM   4624  H   THR A 509      18.384  -7.639 -58.600  1.00  2.61
ATOM   4625  N   THR A 509      18.183  -8.393 -59.046  1.00  2.62
ATOM   4626  CA  THR A 509      18.779  -8.595 -60.331  1.00  2.61
ATOM   4627  CB  THR A 509      18.343  -7.438 -61.238  1.00  4.36
ATOM   4628  C   THR A 509      20.351  -8.574 -60.193  1.00  2.31
ATOM   4629  O   THR A 509      20.868  -7.716 -59.576  1.00  0.29
ATOM   4630  CG2 THR A 509      18.862  -7.625 -62.654  1.00  0.42
ATOM   4631  OG1 THR A 509      16.885  -7.404 -61.268  1.00  2.13
ATOM   4632  H   VAL A 510      20.624 -10.126 -61.359  1.00  4.30
ATOM   4633  N   VAL A 510      21.059  -9.496 -60.812  1.00  2.09
ATOM   4634  CA  VAL A 510      22.490  -9.536 -60.692  1.00  0.47
ATOM   4635  CB  VAL A 510      22.980 -11.014 -60.820  1.00  2.75
ATOM   4636  C   VAL A 510      22.984  -8.713 -61.820  1.00  0.22
ATOM   4637  O   VAL A 510      22.815  -9.036 -62.997  1.00  1.62
ATOM   4638  CG1 VAL A 510      24.517 -11.151 -60.656  1.00  2.46
ATOM   4639  CG2 VAL A 510      22.237 -11.902 -59.857  1.00  2.18
ATOM   4640  H   VAL A 511      23.745  -7.552 -60.514  1.00  2.89
ATOM   4641  N   VAL A 511      23.535  -7.651 -61.453  1.00  1.63
ATOM   4642  CA  VAL A 511      23.952  -6.670 -62.348  1.00  3.54
ATOM   4643  CB  VAL A 511      24.100  -5.353 -61.657  1.00  0.87
ATOM   4644  C   VAL A 511      25.222  -7.077 -62.961  1.00  2.31
ATOM   4645  O   VAL A 511      25.452  -6.925 -64.170  1.00  1.07
ATOM   4646  CG1 VAL A 511      24.641  -4.325 -62.633  1.00  4.85
ATOM   4647  CG2 VAL A 511      22.779  -4.910 -61.047  1.00  3.40
ATOM   4648  H   GLU A 512      25.794  -7.713 -61.344  1.00  3.64
ATOM   4649  N   GLU A 512      26.074  -7.558 -62.110  1.00  0.53
ATOM   4650  CA  GLU A 512      27.478  -7.944 -62.470  1.00  1.49
ATOM   4651  CB  GLU A 512      28.606  -7.052 -61.681  1.00  3.55
ATOM   4652  C   GLU A 512      27.719  -9.286 -61.979  1.00  0.84
ATOM   4653  O   GLU A 512      27.602  -9.488 -60.703  1.00  3.84
ATOM   4654  CG  GLU A 512      28.692  -5.567 -61.966  1.00  2.78
ATOM   4655  CD  GLU A 512      29.893  -4.830 -61.168  1.00  0.38
ATOM   4656  OE1 GLU A 512      30.636  -5.498 -60.356  1.00  0.77
ATOM   4657  OE2 GLU A 512      30.029  -3.629 -61.332  1.00  3.53
ATOM   4658  H   GLY A 513      28.343  -9.896 -63.787  1.00  3.72
ATOM   4659  N   GLY A 513      28.166 -10.199 -62.921  1.00  4.21
ATOM   4660  CA  GLY A 513      28.395 -11.608 -62.626  1.00  1.63
ATOM   4661  C   GLY A 513      27.216 -12.554 -62.951  1.00  3.48
ATOM   4662  O   GLY A 513      26.187 -12.118 -63.493  1.00  3.64
ATOM   4663  H   SER A 514      28.186 -14.142 -62.214  1.00  1.37
ATOM   4664  N   SER A 514      27.395 -13.878 -62.634  1.00  3.64
ATOM   4665  CA  SER A 514      26.393 -14.915 -62.973  1.00  4.27
ATOM   4666  CB  SER A 514      26.679 -15.506 -64.342  1.00  2.96
ATOM   4667  C   SER A 514      26.323 -16.032 -61.972  1.00  0.48
ATOM   4668  O   SER A 514      25.802 -17.099 -62.292  1.00  0.51
ATOM   4669  OG  SER A 514      27.965 -16.065 -64.416  1.00  4.64
ATOM   4670  H   TYR A 515      27.148 -14.935 -60.525  1.00  0.08
ATOM   4671  N   TYR A 515      26.806 -15.794 -60.732  1.00  4.11
ATOM   4672  CA  TYR A 515      26.861 -16.861 -59.699  1.00  2.61
ATOM   4673  CB  TYR A 515      28.228 -17.007 -59.116  1.00  0.42
ATOM   4674  C   TYR A 515      25.909 -16.702 -58.596  1.00  0.05
ATOM   4675  O   TYR A 515      26.024 -17.398 -57.605  1.00  1.23
ATOM   4676  CG  TYR A 515      29.204 -17.352 -60.113  1.00  2.95
ATOM   4677  CD1 TYR A 515      30.370 -16.619 -60.287  1.00  3.21
ATOM   4678  CE1 TYR A 515      31.294 -16.973 -61.245  1.00  2.35
ATOM   4679  CZ  TYR A 515      31.061 -18.082 -62.034  1.00  4.19
ATOM   4680  CD2 TYR A 515      28.949 -18.414 -60.989  1.00  3.00
ATOM   4681  CE2 TYR A 515      29.845 -18.752 -61.963  1.00  2.77
ATOM   4682  OH  TYR A 515      31.999 -18.464 -62.973  1.00  3.49
ATOM   4683  H   VAL A 516      24.854 -15.430 -59.574  1.00  2.59
ATOM   4684  N   VAL A 516      24.954 -15.872 -58.750  1.00  4.36
ATOM   4685  CA  VAL A 516      24.028 -15.567 -57.660  1.00  4.02
ATOM   4686  CB  VAL A 516      23.980 -14.070 -57.477  1.00  4.98
ATOM   4687  C   VAL A 516      22.611 -16.117 -57.968  1.00  1.11
ATOM   4688  O   VAL A 516      22.018 -15.821 -59.045  1.00  3.22
ATOM   4689  CG1 VAL A 516      23.076 -13.687 -56.348  1.00  0.69
ATOM   4690  CG2 VAL A 516      25.366 -13.474 -57.314  1.00  4.06
ATOM   4691  H   LYS A 517      22.636 -17.164 -56.280  1.00  2.70
ATOM   4692  N   LYS A 517      22.111 -16.965 -57.047  1.00  0.92
ATOM   4693  CA  LYS A 517      20.808 -17.599 -57.171  1.00  3.09
ATOM   4694  CB  LYS A 517      20.875 -19.023 -56.581  1.00  3.35
ATOM   4695  C   LYS A 517      19.779 -16.790 -56.447  1.00  0.89
ATOM   4696  O   LYS A 517      19.943 -16.495 -55.301  1.00  2.51
ATOM   4697  CG  LYS A 517      19.655 -19.898 -56.882  1.00  0.78
ATOM   4698  CD  LYS A 517      19.869 -21.340 -56.387  1.00  1.27
ATOM   4699  CE  LYS A 517      19.830 -21.458 -54.886  1.00  1.68
ATOM   4700  NZ  LYS A 517      20.125 -22.843 -54.438  1.00  3.80
ATOM   4701  H   ILE A 518      18.658 -16.660 -58.023  1.00  0.27
ATOM   4702  N   ILE A 518      18.749 -16.405 -57.120  1.00  3.78
ATOM   4703  CA  ILE A 518      17.731 -15.548 -56.518  1.00  1.02
ATOM   4704  CB  ILE A 518      17.636 -14.264 -57.277  1.00  0.88
ATOM   4705  C   ILE A 518      16.328 -16.247 -56.558  1.00  0.36
ATOM   4706  O   ILE A 518      15.849 -16.594 -57.646  1.00  3.13
ATOM   4707  CG1 ILE A 518      18.969 -13.573 -57.314  1.00  1.41
ATOM   4708  CD1 ILE A 518      18.974 -12.421 -58.242  1.00  2.71
ATOM   4709  CG2 ILE A 518      16.649 -13.357 -56.589  1.00  3.82
ATOM   4710  H   ALA A 519      16.016 -16.042 -54.584  1.00  4.13
ATOM   4711  N   ALA A 519      15.639 -16.377 -55.371  1.00  4.10
ATOM   4712  CA  ALA A 519      14.311 -17.045 -55.312  1.00  4.22
ATOM   4713  CB  ALA A 519      14.483 -18.526 -55.079  1.00  0.55
ATOM   4714  C   ALA A 519      13.386 -16.461 -54.200  1.00  4.97
ATOM   4715  O   ALA A 519      13.837 -15.963 -53.141  1.00  3.83
ATOM   4716  H   LYS A 520      11.807 -16.899 -55.245  1.00  2.73
ATOM   4717  N   LYS A 520      12.124 -16.506 -54.440  1.00  1.70
ATOM   4718  CA  LYS A 520      11.212 -16.000 -53.504  1.00  2.30
ATOM   4719  CB  LYS A 520       9.978 -15.485 -54.187  1.00  4.75
ATOM   4720  C   LYS A 520      10.909 -17.017 -52.487  1.00  4.84
ATOM   4721  O   LYS A 520      10.607 -18.208 -52.810  1.00  2.56
ATOM   4722  CG  LYS A 520       9.095 -14.651 -53.304  1.00  0.33
ATOM   4723  CD  LYS A 520       7.921 -14.095 -54.104  1.00  0.58
ATOM   4724  CE  LYS A 520       6.992 -13.236 -53.255  1.00  1.83
ATOM   4725  NZ  LYS A 520       5.864 -12.689 -54.072  1.00  3.96
ATOM   4726  H   GLN A 521      11.430 -15.811 -51.133  1.00  1.70
ATOM   4727  N   GLN A 521      11.046 -16.646 -51.305  1.00  1.47
ATOM   4728  CA  GLN A 521      10.695 -17.512 -50.206  1.00  2.97
ATOM   4729  CB  GLN A 521      11.942 -17.875 -49.433  1.00  3.26
ATOM   4730  C   GLN A 521       9.725 -16.909 -49.241  1.00  4.40
ATOM   4731  O   GLN A 521      10.040 -15.952 -48.600  1.00  2.73
ATOM   4732  CG  GLN A 521      12.861 -18.787 -50.160  1.00  4.83
ATOM   4733  CD  GLN A 521      12.258 -20.163 -50.350  1.00  2.95
ATOM   4734  NE2 GLN A 521      12.226 -20.633 -51.595  1.00  0.76
ATOM   4735 HE21 GLN A 521      12.561 -20.092 -52.288  1.00  0.25
ATOM   4736 HE22 GLN A 521      11.870 -21.492 -51.759  1.00  3.09
ATOM   4737  OE1 GLN A 521      11.783 -20.784 -49.392  1.00  3.76
ATOM   4738  H   GLY A 522       8.208 -17.971 -49.880  1.00  0.32
ATOM   4739  N   GLY A 522       8.497 -17.382 -49.217  1.00  4.96
ATOM   4740  CA  GLY A 522       7.554 -16.948 -48.145  1.00  3.46
ATOM   4741  C   GLY A 522       7.665 -15.523 -47.804  1.00  1.65
ATOM   4742  O   GLY A 522       8.232 -16.058 -46.841  1.00  3.06
ATOM   4743  H   SER A 523       7.970 -14.627 -46.115  1.00  4.98
ATOM   4744  N   SER A 523       7.807 -14.487 -47.027  1.00  3.88
ATOM   4745  CA  SER A 523       7.712 -13.154 -47.490  1.00  1.37
ATOM   4746  CB  SER A 523       6.800 -12.303 -46.570  1.00  3.84
ATOM   4747  C   SER A 523       9.072 -12.449 -47.624  1.00  0.87
ATOM   4748  O   SER A 523       9.220 -11.268 -47.194  1.00  0.53
ATOM   4749  OG  SER A 523       5.483 -12.844 -46.480  1.00  1.92
ATOM   4750  H   ALA A 524       9.974 -14.065 -48.315  1.00  0.35
ATOM   4751  N   ALA A 524      10.076 -13.148 -48.163  1.00  1.71
ATOM   4752  CA  ALA A 524      11.325 -12.536 -48.424  1.00  4.52
ATOM   4753  CB  ALA A 524      12.285 -12.833 -47.272  1.00  1.88
ATOM   4754  C   ALA A 524      11.995 -13.041 -49.761  1.00  4.89
ATOM   4755  O   ALA A 524      11.781 -14.153 -50.230  1.00  3.72
ATOM   4756  H   TRP A 525      12.838 -11.347 -49.987  1.00  0.68
ATOM   4757  N   TRP A 525      12.753 -12.165 -50.349  1.00  2.21
ATOM   4758  CA  TRP A 525      13.515 -12.469 -51.475  1.00  3.38
ATOM   4759  CB  TRP A 525      13.816 -11.213 -52.348  1.00  3.47
ATOM   4760  C   TRP A 525      14.676 -12.942 -51.000  1.00  0.46
ATOM   4761  O   TRP A 525      15.284 -12.289 -50.138  1.00  0.16
ATOM   4762  CG  TRP A 525      12.695 -10.748 -53.167  1.00  2.19
ATOM   4763  CD1 TRP A 525      11.882  -9.661 -52.975  1.00  0.28
ATOM   4764  NE1 TRP A 525      11.019  -9.553 -54.001  1.00  3.88
ATOM   4765  HE1 TRP A 525      10.352  -8.877 -54.088  1.00  4.41
ATOM   4766  CD2 TRP A 525      12.241 -11.383 -54.300  1.00  3.61
ATOM   4767  CE2 TRP A 525      11.206 -10.590 -54.838  1.00  0.88
ATOM   4768  CE3 TRP A 525      12.589 -12.567 -54.944  1.00  0.65
ATOM   4769  CZ3 TRP A 525      11.896 -12.936 -56.046  1.00  2.27
ATOM   4770  CH2 TRP A 525      10.862 -12.136 -56.551  1.00  3.00
ATOM   4771  CZ2 TRP A 525      10.479 -10.984 -55.924  1.00  4.96
ATOM   4772  H   VAL A 526      14.589 -14.465 -52.192  1.00  2.26
ATOM   4773  N   VAL A 526      15.091 -14.041 -51.490  1.00  1.91
ATOM   4774  CA  VAL A 526      16.234 -14.671 -50.988  1.00  4.46
ATOM   4775  CB  VAL A 526      15.926 -15.977 -50.394  1.00  0.18
ATOM   4776  C   VAL A 526      17.265 -14.844 -52.038  1.00  4.26
ATOM   4777  O   VAL A 526      16.971 -15.311 -53.145  1.00  2.61
ATOM   4778  CG1 VAL A 526      17.181 -16.590 -49.845  1.00  0.68
ATOM   4779  CG2 VAL A 526      14.865 -15.854 -49.340  1.00  1.23
ATOM   4780  H   VAL A 527      18.644 -14.126 -50.859  1.00  0.44
ATOM   4781  N   VAL A 527      18.477 -14.484 -51.714  1.00  4.76
ATOM   4782  CA  VAL A 527      19.545 -14.634 -52.625  1.00  1.91
ATOM   4783  CB  VAL A 527      20.055 -13.355 -53.055  1.00  0.24
ATOM   4784  C   VAL A 527      20.667 -15.429 -52.024  1.00  3.81
ATOM   4785  O   VAL A 527      20.999 -15.244 -50.878  1.00  4.10
ATOM   4786  CG1 VAL A 527      20.633 -12.602 -51.875  1.00  1.42
ATOM   4787  CG2 VAL A 527      21.105 -13.568 -54.063  1.00  3.38
ATOM   4788  H   GLN A 528      20.937 -16.472 -53.692  1.00  3.77
ATOM   4789  N   GLN A 528      21.247 -16.375 -52.838  1.00  4.24
ATOM   4790  CA  GLN A 528      22.290 -17.254 -52.367  1.00  2.33
ATOM   4791  CB  GLN A 528      21.785 -18.697 -52.265  1.00  3.09
ATOM   4792  C   GLN A 528      23.470 -17.215 -53.315  1.00  3.35
ATOM   4793  O   GLN A 528      23.300 -17.226 -54.522  1.00  3.21
ATOM   4794  CG  GLN A 528      22.736 -19.619 -51.513  1.00  4.62
ATOM   4795  CD  GLN A 528      22.270 -21.081 -51.484  1.00  3.22
ATOM   4796  NE2 GLN A 528      21.817 -21.564 -50.314  1.00  3.80
ATOM   4797 HE21 GLN A 528      21.799 -20.989 -49.568  1.00  2.32
ATOM   4798 HE22 GLN A 528      21.551 -22.466 -50.255  1.00  4.60
ATOM   4799  OE1 GLN A 528      22.248 -21.765 -52.528  1.00  4.08
ATOM   4800  H   TRP A 529      24.748 -17.306 -51.805  1.00  4.24
ATOM   4801  N   TRP A 529      24.684 -17.193 -52.741  1.00  0.86
ATOM   4802  CA  TRP A 529      25.927 -17.073 -53.540  1.00  3.41
ATOM   4803  CB  TRP A 529      26.295 -15.541 -53.700  1.00  3.62
ATOM   4804  C   TRP A 529      27.122 -17.891 -52.937  1.00  0.39
ATOM   4805  O   TRP A 529      27.378 -17.844 -51.689  1.00  1.66
ATOM   4806  CG  TRP A 529      27.651 -15.202 -54.315  1.00  4.39
ATOM   4807  CD1 TRP A 529      27.982 -15.297 -55.622  1.00  2.26
ATOM   4808  NE1 TRP A 529      29.262 -14.834 -55.820  1.00  3.03
ATOM   4809  HE1 TRP A 529      29.704 -14.795 -56.661  1.00  2.60
ATOM   4810  CD2 TRP A 529      28.793 -14.628 -53.653  1.00  2.32
ATOM   4811  CE2 TRP A 529      29.755 -14.369 -54.642  1.00  4.19
ATOM   4812  CE3 TRP A 529      29.090 -14.297 -52.309  1.00  4.39
ATOM   4813  CZ3 TRP A 529      30.325 -13.655 -52.031  1.00  4.36
ATOM   4814  CH2 TRP A 529      31.197 -13.299 -53.072  1.00  0.58
ATOM   4815  CZ2 TRP A 529      30.894 -13.575 -54.389  1.00  4.71
ATOM   4816  H   GLU A 530      27.478 -18.819 -54.705  1.00  0.56
ATOM   4817  N   GLU A 530      27.799 -18.715 -53.821  1.00  4.91
ATOM   4818  CA  GLU A 530      28.991 -19.408 -53.434  1.00  3.97
ATOM   4819  CB  GLU A 530      29.275 -20.565 -54.383  1.00  3.17
ATOM   4820  C   GLU A 530      30.053 -18.423 -53.516  1.00  0.62
ATOM   4821  O   GLU A 530      30.062 -17.636 -54.465  1.00  1.58
ATOM   4822  CG  GLU A 530      28.254 -21.679 -54.294  1.00  2.21
ATOM   4823  CD  GLU A 530      28.521 -22.794 -55.274  1.00  4.61
ATOM   4824  OE1 GLU A 530      29.393 -22.613 -56.154  1.00  3.42
ATOM   4825  OE2 GLU A 530      27.850 -23.835 -55.190  1.00  1.05
ATOM   4826  H   VAL A 531      31.062 -19.128 -52.021  1.00  0.36
ATOM   4827  N   VAL A 531      30.997 -18.444 -52.660  1.00  4.59
ATOM   4828  CA  VAL A 531      31.911 -17.391 -52.678  1.00  0.75
ATOM   4829  CB  VAL A 531      32.576 -17.138 -51.381  1.00  2.83
ATOM   4830  C   VAL A 531      32.902 -17.523 -53.788  1.00  4.40
ATOM   4831  O   VAL A 531      33.517 -18.555 -53.987  1.00  2.48
ATOM   4832  CG1 VAL A 531      33.595 -16.044 -51.561  1.00  3.60
ATOM   4833  CG2 VAL A 531      31.548 -16.701 -50.347  1.00  2.17
ATOM   4834  H   ALA A 532      32.462 -15.697 -54.392  1.00  1.48
ATOM   4835  N   ALA A 532      33.014 -16.432 -54.563  1.00  4.87
ATOM   4836  CA  ALA A 532      33.936 -16.359 -55.651  1.00  1.57
ATOM   4837  CB  ALA A 532      33.195 -16.239 -56.953  1.00  2.10
ATOM   4838  C   ALA A 532      34.798 -15.246 -55.457  1.00  2.95
ATOM   4839  O   ALA A 532      34.407 -14.263 -54.803  1.00  2.78
ATOM   4840  H   ALA A 533      36.224 -16.135 -56.448  1.00  0.04
ATOM   4841  N   ALA A 533      36.010 -15.367 -55.961  1.00  0.08
ATOM   4842  CA  ALA A 533      37.013 -14.379 -55.765  1.00  0.77
ATOM   4843  CB  ALA A 533      38.334 -14.818 -56.435  1.00  4.93
ATOM   4844  C   ALA A 533      36.595 -13.030 -56.290  1.00  4.42
ATOM   4845  O   ALA A 533      36.883 -12.028 -55.658  1.00  3.09
ATOM   4846  H   GLN A 534      35.599 -13.797 -57.786  1.00  0.12
ATOM   4847  N   GLN A 534      35.877 -12.995 -57.396  1.00  4.16
ATOM   4848  CA  GLN A 534      35.545 -11.774 -58.011  1.00  0.40
ATOM   4849  CB  GLN A 534      35.330 -12.008 -59.511  1.00  4.56
ATOM   4850  C   GLN A 534      34.255 -11.233 -57.428  1.00  2.05
ATOM   4851  O   GLN A 534      33.373 -11.977 -57.071  1.00  0.42
ATOM   4852  CG  GLN A 534      36.494 -12.577 -60.291  1.00  2.83
ATOM   4853  CD  GLN A 534      36.099 -12.859 -61.746  1.00  3.79
ATOM   4854  NE2 GLN A 534      37.082 -12.804 -62.671  1.00  3.14
ATOM   4855 HE21 GLN A 534      37.961 -12.617 -62.382  1.00  0.92
ATOM   4856 HE22 GLN A 534      36.882 -12.985 -63.574  1.00  4.49
ATOM   4857  OE1 GLN A 534      34.930 -13.197 -62.022  1.00  2.79
ATOM   4858  H   ARG A 535      34.832  -9.433 -57.790  1.00  1.77
ATOM   4859  N   ARG A 535      34.132  -9.960 -57.415  1.00  0.94
ATOM   4860  CA  ARG A 535      33.041  -9.312 -56.878  1.00  0.96
ATOM   4861  CB  ARG A 535      33.236  -7.770 -56.930  1.00  4.46
ATOM   4862  C   ARG A 535      31.873  -9.620 -57.639  1.00  2.62
ATOM   4863  O   ARG A 535      31.937  -9.727 -58.872  1.00  1.00
ATOM   4864  CG  ARG A 535      32.112  -7.005 -56.200  1.00  1.18
ATOM   4865  CD  ARG A 535      32.312  -5.472 -56.252  1.00  3.76
ATOM   4866  NE  ARG A 535      32.100  -4.864 -57.633  1.00  3.70
ATOM   4867  HE  ARG A 535      31.778  -5.423 -58.330  1.00  2.51
ATOM   4868  CZ  ARG A 535      32.331  -3.565 -57.907  1.00  1.91
ATOM   4869  NH1 ARG A 535      32.830  -2.774 -56.965  1.00  0.36
ATOM   4870  NH2 ARG A 535      32.072  -3.061 -59.100  1.00  0.07
ATOM   4871  H   ARG A 536      30.836  -9.831 -56.004  1.00  1.72
ATOM   4872  N   ARG A 536      30.796  -9.814 -56.966  1.00  3.60
ATOM   4873  CA  ARG A 536      29.510 -10.019 -57.618  1.00  4.80
ATOM   4874  CB  ARG A 536      29.066 -11.403 -57.390  1.00  0.07
ATOM   4875  C   ARG A 536      28.466  -8.993 -57.091  1.00  2.28
ATOM   4876  O   ARG A 536      28.442  -8.705 -55.925  1.00  1.00
ATOM   4877  CG  ARG A 536      29.854 -12.435 -58.104  1.00  3.29
ATOM   4878  CD  ARG A 536      29.553 -12.331 -59.527  1.00  1.92
ATOM   4879  NE  ARG A 536      30.236 -13.240 -60.288  1.00  3.55
ATOM   4880  HE  ARG A 536      29.806 -14.063 -60.499  1.00  3.24
ATOM   4881  CZ  ARG A 536      31.473 -13.050 -60.721  1.00  1.24
ATOM   4882  NH1 ARG A 536      32.087 -11.995 -60.408  1.00  4.13
ATOM   4883  NH2 ARG A 536      32.065 -13.914 -61.503  1.00  4.30
ATOM   4884  H   VAL A 537      27.597  -8.798 -58.908  1.00  0.80
ATOM   4885  N   VAL A 537      27.630  -8.436 -57.988  1.00  2.25
ATOM   4886  CA  VAL A 537      26.661  -7.317 -57.561  1.00  2.24
ATOM   4887  CB  VAL A 537      27.004  -5.945 -58.237  1.00  4.94
ATOM   4888  C   VAL A 537      25.281  -7.621 -57.879  1.00  2.00
ATOM   4889  O   VAL A 537      25.016  -7.753 -59.032  1.00  3.74
ATOM   4890  CG1 VAL A 537      25.964  -4.892 -57.825  1.00  4.08
ATOM   4891  CG2 VAL A 537      28.390  -5.476 -57.861  1.00  1.66
ATOM   4892  H   LEU A 538      24.855  -7.412 -56.010  1.00  1.14
ATOM   4893  N   LEU A 538      24.476  -7.621 -56.853  1.00  0.80
ATOM   4894  CA  LEU A 538      23.101  -7.867 -56.881  1.00  2.84
ATOM   4895  CB  LEU A 538      22.816  -8.785 -55.746  1.00  1.77
ATOM   4896  C   LEU A 538      22.354  -6.542 -56.570  1.00  2.28
ATOM   4897  O   LEU A 538      22.664  -5.899 -55.616  1.00  0.83
ATOM   4898  CG  LEU A 538      21.388  -9.233 -55.593  1.00  1.89
ATOM   4899  CD1 LEU A 538      21.005 -10.131 -56.719  1.00  1.51
ATOM   4900  CD2 LEU A 538      21.169  -9.898 -54.273  1.00  4.14
ATOM   4901  H   ARG A 539      21.267  -6.649 -58.190  1.00  3.29
ATOM   4902  N   ARG A 539      21.434  -6.142 -57.396  1.00  1.42
ATOM   4903  CA  ARG A 539      20.665  -4.943 -57.149  1.00  4.12
ATOM   4904  CB  ARG A 539      20.927  -3.885 -58.200  1.00  3.81
ATOM   4905  C   ARG A 539      19.206  -5.198 -57.160  1.00  1.67
ATOM   4906  O   ARG A 539      18.700  -5.997 -57.982  1.00  3.35
ATOM   4907  CG  ARG A 539      19.935  -2.771 -58.122  1.00  2.67
ATOM   4908  CD  ARG A 539      20.191  -1.670 -59.116  1.00  1.19
ATOM   4909  NE  ARG A 539      19.151  -0.645 -59.015  1.00  4.05
ATOM   4910  HE  ARG A 539      18.478  -0.767 -58.360  1.00  3.09
ATOM   4911  CZ  ARG A 539      19.096   0.422 -59.728  1.00  0.40
ATOM   4912  NH1 ARG A 539      20.013   0.640 -60.654  1.00  2.58
ATOM   4913  NH2 ARG A 539      18.118   1.270 -59.568  1.00  1.15
ATOM   4914  H   ALA A 540      18.960  -4.100 -55.550  1.00  2.10
ATOM   4915  N   ALA A 540      18.509  -4.592 -56.253  1.00  3.31
ATOM   4916  CA  ALA A 540      17.061  -4.662 -56.266  1.00  1.03
ATOM   4917  CB  ALA A 540      16.580  -5.767 -55.345  1.00  2.08
ATOM   4918  C   ALA A 540      16.534  -3.372 -55.772  1.00  0.43
ATOM   4919  O   ALA A 540      17.025  -2.834 -54.823  1.00  4.50
ATOM   4920  H   GLY A 541      15.108  -3.364 -57.068  1.00  0.81
ATOM   4921  N   GLY A 541      15.510  -2.896 -56.366  1.00  1.01
ATOM   4922  CA  GLY A 541      15.029  -1.659 -55.983  1.00  1.09
ATOM   4923  C   GLY A 541      16.125  -0.628 -56.066  1.00  0.70
ATOM   4924  O   GLY A 541      16.931  -0.597 -57.041  1.00  0.05
ATOM   4925  H   LYS A 542      15.511   0.119 -54.397  1.00  4.59
ATOM   4926  N   LYS A 542      16.191   0.175 -55.057  1.00  4.44
ATOM   4927  CA  LYS A 542      17.214   1.161 -54.888  1.00  0.42
ATOM   4928  CB  LYS A 542      16.651   2.334 -54.094  1.00  4.04
ATOM   4929  C   LYS A 542      18.436   0.598 -54.076  1.00  1.75
ATOM   4930  O   LYS A 542      19.393   1.325 -53.832  1.00  4.01
ATOM   4931  CG  LYS A 542      15.519   3.125 -54.758  1.00  4.76
ATOM   4932  CD  LYS A 542      16.014   3.835 -56.017  1.00  3.55
ATOM   4933  CE  LYS A 542      14.933   4.736 -56.643  1.00  0.67
ATOM   4934  NZ  LYS A 542      15.391   5.353 -57.937  1.00  1.69
ATOM   4935  H   LEU A 543      17.646  -1.261 -53.923  1.00  1.18
ATOM   4936  N   LEU A 543      18.370  -0.697 -53.637  1.00  0.50
ATOM   4937  CA  LEU A 543      19.403  -1.256 -52.821  1.00  0.82
ATOM   4938  CB  LEU A 543      18.837  -2.137 -51.715  1.00  2.78
ATOM   4939  C   LEU A 543      20.402  -2.070 -53.660  1.00  2.80
ATOM   4940  O   LEU A 543      20.045  -3.134 -54.287  1.00  4.17
ATOM   4941  CG  LEU A 543      19.855  -2.800 -50.789  1.00  0.74
ATOM   4942  CD1 LEU A 543      20.633  -1.747 -50.055  1.00  2.76
ATOM   4943  CD2 LEU A 543      19.172  -3.719 -49.821  1.00  4.03
ATOM   4944  H   GLU A 544      21.849  -0.847 -53.084  1.00  4.93
ATOM   4945  N   GLU A 544      21.655  -1.596 -53.635  1.00  2.72
ATOM   4946  CA  GLU A 544      22.726  -2.190 -54.387  1.00  4.16
ATOM   4947  CB  GLU A 544      23.586  -1.057 -54.979  1.00  4.51
ATOM   4948  C   GLU A 544      23.573  -3.018 -53.437  1.00  1.36
ATOM   4949  O   GLU A 544      24.147  -2.485 -52.461  1.00  4.76
ATOM   4950  CG  GLU A 544      24.554  -1.491 -56.062  1.00  2.97
ATOM   4951  CD  GLU A 544      25.309  -0.275 -56.744  1.00  2.98
ATOM   4952  OE1 GLU A 544      26.315   0.327 -56.132  1.00  3.77
ATOM   4953  OE2 GLU A 544      24.881   0.111 -57.826  1.00  1.34
ATOM   4954  H   ILE A 545      23.286  -4.596 -54.501  1.00  4.96
ATOM   4955  N   ILE A 545      23.689  -4.258 -53.715  1.00  3.28
ATOM   4956  CA  ILE A 545      24.388  -5.161 -52.857  1.00  3.57
ATOM   4957  CB  ILE A 545      23.510  -6.322 -52.421  1.00  0.65
ATOM   4958  C   ILE A 545      25.605  -5.695 -53.516  1.00  3.92
ATOM   4959  O   ILE A 545      25.520  -6.394 -54.543  1.00  1.53
ATOM   4960  CG1 ILE A 545      22.304  -5.786 -51.574  1.00  0.92
ATOM   4961  CD1 ILE A 545      21.261  -6.774 -51.285  1.00  4.11
ATOM   4962  CG2 ILE A 545      24.343  -7.314 -51.648  1.00  4.79
ATOM   4963  H   HIS A 546      26.724  -4.935 -52.034  1.00  2.98
ATOM   4964  N   HIS A 546      26.753  -5.443 -52.884  1.00  3.15
ATOM   4965  CA  HIS A 546      28.009  -5.916 -53.353  1.00  0.42
ATOM   4966  CB  HIS A 546      29.070  -4.804 -53.091  1.00  3.06
ATOM   4967  C   HIS A 546      28.382  -7.158 -52.584  1.00  3.67
ATOM   4968  O   HIS A 546      28.449  -7.146 -51.370  1.00  3.13
ATOM   4969  CG  HIS A 546      28.934  -3.563 -53.968  1.00  1.36
ATOM   4970  ND1 HIS A 546      29.613  -3.419 -55.156  1.00  4.88
ATOM   4971  HD1 HIS A 546      30.235  -4.036 -55.525  1.00  3.48
ATOM   4972  CE1 HIS A 546      29.307  -2.259 -55.681  1.00  1.60
ATOM   4973  NE2 HIS A 546      28.268  -1.751 -54.997  1.00  4.44
ATOM   4974  HE2 HIS A 546      27.762  -0.990 -55.263  1.00  3.96
ATOM   4975  CD2 HIS A 546      27.991  -2.567 -53.952  1.00  0.14
ATOM   4976  H   LEU A 547      28.433  -8.238 -54.307  1.00  1.87
ATOM   4977  N   LEU A 547      28.599  -8.254 -53.305  1.00  2.53
ATOM   4978  CA  LEU A 547      29.018  -9.492 -52.668  1.00  3.77
ATOM   4979  CB  LEU A 547      28.278 -10.632 -53.325  1.00  2.21
ATOM   4980  C   LEU A 547      30.544  -9.700 -52.910  1.00  1.68
ATOM   4981  O   LEU A 547      31.001  -9.882 -54.102  1.00  4.07
ATOM   4982  CG  LEU A 547      26.775 -10.536 -53.332  1.00  1.29
ATOM   4983  CD1 LEU A 547      26.169 -11.714 -54.084  1.00  3.44
ATOM   4984  CD2 LEU A 547      26.267 -10.477 -51.933  1.00  3.68
ATOM   4985  H   LEU A 548      30.849  -9.728 -50.961  1.00  3.74
ATOM   4986  N   LEU A 548      31.293  -9.759 -51.791  1.00  2.61
ATOM   4987  CA  LEU A 548      32.760  -9.827 -51.770  1.00  4.99
ATOM   4988  CB  LEU A 548      33.275  -8.655 -51.054  1.00  1.03
ATOM   4989  C   LEU A 548      33.460 -11.084 -51.123  1.00  0.12
ATOM   4990  O   LEU A 548      32.999 -11.697 -50.121  1.00  2.99
ATOM   4991  CG  LEU A 548      32.972  -7.358 -51.601  1.00  0.45
ATOM   4992  CD1 LEU A 548      33.528  -6.316 -50.655  1.00  4.08
ATOM   4993  CD2 LEU A 548      33.619  -7.255 -52.984  1.00  3.61
ATOM   4994  H   TRP A 549      34.848 -10.965 -52.436  1.00  3.47
ATOM   4995  N   TRP A 549      34.565 -11.399 -51.641  1.00  0.18
ATOM   4996  CA  TRP A 549      35.373 -12.396 -51.085  1.00  0.64
ATOM   4997  CB  TRP A 549      36.256 -13.100 -52.208  1.00  3.30
ATOM   4998  C   TRP A 549      36.198 -11.664 -49.939  1.00  1.03
ATOM   4999  O   TRP A 549      36.481 -10.460 -50.054  1.00  4.83
ATOM   5000  CG  TRP A 549      37.452 -13.978 -51.757  1.00  0.35
ATOM   5001  CD1 TRP A 549      37.425 -15.042 -50.943  1.00  1.06
ATOM   5002  NE1 TRP A 549      38.712 -15.575 -50.809  1.00  3.62
ATOM   5003  HE1 TRP A 549      38.941 -16.321 -50.264  1.00  2.18
ATOM   5004  CD2 TRP A 549      38.829 -13.864 -52.239  1.00  0.36
ATOM   5005  CE2 TRP A 549      39.565 -14.895 -51.632  1.00  4.13
ATOM   5006  CE3 TRP A 549      39.472 -13.045 -53.237  1.00  3.65
ATOM   5007  CZ3 TRP A 549      40.765 -13.358 -53.618  1.00  3.14
ATOM   5008  CH2 TRP A 549      41.451 -14.437 -53.034  1.00  2.39
ATOM   5009  CZ2 TRP A 549      40.887 -15.189 -52.002  1.00  0.33
ATOM   5010  H   ARG A 550      36.304 -13.264 -48.796  1.00  1.91
ATOM   5011  N   ARG A 550      36.503 -12.334 -48.855  1.00  3.28
ATOM   5012  CA  ARG A 550      37.131 -11.658 -47.736  1.00  2.71
ATOM   5013  CB  ARG A 550      37.589 -12.666 -46.741  1.00  2.66
ATOM   5014  C   ARG A 550      38.359 -10.976 -48.170  1.00  3.61
ATOM   5015  O   ARG A 550      38.563  -9.781 -47.857  1.00  3.51
ATOM   5016  CG  ARG A 550      38.216 -12.055 -45.483  1.00  1.00
ATOM   5017  CD  ARG A 550      38.781 -13.137 -44.584  1.00  4.40
ATOM   5018  NE  ARG A 550      39.958 -13.765 -45.225  1.00  1.17
ATOM   5019  HE  ARG A 550      40.260 -13.385 -46.041  1.00  0.90
ATOM   5020  CZ  ARG A 550      40.651 -14.799 -44.741  1.00  0.02
ATOM   5021  NH1 ARG A 550      40.282 -15.390 -43.610  1.00  3.62
ATOM   5022  NH2 ARG A 550      41.741 -15.221 -45.379  1.00  1.19
ATOM   5023  H   ASN A 551      38.962 -12.515 -49.310  1.00  4.20
ATOM   5024  N   ASN A 551      39.202 -11.666 -48.987  1.00  2.15
ATOM   5025  CA  ASN A 551      40.440 -11.076 -49.352  1.00  3.35
ATOM   5026  CB  ASN A 551      41.424 -12.069 -49.865  1.00  1.38
ATOM   5027  C   ASN A 551      40.231  -9.776 -50.266  1.00  2.11
ATOM   5028  O   ASN A 551      41.105  -8.944 -50.374  1.00  4.51
ATOM   5029  CG  ASN A 551      41.927 -13.004 -48.695  1.00  4.57
ATOM   5030  ND2 ASN A 551      42.413 -14.201 -49.060  1.00  0.39
ATOM   5031 HD21 ASN A 551      42.417 -14.425 -49.972  1.00  0.49
ATOM   5032 HD22 ASN A 551      42.754 -14.783 -48.402  1.00  1.51
ATOM   5033  OD1 ASN A 551      41.818 -12.649 -47.463  1.00  4.57
ATOM   5034  H   ASP A 552      38.456 -10.351 -51.005  1.00  3.84
ATOM   5035  N   ASP A 552      39.096  -9.657 -50.989  1.00  1.73
ATOM   5036  CA  ASP A 552      38.863  -8.428 -51.716  1.00  0.20
ATOM   5037  CB  ASP A 552      37.939  -8.542 -52.859  1.00  3.91
ATOM   5038  C   ASP A 552      38.343  -7.350 -50.749  1.00  3.46
ATOM   5039  O   ASP A 552      38.693  -6.138 -50.877  1.00  3.70
ATOM   5040  CG  ASP A 552      38.025  -7.307 -53.742  1.00  2.82
ATOM   5041  OD1 ASP A 552      39.128  -7.034 -54.252  1.00  0.78
ATOM   5042  OD2 ASP A 552      36.993  -6.551 -53.895  1.00  0.42
ATOM   5043  H   ALA A 553      37.346  -8.698 -49.613  1.00  1.94
ATOM   5044  N   ALA A 553      37.503  -7.795 -49.711  1.00  0.19
ATOM   5045  CA  ALA A 553      36.879  -6.830 -48.719  1.00  1.90
ATOM   5046  CB  ALA A 553      35.951  -7.552 -47.716  1.00  1.79
ATOM   5047  C   ALA A 553      37.960  -6.118 -48.012  1.00  3.81
ATOM   5048  O   ALA A 553      37.811  -4.923 -47.639  1.00  4.84
ATOM   5049  H   TYR A 554      39.153  -7.641 -48.217  1.00  1.40
ATOM   5050  N   TYR A 554      39.072  -6.773 -47.857  1.00  0.06
ATOM   5051  CA  TYR A 554      40.202  -6.201 -47.125  1.00  2.04
ATOM   5052  CB  TYR A 554      41.402  -7.143 -47.101  1.00  2.39
ATOM   5053  C   TYR A 554      40.640  -4.934 -47.736  1.00  0.68
ATOM   5054  O   TYR A 554      41.144  -4.117 -47.046  1.00  0.33
ATOM   5055  CG  TYR A 554      41.292  -8.262 -46.083  1.00  3.87
ATOM   5056  CD1 TYR A 554      40.465  -8.121 -45.021  1.00  1.01
ATOM   5057  CE1 TYR A 554      40.387  -9.106 -44.025  1.00  1.12
ATOM   5058  CZ  TYR A 554      41.168 -10.249 -44.126  1.00  1.60
ATOM   5059  CD2 TYR A 554      42.088  -9.427 -46.163  1.00  0.39
ATOM   5060  CE2 TYR A 554      42.035 -10.403 -45.171  1.00  1.99
ATOM   5061  OH  TYR A 554      41.144 -11.182 -43.114  1.00  0.07
ATOM   5062  H   GLN A 555      40.156  -5.495 -49.591  1.00  3.62
ATOM   5063  N   GLN A 555      40.507  -4.789 -49.092  1.00  3.75
ATOM   5064  CA  GLN A 555      40.898  -3.475 -49.810  1.00  2.78
ATOM   5065  CB  GLN A 555      41.231  -3.757 -51.258  1.00  2.77
ATOM   5066  C   GLN A 555      39.695  -2.376 -49.817  1.00  2.57
ATOM   5067  O   GLN A 555      39.750  -1.366 -50.580  1.00  2.78
ATOM   5068  CG  GLN A 555      41.809  -5.089 -51.541  1.00  3.69
ATOM   5069  CD  GLN A 555      42.039  -5.269 -53.040  1.00  2.81
ATOM   5070  NE2 GLN A 555      42.052  -6.534 -53.512  1.00  3.47
ATOM   5071 HE21 GLN A 555      41.906  -7.240 -52.906  1.00  4.08
ATOM   5072 HE22 GLN A 555      42.221  -6.688 -54.427  1.00  1.96
ATOM   5073  OE1 GLN A 555      42.145  -4.291 -53.772  1.00  4.29
ATOM   5074  H   HIS A 556      38.733  -3.248 -48.355  1.00  3.73
ATOM   5075  N   HIS A 556      38.722  -2.520 -48.958  1.00  1.29
ATOM   5076  CA  HIS A 556      37.572  -1.554 -48.944  1.00  2.06
ATOM   5077  CB  HIS A 556      36.197  -2.327 -49.076  1.00  2.41
ATOM   5078  C   HIS A 556      37.567  -0.721 -47.623  1.00  1.96
ATOM   5079  O   HIS A 556      38.097  -1.190 -46.586  1.00  2.08
ATOM   5080  CG  HIS A 556      35.847  -2.969 -50.476  1.00  4.80
ATOM   5081  ND1 HIS A 556      35.148  -2.324 -51.450  1.00  1.71
ATOM   5082  HD1 HIS A 556      34.776  -1.451 -51.387  1.00  2.08
ATOM   5083  CE1 HIS A 556      34.973  -3.151 -52.478  1.00  1.86
ATOM   5084  NE2 HIS A 556      35.691  -4.218 -52.270  1.00  3.82
ATOM   5085  HE2 HIS A 556      35.827  -4.914 -52.903  1.00  3.04
ATOM   5086  CD2 HIS A 556      36.264  -4.133 -51.024  1.00  3.31
ATOM   5087  H   TRP A 557      36.697   0.894 -48.513  1.00  0.97
ATOM   5088  N   TRP A 557      37.017   0.547 -47.684  1.00  4.93
ATOM   5089  CA  TRP A 557      36.904   1.372 -46.468  1.00  1.97
ATOM   5090  CB  TRP A 557      38.291   2.048 -46.195  1.00  3.35
ATOM   5091  C   TRP A 557      35.778   2.368 -46.617  1.00  4.64
ATOM   5092  O   TRP A 557      35.323   2.662 -47.751  1.00  1.16
ATOM   5093  CG  TRP A 557      38.654   2.906 -47.305  1.00  4.38
ATOM   5094  CD1 TRP A 557      39.161   2.498 -48.475  1.00  4.40
ATOM   5095  NE1 TRP A 557      39.271   3.529 -49.295  1.00  1.85
ATOM   5096  HE1 TRP A 557      39.583   3.485 -50.193  1.00  0.29
ATOM   5097  CD2 TRP A 557      38.636   4.337 -47.354  1.00  0.53
ATOM   5098  CE2 TRP A 557      38.922   4.689 -48.607  1.00  0.60
ATOM   5099  CE3 TRP A 557      38.396   5.300 -46.451  1.00  2.38
ATOM   5100  CZ3 TRP A 557      38.496   6.667 -46.863  1.00  1.04
ATOM   5101  CH2 TRP A 557      38.734   6.981 -48.140  1.00  4.70
ATOM   5102  CZ2 TRP A 557      38.824   6.049 -49.061  1.00  1.74
ATOM   5103  H   VAL A 558      35.792   2.703 -44.688  1.00  3.71
ATOM   5104  N   VAL A 558      35.339   2.902 -45.489  1.00  3.90
ATOM   5105  CA  VAL A 558      34.205   3.788 -45.448  1.00  4.58
ATOM   5106  CB  VAL A 558      33.108   3.128 -44.606  1.00  1.57
ATOM   5107  C   VAL A 558      34.607   5.136 -44.823  1.00  4.20
ATOM   5108  O   VAL A 558      35.177   5.171 -43.679  1.00  1.22
ATOM   5109  CG1 VAL A 558      31.887   3.969 -44.514  1.00  2.84
ATOM   5110  CG2 VAL A 558      32.796   1.742 -45.119  1.00  1.47
ATOM   5111  H   LEU A 559      33.984   6.152 -46.446  1.00  0.84
ATOM   5112  N   LEU A 559      34.361   6.257 -45.578  1.00  1.08
ATOM   5113  CA  LEU A 559      34.620   7.632 -45.074  1.00  2.94
ATOM   5114  CB  LEU A 559      35.447   8.402 -45.968  1.00  1.14
ATOM   5115  C   LEU A 559      33.389   8.466 -44.825  1.00  0.14
ATOM   5116  O   LEU A 559      32.559   8.604 -45.685  1.00  4.59
ATOM   5117  CG  LEU A 559      36.579   9.150 -45.330  1.00  4.33
ATOM   5118  CD1 LEU A 559      36.251  10.606 -45.354  1.00  4.88
ATOM   5119  CD2 LEU A 559      36.891   8.659 -43.928  1.00  0.35
ATOM   5120  H   GLU A 560      33.913   8.767 -43.000  1.00  1.63
ATOM   5121  N   GLU A 560      33.273   8.983 -43.661  1.00  3.80
ATOM   5122  CA  GLU A 560      32.237   9.885 -43.332  1.00  3.68
ATOM   5123  CB  GLU A 560      32.350  10.194 -41.799  1.00  0.17
ATOM   5124  C   GLU A 560      32.485  11.170 -44.109  1.00  4.83
ATOM   5125  O   GLU A 560      33.287  12.008 -43.664  1.00  3.36
ATOM   5126  CG  GLU A 560      33.038   9.053 -41.058  1.00  3.55
ATOM   5127  CD  GLU A 560      33.017   9.111 -39.584  1.00  2.63
ATOM   5128  OE1 GLU A 560      32.123   9.707 -39.024  1.00  2.88
ATOM   5129  OE2 GLU A 560      33.922   8.498 -38.962  1.00  0.59
ATOM   5130  H   LEU A 561      31.168  10.784 -45.498  1.00  1.92
ATOM   5131  N   LEU A 561      31.833  11.383 -45.201  1.00  1.27
ATOM   5132  CA  LEU A 561      32.159  12.528 -45.955  1.00  2.34
ATOM   5133  CB  LEU A 561      31.609  12.495 -47.364  1.00  0.85
ATOM   5134  C   LEU A 561      31.679  13.724 -45.344  1.00  1.90
ATOM   5135  O   LEU A 561      30.559  13.813 -44.921  1.00  2.52
ATOM   5136  CG  LEU A 561      32.186  11.540 -48.341  1.00  0.96
ATOM   5137  CD1 LEU A 561      31.385  11.587 -49.640  1.00  0.35
ATOM   5138  CD2 LEU A 561      33.652  11.871 -48.623  1.00  0.13
ATOM   5139  N   PRO A 562      32.543  14.642 -45.246  1.00  0.93
ATOM   5140  CA  PRO A 562      32.281  15.951 -44.679  1.00  1.13
ATOM   5141  CB  PRO A 562      33.639  16.493 -44.462  1.00  4.39
ATOM   5142  C   PRO A 562      31.453  16.819 -45.687  1.00  4.53
ATOM   5143  O   PRO A 562      31.353  16.455 -46.809  1.00  0.83
ATOM   5144  CG  PRO A 562      34.441  15.881 -45.534  1.00  0.39
ATOM   5145  CD  PRO A 562      33.940  14.507 -45.636  1.00  2.43
ATOM   5146  H   ALA A 563      30.873  18.145 -44.360  1.00  4.05
ATOM   5147  N   ALA A 563      30.815  17.891 -45.257  1.00  1.80
ATOM   5148  CA  ALA A 563      30.024  18.721 -46.204  1.00  3.80
ATOM   5149  CB  ALA A 563      29.288  19.840 -45.453  1.00  3.59
ATOM   5150  C   ALA A 563      30.921  19.325 -47.319  1.00  1.79
ATOM   5151  O   ALA A 563      30.494  19.424 -48.497  1.00  2.09
ATOM   5152  H   LYS A 564      32.365  19.744 -46.024  1.00  3.81
ATOM   5153  N   LYS A 564      32.127  19.777 -46.940  1.00  3.34
ATOM   5154  CA  LYS A 564      33.084  20.313 -47.900  1.00  3.75
ATOM   5155  CB  LYS A 564      32.669  21.665 -48.330  1.00  3.77
ATOM   5156  C   LYS A 564      34.389  20.462 -47.252  1.00  3.64
ATOM   5157  O   LYS A 564      34.448  20.945 -46.135  1.00  3.70
ATOM   5158  CG  LYS A 564      32.809  22.711 -47.231  1.00  0.04
ATOM   5159  CD  LYS A 564      32.421  24.112 -47.751  1.00  3.11
ATOM   5160  CE  LYS A 564      32.612  25.214 -46.683  1.00  1.80
ATOM   5161  NZ  LYS A 564      32.247  26.562 -47.207  1.00  0.96
ATOM   5162  H   GLN A 565      35.405  19.937 -48.862  1.00  3.52
ATOM   5163  N   GLN A 565      35.473  20.152 -47.955  1.00  2.44
ATOM   5164  CA  GLN A 565      36.801  20.176 -47.286  1.00  4.57
ATOM   5165  CB  GLN A 565      37.180  21.584 -46.815  1.00  2.49
ATOM   5166  C   GLN A 565      36.823  19.163 -46.125  1.00  1.46
ATOM   5167  O   GLN A 565      35.749  18.778 -45.591  1.00  4.52
ATOM   5168  CG  GLN A 565      37.397  22.540 -47.969  1.00  4.42
ATOM   5169  CD  GLN A 565      38.630  22.171 -48.811  1.00  3.64
ATOM   5170  NE2 GLN A 565      38.474  22.170 -50.139  1.00  4.21
ATOM   5171 HE21 GLN A 565      37.633  22.409 -50.490  1.00  1.17
ATOM   5172 HE22 GLN A 565      39.200  21.946 -50.691  1.00  2.04
ATOM   5173  OE1 GLN A 565      39.714  21.943 -48.274  1.00  3.49
ATOM   5174  N   PRO A 566      38.034  18.698 -45.739  1.00  4.14
ATOM   5175  CA  PRO A 566      38.182  17.712 -44.658  1.00  2.86
ATOM   5176  CB  PRO A 566      39.680  17.293 -44.758  1.00  0.19
ATOM   5177  C   PRO A 566      37.751  18.206 -43.218  1.00  1.07
ATOM   5178  O   PRO A 566      38.592  18.537 -42.352  1.00  3.90
ATOM   5179  CG  PRO A 566      40.347  18.498 -45.348  1.00  3.19
ATOM   5180  CD  PRO A 566      39.362  19.025 -46.354  1.00  4.90
ATOM   5181  H   ILE A 567      35.862  17.801 -43.584  1.00  0.07
ATOM   5182  N   ILE A 567      36.459  18.168 -42.955  1.00  4.78
ATOM   5183  CA  ILE A 567      35.952  18.680 -41.743  1.00  4.90
ATOM   5184  CB  ILE A 567      34.519  19.081 -41.871  1.00  4.62
ATOM   5185  C   ILE A 567      36.053  17.623 -40.681  1.00  4.94
ATOM   5186  O   ILE A 567      35.581  16.526 -40.827  1.00  2.37
ATOM   5187  CG1 ILE A 567      34.355  20.148 -42.929  1.00  0.04
ATOM   5188  CD1 ILE A 567      32.953  20.365 -43.293  1.00  0.94
ATOM   5189  CG2 ILE A 567      34.014  19.581 -40.506  1.00  1.95
ATOM   5190  H   ALA A 568      37.102  18.862 -39.760  1.00  4.53
ATOM   5191  N   ALA A 568      36.737  18.017 -39.686  1.00  2.76
ATOM   5192  CA  ALA A 568      37.080  17.258 -38.438  1.00  0.03
ATOM   5193  CB  ALA A 568      38.174  17.950 -37.810  1.00  3.30
ATOM   5194  C   ALA A 568      35.885  17.049 -37.357  1.00  2.99
ATOM   5195  O   ALA A 568      34.793  17.468 -37.575  1.00  3.24
ATOM   5196  H   ASN A 569      37.042  15.831 -36.144  1.00  1.09
ATOM   5197  N   ASN A 569      36.206  16.255 -36.180  1.00  1.08
ATOM   5198  CA  ASN A 569      35.243  16.050 -35.019  1.00  3.18
ATOM   5199  CB  ASN A 569      34.808  17.437 -34.459  1.00  4.13
ATOM   5200  C   ASN A 569      34.026  15.255 -35.383  1.00  0.31
ATOM   5201  O   ASN A 569      32.946  15.706 -35.178  1.00  2.36
ATOM   5202  CG  ASN A 569      35.996  18.284 -33.990  1.00  2.75
ATOM   5203  ND2 ASN A 569      36.016  19.550 -34.359  1.00  2.85
ATOM   5204 HD21 ASN A 569      35.314  19.874 -34.897  1.00  0.13
ATOM   5205 HD22 ASN A 569      36.716  20.109 -34.063  1.00  0.28
ATOM   5206  OD1 ASN A 569      36.893  17.798 -33.331  1.00  2.88
ATOM   5207  H   TYR A 570      35.081  13.707 -35.943  1.00  0.56
ATOM   5208  N   TYR A 570      34.209  14.061 -35.888  1.00  3.69
ATOM   5209  CA  TYR A 570      33.074  13.260 -36.396  1.00  4.44
ATOM   5210  CB  TYR A 570      33.686  12.058 -37.136  1.00  2.51
ATOM   5211  C   TYR A 570      32.081  12.699 -35.228  1.00  3.35
ATOM   5212  O   TYR A 570      31.927  11.461 -35.052  1.00  4.68
ATOM   5213  CG  TYR A 570      34.556  12.459 -38.327  1.00  1.98
ATOM   5214  CD1 TYR A 570      35.933  12.432 -38.223  1.00  0.05
ATOM   5215  CE1 TYR A 570      36.704  12.851 -39.221  1.00  3.52
ATOM   5216  CZ  TYR A 570      36.129  13.247 -40.400  1.00  4.42
ATOM   5217  CD2 TYR A 570      34.001  12.901 -39.500  1.00  4.95
ATOM   5218  CE2 TYR A 570      34.773  13.305 -40.523  1.00  4.28
ATOM   5219  OH  TYR A 570      36.893  13.744 -41.370  1.00  0.81
ATOM   5220  H   SER A 571      31.455  14.523 -34.794  1.00  1.87
ATOM   5221  N   SER A 571      31.380  13.622 -34.547  1.00  0.47
ATOM   5222  CA  SER A 571      30.467  13.283 -33.442  1.00  2.87
ATOM   5223  CB  SER A 571      30.068  14.547 -32.732  1.00  3.82
ATOM   5224  C   SER A 571      29.204  12.607 -33.967  1.00  3.68
ATOM   5225  O   SER A 571      28.461  11.938 -33.198  1.00  4.96
ATOM   5226  OG  SER A 571      29.278  15.343 -33.598  1.00  1.42
ATOM   5227  H   SER A 572      29.594  13.199 -35.777  1.00  3.81
ATOM   5228  N   SER A 572      28.989  12.722 -35.246  1.00  0.86
ATOM   5229  CA  SER A 572      27.807  12.155 -35.884  1.00  3.59
ATOM   5230  CB  SER A 572      26.739  13.248 -36.062  1.00  2.15
ATOM   5231  C   SER A 572      28.144  11.640 -37.212  1.00  2.82
ATOM   5232  O   SER A 572      27.992  12.339 -38.219  1.00  2.91
ATOM   5233  OG  SER A 572      25.541  12.707 -36.624  1.00  4.42
ATOM   5234  N   PRO A 573      28.563  10.386 -37.296  1.00  0.38
ATOM   5235  CA  PRO A 573      28.909   9.823 -38.586  1.00  0.25
ATOM   5236  CB  PRO A 573      29.230   8.354 -38.259  1.00  2.15
ATOM   5237  C   PRO A 573      27.735   9.940 -39.544  1.00  0.24
ATOM   5238  O   PRO A 573      26.579   9.733 -39.151  1.00  4.82
ATOM   5239  CG  PRO A 573      29.637   8.398 -36.807  1.00  1.45
ATOM   5240  CD  PRO A 573      28.714   9.415 -36.202  1.00  3.17
ATOM   5241  H   SER A 574      28.886  10.391 -41.034  1.00  3.72
ATOM   5242  N   SER A 574      27.999  10.292 -40.761  1.00  4.48
ATOM   5243  CA  SER A 574      26.912  10.527 -41.739  1.00  2.58
ATOM   5244  CB  SER A 574      27.270  11.668 -42.681  1.00  3.42
ATOM   5245  C   SER A 574      26.462   9.264 -42.559  1.00  1.54
ATOM   5246  O   SER A 574      27.268   8.457 -42.972  1.00  2.54
ATOM   5247  OG  SER A 574      26.269  11.821 -43.668  1.00  2.61
ATOM   5248  H   LYS A 575      24.598   9.863 -42.517  1.00  1.69
ATOM   5249  N   LYS A 575      25.180   9.189 -42.847  1.00  3.81
ATOM   5250  CA  LYS A 575      24.586   8.085 -43.679  1.00  0.56
ATOM   5251  CB  LYS A 575      23.063   8.275 -43.732  1.00  0.10
ATOM   5252  C   LYS A 575      25.203   8.150 -45.134  1.00  4.15
ATOM   5253  O   LYS A 575      25.302   7.146 -45.842  1.00  2.96
ATOM   5254  CG  LYS A 575      22.364   8.062 -42.364  1.00  2.19
ATOM   5255  CD  LYS A 575      20.830   8.235 -42.475  1.00  1.29
ATOM   5256  CE  LYS A 575      20.123   8.018 -41.120  1.00  2.84
ATOM   5257  NZ  LYS A 575      18.645   8.190 -41.229  1.00  1.88
ATOM   5258  H   GLU A 576      25.327  10.091 -44.916  1.00  4.20
ATOM   5259  N   GLU A 576      25.541   9.389 -45.514  1.00  4.11
ATOM   5260  CA  GLU A 576      26.223   9.774 -46.791  1.00  0.16
ATOM   5261  CB  GLU A 576      26.155  11.230 -47.038  1.00  0.42
ATOM   5262  C   GLU A 576      27.652   9.269 -46.872  1.00  1.00
ATOM   5263  O   GLU A 576      28.354   9.503 -47.898  1.00  3.38
ATOM   5264  CG  GLU A 576      24.753  11.710 -47.277  1.00  3.49
ATOM   5265  CD  GLU A 576      24.677  13.196 -47.531  1.00  1.09
ATOM   5266  OE1 GLU A 576      25.705  13.864 -47.431  1.00  2.43
ATOM   5267  OE2 GLU A 576      23.566  13.703 -47.791  1.00  3.97
ATOM   5268  H   THR A 577      27.610   8.654 -45.009  1.00  3.06
ATOM   5269  N   THR A 577      28.132   8.683 -45.788  1.00  1.60
ATOM   5270  CA  THR A 577      29.374   8.129 -45.755  1.00  1.31
ATOM   5271  CB  THR A 577      29.485   7.147 -44.546  1.00  4.00
ATOM   5272  C   THR A 577      29.574   7.361 -47.047  1.00  4.12
ATOM   5273  O   THR A 577      28.628   6.669 -47.557  1.00  3.90
ATOM   5274  CG2 THR A 577      28.634   5.907 -44.759  1.00  0.29
ATOM   5275  OG1 THR A 577      30.764   6.753 -44.400  1.00  1.12
ATOM   5276  H   VAL A 578      31.455   7.853 -47.049  1.00  3.71
ATOM   5277  N   VAL A 578      30.772   7.402 -47.535  1.00  3.81
ATOM   5278  CA  VAL A 578      31.065   6.864 -48.771  1.00  3.69
ATOM   5279  CB  VAL A 578      31.807   7.880 -49.650  1.00  4.70
ATOM   5280  C   VAL A 578      31.890   5.675 -48.648  1.00  0.14
ATOM   5281  O   VAL A 578      32.820   5.628 -47.865  1.00  3.74
ATOM   5282  CG1 VAL A 578      33.232   8.116 -49.113  1.00  3.79
ATOM   5283  CG2 VAL A 578      31.847   7.422 -51.076  1.00  2.20
ATOM   5284  H   ILE A 579      30.837   4.812 -50.096  1.00  3.20
ATOM   5285  N   ILE A 579      31.573   4.682 -49.479  1.00  1.85
ATOM   5286  CA  ILE A 579      32.252   3.439 -49.472  1.00  1.99
ATOM   5287  CB  ILE A 579      31.291   2.295 -49.618  1.00  0.09
ATOM   5288  C   ILE A 579      33.153   3.477 -50.656  1.00  4.57
ATOM   5289  O   ILE A 579      32.694   3.791 -51.783  1.00  0.19
ATOM   5290  CG1 ILE A 579      30.295   2.271 -48.495  1.00  2.13
ATOM   5291  CD1 ILE A 579      29.145   1.316 -48.766  1.00  2.23
ATOM   5292  CG2 ILE A 579      32.038   0.954 -49.695  1.00  4.06
ATOM   5293  H   VAL A 580      34.663   3.048 -49.490  1.00  3.41
ATOM   5294  N   VAL A 580      34.438   3.253 -50.380  1.00  0.75
ATOM   5295  CA  VAL A 580      35.549   3.325 -51.361  1.00  4.57
ATOM   5296  CB  VAL A 580      36.414   4.568 -51.155  1.00  1.61
ATOM   5297  C   VAL A 580      36.488   2.064 -51.348  1.00  2.00
ATOM   5298  O   VAL A 580      36.780   1.529 -50.311  1.00  0.89
ATOM   5299  CG1 VAL A 580      37.616   4.565 -52.125  1.00  0.14
ATOM   5300  CG2 VAL A 580      35.623   5.823 -51.302  1.00  4.13
ATOM   5301  H   LYS A 581      36.532   1.940 -53.340  1.00  0.96
ATOM   5302  N   LYS A 581      36.881   1.563 -52.541  1.00  3.01
ATOM   5303  CA  LYS A 581      37.892   0.453 -52.643  1.00  2.91
ATOM   5304  CB  LYS A 581      37.345  -0.723 -53.471  1.00  2.65
ATOM   5305  C   LYS A 581      39.236   0.920 -53.338  1.00  1.75
ATOM   5306  O   LYS A 581      39.214   1.587 -54.389  1.00  1.04
ATOM   5307  CG  LYS A 581      38.407  -1.794 -53.784  1.00  0.18
ATOM   5308  CD  LYS A 581      37.872  -2.856 -54.703  1.00  0.30
ATOM   5309  CE  LYS A 581      38.937  -3.843 -55.114  1.00  2.04
ATOM   5310  NZ  LYS A 581      38.394  -4.845 -56.072  1.00  0.99
ATOM   5311  H   GLY A 582      40.365   0.225 -51.859  1.00  4.57
ATOM   5312  N   GLY A 582      40.388   0.615 -52.706  1.00  4.91
ATOM   5313  CA  GLY A 582      41.716   0.877 -53.352  1.00  4.19
ATOM   5314  C   GLY A 582      42.897   1.044 -52.355  1.00  0.44
ATOM   5315  O   GLY A 582      42.697   1.082 -51.159  1.00  0.20
ATOM   5316  H   GLY A 583      44.209   1.129 -53.826  1.00  3.93
ATOM   5317  N   GLY A 583      44.121   1.195 -52.900  1.00  0.20
ATOM   5318  CA  GLY A 583      45.349   1.483 -52.081  1.00  2.67
ATOM   5319  C   GLY A 583      45.723   0.409 -51.032  1.00  1.73
ATOM   5320  O   GLY A 583      45.570  -0.798 -51.267  1.00  0.41
ATOM   5321  H   TYR A 584      46.484   1.804 -49.822  1.00  3.76
ATOM   5322  N   TYR A 584      46.275   0.887 -49.875  1.00  0.31
ATOM   5323  CA  TYR A 584      46.589   0.024 -48.701  1.00  1.26
ATOM   5324  CB  TYR A 584      48.101  -0.035 -48.505  1.00  0.32
ATOM   5325  C   TYR A 584      46.002   0.690 -47.509  1.00  1.41
ATOM   5326  O   TYR A 584      45.498   0.046 -46.542  1.00  4.78
ATOM   5327  CG  TYR A 584      48.808  -0.898 -49.543  1.00  3.49
ATOM   5328  CD1 TYR A 584      49.287  -0.338 -50.731  1.00  1.70
ATOM   5329  CE1 TYR A 584      49.876  -1.113 -51.687  1.00  4.28
ATOM   5330  CZ  TYR A 584      49.955  -2.488 -51.497  1.00  3.75
ATOM   5331  CD2 TYR A 584      49.006  -2.241 -49.334  1.00  1.57
ATOM   5332  CE2 TYR A 584      49.594  -3.039 -50.306  1.00  4.11
ATOM   5333  OH  TYR A 584      50.565  -3.260 -52.433  1.00  4.59
ATOM   5334  H   LEU A 585      46.658   2.400 -48.297  1.00  0.68
ATOM   5335  N   LEU A 585      46.115   1.963 -47.525  1.00  0.41
ATOM   5336  CA  LEU A 585      45.526   2.800 -46.440  1.00  3.70
ATOM   5337  CB  LEU A 585      46.591   3.030 -45.381  1.00  1.12
ATOM   5338  C   LEU A 585      44.993   4.148 -46.943  1.00  2.19
ATOM   5339  O   LEU A 585      45.744   4.984 -47.242  1.00  2.88
ATOM   5340  CG  LEU A 585      46.168   3.624 -44.115  1.00  3.59
ATOM   5341  CD1 LEU A 585      47.083   3.181 -43.010  1.00  1.64
ATOM   5342  CD2 LEU A 585      46.197   5.148 -44.235  1.00  2.02
ATOM   5343  H   LEU A 586      43.062   3.711 -46.679  1.00  2.68
ATOM   5344  N   LEU A 586      43.675   4.378 -46.956  1.00  0.11
ATOM   5345  CA  LEU A 586      43.205   5.680 -47.371  1.00  2.77
ATOM   5346  CB  LEU A 586      42.132   5.691 -48.472  1.00  2.94
ATOM   5347  C   LEU A 586      42.857   6.507 -46.160  1.00  2.75
ATOM   5348  O   LEU A 586      42.211   6.058 -45.254  1.00  1.75
ATOM   5349  CG  LEU A 586      42.477   4.981 -49.795  1.00  0.62
ATOM   5350  CD1 LEU A 586      41.400   5.136 -50.845  1.00  4.24
ATOM   5351  CD2 LEU A 586      43.814   5.464 -50.323  1.00  3.24
ATOM   5352  H   ARG A 587      43.709   7.988 -47.016  1.00  0.94
ATOM   5353  N   ARG A 587      43.344   7.663 -46.178  1.00  0.28
ATOM   5354  CA  ARG A 587      43.290   8.567 -45.099  1.00  2.44
ATOM   5355  CB  ARG A 587      44.388   9.515 -45.342  1.00  2.54
ATOM   5356  C   ARG A 587      42.057   9.313 -44.995  1.00  3.12
ATOM   5357  O   ARG A 587      41.519   9.542 -43.870  1.00  1.05
ATOM   5358  CG  ARG A 587      45.736   8.871 -45.212  1.00  3.51
ATOM   5359  CD  ARG A 587      46.862   9.810 -45.614  1.00  3.13
ATOM   5360  NE  ARG A 587      48.157   9.157 -45.457  1.00  2.26
ATOM   5361  HE  ARG A 587      48.508   8.688 -46.201  1.00  3.36
ATOM   5362  CZ  ARG A 587      48.853   9.153 -44.343  1.00  0.43
ATOM   5363  NH1 ARG A 587      48.442   9.848 -43.275  1.00  3.10
ATOM   5364  NH2 ARG A 587      49.923   8.414 -44.252  1.00  0.76
ATOM   5365  H   SER A 588      41.933   9.465 -46.849  1.00  3.00
ATOM   5366  N   SER A 588      41.595   9.749 -46.092  1.00  2.21
ATOM   5367  CA  SER A 588      40.437  10.626 -46.086  1.00  0.89
ATOM   5368  CB  SER A 588      40.770  12.013 -45.432  1.00  2.59
ATOM   5369  C   SER A 588      39.835  10.846 -47.413  1.00  2.94
ATOM   5370  O   SER A 588      40.436  10.528 -48.443  1.00  3.98
ATOM   5371  OG  SER A 588      41.568  12.834 -46.273  1.00  2.74
ATOM   5372  H   ALA A 589      38.246  11.652 -46.564  1.00  4.28
ATOM   5373  N   ALA A 589      38.647  11.475 -47.392  1.00  0.74
ATOM   5374  CA  ALA A 589      37.944  11.909 -48.630  1.00  0.36
ATOM   5375  CB  ALA A 589      37.137  10.774 -49.236  1.00  0.11
ATOM   5376  C   ALA A 589      37.026  13.128 -48.322  1.00  0.31
ATOM   5377  O   ALA A 589      36.530  13.278 -47.206  1.00  4.11
ATOM   5378  H   TRP A 590      37.287  13.851 -50.144  1.00  3.92
ATOM   5379  N   TRP A 590      36.854  14.002 -49.313  1.00  1.22
ATOM   5380  CA  TRP A 590      36.076  15.196 -49.141  1.00  0.40
ATOM   5381  CB  TRP A 590      36.809  16.307 -48.400  1.00  3.60
ATOM   5382  C   TRP A 590      35.558  15.700 -50.465  1.00  2.39
ATOM   5383  O   TRP A 590      36.033  15.266 -51.521  1.00  0.65
ATOM   5384  CG  TRP A 590      37.895  16.959 -49.116  1.00  4.87
ATOM   5385  CD1 TRP A 590      37.788  18.057 -49.910  1.00  3.40
ATOM   5386  NE1 TRP A 590      38.978  18.323 -50.483  1.00  2.91
ATOM   5387  HE1 TRP A 590      39.154  19.055 -51.065  1.00  2.40
ATOM   5388  CD2 TRP A 590      39.288  16.648 -49.050  1.00  4.18
ATOM   5389  CE2 TRP A 590      39.913  17.432 -50.001  1.00  4.99
ATOM   5390  CE3 TRP A 590      40.020  15.651 -48.425  1.00  2.13
ATOM   5391  CZ3 TRP A 590      41.298  15.438 -48.825  1.00  2.80
ATOM   5392  CH2 TRP A 590      41.888  16.245 -49.777  1.00  0.24
ATOM   5393  CZ2 TRP A 590      41.246  17.304 -50.293  1.00  2.97
ATOM   5394  H   ILE A 591      34.387  17.081 -49.529  1.00  0.58
ATOM   5395  N   ILE A 591      34.587  16.726 -50.377  1.00  3.79
ATOM   5396  CA  ILE A 591      33.863  17.249 -51.538  1.00  0.48
ATOM   5397  CB  ILE A 591      32.327  17.300 -51.243  1.00  1.23
ATOM   5398  C   ILE A 591      34.244  18.640 -51.968  1.00  3.53
ATOM   5399  O   ILE A 591      34.294  19.674 -51.074  1.00  1.36
ATOM   5400  CG1 ILE A 591      31.721  15.906 -51.026  1.00  2.33
ATOM   5401  CD1 ILE A 591      31.947  15.358 -49.672  1.00  2.64
ATOM   5402  CG2 ILE A 591      31.594  18.068 -52.325  1.00  0.83
ATOM   5403  H   THR A 592      34.792  17.842 -53.924  1.00  1.98
ATOM   5404  N   THR A 592      34.616  18.736 -53.347  1.00  1.58
ATOM   5405  CA  THR A 592      34.849  20.040 -54.001  1.00  4.39
ATOM   5406  CB  THR A 592      36.282  20.335 -54.271  1.00  0.84
ATOM   5407  C   THR A 592      34.081  20.040 -55.307  1.00  2.44
ATOM   5408  O   THR A 592      34.174  19.148 -55.992  1.00  3.46
ATOM   5409  CG2 THR A 592      36.427  21.666 -54.962  1.00  4.05
ATOM   5410  OG1 THR A 592      37.011  20.355 -53.025  1.00  0.25
ATOM   5411  H   ASP A 593      33.376  21.797 -55.039  1.00  0.07
ATOM   5412  N   ASP A 593      33.391  21.055 -55.618  1.00  3.92
ATOM   5413  CA  ASP A 593      32.575  21.102 -56.861  1.00  2.84
ATOM   5414  CB  ASP A 593      33.493  21.561 -57.960  1.00  4.65
ATOM   5415  C   ASP A 593      32.014  19.698 -57.267  1.00  4.63
ATOM   5416  O   ASP A 593      31.048  19.204 -56.670  1.00  0.26
ATOM   5417  CG  ASP A 593      34.024  22.901 -57.706  1.00  3.44
ATOM   5418  OD1 ASP A 593      33.361  23.675 -56.985  1.00  4.22
ATOM   5419  OD2 ASP A 593      35.130  23.200 -58.172  1.00  0.24
ATOM   5420  H   ASN A 594      33.197  19.585 -58.820  1.00  3.73
ATOM   5421  N   ASN A 594      32.562  19.114 -58.311  1.00  0.31
ATOM   5422  CA  ASN A 594      32.185  17.756 -58.716  1.00  4.06
ATOM   5423  CB  ASN A 594      31.608  17.753 -60.110  1.00  3.67
ATOM   5424  C   ASN A 594      33.336  16.767 -58.603  1.00  3.13
ATOM   5425  O   ASN A 594      33.251  15.615 -59.186  1.00  1.75
ATOM   5426  CG  ASN A 594      32.584  18.257 -61.129  1.00  3.84
ATOM   5427  ND2 ASN A 594      32.137  18.377 -62.339  1.00  3.49
ATOM   5428 HD21 ASN A 594      31.236  18.154 -62.512  1.00  3.38
ATOM   5429 HD22 ASN A 594      32.711  18.691 -63.018  1.00  2.34
ATOM   5430  OD1 ASN A 594      33.770  18.545 -60.808  1.00  0.63
ATOM   5431  H   ASP A 595      34.366  18.021 -57.523  1.00  0.37
ATOM   5432  N   ASP A 595      34.387  17.164 -57.922  1.00  4.24
ATOM   5433  CA  ASP A 595      35.608  16.337 -57.730  1.00  2.20
ATOM   5434  CB  ASP A 595      36.825  17.225 -57.851  1.00  2.39
ATOM   5435  C   ASP A 595      35.618  15.687 -56.338  1.00  2.40
ATOM   5436  O   ASP A 595      35.622  16.461 -55.208  1.00  2.52
ATOM   5437  CG  ASP A 595      37.013  17.765 -59.240  1.00  0.20
ATOM   5438  OD1 ASP A 595      36.423  17.178 -60.201  1.00  1.75
ATOM   5439  OD2 ASP A 595      37.725  18.784 -59.399  1.00  0.24
ATOM   5440  H   LEU A 596      35.478  13.866 -57.062  1.00  2.72
ATOM   5441  N   LEU A 596      35.603  14.385 -56.280  1.00  1.84
ATOM   5442  CA  LEU A 596      35.710  13.783 -55.053  1.00  4.19
ATOM   5443  CB  LEU A 596      34.968  12.444 -55.004  1.00  2.70
ATOM   5444  C   LEU A 596      37.157  13.647 -54.704  1.00  0.44
ATOM   5445  O   LEU A 596      37.949  12.952 -55.368  1.00  0.05
ATOM   5446  CG  LEU A 596      35.008  11.689 -53.651  1.00  4.12
ATOM   5447  CD1 LEU A 596      34.368  12.536 -52.556  1.00  0.72
ATOM   5448  CD2 LEU A 596      34.269  10.383 -53.772  1.00  0.14
ATOM   5449  H   HIS A 597      36.892  14.772 -53.154  1.00  4.04
ATOM   5450  N   HIS A 597      37.532  14.307 -53.685  1.00  2.23
ATOM   5451  CA  HIS A 597      38.903  14.321 -53.338  1.00  0.22
ATOM   5452  CB  HIS A 597      39.328  15.705 -52.759  1.00  3.81
ATOM   5453  C   HIS A 597      39.218  13.270 -52.366  1.00  4.57
ATOM   5454  O   HIS A 597      38.709  13.281 -51.297  1.00  2.52
ATOM   5455  CG  HIS A 597      39.469  16.855 -53.730  1.00  2.22
ATOM   5456  ND1 HIS A 597      40.637  17.136 -54.375  1.00  1.18
ATOM   5457  HD1 HIS A 597      41.459  16.672 -54.271  1.00  4.05
ATOM   5458  CE1 HIS A 597      40.456  18.167 -55.157  1.00  3.09
ATOM   5459  NE2 HIS A 597      39.208  18.465 -55.151  1.00  1.19
ATOM   5460  HE2 HIS A 597      38.800  19.108 -55.723  1.00  1.33
ATOM   5461  CD2 HIS A 597      38.552  17.617 -54.289  1.00  1.62
ATOM   5462  H   LEU A 598      40.286  12.278 -53.678  1.00  0.48
ATOM   5463  N   LEU A 598      40.010  12.298 -52.774  1.00  2.77
ATOM   5464  CA  LEU A 598      40.519  11.225 -51.837  1.00  4.38
ATOM   5465  CB  LEU A 598      40.162   9.790 -52.260  1.00  4.60
ATOM   5466  C   LEU A 598      42.048  11.340 -51.560  1.00  3.68
ATOM   5467  O   LEU A 598      42.775  11.871 -52.371  1.00  1.08
ATOM   5468  CG  LEU A 598      38.718   9.467 -52.577  1.00  4.93
ATOM   5469  CD1 LEU A 598      38.328  10.032 -53.897  1.00  2.90
ATOM   5470  CD2 LEU A 598      38.500   7.978 -52.560  1.00  1.44
ATOM   5471  H   THR A 599      41.899  10.653 -49.673  1.00  3.46
ATOM   5472  N   THR A 599      42.513  10.914 -50.370  1.00  4.75
ATOM   5473  CA  THR A 599      43.952  10.895 -50.112  1.00  2.68
ATOM   5474  CB  THR A 599      44.247  11.951 -49.096  1.00  4.31
ATOM   5475  C   THR A 599      44.426   9.597 -49.470  1.00  0.37
ATOM   5476  O   THR A 599      43.794   9.142 -48.559  1.00  0.18
ATOM   5477  CG2 THR A 599      43.938  13.342 -49.619  1.00  1.72
ATOM   5478  OG1 THR A 599      43.400  11.649 -47.895  1.00  3.09
ATOM   5479  H   GLY A 600      46.154   9.454 -50.513  1.00  1.78
ATOM   5480  N   GLY A 600      45.632   9.062 -49.855  1.00  0.35
ATOM   5481  CA  GLY A 600      46.070   7.896 -49.162  1.00  2.44
ATOM   5482  C   GLY A 600      47.370   7.207 -49.541  1.00  1.78
ATOM   5483  O   GLY A 600      48.114   7.588 -50.483  1.00  4.19
ATOM   5484  H   ASP A 601      46.938   5.908 -48.164  1.00  1.53
ATOM   5485  N   ASP A 601      47.608   6.151 -48.780  1.00  1.81
ATOM   5486  CA  ASP A 601      48.770   5.346 -48.827  1.00  2.73
ATOM   5487  CB  ASP A 601      49.090   4.755 -47.473  1.00  3.81
ATOM   5488  C   ASP A 601      48.625   4.292 -49.804  1.00  2.32
ATOM   5489  O   ASP A 601      47.931   3.234 -49.464  1.00  2.40
ATOM   5490  CG  ASP A 601      49.484   5.789 -46.425  1.00  3.65
ATOM   5491  OD1 ASP A 601      49.818   6.884 -46.775  1.00  2.61
ATOM   5492  OD2 ASP A 601      49.418   5.500 -45.259  1.00  1.52
ATOM   5493  H   VAL A 602      49.513   5.473 -51.131  1.00  4.06
ATOM   5494  N   VAL A 602      49.173   4.607 -51.021  1.00  3.19
ATOM   5495  CA  VAL A 602      49.280   3.704 -52.155  1.00  2.83
ATOM   5496  CB  VAL A 602      48.686   4.453 -53.442  1.00  3.28
ATOM   5497  C   VAL A 602      50.847   3.382 -52.301  1.00  3.02
ATOM   5498  O   VAL A 602      51.729   4.372 -52.320  1.00  1.73
ATOM   5499  CG1 VAL A 602      48.838   3.679 -54.736  1.00  3.57
ATOM   5500  CG2 VAL A 602      47.219   4.706 -53.219  1.00  1.51
ATOM   5501  H   ASN A 603      50.533   1.339 -52.327  1.00  0.06
ATOM   5502  N   ASN A 603      51.210   1.991 -52.307  1.00  1.76
ATOM   5503  CA  ASN A 603      52.641   1.551 -52.321  1.00  2.39
ATOM   5504  CB  ASN A 603      52.829   0.454 -51.246  1.00  1.88
ATOM   5505  C   ASN A 603      52.984   0.936 -53.675  1.00  3.18
ATOM   5506  O   ASN A 603      54.172   0.742 -54.026  1.00  3.58
ATOM   5507  CG  ASN A 603      52.434   0.931 -49.877  1.00  1.71
ATOM   5508  ND2 ASN A 603      52.336   0.041 -48.942  1.00  0.16
ATOM   5509 HD21 ASN A 603      52.502  -0.861 -49.159  1.00  0.37
ATOM   5510 HD22 ASN A 603      52.119   0.311 -48.066  1.00  4.32
ATOM   5511  OD1 ASN A 603      52.266   2.098 -49.667  1.00  4.94
ATOM   5512  H   VAL A 604      51.110   0.748 -54.030  1.00  1.86
ATOM   5513  N   VAL A 604      51.962   0.623 -54.395  1.00  0.73
ATOM   5514  CA  VAL A 604      52.050   0.090 -55.729  1.00  0.10
ATOM   5515  CB  VAL A 604      51.873  -1.422 -55.726  1.00  3.26
ATOM   5516  C   VAL A 604      50.945   0.703 -56.497  1.00  4.56
ATOM   5517  O   VAL A 604      49.990   1.199 -55.890  1.00  1.33
ATOM   5518  CG1 VAL A 604      50.448  -1.790 -55.298  1.00  2.29
ATOM   5519  CG2 VAL A 604      52.181  -1.997 -57.093  1.00  4.06
ATOM   5520  H   THR A 605      51.722   0.228 -58.233  1.00  2.29
ATOM   5521  N   THR A 605      50.985   0.621 -57.803  1.00  4.08
ATOM   5522  CA  THR A 605      49.911   1.135 -58.591  1.00  0.88
ATOM   5523  CB  THR A 605      50.244   0.904 -60.101  1.00  4.75
ATOM   5524  C   THR A 605      48.688   0.363 -58.259  1.00  3.00
ATOM   5525  O   THR A 605      48.712  -0.892 -58.267  1.00  2.51
ATOM   5526  CG2 THR A 605      49.123   1.357 -61.002  1.00  2.85
ATOM   5527  OG1 THR A 605      51.455   1.617 -60.437  1.00  3.27
ATOM   5528  H   THR A 606      47.617   2.096 -57.919  1.00  1.49
ATOM   5529  N   THR A 606      47.582   1.095 -57.875  1.00  2.30
ATOM   5530  CA  THR A 606      46.265   0.381 -57.502  1.00  1.41
ATOM   5531  CB  THR A 606      45.987   0.301 -55.942  1.00  2.06
ATOM   5532  C   THR A 606      45.099   1.096 -58.022  1.00  2.49
ATOM   5533  O   THR A 606      45.153   2.331 -58.241  1.00  1.86
ATOM   5534  CG2 THR A 606      47.188  -0.228 -55.152  1.00  0.94
ATOM   5535  OG1 THR A 606      45.637   1.615 -55.458  1.00  2.60
ATOM   5536  N   PRO A 607      43.993   0.387 -58.197  1.00  0.73
ATOM   5537  CA  PRO A 607      42.804   0.991 -58.669  1.00  2.25
ATOM   5538  CB  PRO A 607      41.898  -0.181 -59.040  1.00  2.23
ATOM   5539  C   PRO A 607      42.183   1.814 -57.554  1.00  0.34
ATOM   5540  O   PRO A 607      42.485   1.566 -56.309  1.00  3.19
ATOM   5541  CG  PRO A 607      42.321  -1.237 -58.099  1.00  2.76
ATOM   5542  CD  PRO A 607      43.823  -1.061 -58.011  1.00  2.22
ATOM   5543  H   LEU A 608      41.352   3.015 -58.833  1.00  0.79
ATOM   5544  N   LEU A 608      41.424   2.799 -57.913  1.00  0.05
ATOM   5545  CA  LEU A 608      40.662   3.572 -56.947  1.00  0.70
ATOM   5546  CB  LEU A 608      41.202   4.972 -56.806  1.00  0.55
ATOM   5547  C   LEU A 608      39.162   3.597 -57.380  1.00  0.64
ATOM   5548  O   LEU A 608      38.863   4.044 -58.479  1.00  1.59
ATOM   5549  CG  LEU A 608      40.491   5.850 -55.793  1.00  1.41
ATOM   5550  CD1 LEU A 608      40.651   5.243 -54.407  1.00  2.17
ATOM   5551  CD2 LEU A 608      41.076   7.231 -55.805  1.00  0.52
ATOM   5552  H   GLU A 609      38.509   2.807 -55.667  1.00  2.33
ATOM   5553  N   GLU A 609      38.248   3.114 -56.548  1.00  4.45
ATOM   5554  CA  GLU A 609      36.837   3.073 -56.934  1.00  3.86
ATOM   5555  CB  GLU A 609      36.393   1.600 -57.354  1.00  4.66
ATOM   5556  C   GLU A 609      35.987   3.565 -55.810  1.00  3.73
ATOM   5557  O   GLU A 609      36.154   3.138 -54.679  1.00  4.06
ATOM   5558  CG  GLU A 609      34.899   1.444 -57.763  1.00  4.80
ATOM   5559  CD  GLU A 609      34.466  -0.052 -58.139  1.00  2.65
ATOM   5560  OE1 GLU A 609      35.232  -1.014 -57.848  1.00  3.35
ATOM   5561  OE2 GLU A 609      33.334  -0.239 -58.675  1.00  0.24
ATOM   5562  H   VAL A 610      34.900   4.691 -57.040  1.00  2.78
ATOM   5563  N   VAL A 610      35.023   4.422 -56.129  1.00  0.92
ATOM   5564  CA  VAL A 610      34.154   4.898 -55.136  1.00  4.44
ATOM   5565  CB  VAL A 610      34.146   6.385 -55.132  1.00  2.05
ATOM   5566  C   VAL A 610      32.801   4.377 -55.417  1.00  3.37
ATOM   5567  O   VAL A 610      32.186   4.681 -56.519  1.00  1.37
ATOM   5568  CG1 VAL A 610      33.200   6.893 -54.113  1.00  4.78
ATOM   5569  CG2 VAL A 610      35.555   6.937 -54.899  1.00  4.91
ATOM   5570  H   ILE A 611      32.862   3.427 -53.738  1.00  2.69
ATOM   5571  N   ILE A 611      32.349   3.560 -54.516  1.00  2.93
ATOM   5572  CA  ILE A 611      31.146   2.895 -54.631  1.00  3.57
ATOM   5573  CB  ILE A 611      31.159   1.635 -53.764  1.00  2.60
ATOM   5574  C   ILE A 611      29.975   3.731 -54.367  1.00  1.65
ATOM   5575  O   ILE A 611      29.101   3.870 -55.230  1.00  2.12
ATOM   5576  CG1 ILE A 611      32.177   0.638 -54.397  1.00  3.73
ATOM   5577  CD1 ILE A 611      32.494  -0.526 -53.568  1.00  4.63
ATOM   5578  CG2 ILE A 611      29.796   1.044 -53.680  1.00  4.25
ATOM   5579  H   SER A 612      30.654   4.390 -52.683  1.00  3.06
ATOM   5580  N   SER A 612      29.925   4.374 -53.266  1.00  0.12
ATOM   5581  CA  SER A 612      28.674   5.151 -52.929  1.00  0.75
ATOM   5582  CB  SER A 612      28.025   4.803 -51.545  1.00  0.86
ATOM   5583  C   SER A 612      28.849   6.571 -53.093  1.00  2.01
ATOM   5584  O   SER A 612      28.451   7.364 -52.209  1.00  2.19
ATOM   5585  OG  SER A 612      28.878   5.017 -50.473  1.00  4.34
ATOM   5586  H   ALA A 613      29.796   6.325 -54.771  1.00  2.39
ATOM   5587  N   ALA A 613      29.504   6.955 -54.148  1.00  0.02
ATOM   5588  CA  ALA A 613      29.746   8.307 -54.367  1.00  0.56
ATOM   5589  CB  ALA A 613      30.605   8.507 -55.629  1.00  2.17
ATOM   5590  C   ALA A 613      28.473   9.056 -54.564  1.00  1.50
ATOM   5591  O   ALA A 613      27.498   8.540 -55.151  1.00  3.68
ATOM   5592  N   PRO A 614      28.422  10.261 -54.003  1.00  1.66
ATOM   5593  CA  PRO A 614      27.261  11.150 -54.109  1.00  1.09
ATOM   5594  CB  PRO A 614      27.595  12.332 -53.195  1.00  2.49
ATOM   5595  C   PRO A 614      26.942  11.592 -55.601  1.00  2.25
ATOM   5596  O   PRO A 614      27.870  11.704 -56.464  1.00  2.65
ATOM   5597  CG  PRO A 614      28.626  11.768 -52.253  1.00  2.87
ATOM   5598  CD  PRO A 614      29.442  10.844 -53.127  1.00  3.75
ATOM   5599  H   LYS A 615      25.052  11.946 -55.126  1.00  3.16
ATOM   5600  N   LYS A 615      25.661  11.912 -55.855  1.00  3.30
ATOM   5601  CA  LYS A 615      25.152  12.247 -57.210  1.00  1.45
ATOM   5602  CB  LYS A 615      23.667  12.773 -57.015  1.00  4.42
ATOM   5603  C   LYS A 615      25.989  13.366 -57.855  1.00  0.47
ATOM   5604  O   LYS A 615      26.394  13.265 -59.026  1.00  2.04
ATOM   5605  CG  LYS A 615      22.925  13.230 -58.273  1.00  0.17
ATOM   5606  CD  LYS A 615      21.496  13.696 -57.912  1.00  1.67
ATOM   5607  CE  LYS A 615      20.719  14.214 -59.134  1.00  4.87
ATOM   5608  NZ  LYS A 615      19.339  14.654 -58.766  1.00  1.04
ATOM   5609  H   ARG A 616      26.045  14.339 -56.208  1.00  4.73
ATOM   5610  N   ARG A 616      26.294  14.343 -57.129  1.00  1.96
ATOM   5611  CA  ARG A 616      27.057  15.501 -57.670  1.00  3.50
ATOM   5612  CB  ARG A 616      27.204  16.599 -56.615  1.00  4.09
ATOM   5613  C   ARG A 616      28.470  15.121 -58.250  1.00  4.91
ATOM   5614  O   ARG A 616      29.022  15.857 -59.044  1.00  4.17
ATOM   5615  CG  ARG A 616      28.096  16.202 -55.455  1.00  3.28
ATOM   5616  CD  ARG A 616      28.121  17.304 -54.354  1.00  0.75
ATOM   5617  NE  ARG A 616      28.861  18.512 -54.764  1.00  4.17
ATOM   5618  HE  ARG A 616      29.320  18.488 -55.596  1.00  0.04
ATOM   5619  CZ  ARG A 616      28.952  19.634 -54.033  1.00  4.10
ATOM   5620  NH1 ARG A 616      28.275  19.746 -52.877  1.00  4.75
ATOM   5621  NH2 ARG A 616      29.757  20.630 -54.427  1.00  2.00
ATOM   5622  H   PHE A 617      28.536  13.336 -57.426  1.00  4.82
ATOM   5623  N   PHE A 617      29.008  13.981 -57.934  1.00  4.83
ATOM   5624  CA  PHE A 617      30.328  13.744 -58.361  1.00  0.63
ATOM   5625  CB  PHE A 617      31.104  12.923 -57.375  1.00  3.96
ATOM   5626  C   PHE A 617      30.427  13.163 -59.660  1.00  1.86
ATOM   5627  O   PHE A 617      29.912  12.102 -59.934  1.00  3.80
ATOM   5628  CG  PHE A 617      31.318  13.645 -56.182  1.00  4.68
ATOM   5629  CD1 PHE A 617      30.605  13.355 -55.061  1.00  1.23
ATOM   5630  CE1 PHE A 617      30.783  14.060 -53.939  1.00  3.14
ATOM   5631  CZ  PHE A 617      31.663  15.082 -53.922  1.00  1.55
ATOM   5632  CD2 PHE A 617      32.177  14.683 -56.158  1.00  4.27
ATOM   5633  CE2 PHE A 617      32.338  15.413 -55.052  1.00  4.58
ATOM   5634  H   ASP A 618      31.375  14.746 -60.237  1.00  0.74
ATOM   5635  N   ASP A 618      31.080  13.891 -60.505  1.00  4.99
ATOM   5636  CA  ASP A 618      31.383  13.458 -61.814  1.00  2.47
ATOM   5637  CB  ASP A 618      31.416  14.638 -62.753  1.00  1.50
ATOM   5638  C   ASP A 618      32.703  12.696 -61.849  1.00  1.83
ATOM   5639  O   ASP A 618      32.926  11.900 -62.776  1.00  3.63
ATOM   5640  CG  ASP A 618      30.056  15.225 -62.994  1.00  4.99
ATOM   5641  OD1 ASP A 618      29.042  14.482 -62.858  1.00  3.52
ATOM   5642  OD2 ASP A 618      29.976  16.454 -63.275  1.00  3.83
ATOM   5643  H   GLY A 619      33.336  13.373 -60.047  1.00  2.52
ATOM   5644  N   GLY A 619      33.573  12.852 -60.780  1.00  3.90
ATOM   5645  CA  GLY A 619      34.899  12.215 -60.840  1.00  0.43
ATOM   5646  C   GLY A 619      35.761  12.202 -59.540  1.00  3.16
ATOM   5647  O   GLY A 619      35.339  12.648 -58.476  1.00  2.42
ATOM   5648  H   ILE A 620      37.264  11.424 -60.607  1.00  1.76
ATOM   5649  N   ILE A 620      36.992  11.674 -59.699  1.00  2.18
ATOM   5650  CA  ILE A 620      37.938  11.412 -58.604  1.00  0.60
ATOM   5651  CB  ILE A 620      38.225   9.917 -58.479  1.00  2.49
ATOM   5652  C   ILE A 620      39.331  12.166 -58.701  1.00  0.49
ATOM   5653  O   ILE A 620      40.028  12.199 -59.788  1.00  1.47
ATOM   5654  CG1 ILE A 620      36.975   9.103 -58.175  1.00  1.99
ATOM   5655  CD1 ILE A 620      37.204   7.597 -58.250  1.00  2.89
ATOM   5656  CG2 ILE A 620      39.313   9.677 -57.444  1.00  4.56
ATOM   5657  H   VAL A 621      39.084  12.749 -56.858  1.00  3.40
ATOM   5658  N   VAL A 621      39.686  12.763 -57.612  1.00  3.95
ATOM   5659  CA  VAL A 621      40.974  13.394 -57.462  1.00  1.89
ATOM   5660  CB  VAL A 621      40.844  14.865 -57.139  1.00  2.45
ATOM   5661  C   VAL A 621      41.679  12.661 -56.337  1.00  3.80
ATOM   5662  O   VAL A 621      41.112  12.424 -55.300  1.00  4.40
ATOM   5663  CG1 VAL A 621      42.204  15.482 -56.943  1.00  0.21
ATOM   5664  CG2 VAL A 621      40.106  15.583 -58.246  1.00  3.70
ATOM   5665  H   PHE A 622      43.268  12.446 -57.405  1.00  1.93
ATOM   5666  N   PHE A 622      42.845  12.245 -56.570  1.00  0.54
ATOM   5667  CA  PHE A 622      43.533  11.490 -55.610  1.00  4.47
ATOM   5668  CB  PHE A 622      43.795  10.111 -56.143  1.00  2.81
ATOM   5669  C   PHE A 622      44.791  12.214 -55.246  1.00  4.46
ATOM   5670  O   PHE A 622      45.461  12.694 -56.061  1.00  3.49
ATOM   5671  CG  PHE A 622      44.333   9.212 -55.169  1.00  4.30
ATOM   5672  CD1 PHE A 622      43.499   8.637 -54.186  1.00  1.02
ATOM   5673  CE1 PHE A 622      44.023   7.800 -53.215  1.00  2.79
ATOM   5674  CZ  PHE A 622      45.369   7.569 -53.175  1.00  4.52
ATOM   5675  CD2 PHE A 622      45.638   8.855 -55.207  1.00  0.84
ATOM   5676  CE2 PHE A 622      46.184   8.044 -54.203  1.00  1.29
ATOM   5677  H   ASN A 623      44.423  12.106 -53.332  1.00  3.97
ATOM   5678  N   ASN A 623      45.042  12.397 -53.980  1.00  2.75
ATOM   5679  CA  ASN A 623      46.258  13.091 -53.557  1.00  3.48
ATOM   5680  CB  ASN A 623      47.522  12.148 -53.410  1.00  2.39
ATOM   5681  C   ASN A 623      46.530  14.352 -54.429  1.00  4.36
ATOM   5682  O   ASN A 623      47.645  14.603 -54.809  1.00  0.54
ATOM   5683  CG  ASN A 623      47.447  11.165 -52.170  1.00  4.15
ATOM   5684  ND2 ASN A 623      48.140  10.015 -52.232  1.00  3.82
ATOM   5685 HD21 ASN A 623      48.667   9.847 -52.998  1.00  0.52
ATOM   5686 HD22 ASN A 623      48.064   9.389 -51.534  1.00  2.85
ATOM   5687  OD1 ASN A 623      46.848  11.470 -51.182  1.00  3.89
ATOM   5688  H   GLY A 624      44.637  14.792 -54.555  1.00  4.90
ATOM   5689  N   GLY A 624      45.495  15.072 -54.792  1.00  4.81
ATOM   5690  CA  GLY A 624      45.648  16.331 -55.536  1.00  2.28
ATOM   5691  C   GLY A 624      45.849  16.119 -57.042  1.00  1.73
ATOM   5692  O   GLY A 624      45.785  17.075 -57.846  1.00  0.53
ATOM   5693  H   GLN A 625      46.117  14.167 -56.853  1.00  3.45
ATOM   5694  N   GLN A 625      46.018  14.872 -57.458  1.00  4.55
ATOM   5695  CA  GLN A 625      46.099  14.607 -58.762  1.00  0.34
ATOM   5696  CB  GLN A 625      47.017  13.450 -59.028  1.00  3.89
ATOM   5697  C   GLN A 625      44.803  14.299 -59.277  1.00  1.49
ATOM   5698  O   GLN A 625      44.179  13.329 -58.846  1.00  2.14
ATOM   5699  CG  GLN A 625      47.112  13.093 -60.495  1.00  3.13
ATOM   5700  CD  GLN A 625      47.724  14.208 -61.348  1.00  2.69
ATOM   5701  NE2 GLN A 625      47.006  14.594 -62.406  1.00  4.34
ATOM   5702 HE21 GLN A 625      46.192  14.153 -62.581  1.00  3.66
ATOM   5703 HE22 GLN A 625      47.326  15.288 -62.958  1.00  1.39
ATOM   5704  OE1 GLN A 625      48.828  14.736 -61.046  1.00  4.14
ATOM   5705  H   SER A 626      44.845  15.813 -60.549  1.00  3.60
ATOM   5706  N   SER A 626      44.345  15.064 -60.237  1.00  1.11
ATOM   5707  CA  SER A 626      43.098  14.748 -60.857  1.00  0.57
ATOM   5708  CB  SER A 626      42.765  15.861 -61.857  1.00  1.58
ATOM   5709  C   SER A 626      43.291  13.433 -61.595  1.00  4.11
ATOM   5710  O   SER A 626      44.321  13.244 -62.241  1.00  3.41
ATOM   5711  OG  SER A 626      41.548  15.601 -62.537  1.00  1.87
ATOM   5712  H   LEU A 627      41.600  12.666 -60.932  1.00  1.80
ATOM   5713  N   LEU A 627      42.362  12.503 -61.467  1.00  3.53
ATOM   5714  CA  LEU A 627      42.516  11.213 -62.141  1.00  4.91
ATOM   5715  CB  LEU A 627      42.299   9.996 -61.183  1.00  4.31
ATOM   5716  C   LEU A 627      41.546  11.080 -63.259  1.00  4.69
ATOM   5717  O   LEU A 627      40.424  11.557 -63.166  1.00  1.16
ATOM   5718  CG  LEU A 627      43.211   9.856 -59.906  1.00  0.92
ATOM   5719  CD1 LEU A 627      42.814   8.607 -59.121  1.00  4.87
ATOM   5720  CD2 LEU A 627      44.667   9.841 -60.263  1.00  3.08
ATOM   5721  H   LYS A 628      42.831  10.147 -64.396  1.00  2.14
ATOM   5722  N   LYS A 628      41.928  10.430 -64.311  1.00  3.54
ATOM   5723  CA  LYS A 628      40.993  10.168 -65.328  1.00  2.75
ATOM   5724  CB  LYS A 628      41.662   9.673 -66.616  1.00  2.96
ATOM   5725  C   LYS A 628      40.147   9.128 -64.791  1.00  4.45
ATOM   5726  O   LYS A 628      40.653   8.253 -64.046  1.00  1.52
ATOM   5727  CG  LYS A 628      42.542  10.709 -67.314  1.00  2.18
ATOM   5728  CD  LYS A 628      43.151  10.140 -68.604  1.00  3.06
ATOM   5729  CE  LYS A 628      44.041  11.160 -69.321  1.00  2.46
ATOM   5730  NZ  LYS A 628      44.633  10.596 -70.571  1.00  1.76
ATOM   5731  H   SER A 629      38.540   9.805 -65.649  1.00  0.02
ATOM   5732  N   SER A 629      38.887   9.165 -65.058  1.00  0.39
ATOM   5733  CA  SER A 629      38.017   8.211 -64.459  1.00  1.40
ATOM   5734  CB  SER A 629      37.450   8.760 -63.131  1.00  3.82
ATOM   5735  C   SER A 629      36.874   7.819 -65.358  1.00  2.46
ATOM   5736  O   SER A 629      36.564   8.521 -66.365  1.00  3.07
ATOM   5737  OG  SER A 629      36.553   9.842 -63.355  1.00  4.79
ATOM   5738  H   THR A 630      36.618   6.181 -64.276  1.00  1.31
ATOM   5739  N   THR A 630      36.285   6.646 -65.019  1.00  2.64
ATOM   5740  CA  THR A 630      35.165   6.039 -65.752  1.00  0.75
ATOM   5741  CB  THR A 630      35.585   4.734 -66.446  1.00  3.24
ATOM   5742  C   THR A 630      34.023   5.714 -64.832  1.00  3.54
ATOM   5743  O   THR A 630      34.246   5.255 -63.693  1.00  0.04
ATOM   5744  CG2 THR A 630      34.394   4.090 -67.153  1.00  2.53
ATOM   5745  OG1 THR A 630      36.621   5.002 -67.396  1.00  0.05
ATOM   5746  H   ARG A 631      32.699   6.469 -66.085  1.00  4.12
ATOM   5747  N   ARG A 631      32.811   6.007 -65.256  1.00  1.60
ATOM   5748  CA  ARG A 631      31.651   5.614 -64.501  1.00  4.33
ATOM   5749  CB  ARG A 631      30.508   6.553 -64.689  1.00  0.66
ATOM   5750  C   ARG A 631      31.237   4.220 -64.915  1.00  0.67
ATOM   5751  O   ARG A 631      31.157   3.940 -66.113  1.00  4.07
ATOM   5752  CG  ARG A 631      29.411   6.325 -63.647  1.00  1.64
ATOM   5753  CD  ARG A 631      28.283   7.288 -63.795  1.00  0.38
ATOM   5754  NE  ARG A 631      28.730   8.619 -63.581  1.00  2.02
ATOM   5755  HE  ARG A 631      28.962   9.130 -64.347  1.00  1.27
ATOM   5756  CZ  ARG A 631      28.817   9.222 -62.390  1.00  1.27
ATOM   5757  NH1 ARG A 631      28.400   8.595 -61.271  1.00  4.13
ATOM   5758  NH2 ARG A 631      29.374  10.440 -62.299  1.00  2.73
ATOM   5759  H   SER A 632      31.145   3.605 -63.041  1.00  2.92
ATOM   5760  N   SER A 632      31.041   3.328 -63.924  1.00  4.00
ATOM   5761  CA  SER A 632      30.686   1.879 -64.173  1.00  3.96
ATOM   5762  CB  SER A 632      30.923   1.069 -62.878  1.00  4.39
ATOM   5763  C   SER A 632      29.174   1.683 -64.526  1.00  2.98
ATOM   5764  O   SER A 632      28.355   2.582 -64.335  1.00  1.45
ATOM   5765  OG  SER A 632      29.942   1.441 -61.904  1.00  2.89
ATOM   5766  H   LYS A 633      29.512  -0.165 -65.161  1.00  1.35
ATOM   5767  N   LYS A 633      28.828   0.469 -64.995  1.00  2.14
ATOM   5768  CA  LYS A 633      27.408   0.068 -65.281  1.00  3.98
ATOM   5769  CB  LYS A 633      27.347  -1.396 -65.809  1.00  2.53
ATOM   5770  C   LYS A 633      26.500   0.221 -64.057  1.00  4.58
ATOM   5771  O   LYS A 633      25.284   0.239 -64.198  1.00  3.00
ATOM   5772  CG  LYS A 633      27.121  -2.437 -64.716  1.00  4.93
ATOM   5773  CD  LYS A 633      27.109  -3.870 -65.278  1.00  2.00
ATOM   5774  CE  LYS A 633      25.997  -4.082 -66.304  1.00  0.02
ATOM   5775  NZ  LYS A 633      25.976  -5.503 -66.806  1.00  0.88
ATOM   5776  H   ILE A 634      28.019   0.297 -62.796  1.00  1.94
ATOM   5777  N   ILE A 634      27.083   0.285 -62.860  1.00  1.76
ATOM   5778  CA  ILE A 634      26.279   0.367 -61.631  1.00  4.34
ATOM   5779  CB  ILE A 634      26.679  -0.730 -60.632  1.00  2.16
ATOM   5780  C   ILE A 634      26.372   1.792 -61.075  1.00  0.74
ATOM   5781  O   ILE A 634      25.883   2.114 -60.009  1.00  0.52
ATOM   5782  CG1 ILE A 634      28.112  -0.625 -60.232  1.00  3.59
ATOM   5783  CD1 ILE A 634      28.465  -1.560 -59.068  1.00  1.98
ATOM   5784  CG2 ILE A 634      26.431  -2.064 -61.222  1.00  1.17
ATOM   5785  H   GLY A 635      27.474   2.289 -62.613  1.00  0.30
ATOM   5786  N   GLY A 635      27.053   2.623 -61.853  1.00  2.98
ATOM   5787  CA  GLY A 635      27.153   4.031 -61.575  1.00  3.17
ATOM   5788  C   GLY A 635      28.260   4.434 -60.661  1.00  1.00
ATOM   5789  O   GLY A 635      28.424   5.657 -60.381  1.00  3.34
ATOM   5790  H   ASN A 636      28.975   2.603 -60.551  1.00  3.18
ATOM   5791  N   ASN A 636      29.086   3.481 -60.236  1.00  3.73
ATOM   5792  CA  ASN A 636      30.163   3.778 -59.291  1.00  4.06
ATOM   5793  CB  ASN A 636      30.790   2.497 -58.750  1.00  4.26
ATOM   5794  C   ASN A 636      31.260   4.426 -60.026  1.00  4.20
ATOM   5795  O   ASN A 636      31.368   4.196 -61.218  1.00  0.76
ATOM   5796  CG  ASN A 636      29.908   1.596 -57.912  1.00  1.55
ATOM   5797  ND2 ASN A 636      30.481   0.430 -57.596  1.00  2.08
ATOM   5798 HD21 ASN A 636      31.350   0.249 -57.924  1.00  0.84
ATOM   5799 HD22 ASN A 636      30.023  -0.178 -57.043  1.00  3.29
ATOM   5800  OD1 ASN A 636      28.744   1.952 -57.464  1.00  1.27
ATOM   5801  H   LEU A 637      32.103   5.238 -58.346  1.00  3.44
ATOM   5802  N   LEU A 637      32.156   5.186 -59.337  1.00  3.53
ATOM   5803  CA  LEU A 637      33.285   5.908 -60.075  1.00  4.83
ATOM   5804  CB  LEU A 637      33.572   7.316 -59.470  1.00  4.75
ATOM   5805  C   LEU A 637      34.500   5.124 -59.988  1.00  3.87
ATOM   5806  O   LEU A 637      34.776   4.608 -58.943  1.00  4.32
ATOM   5807  CG  LEU A 637      32.469   8.365 -59.547  1.00  1.36
ATOM   5808  CD1 LEU A 637      32.904   9.588 -58.773  1.00  1.44
ATOM   5809  CD2 LEU A 637      32.226   8.726 -61.013  1.00  0.46
ATOM   5810  H   ALA A 638      35.059   5.446 -61.903  1.00  3.68
ATOM   5811  N   ALA A 638      35.325   5.063 -61.079  1.00  2.84
ATOM   5812  CA  ALA A 638      36.572   4.325 -60.987  1.00  4.65
ATOM   5813  CB  ALA A 638      36.374   2.921 -61.435  1.00  3.61
ATOM   5814  C   ALA A 638      37.691   4.961 -61.729  1.00  0.53
ATOM   5815  O   ALA A 638      37.515   5.519 -62.794  1.00  0.76
ATOM   5816  H   ALA A 639      38.947   4.264 -60.374  1.00  0.52
ATOM   5817  N   ALA A 639      38.881   4.805 -61.167  1.00  2.98
ATOM   5818  CA  ALA A 639      40.084   5.459 -61.655  1.00  2.70
ATOM   5819  CB  ALA A 639      40.117   6.815 -61.054  1.00  4.04
ATOM   5820  C   ALA A 639      41.344   4.685 -61.168  1.00  4.44
ATOM   5821  O   ALA A 639      41.258   3.946 -60.293  1.00  3.21
ATOM   5822  H   THR A 640      42.504   5.385 -62.544  1.00  0.31
ATOM   5823  N   THR A 640      42.451   4.833 -61.792  1.00  3.18
ATOM   5824  CA  THR A 640      43.645   4.103 -61.335  1.00  4.10
ATOM   5825  CB  THR A 640      44.165   3.101 -62.337  1.00  2.80
ATOM   5826  C   THR A 640      44.771   5.036 -60.868  1.00  2.20
ATOM   5827  O   THR A 640      45.101   6.011 -61.531  1.00  0.70
ATOM   5828  CG2 THR A 640      45.302   2.296 -61.715  1.00  1.10
ATOM   5829  OG1 THR A 640      43.098   2.171 -62.639  1.00  1.69
ATOM   5830  H   VAL A 641      45.100   3.927 -59.286  1.00  3.07
ATOM   5831  N   VAL A 641      45.356   4.715 -59.731  1.00  2.88
ATOM   5832  CA  VAL A 641      46.380   5.508 -59.187  1.00  2.87
ATOM   5833  CB  VAL A 641      46.211   5.603 -57.693  1.00  3.69
ATOM   5834  C   VAL A 641      47.598   4.814 -59.469  1.00  3.15
ATOM   5835  O   VAL A 641      47.847   3.702 -58.937  1.00  4.65
ATOM   5836  CG1 VAL A 641      47.315   6.429 -57.078  1.00  1.95
ATOM   5837  CG2 VAL A 641      44.842   6.155 -57.347  1.00  2.31
ATOM   5838  H   HIS A 642      48.141   6.325 -60.558  1.00  1.85
ATOM   5839  N   HIS A 642      48.402   5.463 -60.269  1.00  3.98
ATOM   5840  CA  HIS A 642      49.611   4.935 -60.736  1.00  0.81
ATOM   5841  CB  HIS A 642      49.839   5.415 -62.196  1.00  2.72
ATOM   5842  C   HIS A 642      50.672   5.410 -59.892  1.00  1.95
ATOM   5843  O   HIS A 642      50.668   6.559 -59.469  1.00  1.45
ATOM   5844  CG  HIS A 642      48.831   4.874 -63.172  1.00  3.37
ATOM   5845  ND1 HIS A 642      48.904   3.596 -63.705  1.00  2.11
ATOM   5846  HD1 HIS A 642      49.559   2.940 -63.495  1.00  2.83
ATOM   5847  CE1 HIS A 642      47.840   3.382 -64.465  1.00  4.54
ATOM   5848  NE2 HIS A 642      47.084   4.470 -64.446  1.00  2.88
ATOM   5849  HE2 HIS A 642      46.242   4.554 -64.882  1.00  1.72
ATOM   5850  CD2 HIS A 642      47.668   5.408 -63.621  1.00  2.57
ATOM   5851  H   TYR A 643      51.450   3.680 -59.872  1.00  4.19
ATOM   5852  N   TYR A 643      51.531   4.576 -59.578  1.00  1.95
ATOM   5853  CA  TYR A 643      52.632   4.935 -58.813  1.00  0.86
ATOM   5854  CB  TYR A 643      52.315   4.756 -57.325  1.00  3.36
ATOM   5855  C   TYR A 643      53.861   4.220 -59.211  1.00  4.78
ATOM   5856  O   TYR A 643      53.870   2.987 -59.345  1.00  3.89
ATOM   5857  CG  TYR A 643      53.468   4.942 -56.435  1.00  2.69
ATOM   5858  CD1 TYR A 643      54.137   6.145 -56.419  1.00  3.68
ATOM   5859  CE1 TYR A 643      55.203   6.357 -55.576  1.00  4.47
ATOM   5860  CZ  TYR A 643      55.604   5.360 -54.729  1.00  4.17
ATOM   5861  CD2 TYR A 643      53.869   3.963 -55.557  1.00  4.38
ATOM   5862  CE2 TYR A 643      54.922   4.180 -54.678  1.00  3.91
ATOM   5863  OH  TYR A 643      56.657   5.557 -53.921  1.00  4.84
ATOM   5864  H   GLN A 644      54.707   5.927 -59.455  1.00  2.62
ATOM   5865  N   GLN A 644      54.864   5.006 -59.459  1.00  1.67
ATOM   5866  CA  GLN A 644      56.137   4.565 -59.751  1.00  0.42
ATOM   5867  CB  GLN A 644      56.500   5.015 -61.123  1.00  4.48
ATOM   5868  C   GLN A 644      57.027   5.197 -58.761  1.00  1.04
ATOM   5869  O   GLN A 644      57.112   6.410 -58.727  1.00  3.07
ATOM   5870  CG  GLN A 644      57.954   5.111 -61.332  1.00  1.88
ATOM   5871  CD  GLN A 644      58.585   3.770 -61.311  1.00  3.42
ATOM   5872  NE2 GLN A 644      59.658   3.637 -60.581  1.00  0.21
ATOM   5873 HE21 GLN A 644      59.979   4.389 -60.114  1.00  2.16
ATOM   5874 HE22 GLN A 644      60.077   2.795 -60.519  1.00  1.32
ATOM   5875  OE1 GLN A 644      58.082   2.826 -61.932  1.00  1.14
ATOM   5876  N   PRO A 645      57.660   4.420 -57.888  1.00  0.27
ATOM   5877  CA  PRO A 645      58.536   4.993 -56.877  1.00  3.62
ATOM   5878  CB  PRO A 645      59.093   3.777 -56.127  1.00  4.64
ATOM   5879  C   PRO A 645      59.630   5.884 -57.400  1.00  3.16
ATOM   5880  O   PRO A 645      60.295   5.589 -58.418  1.00  0.07
ATOM   5881  CG  PRO A 645      58.033   2.740 -56.324  1.00  3.58
ATOM   5882  CD  PRO A 645      57.551   2.971 -57.749  1.00  4.76
ATOM   5883  N   PRO A 646      59.863   6.960 -56.668  1.00  1.13
ATOM   5884  CA  PRO A 646      60.901   7.990 -56.985  1.00  4.34
ATOM   5885  CB  PRO A 646      60.572   9.126 -56.049  1.00  1.38
ATOM   5886  C   PRO A 646      62.386   7.500 -56.772  1.00  4.57
ATOM   5887  O   PRO A 646      62.643   6.568 -56.009  1.00  0.93
ATOM   5888  CG  PRO A 646      60.002   8.429 -54.870  1.00  1.42
ATOM   5889  CD  PRO A 646      59.138   7.320 -55.465  1.00  1.09
ATOM   5890  H   ALA A 647      63.068   8.834 -58.069  1.00  2.77
ATOM   5891  N   ALA A 647      63.336   8.151 -57.484  1.00  4.35
ATOM   5892  CA  ALA A 647      64.738   7.824 -57.419  1.00  4.00
ATOM   5893  CB  ALA A 647      65.478   8.443 -58.598  1.00  2.61
ATOM   5894  C   ALA A 647      65.360   8.287 -56.117  1.00  0.78
ATOM   5895  O   ALA A 647      66.095   9.290 -56.074  1.00  2.67
ATOM   5896  H   ILE A 648      64.649   6.786 -55.173  1.00  2.20
ATOM   5897  N   ILE A 648      65.160   7.574 -55.100  1.00  1.71
ATOM   5898  CA  ILE A 648      65.673   7.976 -53.840  1.00  1.69
ATOM   5899  CB  ILE A 648      64.824   7.418 -52.711  1.00  2.76
ATOM   5900  C   ILE A 648      66.959   7.504 -53.711  1.00  3.14
ATOM   5901  O   ILE A 648      67.194   6.308 -53.725  1.00  4.03
ATOM   5902  CG1 ILE A 648      63.414   8.017 -52.743  1.00  0.65
ATOM   5903  CD1 ILE A 648      62.461   7.329 -51.810  1.00  0.97
ATOM   5904  CG2 ILE A 648      65.493   7.621 -51.375  1.00  2.44
ATOM   5905  H   SER A 649      67.658   9.343 -53.578  1.00  1.05
ATOM   5906  N   SER A 649      67.895   8.445 -53.520  1.00  0.47
ATOM   5907  CA  SER A 649      69.267   8.110 -53.288  1.00  1.72
ATOM   5908  CB  SER A 649      70.146   8.636 -54.448  1.00  2.17
ATOM   5909  C   SER A 649      69.726   8.724 -51.977  1.00  2.94
ATOM   5910  O   SER A 649      69.702   9.975 -51.779  1.00  4.14
ATOM   5911  OG  SER A 649      71.519   8.364 -54.208  1.00  1.64
ATOM   5912  H   LEU A 650      70.262   6.979 -51.365  1.00  2.71
ATOM   5913  N   LEU A 650      70.178   7.889 -51.120  1.00  3.29
ATOM   5914  CA  LEU A 650      70.580   8.290 -49.799  1.00  2.01
ATOM   5915  CB  LEU A 650      70.067   7.313 -48.817  1.00  2.02
ATOM   5916  C   LEU A 650      72.033   8.334 -49.710  1.00  3.94
ATOM   5917  O   LEU A 650      72.691   7.493 -50.269  1.00  3.65
ATOM   5918  CG  LEU A 650      68.583   7.078 -48.765  1.00  4.77
ATOM   5919  CD1 LEU A 650      68.309   6.077 -47.731  1.00  0.91
ATOM   5920  CD2 LEU A 650      67.876   8.330 -48.441  1.00  3.57
ATOM   5921  N   PRO A 651      72.596   9.253 -48.958  1.00  0.05
ATOM   5922  CA  PRO A 651      74.013   9.305 -48.871  1.00  1.73
ATOM   5923  CB  PRO A 651      74.279  10.520 -47.938  1.00  2.61
ATOM   5924  C   PRO A 651      74.561   8.060 -48.259  1.00  2.88
ATOM   5925  O   PRO A 651      73.966   7.466 -47.376  1.00  0.57
ATOM   5926  CG  PRO A 651      73.051  10.592 -47.111  1.00  4.08
ATOM   5927  CD  PRO A 651      71.947  10.267 -48.100  1.00  4.15
ATOM   5928  H   ASP A 652      76.191   8.190 -49.274  1.00  0.12
ATOM   5929  N   ASP A 652      75.707   7.680 -48.648  1.00  1.28
ATOM   5930  CA  ASP A 652      76.284   6.480 -48.109  1.00  0.41
ATOM   5931  CB  ASP A 652      77.170   5.718 -49.108  1.00  1.41
ATOM   5932  C   ASP A 652      77.012   6.780 -46.758  1.00  4.80
ATOM   5933  O   ASP A 652      78.045   7.465 -46.721  1.00  0.14
ATOM   5934  CG  ASP A 652      77.597   4.346 -48.563  1.00  0.11
ATOM   5935  OD1 ASP A 652      77.289   4.048 -47.376  1.00  4.22
ATOM   5936  OD2 ASP A 652      78.196   3.552 -49.319  1.00  2.74
ATOM   5937  H   LEU A 653      75.627   5.831 -45.719  1.00  3.50
ATOM   5938  N   LEU A 653      76.436   6.313 -45.649  1.00  4.67
ATOM   5939  CA  LEU A 653      77.041   6.540 -44.275  1.00  0.22
ATOM   5940  CB  LEU A 653      76.187   5.934 -43.129  1.00  2.18
ATOM   5941  C   LEU A 653      78.452   5.949 -44.206  1.00  2.23
ATOM   5942  O   LEU A 653      79.345   6.522 -43.591  1.00  0.90
ATOM   5943  CG  LEU A 653      74.807   6.557 -42.848  1.00  3.23
ATOM   5944  CD1 LEU A 653      74.126   5.777 -41.754  1.00  3.64
ATOM   5945  CD2 LEU A 653      74.940   7.999 -42.432  1.00  2.01
ATOM   5946  H   LYS A 654      77.985   4.477 -45.399  1.00  3.94
ATOM   5947  N   LYS A 654      78.680   4.858 -44.872  1.00  3.56
ATOM   5948  CA  LYS A 654      79.988   4.238 -44.842  1.00  1.77
ATOM   5949  CB  LYS A 654      79.942   2.914 -45.673  1.00  2.58
ATOM   5950  C   LYS A 654      81.025   5.201 -45.462  1.00  0.88
ATOM   5951  O   LYS A 654      82.126   5.329 -44.989  1.00  0.38
ATOM   5952  CG  LYS A 654      79.066   1.859 -45.047  1.00  0.81
ATOM   5953  CD  LYS A 654      79.037   0.559 -45.860  1.00  0.17
ATOM   5954  CE  LYS A 654      78.295   0.729 -47.188  1.00  2.47
ATOM   5955  NZ  LYS A 654      76.869   1.034 -46.973  1.00  1.45
ATOM   5956  H   ARG A 655      79.726   5.746 -46.788  1.00  3.70
ATOM   5957  N   ARG A 655      80.620   5.874 -46.484  1.00  0.53
ATOM   5958  CA  ARG A 655      81.472   6.833 -47.201  1.00  1.25
ATOM   5959  CB  ARG A 655      80.844   7.162 -48.536  1.00  0.59
ATOM   5960  C   ARG A 655      81.723   8.106 -46.360  1.00  0.19
ATOM   5961  O   ARG A 655      82.740   8.825 -46.544  1.00  4.29
ATOM   5962  CG  ARG A 655      80.797   5.901 -49.392  1.00  2.76
ATOM   5963  CD  ARG A 655      80.212   6.072 -50.762  1.00  1.63
ATOM   5964  NE  ARG A 655      80.046   4.737 -51.367  1.00  4.12
ATOM   5965  HE  ARG A 655      79.192   4.340 -51.302  1.00  1.01
ATOM   5966  CZ  ARG A 655      81.014   4.011 -51.981  1.00  4.80
ATOM   5967  NH1 ARG A 655      82.250   4.499 -52.129  1.00  4.45
ATOM   5968  NH2 ARG A 655      80.747   2.775 -52.401  1.00  3.92
[truncated: 203,220 more chars]
