# Supplementary material for: Genome-wide identification and comparative in-silico characterization of β-galactosidase (GH-35) in ascomycetes and its role in germ tube development of Aspergillus fumigatus via RNA-seq analysis
Source: PLoS One. 2023 Jun 22;18(6):e0286428. doi: 10.1371/journal.pone.0286428 (PMC10287015; doi:10.1371/journal.pone.0286428)
Supplement: S4 File — (ZIP) [file pone.0286428.s004.zip › AorBG refine.pdb]

REMARK TARGET AorBG
REMARK METHOD 3Drefine
REMARK MODEL 5
REMARK Optimize HB Network and Energy Minimize
ATOM      1  N   ALA A   1       2.675   6.770  -0.695  1.00  0.14
ATOM      2  CA  ALA A   1       3.442   5.967   0.298  1.00  1.88
ATOM      3  CB  ALA A   1       2.490   5.292   1.282  1.00  2.76
ATOM      4  C   ALA A   1       4.290   4.924  -0.419  1.00  0.73
ATOM      5  O   ALA A   1       3.822   4.271  -1.357  1.00  0.37
ATOM      6  H   SER A   2       5.878   5.283   0.710  1.00  1.34
ATOM      7  N   SER A   2       5.558   4.780  -0.011  1.00  0.65
ATOM      8  CA  SER A   2       6.478   3.844  -0.699  1.00  2.96
ATOM      9  CB  SER A   2       7.907   4.205  -0.413  1.00  3.62
ATOM     10  C   SER A   2       6.213   2.433  -0.318  1.00  4.13
ATOM     11  O   SER A   2       5.516   2.172   0.661  1.00  4.27
ATOM     12  OG  SER A   2       8.200   3.987   0.967  1.00  2.41
ATOM     13  H   ILE A   3       7.305   1.806  -1.855  1.00  1.55
ATOM     14  N   ILE A   3       6.714   1.519  -1.113  1.00  0.51
ATOM     15  CA  ILE A   3       6.442   0.047  -0.873  1.00  1.57
ATOM     16  CB  ILE A   3       5.508  -0.546  -1.931  1.00  1.44
ATOM     17  C   ILE A   3       7.715  -0.804  -0.750  1.00  4.10
ATOM     18  O   ILE A   3       8.485  -0.844  -1.619  1.00  4.07
ATOM     19  CG1 ILE A   3       4.189   0.187  -1.920  1.00  1.30
ATOM     20  CD1 ILE A   3       3.287  -0.176  -3.091  1.00  4.87
ATOM     21  CG2 ILE A   3       5.271  -1.991  -1.639  1.00  1.67
ATOM     22  H   LYS A   4       7.212  -1.476   0.998  1.00  1.64
ATOM     23  N   LYS A   4       7.861  -1.518   0.300  1.00  3.40
ATOM     24  CA  LYS A   4       8.956  -2.348   0.429  1.00  2.61
ATOM     25  CB  LYS A   4       9.686  -2.135   1.732  1.00  2.04
ATOM     26  C   LYS A   4       8.607  -3.771   0.217  1.00  4.67
ATOM     27  O   LYS A   4       7.474  -4.211   0.515  1.00  2.60
ATOM     28  CG  LYS A   4      10.329  -0.754   1.891  1.00  2.66
ATOM     29  CD  LYS A   4      11.097  -0.664   3.226  1.00  0.76
ATOM     30  CE  LYS A   4      11.783   0.686   3.435  1.00  4.66
ATOM     31  NZ  LYS A   4      12.507   0.741   4.740  1.00  4.10
ATOM     32  H   HIS A   5      10.344  -4.069  -0.638  1.00  4.36
ATOM     33  N   HIS A   5       9.541  -4.497  -0.358  1.00  4.09
ATOM     34  CA  HIS A   5       9.357  -5.871  -0.642  1.00  3.41
ATOM     35  CB  HIS A   5       9.237  -6.043  -2.134  1.00  2.79
ATOM     36  C   HIS A   5      10.549  -6.691  -0.160  1.00  0.67
ATOM     37  O   HIS A   5      11.703  -6.414  -0.500  1.00  0.47
ATOM     38  CG  HIS A   5       8.051  -5.427  -2.756  1.00  1.68
ATOM     39  ND1 HIS A   5       6.790  -5.980  -2.678  1.00  2.74
ATOM     40  HD1 HIS A   5       6.566  -6.803  -2.258  1.00  3.89
ATOM     41  CE1 HIS A   5       5.952  -5.243  -3.392  1.00  0.17
ATOM     42  NE2 HIS A   5       6.578  -4.194  -3.794  1.00  3.71
ATOM     43  HE2 HIS A   5       6.165  -3.444  -4.224  1.00  4.53
ATOM     44  CD2 HIS A   5       7.906  -4.266  -3.362  1.00  3.89
ATOM     45  H   ARG A   6       9.385  -7.957   0.769  1.00  0.42
ATOM     46  N   ARG A   6      10.288  -7.723   0.566  1.00  2.41
ATOM     47  CA  ARG A   6      11.332  -8.471   1.084  1.00  0.62
ATOM     48  CB  ARG A   6      11.063  -9.045   2.442  1.00  4.11
ATOM     49  C   ARG A   6      11.804  -9.497   0.168  1.00  1.45
ATOM     50  O   ARG A   6      11.059 -10.388  -0.251  1.00  0.45
ATOM     51  CG  ARG A   6      12.266  -9.786   2.984  1.00  2.15
ATOM     52  CD  ARG A   6      12.023 -10.282   4.412  1.00  1.59
ATOM     53  NE  ARG A   6      13.181 -10.997   4.928  1.00  1.27
ATOM     54  HE  ARG A   6      13.922 -11.110   4.347  1.00  0.44
ATOM     55  CZ  ARG A   6      13.267 -11.506   6.114  1.00  4.15
ATOM     56  NH1 ARG A   6      12.268 -11.358   6.972  1.00  2.66
ATOM     57  NH2 ARG A   6      14.343 -12.192   6.464  1.00  3.86
ATOM     58  H   LEU A   7      13.465  -8.695   0.293  1.00  1.20
ATOM     59  N   LEU A   7      12.982  -9.414  -0.083  1.00  3.93
ATOM     60  CA  LEU A   7      13.683 -10.328  -0.896  1.00  3.81
ATOM     61  CB  LEU A   7      14.597  -9.538  -1.687  1.00  4.05
ATOM     62  C   LEU A   7      14.528 -11.276   0.033  1.00  2.34
ATOM     63  O   LEU A   7      14.471 -11.162   1.254  1.00  3.58
ATOM     64  CG  LEU A   7      14.159  -9.118  -3.050  1.00  1.05
ATOM     65  CD1 LEU A   7      12.956  -8.197  -2.959  1.00  1.07
ATOM     66  CD2 LEU A   7      15.229  -8.446  -3.699  1.00  4.04
ATOM     67  H   ASN A   8      15.298 -12.242  -1.475  1.00  0.68
ATOM     68  N   ASN A   8      15.308 -12.152  -0.540  1.00  2.80
ATOM     69  CA  ASN A   8      16.182 -13.033   0.262  1.00  1.60
ATOM     70  CB  ASN A   8      17.001 -13.865  -0.642  1.00  3.87
ATOM     71  C   ASN A   8      17.116 -12.152   1.042  1.00  4.20
ATOM     72  O   ASN A   8      17.684 -12.537   2.103  1.00  2.65
ATOM     73  CG  ASN A   8      16.219 -14.855  -1.393  1.00  0.17
ATOM     74  ND2 ASN A   8      16.734 -15.214  -2.559  1.00  0.49
ATOM     75 HD21 ASN A   8      17.555 -14.840  -2.823  1.00  0.13
ATOM     76 HD22 ASN A   8      16.278 -15.844  -3.094  1.00  1.56
ATOM     77  OD1 ASN A   8      15.167 -15.343  -0.933  1.00  1.23
ATOM     78  H   GLY A   9      16.896 -10.870  -0.356  1.00  2.35
ATOM     79  N   GLY A   9      17.297 -11.007   0.473  1.00  3.75
ATOM     80  CA  GLY A   9      18.060  -9.937   1.006  1.00  2.94
ATOM     81  C   GLY A   9      17.947  -8.803   0.019  1.00  1.72
ATOM     82  O   GLY A   9      17.231  -8.944  -0.927  1.00  4.23
ATOM     83  H   PHE A  10      19.163  -7.609   0.952  1.00  4.03
ATOM     84  N   PHE A  10      18.599  -7.713   0.198  1.00  1.85
ATOM     85  CA  PHE A  10      18.428  -6.603  -0.776  1.00  2.90
ATOM     86  CB  PHE A  10      19.009  -7.038  -2.185  1.00  4.53
ATOM     87  C   PHE A  10      16.940  -6.184  -0.899  1.00  3.73
ATOM     88  O   PHE A  10      16.359  -6.208  -1.986  1.00  1.84
ATOM     89  CG  PHE A  10      20.520  -7.488  -2.133  1.00  4.19
ATOM     90  CD1 PHE A  10      20.856  -8.826  -1.987  1.00  1.98
ATOM     91  CE1 PHE A  10      22.206  -9.224  -1.877  1.00  2.82
ATOM     92  CZ  PHE A  10      23.214  -8.272  -1.947  1.00  3.67
ATOM     93  CD2 PHE A  10      21.542  -6.552  -2.276  1.00  4.53
ATOM     94  CE2 PHE A  10      22.896  -6.947  -2.205  1.00  1.80
ATOM     95  H   THR A  11      16.834  -5.692   0.984  1.00  0.87
ATOM     96  N   THR A  11      16.351  -5.756   0.182  1.00  2.63
ATOM     97  CA  THR A  11      14.946  -5.410   0.176  1.00  0.18
ATOM     98  CB  THR A  11      14.520  -4.841   1.523  1.00  2.58
ATOM     99  C   THR A  11      14.705  -4.399  -0.847  1.00  2.04
ATOM    100  O   THR A  11      15.471  -3.411  -0.971  1.00  3.77
ATOM    101  CG2 THR A  11      13.104  -4.345   1.493  1.00  0.41
ATOM    102  OG1 THR A  11      14.685  -5.823   2.536  1.00  2.89
ATOM    103  H   ILE A  12      13.000  -5.258  -1.344  1.00  0.70
ATOM    104  N   ILE A  12      13.629  -4.560  -1.570  1.00  4.16
ATOM    105  CA  ILE A  12      13.335  -3.649  -2.712  1.00  4.46
ATOM    106  CB  ILE A  12      13.014  -4.407  -4.041  1.00  3.93
ATOM    107  C   ILE A  12      12.244  -2.613  -2.356  1.00  4.18
ATOM    108  O   ILE A  12      11.287  -2.943  -1.885  1.00  0.89
ATOM    109  CG1 ILE A  12      14.211  -5.203  -4.467  1.00  4.94
ATOM    110  CD1 ILE A  12      15.427  -4.357  -4.753  1.00  4.03
ATOM    111  CG2 ILE A  12      12.601  -3.459  -5.146  1.00  0.27
ATOM    112  H   LEU A  13      13.446  -1.162  -2.916  1.00  2.74
ATOM    113  N   LEU A  13      12.581  -1.341  -2.571  1.00  0.17
ATOM    114  CA  LEU A  13      11.704  -0.189  -2.306  1.00  4.97
ATOM    115  CB  LEU A  13      12.534   0.898  -1.623  1.00  0.23
ATOM    116  C   LEU A  13      11.106   0.429  -3.629  1.00  1.10
ATOM    117  O   LEU A  13      11.850   0.938  -4.509  1.00  2.42
ATOM    118  CG  LEU A  13      11.819   2.199  -1.388  1.00  3.21
ATOM    119  CD1 LEU A  13      10.701   1.987  -0.421  1.00  4.24
ATOM    120  CD2 LEU A  13      12.770   3.260  -0.893  1.00  2.58
ATOM    121  H   GLU A  14       9.282  -0.055  -3.073  1.00  1.13
ATOM    122  N   GLU A  14       9.782   0.412  -3.727  1.00  1.22
ATOM    123  CA  GLU A  14       9.073   1.049  -4.837  1.00  1.52
ATOM    124  CB  GLU A  14       7.829   0.295  -5.188  1.00  2.05
ATOM    125  C   GLU A  14       8.653   2.408  -4.453  1.00  4.02
ATOM    126  O   GLU A  14       8.196   2.549  -3.380  1.00  2.64
ATOM    127  CG  GLU A  14       8.010  -1.032  -5.856  1.00  0.18
ATOM    128  CD  GLU A  14       6.678  -1.674  -6.096  1.00  3.94
ATOM    129  OE1 GLU A  14       5.833  -1.590  -5.221  1.00  3.77
ATOM    130  OE2 GLU A  14       6.448  -2.223  -7.206  1.00  2.89
ATOM    131  H   HIS A  15       8.991   3.044  -6.291  1.00  4.64
ATOM    132  N   HIS A  15       8.747   3.353  -5.433  1.00  1.03
ATOM    133  CA  HIS A  15       8.499   4.841  -5.292  1.00  0.32
ATOM    134  CB  HIS A  15       8.634   5.514  -6.697  1.00  2.66
ATOM    135  C   HIS A  15       7.115   5.242  -4.743  1.00  2.92
ATOM    136  O   HIS A  15       6.094   4.652  -5.066  1.00  0.67
ATOM    137  CG  HIS A  15       9.999   5.405  -7.366  1.00  2.69
ATOM    138  ND1 HIS A  15      11.113   6.081  -6.911  1.00  3.52
ATOM    139  HD1 HIS A  15      11.139   6.685  -6.178  1.00  4.82
ATOM    140  CE1 HIS A  15      12.136   5.833  -7.725  1.00  2.56
ATOM    141  NE2 HIS A  15      11.696   5.109  -8.742  1.00  2.56
ATOM    142  HE2 HIS A  15      12.211   4.879  -9.507  1.00  1.13
ATOM    143  CD2 HIS A  15      10.347   4.870  -8.571  1.00  0.67
ATOM    144  N   PRO A  16       7.095   6.230  -3.844  1.00  4.48
ATOM    145  CA  PRO A  16       5.857   6.700  -3.260  1.00  3.74
ATOM    146  CB  PRO A  16       6.320   7.634  -2.124  1.00  0.56
ATOM    147  C   PRO A  16       4.953   7.414  -4.212  1.00  2.29
ATOM    148  O   PRO A  16       3.761   7.588  -3.902  1.00  2.43
ATOM    149  CG  PRO A  16       7.650   8.134  -2.591  1.00  2.15
ATOM    150  CD  PRO A  16       8.274   6.930  -3.272  1.00  4.02
ATOM    151  H   ASP A  17       6.425   7.716  -5.569  1.00  1.31
ATOM    152  N   ASP A  17       5.522   7.904  -5.382  1.00  1.24
ATOM    153  CA  ASP A  17       4.726   8.731  -6.380  1.00  2.73
ATOM    154  CB  ASP A  17       5.460  10.051  -6.793  1.00  1.04
ATOM    155  C   ASP A  17       4.248   7.932  -7.626  1.00  4.92
ATOM    156  O   ASP A  17       5.062   7.629  -8.551  1.00  1.29
ATOM    157  CG  ASP A  17       4.560  11.022  -7.598  1.00  1.34
ATOM    158  OD1 ASP A  17       3.368  10.690  -7.832  1.00  1.48
ATOM    159  OD2 ASP A  17       5.037  12.138  -7.956  1.00  1.73
ATOM    160  N   PRO A  18       2.962   7.528  -7.663  1.00  0.32
ATOM    161  CA  PRO A  18       2.416   6.781  -8.791  1.00  1.95
ATOM    162  CB  PRO A  18       0.916   6.698  -8.483  1.00  1.63
ATOM    163  C   PRO A  18       2.638   7.488 -10.134  1.00  1.38
ATOM    164  O   PRO A  18       2.813   6.836 -11.159  1.00  2.55
ATOM    165  CG  PRO A  18       0.868   6.762  -6.996  1.00  3.84
ATOM    166  CD  PRO A  18       1.938   7.760  -6.632  1.00  3.33
ATOM    167  H   ALA A  19       2.577   9.311  -9.354  1.00  0.34
ATOM    168  N   ALA A  19       2.680   8.826 -10.147  1.00  1.67
ATOM    169  CA  ALA A  19       2.916   9.535 -11.411  1.00  0.21
ATOM    170  CB  ALA A  19       2.807  11.047 -11.200  1.00  2.09
ATOM    171  C   ALA A  19       4.263   9.188 -11.930  1.00  4.41
ATOM    172  O   ALA A  19       4.400   8.827 -13.057  1.00  0.81
ATOM    173  H   LYS A  20       5.105   9.398 -10.139  1.00  1.53
ATOM    174  N   LYS A  20       5.272   9.184 -11.050  1.00  4.05
ATOM    175  CA  LYS A  20       6.629   8.825 -11.471  1.00  3.79
ATOM    176  CB  LYS A  20       7.664   9.024 -10.321  1.00  0.89
ATOM    177  C   LYS A  20       6.648   7.418 -11.971  1.00  4.88
ATOM    178  O   LYS A  20       7.183   7.153 -13.011  1.00  0.11
ATOM    179  CG  LYS A  20       9.103   8.708 -10.712  1.00  1.11
ATOM    180  CD  LYS A  20      10.099   9.008  -9.575  1.00  3.72
ATOM    181  CE  LYS A  20      11.596   8.705  -9.993  1.00  3.19
ATOM    182  NZ  LYS A  20      12.045   9.556 -11.118  1.00  0.21
ATOM    183  H   ARG A  21       5.473   6.798 -10.528  1.00  2.99
ATOM    184  N   ARG A  21       5.982   6.529 -11.288  1.00  1.87
ATOM    185  CA  ARG A  21       6.024   5.151 -11.659  1.00  2.17
ATOM    186  CB  ARG A  21       5.151   4.353 -10.643  1.00  2.78
ATOM    187  C   ARG A  21       5.420   5.016 -13.046  1.00  4.29
ATOM    188  O   ARG A  21       5.956   4.386 -13.854  1.00  2.37
ATOM    189  CG  ARG A  21       5.717   4.399  -9.232  1.00  2.71
ATOM    190  CD  ARG A  21       4.867   3.648  -8.209  1.00  1.79
ATOM    191  NE  ARG A  21       4.903   2.206  -8.428  1.00  0.62
ATOM    192  HE  ARG A  21       5.423   1.884  -9.152  1.00  2.34
ATOM    193  CZ  ARG A  21       4.275   1.301  -7.661  1.00  3.78
ATOM    194  NH1 ARG A  21       3.596   1.708  -6.590  1.00  1.91
ATOM    195  NH2 ARG A  21       4.345  -0.028  -7.962  1.00  2.62
ATOM    196  H   ASP A  22       3.992   6.281 -12.683  1.00  2.09
ATOM    197  N   ASP A  22       4.303   5.740 -13.308  1.00  3.14
ATOM    198  CA  ASP A  22       3.607   5.720 -14.607  1.00  4.72
ATOM    199  CB  ASP A  22       2.256   6.498 -14.492  1.00  3.38
ATOM    200  C   ASP A  22       4.502   6.302 -15.735  1.00  2.21
ATOM    201  O   ASP A  22       4.521   5.793 -16.872  1.00  4.73
ATOM    202  CG  ASP A  22       1.158   5.724 -13.702  1.00  0.79
ATOM    203  OD1 ASP A  22       1.257   4.461 -13.589  1.00  1.08
ATOM    204  OD2 ASP A  22       0.193   6.374 -13.203  1.00  2.96
ATOM    205  H   LEU A  23       5.222   7.632 -14.566  1.00  3.38
ATOM    206  N   LEU A  23       5.259   7.296 -15.413  1.00  3.49
ATOM    207  CA  LEU A  23       6.193   7.847 -16.330  1.00  0.57
ATOM    208  CB  LEU A  23       6.792   9.061 -15.765  1.00  0.93
ATOM    209  C   LEU A  23       7.244   6.881 -16.684  1.00  3.18
ATOM    210  O   LEU A  23       7.607   6.738 -17.869  1.00  4.06
ATOM    211  CG  LEU A  23       7.902   9.629 -16.525  1.00  3.58
ATOM    212  CD1 LEU A  23       7.439  10.049 -17.895  1.00  1.59
ATOM    213  CD2 LEU A  23       8.457  10.811 -15.766  1.00  2.28
ATOM    214  H   LEU A  24       7.342   6.197 -14.909  1.00  0.92
ATOM    215  N   LEU A  24       7.716   6.172 -15.747  1.00  3.27
ATOM    216  CA  LEU A  24       8.759   5.314 -16.002  1.00  4.64
ATOM    217  CB  LEU A  24       9.464   4.985 -14.682  1.00  4.01
ATOM    218  C   LEU A  24       8.196   4.077 -16.673  1.00  1.14
ATOM    219  O   LEU A  24       7.170   3.625 -16.316  1.00  4.83
ATOM    220  CG  LEU A  24      10.172   6.203 -13.966  1.00  3.43
ATOM    221  CD1 LEU A  24      10.767   5.773 -12.554  1.00  4.79
ATOM    222  CD2 LEU A  24      11.278   6.813 -14.882  1.00  1.87
ATOM    223  H   GLN A  25       9.680   3.921 -17.892  1.00  3.48
ATOM    224  N   GLN A  25       8.850   3.567 -17.654  1.00  0.70
ATOM    225  CA  GLN A  25       8.266   2.435 -18.432  1.00  2.56
ATOM    226  CB  GLN A  25       8.458   2.646 -19.923  1.00  0.48
ATOM    227  C   GLN A  25       8.738   1.034 -18.034  1.00  0.29
ATOM    228  O   GLN A  25       9.819   0.819 -17.563  1.00  2.38
ATOM    229  CG  GLN A  25       7.840   3.934 -20.435  1.00  1.25
ATOM    230  CD  GLN A  25       6.317   3.995 -20.301  1.00  3.67
ATOM    231  NE2 GLN A  25       5.804   5.029 -19.599  1.00  1.48
ATOM    232 HE21 GLN A  25       6.398   5.666 -19.238  1.00  2.00
ATOM    233 HE22 GLN A  25       4.870   5.103 -19.494  1.00  0.22
ATOM    234  OE1 GLN A  25       5.619   3.106 -20.766  1.00  3.08
ATOM    235  H   ASP A  26       7.094   0.384 -18.717  1.00  0.30
ATOM    236  N   ASP A  26       7.903   0.125 -18.307  1.00  2.50
ATOM    237  CA  ASP A  26       8.086  -1.256 -18.043  1.00  0.19
ATOM    238  CB  ASP A  26       6.801  -1.927 -18.365  1.00  3.43
ATOM    239  C   ASP A  26       9.184  -1.843 -18.843  1.00  1.75
ATOM    240  O   ASP A  26       9.817  -2.819 -18.407  1.00  0.75
ATOM    241  CG  ASP A  26       5.739  -1.538 -17.397  1.00  2.51
ATOM    242  OD1 ASP A  26       6.054  -1.333 -16.202  1.00  3.98
ATOM    243  OD2 ASP A  26       4.620  -1.363 -17.812  1.00  2.34
ATOM    244  H   ILE A  27       8.903  -0.597 -20.316  1.00  4.53
ATOM    245  N   ILE A  27       9.409  -1.331 -20.017  1.00  0.62
ATOM    246  CA  ILE A  27      10.365  -1.874 -20.839  1.00  1.22
ATOM    247  CB  ILE A  27      10.304  -1.293 -22.236  1.00  2.82
ATOM    248  C   ILE A  27      11.694  -1.721 -20.235  1.00  1.21
ATOM    249  O   ILE A  27      12.431  -2.592 -20.259  1.00  3.98
ATOM    250  CG1 ILE A  27       8.990  -1.644 -22.836  1.00  3.77
ATOM    251  CD1 ILE A  27       8.771  -3.112 -22.927  1.00  4.31
ATOM    252  CG2 ILE A  27      11.414  -1.836 -23.071  1.00  3.08
ATOM    253  H   VAL A  28      11.415   0.140 -19.737  1.00  2.83
ATOM    254  N   VAL A  28      12.015  -0.586 -19.720  1.00  3.50
ATOM    255  CA  VAL A  28      13.326  -0.450 -19.098  1.00  0.38
ATOM    256  CB  VAL A  28      14.161   0.607 -19.801  1.00  3.76
ATOM    257  C   VAL A  28      13.165  -0.105 -17.688  1.00  2.81
ATOM    258  O   VAL A  28      12.638   0.983 -17.338  1.00  0.75
ATOM    259  CG1 VAL A  28      15.566   0.756 -19.135  1.00  1.33
ATOM    260  CG2 VAL A  28      14.277   0.280 -21.248  1.00  3.83
ATOM    261  H   THR A  29      14.164  -1.663 -17.177  1.00  1.55
ATOM    262  N   THR A  29      13.656  -0.936 -16.862  1.00  2.55
ATOM    263  CA  THR A  29      13.480  -0.743 -15.447  1.00  4.50
ATOM    264  CB  THR A  29      12.374  -1.650 -14.813  1.00  2.74
ATOM    265  C   THR A  29      14.758  -0.908 -14.725  1.00  0.71
ATOM    266  O   THR A  29      15.705  -1.370 -15.280  1.00  0.35
ATOM    267  CG2 THR A  29      11.090  -1.457 -15.489  1.00  3.83
ATOM    268  OG1 THR A  29      12.734  -3.008 -14.912  1.00  3.32
ATOM    269  H   TRP A  30      13.997  -0.248 -13.035  1.00  2.50
ATOM    270  N   TRP A  30      14.786  -0.563 -13.459  1.00  1.00
ATOM    271  CA  TRP A  30      15.997  -0.672 -12.714  1.00  2.08
ATOM    272  CB  TRP A  30      16.923   0.607 -13.004  1.00  3.49
ATOM    273  C   TRP A  30      15.751  -0.930 -11.197  1.00  0.98
ATOM    274  O   TRP A  30      14.658  -0.699 -10.670  1.00  4.57
ATOM    275  CG  TRP A  30      16.264   1.962 -12.719  1.00  1.01
ATOM    276  CD1 TRP A  30      15.532   2.720 -13.594  1.00  2.79
ATOM    277  NE1 TRP A  30      15.068   3.823 -12.971  1.00  2.09
ATOM    278  HE1 TRP A  30      14.526   4.492 -13.375  1.00  4.73
ATOM    279  CD2 TRP A  30      16.355   2.709 -11.523  1.00  4.19
ATOM    280  CE2 TRP A  30      15.561   3.856 -11.693  1.00  4.71
ATOM    281  CE3 TRP A  30      17.045   2.524 -10.303  1.00  4.73
ATOM    282  CZ3 TRP A  30      16.971   3.533  -9.319  1.00  3.50
ATOM    283  CH2 TRP A  30      16.232   4.714  -9.547  1.00  0.51
ATOM    284  CZ2 TRP A  30      15.517   4.903 -10.721  1.00  1.17
ATOM    285  H   ASP A  31      17.546  -1.661 -10.998  1.00  1.33
ATOM    286  N   ASP A  31      16.749  -1.457 -10.540  1.00  3.65
ATOM    287  CA  ASP A  31      16.692  -1.720  -9.092  1.00  4.51
ATOM    288  CB  ASP A  31      16.383  -3.232  -8.790  1.00  0.37
ATOM    289  C   ASP A  31      17.990  -1.242  -8.497  1.00  1.45
ATOM    290  O   ASP A  31      18.698  -0.519  -9.160  1.00  4.43
ATOM    291  CG  ASP A  31      17.433  -4.146  -9.302  1.00  2.95
ATOM    292  OD1 ASP A  31      18.438  -3.644  -9.784  1.00  1.28
ATOM    293  OD2 ASP A  31      17.237  -5.392  -9.250  1.00  3.00
ATOM    294  H   ASP A  32      17.871  -2.316  -6.862  1.00  1.57
ATOM    295  N   ASP A  32      18.363  -1.657  -7.325  1.00  0.02
ATOM    296  CA  ASP A  32      19.565  -1.052  -6.719  1.00  1.35
ATOM    297  CB  ASP A  32      19.501  -1.197  -5.189  1.00  1.23
ATOM    298  C   ASP A  32      20.891  -1.643  -7.240  1.00  1.59
ATOM    299  O   ASP A  32      22.030  -1.132  -6.847  1.00  3.64
ATOM    300  CG  ASP A  32      19.497  -2.669  -4.726  1.00  2.54
ATOM    301  OD1 ASP A  32      19.577  -3.583  -5.591  1.00  1.03
ATOM    302  OD2 ASP A  32      19.387  -2.916  -3.474  1.00  0.78
ATOM    303  H   LYS A  33      19.977  -2.923  -8.440  1.00  3.57
ATOM    304  N   LYS A  33      20.824  -2.623  -8.132  1.00  0.60
ATOM    305  CA  LYS A  33      22.061  -3.230  -8.665  1.00  1.38
ATOM    306  CB  LYS A  33      22.232  -4.670  -8.096  1.00  0.43
ATOM    307  C   LYS A  33      22.124  -3.270 -10.251  1.00  2.60
ATOM    308  O   LYS A  33      23.257  -3.294 -10.857  1.00  2.51
ATOM    309  CG  LYS A  33      22.416  -4.720  -6.580  1.00  3.55
ATOM    310  CD  LYS A  33      22.606  -6.151  -6.073  1.00  1.32
ATOM    311  CE  LYS A  33      21.351  -6.995  -6.254  1.00  4.34
ATOM    312  NZ  LYS A  33      20.224  -6.467  -5.478  1.00  1.80
ATOM    313  H   SER A  34      20.136  -3.045 -10.482  1.00  0.27
ATOM    314  N   SER A  34      20.939  -3.206 -10.931  1.00  1.06
ATOM    315  CA  SER A  34      20.932  -3.418 -12.372  1.00  4.73
ATOM    316  CB  SER A  34      20.743  -4.849 -12.541  1.00  4.29
ATOM    317  C   SER A  34      19.815  -2.785 -13.186  1.00  4.95
ATOM    318  O   SER A  34      18.769  -2.335 -12.635  1.00  1.95
ATOM    319  OG  SER A  34      19.460  -5.206 -12.085  1.00  2.06
ATOM    320  H   LEU A  35      20.909  -3.092 -14.830  1.00  0.22
ATOM    321  N   LEU A  35      20.064  -2.808 -14.553  1.00  0.60
ATOM    322  CA  LEU A  35      19.110  -2.367 -15.580  1.00  3.99
ATOM    323  CB  LEU A  35      19.804  -1.454 -16.634  1.00  2.23
ATOM    324  C   LEU A  35      18.413  -3.590 -16.276  1.00  1.12
ATOM    325  O   LEU A  35      19.089  -4.526 -16.797  1.00  3.53
ATOM    326  CG  LEU A  35      18.881  -0.763 -17.655  1.00  2.39
ATOM    327  CD1 LEU A  35      19.533   0.500 -18.208  1.00  4.02
ATOM    328  CD2 LEU A  35      18.564  -1.705 -18.780  1.00  1.43
ATOM    329  H   PHE A  36      16.637  -2.826 -15.875  1.00  3.66
ATOM    330  N   PHE A  36      17.084  -3.557 -16.289  1.00  4.65
ATOM    331  CA  PHE A  36      16.310  -4.565 -16.938  1.00  3.25
ATOM    332  CB  PHE A  36      15.167  -4.905 -16.089  1.00  4.47
ATOM    333  C   PHE A  36      15.760  -4.055 -18.163  1.00  4.67
ATOM    334  O   PHE A  36      15.156  -3.007 -18.151  1.00  0.97
ATOM    335  CG  PHE A  36      15.528  -5.514 -14.869  1.00  0.20
ATOM    336  CD1 PHE A  36      15.726  -4.747 -13.729  1.00  2.03
ATOM    337  CE1 PHE A  36      16.132  -5.318 -12.585  1.00  4.49
ATOM    338  CZ  PHE A  36      16.399  -6.649 -12.557  1.00  4.90
ATOM    339  CD2 PHE A  36      15.630  -6.865 -14.775  1.00  3.36
ATOM    340  CE2 PHE A  36      16.040  -7.442 -13.632  1.00  1.60
ATOM    341  H   ILE A  37      16.349  -5.653 -19.109  1.00  4.53
ATOM    342  N   ILE A  37      15.897  -4.809 -19.195  1.00  2.19
ATOM    343  CA  ILE A  37      15.329  -4.439 -20.460  1.00  1.60
ATOM    344  CB  ILE A  37      16.377  -4.168 -21.558  1.00  4.18
ATOM    345  C   ILE A  37      14.315  -5.554 -20.852  1.00  1.24
ATOM    346  O   ILE A  37      14.589  -6.686 -20.704  1.00  0.55
ATOM    347  CG1 ILE A  37      17.327  -3.086 -21.109  1.00  4.12
ATOM    348  CD1 ILE A  37      18.535  -2.904 -22.026  1.00  3.79
ATOM    349  CG2 ILE A  37      15.665  -3.660 -22.773  1.00  1.83
ATOM    350  H   ASN A  38      12.875  -4.304 -21.252  1.00  1.20
ATOM    351  N   ASN A  38      13.113  -5.213 -21.213  1.00  4.90
ATOM    352  CA  ASN A  38      12.080  -6.279 -21.565  1.00  4.49
ATOM    353  CB  ASN A  38      12.398  -6.916 -22.933  1.00  4.51
ATOM    354  C   ASN A  38      12.031  -7.368 -20.476  1.00  3.62
ATOM    355  O   ASN A  38      11.684  -8.537 -20.744  1.00  2.44
ATOM    356  CG  ASN A  38      12.303  -5.911 -24.088  1.00  1.49
ATOM    357  ND2 ASN A  38      13.320  -5.877 -24.927  1.00  4.20
ATOM    358 HD21 ASN A  38      14.038  -6.471 -24.789  1.00  0.49
ATOM    359 HD22 ASN A  38      13.301  -5.279 -25.655  1.00  2.46
ATOM    360  OD1 ASN A  38      11.340  -5.156 -24.183  1.00  0.55
ATOM    361  H   GLY A  39      12.549  -6.089 -19.140  1.00  4.79
ATOM    362  N   GLY A  39      12.305  -6.977 -19.281  1.00  1.63
ATOM    363  CA  GLY A  39      12.229  -7.855 -18.152  1.00  4.07
ATOM    364  C   GLY A  39      13.467  -8.734 -17.894  1.00  3.14
ATOM    365  O   GLY A  39      13.526  -9.390 -16.849  1.00  2.46
ATOM    366  H   GLU A  40      14.458  -8.279 -19.662  1.00  3.95
ATOM    367  N   GLU A  40      14.516  -8.732 -18.796  1.00  1.64
ATOM    368  CA  GLU A  40      15.680  -9.451 -18.477  1.00  2.83
ATOM    369  CB  GLU A  40      16.271 -10.178 -19.708  1.00  2.81
ATOM    370  C   GLU A  40      16.692  -8.552 -17.897  1.00  3.80
ATOM    371  O   GLU A  40      16.857  -7.411 -18.362  1.00  4.86
ATOM    372  CG  GLU A  40      15.304 -11.199 -20.355  1.00  4.83
ATOM    373  CD  GLU A  40      15.946 -12.072 -21.505  1.00  3.96
ATOM    374  OE1 GLU A  40      17.151 -12.468 -21.381  1.00  0.10
ATOM    375  OE2 GLU A  40      15.250 -12.322 -22.529  1.00  4.94
ATOM    376  H   ARG A  41      17.187  -9.894 -16.581  1.00  2.28
ATOM    377  N   ARG A  41      17.391  -9.027 -16.917  1.00  3.89
ATOM    378  CA  ARG A  41      18.457  -8.263 -16.306  1.00  0.30
ATOM    379  CB  ARG A  41      18.864  -8.920 -15.002  1.00  0.06
ATOM    380  C   ARG A  41      19.594  -8.228 -17.241  1.00  3.55
ATOM    381  O   ARG A  41      20.176  -9.277 -17.537  1.00  2.17
ATOM    382  CG  ARG A  41      19.557  -8.003 -14.054  1.00  3.61
ATOM    383  CD  ARG A  41      20.061  -8.749 -12.830  1.00  3.50
ATOM    384  NE  ARG A  41      18.971  -9.356 -11.986  1.00  4.08
ATOM    385  HE  ARG A  41      18.651 -10.213 -12.246  1.00  3.20
ATOM    386  CZ  ARG A  41      18.414  -8.801 -10.870  1.00  1.19
ATOM    387  NH1 ARG A  41      18.862  -7.660 -10.390  1.00  3.83
ATOM    388  NH2 ARG A  41      17.420  -9.428 -10.244  1.00  2.96
ATOM    389  H   ILE A  42      19.376  -6.312 -17.557  1.00  1.57
ATOM    390  N   ILE A  42      19.888  -7.061 -17.783  1.00  3.73
ATOM    391  CA  ILE A  42      20.964  -6.961 -18.836  1.00  1.16
ATOM    392  CB  ILE A  42      20.285  -6.590 -20.290  1.00  0.85
ATOM    393  C   ILE A  42      22.139  -6.021 -18.456  1.00  4.19
ATOM    394  O   ILE A  42      21.940  -4.879 -18.171  1.00  0.76
ATOM    395  CG1 ILE A  42      19.298  -7.736 -20.707  1.00  4.09
ATOM    396  CD1 ILE A  42      18.479  -7.435 -21.962  1.00  1.03
ATOM    397  CG2 ILE A  42      21.332  -6.312 -21.446  1.00  1.79
ATOM    398  H   MET A  43      23.557  -7.487 -18.679  1.00  3.72
ATOM    399  N   MET A  43      23.437  -6.567 -18.500  1.00  3.52
ATOM    400  CA  MET A  43      24.591  -5.735 -18.295  1.00  3.73
ATOM    401  CB  MET A  43      25.874  -6.561 -18.026  1.00  2.22
ATOM    402  C   MET A  43      24.814  -5.065 -19.498  1.00  1.18
ATOM    403  O   MET A  43      24.727  -5.710 -20.604  1.00  1.45
ATOM    404  CG  MET A  43      25.862  -7.330 -16.740  1.00  0.67
ATOM    405  SD  MET A  43      27.399  -8.190 -16.405  1.00  1.29
ATOM    406  CE  MET A  43      28.425  -6.843 -15.851  1.00  2.08
ATOM    407  H   LEU A  44      25.163  -3.373 -18.608  1.00  2.72
ATOM    408  N   LEU A  44      25.083  -3.811 -19.442  1.00  3.37
ATOM    409  CA  LEU A  44      25.283  -3.126 -20.617  1.00  0.03
ATOM    410  CB  LEU A  44      24.391  -1.905 -20.702  1.00  1.49
ATOM    411  C   LEU A  44      26.674  -2.751 -20.790  1.00  0.37
ATOM    412  O   LEU A  44      27.230  -1.919 -20.000  1.00  0.15
ATOM    413  CG  LEU A  44      22.885  -2.119 -20.750  1.00  4.34
ATOM    414  CD1 LEU A  44      22.181  -0.790 -20.710  1.00  0.10
ATOM    415  CD2 LEU A  44      22.502  -2.859 -22.019  1.00  2.62
ATOM    416  H   PHE A  45      26.853  -3.923 -22.363  1.00  3.13
ATOM    417  N   PHE A  45      27.289  -3.270 -21.832  1.00  0.28
ATOM    418  CA  PHE A  45      28.587  -2.884 -22.132  1.00  3.63
ATOM    419  CB  PHE A  45      29.531  -4.108 -22.199  1.00  1.09
ATOM    420  C   PHE A  45      28.500  -1.988 -23.390  1.00  2.15
ATOM    421  O   PHE A  45      27.922  -2.417 -24.502  1.00  0.76
ATOM    422  CG  PHE A  45      31.046  -3.835 -22.347  1.00  4.84
ATOM    423  CD1 PHE A  45      31.754  -3.246 -21.327  1.00  1.70
ATOM    424  CE1 PHE A  45      33.139  -3.059 -21.435  1.00  0.40
ATOM    425  CZ  PHE A  45      33.785  -3.398 -22.597  1.00  4.37
ATOM    426  CD2 PHE A  45      31.725  -4.261 -23.458  1.00  2.43
ATOM    427  CE2 PHE A  45      33.118  -4.072 -23.569  1.00  1.58
ATOM    428  H   SER A  46      29.445  -0.505 -22.468  1.00  1.30
ATOM    429  N   SER A  46      29.000  -0.749 -23.259  1.00  0.52
ATOM    430  CA  SER A  46      28.836   0.202 -24.276  1.00  2.78
ATOM    431  CB  SER A  46      27.868   1.228 -23.848  1.00  1.63
ATOM    432  C   SER A  46      30.028   0.923 -24.772  1.00  3.09
ATOM    433  O   SER A  46      31.026   1.199 -24.060  1.00  4.02
ATOM    434  OG  SER A  46      27.699   2.195 -24.863  1.00  4.92
ATOM    435  H   GLY A  47      29.117   0.851 -26.570  1.00  0.93
ATOM    436  N   GLY A  47      29.939   1.187 -26.057  1.00  2.39
ATOM    437  CA  GLY A  47      30.912   1.954 -26.737  1.00  4.66
ATOM    438  C   GLY A  47      30.497   3.385 -26.894  1.00  2.09
ATOM    439  O   GLY A  47      29.459   3.791 -26.388  1.00  3.67
ATOM    440  H   GLU A  48      31.896   3.715 -28.264  1.00  1.84
ATOM    441  N   GLU A  48      31.212   4.131 -27.674  1.00  0.46
ATOM    442  CA  GLU A  48      30.952   5.528 -27.784  1.00  2.14
ATOM    443  CB  GLU A  48      31.592   6.353 -26.654  1.00  2.63
ATOM    444  C   GLU A  48      31.267   6.037 -29.059  1.00  2.90
ATOM    445  O   GLU A  48      32.542   5.988 -29.508  1.00  1.05
ATOM    446  CG  GLU A  48      31.172   7.806 -26.639  1.00  0.33
ATOM    447  CD  GLU A  48      32.035   8.682 -27.569  1.00  2.21
ATOM    448  OE1 GLU A  48      33.271   8.422 -27.708  1.00  0.07
ATOM    449  OE2 GLU A  48      31.473   9.598 -28.203  1.00  2.35
ATOM    450  H   VAL A  49      29.283   6.652 -29.254  1.00  3.22
ATOM    451  N   VAL A  49      30.180   6.626 -29.720  1.00  0.22
ATOM    452  CA  VAL A  49      30.269   7.146 -31.080  1.00  0.88
ATOM    453  CB  VAL A  49      29.593   6.170 -32.163  1.00  1.83
ATOM    454  C   VAL A  49      29.661   8.668 -31.194  1.00  0.02
ATOM    455  O   VAL A  49      28.946   9.241 -30.227  1.00  0.54
ATOM    456  CG1 VAL A  49      30.277   4.723 -32.200  1.00  2.92
ATOM    457  CG2 VAL A  49      28.115   6.047 -31.919  1.00  0.70
ATOM    458  H   HIS A  50      30.539   8.897 -32.930  1.00  1.80
ATOM    459  N   HIS A  50      29.989   9.329 -32.292  1.00  1.23
ATOM    460  CA  HIS A  50      29.559  10.672 -32.538  1.00  1.20
ATOM    461  CB  HIS A  50      30.698  11.676 -32.153  1.00  0.43
ATOM    462  C   HIS A  50      29.214  10.750 -34.019  1.00  0.88
ATOM    463  O   HIS A  50      30.064  11.099 -34.884  1.00  2.69
ATOM    464  CG  HIS A  50      30.284  13.116 -32.192  1.00  2.86
ATOM    465  ND1 HIS A  50      31.165  14.122 -32.397  1.00  4.88
ATOM    466  HD1 HIS A  50      32.097  14.023 -32.563  1.00  4.46
ATOM    467  CE1 HIS A  50      30.501  15.283 -32.446  1.00  0.72
ATOM    468  NE2 HIS A  50      29.219  15.037 -32.313  1.00  0.86
ATOM    469  HE2 HIS A  50      28.533  15.691 -32.379  1.00  3.50
ATOM    470  CD2 HIS A  50      29.034  13.691 -32.205  1.00  1.31
ATOM    471  N   PRO A  51      27.971  10.478 -34.339  1.00  2.45
ATOM    472  CA  PRO A  51      27.487  10.489 -35.718  1.00  3.94
ATOM    473  CB  PRO A  51      26.007  10.323 -35.575  1.00  4.56
ATOM    474  C   PRO A  51      27.799  11.691 -36.485  1.00  3.98
ATOM    475  O   PRO A  51      27.924  11.616 -37.683  1.00  1.19
ATOM    476  CG  PRO A  51      25.844   9.594 -34.286  1.00  1.24
ATOM    477  CD  PRO A  51      26.884  10.206 -33.399  1.00  3.19
ATOM    478  H   PHE A  52      27.823  12.797 -34.965  1.00  0.82
ATOM    479  N   PHE A  52      27.893  12.763 -35.907  1.00  1.11
ATOM    480  CA  PHE A  52      28.131  13.946 -36.650  1.00  3.97
ATOM    481  CB  PHE A  52      27.837  15.127 -35.864  1.00  2.62
ATOM    482  C   PHE A  52      29.548  13.952 -37.318  1.00  2.46
ATOM    483  O   PHE A  52      29.712  14.450 -38.433  1.00  2.20
ATOM    484  CG  PHE A  52      26.323  15.276 -35.646  1.00  3.31
ATOM    485  CD1 PHE A  52      25.705  14.693 -34.538  1.00  1.73
ATOM    486  CE1 PHE A  52      24.314  14.794 -34.356  1.00  1.39
ATOM    487  CZ  PHE A  52      23.543  15.419 -35.314  1.00  4.13
ATOM    488  CD2 PHE A  52      25.551  15.977 -36.542  1.00  3.24
ATOM    489  CE2 PHE A  52      24.155  16.075 -36.370  1.00  3.66
ATOM    490  H   ARG A  53      30.373  13.024 -35.781  1.00  0.46
ATOM    491  N   ARG A  53      30.541  13.375 -36.649  1.00  0.18
ATOM    492  CA  ARG A  53      31.885  13.244 -37.225  1.00  4.15
ATOM    493  CB  ARG A  53      32.949  12.898 -36.200  1.00  4.50
ATOM    494  C   ARG A  53      31.902  12.322 -38.465  1.00  3.13
ATOM    495  O   ARG A  53      32.785  12.349 -39.183  1.00  4.07
ATOM    496  CG  ARG A  53      33.115  11.403 -35.914  1.00  0.83
ATOM    497  CD  ARG A  53      34.159  11.157 -34.822  1.00  2.23
ATOM    498  NE  ARG A  53      34.328   9.723 -34.524  1.00  3.28
ATOM    499  HE  ARG A  53      33.752   9.113 -34.968  1.00  2.12
ATOM    500  CZ  ARG A  53      35.226   9.212 -33.672  1.00  1.63
ATOM    501  NH1 ARG A  53      36.114   9.988 -33.067  1.00  3.13
ATOM    502  NH2 ARG A  53      35.193   7.935 -33.385  1.00  3.39
ATOM    503  H   LEU A  54      30.271  11.316 -37.931  1.00  2.35
ATOM    504  N   LEU A  54      30.910  11.433 -38.618  1.00  4.61
ATOM    505  CA  LEU A  54      30.802  10.627 -39.879  1.00  3.28
ATOM    506  CB  LEU A  54      31.039   9.145 -39.629  1.00  4.54
ATOM    507  C   LEU A  54      29.409  10.886 -40.400  1.00  0.41
ATOM    508  O   LEU A  54      28.502  10.136 -40.189  1.00  2.00
ATOM    509  CG  LEU A  54      31.292   8.307 -40.873  1.00  3.74
ATOM    510  CD1 LEU A  54      32.561   8.826 -41.559  1.00  3.70
ATOM    511  CD2 LEU A  54      31.484   6.835 -40.479  1.00  1.00
ATOM    512  N   PRO A  55      29.285  11.923 -41.108  1.00  3.53
ATOM    513  CA  PRO A  55      28.017  12.343 -41.680  1.00  1.17
ATOM    514  CB  PRO A  55      28.378  13.592 -42.483  1.00  4.75
ATOM    515  C   PRO A  55      27.256  11.351 -42.499  1.00  0.90
ATOM    516  O   PRO A  55      26.056  11.429 -42.564  1.00  3.54
ATOM    517  CG  PRO A  55      29.564  14.117 -41.783  1.00  4.63
ATOM    518  CD  PRO A  55      30.338  12.882 -41.405  1.00  0.70
ATOM    519  H   VAL A  56      28.788  10.275 -42.867  1.00  2.37
ATOM    520  N   VAL A  56      27.876  10.405 -43.045  1.00  1.10
ATOM    521  CA  VAL A  56      27.199   9.551 -43.949  1.00  0.84
ATOM    522  CB  VAL A  56      28.180   9.126 -45.012  1.00  4.67
ATOM    523  C   VAL A  56      26.562   8.331 -43.248  1.00  1.54
ATOM    524  O   VAL A  56      27.254   7.423 -42.703  1.00  2.76
ATOM    525  CG1 VAL A  56      27.543   8.196 -46.001  1.00  0.55
ATOM    526  CG2 VAL A  56      28.742  10.366 -45.721  1.00  0.09
ATOM    527  N   PRO A  57      25.204   8.264 -43.326  1.00  0.09
ATOM    528  CA  PRO A  57      24.459   7.188 -42.717  1.00  1.94
ATOM    529  CB  PRO A  57      22.993   7.590 -42.941  1.00  2.55
ATOM    530  C   PRO A  57      24.764   5.782 -43.262  1.00  3.57
ATOM    531  O   PRO A  57      24.569   4.800 -42.568  1.00  0.12
ATOM    532  CG  PRO A  57      23.017   8.503 -44.132  1.00  3.70
ATOM    533  CD  PRO A  57      24.277   9.285 -43.960  1.00  3.80
ATOM    534  H   SER A  58      25.487   6.449 -44.912  1.00  2.21
ATOM    535  N   SER A  58      25.291   5.680 -44.416  1.00  2.62
ATOM    536  CA  SER A  58      25.577   4.344 -45.000  1.00  3.88
ATOM    537  CB  SER A  58      25.802   4.426 -46.550  1.00  3.28
ATOM    538  C   SER A  58      26.756   3.679 -44.304  1.00  2.21
ATOM    539  O   SER A  58      26.998   2.472 -44.473  1.00  1.57
ATOM    540  OG  SER A  58      26.977   5.145 -46.853  1.00  4.03
ATOM    541  H   LEU A  59      27.291   5.394 -43.531  1.00  4.25
ATOM    542  N   LEU A  59      27.511   4.475 -43.573  1.00  3.69
ATOM    543  CA  LEU A  59      28.668   3.998 -42.796  1.00  3.04
ATOM    544  CB  LEU A  59      29.710   5.056 -42.857  1.00  1.20
ATOM    545  C   LEU A  59      28.269   3.611 -41.351  1.00  4.42
ATOM    546  O   LEU A  59      28.992   2.885 -40.653  1.00  3.67
ATOM    547  CG  LEU A  59      30.193   5.348 -44.291  1.00  2.93
ATOM    548  CD1 LEU A  59      31.137   6.478 -44.302  1.00  1.19
ATOM    549  CD2 LEU A  59      30.812   4.107 -44.877  1.00  2.87
ATOM    550  H   TRP A  60      26.526   4.493 -41.555  1.00  1.82
ATOM    551  N   TRP A  60      27.091   4.035 -40.947  1.00  2.92
ATOM    552  CA  TRP A  60      26.626   3.788 -39.589  1.00  0.74
ATOM    553  CB  TRP A  60      25.361   4.683 -39.244  1.00  1.23
ATOM    554  C   TRP A  60      26.450   2.277 -39.317  1.00  2.76
ATOM    555  O   TRP A  60      26.896   1.770 -38.275  1.00  2.83
ATOM    556  CG  TRP A  60      25.773   6.145 -39.145  1.00  0.67
ATOM    557  CD1 TRP A  60      27.049   6.579 -38.997  1.00  3.76
ATOM    558  NE1 TRP A  60      27.088   7.937 -39.020  1.00  2.16
ATOM    559  HE1 TRP A  60      27.877   8.461 -38.952  1.00  2.21
ATOM    560  CD2 TRP A  60      24.943   7.342 -39.234  1.00  0.96
ATOM    561  CE2 TRP A  60      25.791   8.428 -39.131  1.00  0.04
ATOM    562  CE3 TRP A  60      23.581   7.563 -39.335  1.00  0.59
ATOM    563  CZ3 TRP A  60      23.092   8.915 -39.254  1.00  1.29
ATOM    564  CH2 TRP A  60      23.950   9.963 -39.136  1.00  2.59
ATOM    565  CZ2 TRP A  60      25.308   9.770 -39.048  1.00  1.71
ATOM    566  H   LEU A  61      25.598   1.916 -41.059  1.00  4.69
ATOM    567  N   LEU A  61      25.929   1.530 -40.263  1.00  2.95
ATOM    568  CA  LEU A  61      25.847   0.113 -40.056  1.00  0.27
ATOM    569  CB  LEU A  61      25.145  -0.591 -41.183  1.00  4.50
ATOM    570  C   LEU A  61      27.206  -0.442 -39.869  1.00  1.47
ATOM    571  O   LEU A  61      27.404  -1.206 -38.962  1.00  0.98
ATOM    572  CG  LEU A  61      23.649  -0.442 -41.244  1.00  2.64
ATOM    573  CD1 LEU A  61      23.156  -1.019 -42.531  1.00  1.46
ATOM    574  CD2 LEU A  61      23.020  -1.220 -40.070  1.00  0.60
ATOM    575  H   ASP A  62      28.092   0.730 -41.237  1.00  4.88
ATOM    576  N   ASP A  62      28.229   0.022 -40.659  1.00  0.02
ATOM    577  CA  ASP A  62      29.531  -0.566 -40.550  1.00  1.15
ATOM    578  CB  ASP A  62      30.571   0.064 -41.577  1.00  3.09
ATOM    579  C   ASP A  62      30.026  -0.382 -39.173  1.00  1.74
ATOM    580  O   ASP A  62      30.481  -1.314 -38.621  1.00  2.56
ATOM    581  CG  ASP A  62      31.933  -0.723 -41.649  1.00  1.15
ATOM    582  OD1 ASP A  62      32.007  -1.859 -41.101  1.00  4.44
ATOM    583  OD2 ASP A  62      32.989  -0.156 -42.250  1.00  3.91
ATOM    584  H   ILE A  63      29.331   1.430 -39.046  1.00  3.81
ATOM    585  N   ILE A  63      29.831   0.824 -38.620  1.00  4.27
ATOM    586  CA  ILE A  63      30.346   1.153 -37.340  1.00  3.98
ATOM    587  CB  ILE A  63      30.090   2.659 -37.024  1.00  1.88
ATOM    588  C   ILE A  63      29.714   0.276 -36.330  1.00  0.34
ATOM    589  O   ILE A  63      30.408  -0.345 -35.508  1.00  0.48
ATOM    590  CG1 ILE A  63      30.883   3.564 -38.019  1.00  0.91
ATOM    591  CD1 ILE A  63      32.379   3.330 -38.006  1.00  0.83
ATOM    592  CG2 ILE A  63      30.302   3.001 -35.597  1.00  4.07
ATOM    593  H   PHE A  64      27.930   0.495 -37.120  1.00  3.26
ATOM    594  N   PHE A  64      28.397   0.121 -36.420  1.00  4.25
ATOM    595  CA  PHE A  64      27.708  -0.658 -35.472  1.00  2.20
ATOM    596  CB  PHE A  64      26.291  -0.584 -35.654  1.00  0.07
ATOM    597  C   PHE A  64      28.150  -2.082 -35.526  1.00  4.54
ATOM    598  O   PHE A  64      28.408  -2.676 -34.483  1.00  1.11
ATOM    599  CG  PHE A  64      25.653   0.638 -35.078  1.00  2.49
ATOM    600  CD1 PHE A  64      25.049   1.551 -35.884  1.00  3.79
ATOM    601  CE1 PHE A  64      24.400   2.652 -35.342  1.00  3.88
ATOM    602  CZ  PHE A  64      24.330   2.797 -33.986  1.00  1.13
ATOM    603  CD2 PHE A  64      25.708   0.888 -33.707  1.00  1.74
ATOM    604  CE2 PHE A  64      25.075   1.976 -33.172  1.00  1.52
ATOM    605  H   HIS A  65      28.358  -2.126 -37.442  1.00  1.49
ATOM    606  N   HIS A  65      28.370  -2.628 -36.706  1.00  0.12
ATOM    607  CA  HIS A  65      28.683  -3.930 -36.786  1.00  0.31
ATOM    608  CB  HIS A  65      28.723  -4.374 -38.276  1.00  0.67
ATOM    609  C   HIS A  65      30.014  -4.160 -36.115  1.00  2.77
ATOM    610  O   HIS A  65      30.160  -5.083 -35.331  1.00  0.82
ATOM    611  CG  HIS A  65      27.334  -4.399 -38.998  1.00  3.50
ATOM    612  ND1 HIS A  65      26.346  -5.244 -38.642  1.00  4.63
ATOM    613  HD1 HIS A  65      26.375  -5.871 -37.927  1.00  1.48
ATOM    614  CE1 HIS A  65      25.291  -5.034 -39.427  1.00  1.64
ATOM    615  NE2 HIS A  65      25.652  -4.226 -40.396  1.00  2.55
ATOM    616  HE2 HIS A  65      25.122  -4.022 -41.160  1.00  3.02
ATOM    617  CD2 HIS A  65      26.940  -3.840 -40.189  1.00  1.29
ATOM    618  H   LYS A  66      30.776  -2.523 -36.879  1.00  1.56
ATOM    619  N   LYS A  66      30.952  -3.256 -36.339  1.00  2.66
ATOM    620  CA  LYS A  66      32.288  -3.359 -35.716  1.00  4.54
ATOM    621  CB  LYS A  66      33.213  -2.287 -36.331  1.00  0.91
ATOM    622  C   LYS A  66      32.184  -3.250 -34.183  1.00  4.85
ATOM    623  O   LYS A  66      32.791  -4.002 -33.485  1.00  1.07
ATOM    624  CG  LYS A  66      33.576  -2.601 -37.837  1.00  1.89
ATOM    625  CD  LYS A  66      34.429  -1.498 -38.489  1.00  2.09
ATOM    626  CE  LYS A  66      34.838  -1.887 -39.931  1.00  0.44
ATOM    627  NZ  LYS A  66      35.748  -3.015 -39.965  1.00  0.99
ATOM    628  H   ILE A  67      30.839  -1.918 -34.229  1.00  3.21
ATOM    629  N   ILE A  67      31.336  -2.410 -33.692  1.00  3.93
ATOM    630  CA  ILE A  67      31.123  -2.299 -32.240  1.00  0.41
ATOM    631  CB  ILE A  67      30.128  -1.170 -31.927  1.00  1.18
ATOM    632  C   ILE A  67      30.565  -3.649 -31.691  1.00  0.96
ATOM    633  O   ILE A  67      31.033  -4.181 -30.639  1.00  2.51
ATOM    634  CG1 ILE A  67      30.712   0.133 -32.297  1.00  2.75
ATOM    635  CD1 ILE A  67      29.728   1.238 -32.275  1.00  1.79
ATOM    636  CG2 ILE A  67      29.766  -1.171 -30.491  1.00  4.40
ATOM    637  H   ARG A  68      29.387  -3.859 -33.181  1.00  4.13
ATOM    638  N   ARG A  68      29.648  -4.223 -32.392  1.00  0.10
ATOM    639  CA  ARG A  68      29.093  -5.433 -31.984  1.00  4.23
ATOM    640  CB  ARG A  68      28.001  -5.897 -32.884  1.00  1.07
ATOM    641  C   ARG A  68      30.171  -6.490 -31.905  1.00  0.25
ATOM    642  O   ARG A  68      30.162  -7.250 -31.016  1.00  3.19
ATOM    643  CG  ARG A  68      27.381  -7.172 -32.392  1.00  2.36
ATOM    644  CD  ARG A  68      26.279  -7.661 -33.275  1.00  4.69
ATOM    645  NE  ARG A  68      26.786  -7.933 -34.599  1.00  1.34
ATOM    646  HE  ARG A  68      27.284  -8.733 -34.724  1.00  3.64
ATOM    647  CZ  ARG A  68      26.615  -7.136 -35.657  1.00  2.09
ATOM    648  NH1 ARG A  68      25.850  -6.074 -35.590  1.00  4.16
ATOM    649  NH2 ARG A  68      27.274  -7.362 -36.739  1.00  1.58
ATOM    650  H   ALA A  69      31.120  -5.920 -33.561  1.00  2.25
ATOM    651  N   ALA A  69      31.172  -6.497 -32.899  1.00  3.52
ATOM    652  CA  ALA A  69      32.369  -7.467 -32.867  1.00  3.95
ATOM    653  CB  ALA A  69      33.284  -7.222 -34.073  1.00  3.16
ATOM    654  C   ALA A  69      33.174  -7.273 -31.572  1.00  1.97
ATOM    655  O   ALA A  69      33.700  -8.240 -30.981  1.00  4.98
ATOM    656  H   LEU A  70      32.892  -5.364 -31.595  1.00  1.50
ATOM    657  N   LEU A  70      33.260  -6.069 -31.115  1.00  2.70
ATOM    658  CA  LEU A  70      33.926  -5.794 -29.819  1.00  4.47
ATOM    659  CB  LEU A  70      34.245  -4.395 -29.592  1.00  4.42
ATOM    660  C   LEU A  70      33.185  -6.404 -28.656  1.00  0.10
ATOM    661  O   LEU A  70      33.745  -6.483 -27.567  1.00  2.39
ATOM    662  CG  LEU A  70      35.496  -4.027 -30.118  1.00  3.10
ATOM    663  CD1 LEU A  70      35.755  -2.563 -29.951  1.00  0.47
ATOM    664  CD2 LEU A  70      36.541  -4.847 -29.410  1.00  4.37
ATOM    665  H   GLY A  71      31.533  -6.718 -29.703  1.00  3.87
ATOM    666  N   GLY A  71      31.913  -6.799 -28.858  1.00  1.99
ATOM    667  CA  GLY A  71      31.124  -7.377 -27.765  1.00  0.52
ATOM    668  C   GLY A  71      30.282  -6.421 -27.076  1.00  4.14
ATOM    669  O   GLY A  71      29.699  -6.733 -26.004  1.00  4.77
ATOM    670  H   PHE A  72      30.553  -5.054 -28.451  1.00  0.08
ATOM    671  N   PHE A  72      30.119  -5.261 -27.637  1.00  0.36
ATOM    672  CA  PHE A  72      29.327  -4.327 -27.002  1.00  1.31
ATOM    673  CB  PHE A  72      29.633  -2.899 -27.445  1.00  0.17
ATOM    674  C   PHE A  72      27.945  -4.600 -27.345  1.00  3.09
ATOM    675  O   PHE A  72      27.675  -5.060 -28.451  1.00  2.54
ATOM    676  CG  PHE A  72      30.972  -2.369 -27.080  1.00  2.86
ATOM    677  CD1 PHE A  72      31.984  -2.311 -28.012  1.00  2.50
ATOM    678  CE1 PHE A  72      33.212  -1.746 -27.689  1.00  0.33
ATOM    679  CZ  PHE A  72      33.402  -1.220 -26.456  1.00  4.66
ATOM    680  CD2 PHE A  72      31.228  -1.987 -25.839  1.00  3.90
ATOM    681  CE2 PHE A  72      32.471  -1.402 -25.504  1.00  0.87
ATOM    682  H   ASN A  73      27.331  -4.199 -25.538  1.00  0.04
ATOM    683  N   ASN A  73      27.054  -4.418 -26.409  1.00  0.43
ATOM    684  CA  ASN A  73      25.624  -4.549 -26.696  1.00  3.30
ATOM    685  CB  ASN A  73      24.926  -5.601 -25.841  1.00  1.12
ATOM    686  C   ASN A  73      24.905  -3.192 -26.681  1.00  1.80
ATOM    687  O   ASN A  73      23.679  -3.076 -27.083  1.00  2.84
ATOM    688  CG  ASN A  73      25.198  -5.452 -24.397  1.00  4.72
ATOM    689  ND2 ASN A  73      24.827  -6.551 -23.570  1.00  2.87
ATOM    690 HD21 ASN A  73      24.417  -7.299 -23.971  1.00  4.32
ATOM    691 HD22 ASN A  73      25.008  -6.519 -22.646  1.00  3.02
ATOM    692  OD1 ASN A  73      25.688  -4.396 -23.971  1.00  4.86
ATOM    693  H   CYS A  74      26.461  -2.358 -25.746  1.00  2.24
ATOM    694  N   CYS A  74      25.608  -2.179 -26.175  1.00  4.10
ATOM    695  CA  CYS A  74      25.089  -0.833 -26.186  1.00  1.40
ATOM    696  CB  CYS A  74      24.591  -0.408 -24.831  1.00  4.37
ATOM    697  C   CYS A  74      26.104   0.269 -26.826  1.00  0.62
ATOM    698  O   CYS A  74      27.350   0.119 -26.783  1.00  0.23
ATOM    699  SG  CYS A  74      23.899   1.213 -24.861  1.00  1.68
ATOM    700  H   VAL A  75      24.651   1.263 -27.605  1.00  1.67
ATOM    701  N   VAL A  75      25.574   1.258 -27.450  1.00  1.34
ATOM    702  CA  VAL A  75      26.377   2.342 -27.946  1.00  1.47
ATOM    703  CB  VAL A  75      26.454   2.359 -29.494  1.00  4.19
ATOM    704  C   VAL A  75      25.912   3.679 -27.397  1.00  1.18
ATOM    705  O   VAL A  75      24.715   4.021 -27.473  1.00  2.43
ATOM    706  CG1 VAL A  75      27.199   3.530 -29.977  1.00  3.98
ATOM    707  CG2 VAL A  75      27.154   1.138 -29.958  1.00  4.62
ATOM    708  H   SER A  76      27.593   4.089 -26.502  1.00  0.14
ATOM    709  N   SER A  76      26.750   4.410 -26.768  1.00  3.18
ATOM    710  CA  SER A  76      26.364   5.638 -26.427  1.00  0.15
ATOM    711  CB  SER A  76      27.099   6.135 -25.178  1.00  2.50
ATOM    712  C   SER A  76      26.592   6.551 -27.645  1.00  0.87
ATOM    713  O   SER A  76      27.556   6.269 -28.507  1.00  4.54
ATOM    714  OG  SER A  76      28.459   6.372 -25.412  1.00  1.36
ATOM    715  H   PHE A  77      25.058   7.847 -27.163  1.00  2.62
ATOM    716  N   PHE A  77      25.822   7.674 -27.767  1.00  3.74
ATOM    717  CA  PHE A  77      26.137   8.578 -28.859  1.00  3.65
ATOM    718  CB  PHE A  77      25.419   8.174 -30.169  1.00  4.32
ATOM    719  C   PHE A  77      25.867   9.979 -28.543  1.00  0.95
ATOM    720  O   PHE A  77      24.881  10.330 -27.818  1.00  0.51
ATOM    721  CG  PHE A  77      23.922   8.376 -30.185  1.00  0.24
ATOM    722  CD1 PHE A  77      23.375   9.533 -30.702  1.00  1.04
ATOM    723  CE1 PHE A  77      22.036   9.716 -30.723  1.00  1.82
ATOM    724  CZ  PHE A  77      21.208   8.723 -30.273  1.00  4.36
ATOM    725  CD2 PHE A  77      23.086   7.430 -29.659  1.00  4.01
ATOM    726  CE2 PHE A  77      21.741   7.584 -29.721  1.00  3.15
ATOM    727  H   TYR A  78      27.509  10.449 -29.685  1.00  2.13
ATOM    728  N   TYR A  78      26.655  10.819 -29.122  1.00  0.18
ATOM    729  CA  TYR A  78      26.442  12.282 -28.904  1.00  2.34
ATOM    730  CB  TYR A  78      27.751  13.046 -28.692  1.00  4.07
ATOM    731  C   TYR A  78      25.655  12.920 -29.953  1.00  4.94
ATOM    732  O   TYR A  78      25.716  12.512 -31.087  1.00  2.27
ATOM    733  CG  TYR A  78      28.391  12.751 -27.354  1.00  3.92
ATOM    734  CD1 TYR A  78      29.435  11.865 -27.228  1.00  0.79
ATOM    735  CE1 TYR A  78      29.987  11.568 -25.962  1.00  3.68
ATOM    736  CZ  TYR A  78      29.480  12.184 -24.844  1.00  2.82
ATOM    737  CD2 TYR A  78      27.912  13.357 -26.221  1.00  2.17
ATOM    738  CE2 TYR A  78      28.449  13.064 -24.950  1.00  2.29
ATOM    739  OH  TYR A  78      29.949  11.849 -23.623  1.00  3.81
ATOM    740  H   ILE A  79      24.733  14.126 -28.635  1.00  4.46
ATOM    741  N   ILE A  79      24.810  13.928 -29.552  1.00  0.82
ATOM    742  CA  ILE A  79      24.061  14.704 -30.516  1.00  2.63
ATOM    743  CB  ILE A  79      22.581  14.667 -30.140  1.00  0.07
ATOM    744  C   ILE A  79      24.565  16.176 -30.426  1.00  2.54
ATOM    745  O   ILE A  79      24.301  16.880 -29.463  1.00  3.11
ATOM    746  CG1 ILE A  79      22.047  13.231 -30.170  1.00  4.46
ATOM    747  CD1 ILE A  79      20.688  13.078 -29.494  1.00  3.19
ATOM    748  CG2 ILE A  79      21.790  15.528 -31.066  1.00  3.73
ATOM    749  H   ASP A  80      25.283  16.080 -32.188  1.00  2.73
ATOM    750  N   ASP A  80      25.186  16.625 -31.425  1.00  3.24
ATOM    751  CA  ASP A  80      25.776  17.939 -31.422  1.00  3.39
ATOM    752  CB  ASP A  80      27.122  17.972 -32.085  1.00  3.68
ATOM    753  C   ASP A  80      24.825  18.988 -31.958  1.00  0.93
ATOM    754  O   ASP A  80      24.617  19.163 -33.254  1.00  3.86
ATOM    755  CG  ASP A  80      27.819  19.259 -31.890  1.00  4.12
ATOM    756  OD1 ASP A  80      27.268  20.166 -31.167  1.00  4.17
ATOM    757  OD2 ASP A  80      28.909  19.394 -32.388  1.00  1.81
ATOM    758  H   TRP A  81      24.567  19.588 -30.145  1.00  0.21
ATOM    759  N   TRP A  81      24.289  19.710 -31.047  1.00  2.71
ATOM    760  CA  TRP A  81      23.318  20.672 -31.306  1.00  3.16
ATOM    761  CB  TRP A  81      22.890  21.295 -29.991  1.00  1.93
ATOM    762  C   TRP A  81      23.840  21.782 -32.246  1.00  0.13
ATOM    763  O   TRP A  81      23.071  22.398 -32.975  1.00  3.64
ATOM    764  CG  TRP A  81      21.974  20.474 -29.123  1.00  1.78
ATOM    765  CD1 TRP A  81      21.559  19.201 -29.295  1.00  4.44
ATOM    766  NE1 TRP A  81      20.654  18.878 -28.328  1.00  3.61
ATOM    767  HE1 TRP A  81      20.224  18.033 -28.239  1.00  0.26
ATOM    768  CD2 TRP A  81      21.346  20.940 -27.959  1.00  1.17
ATOM    769  CE2 TRP A  81      20.460  19.944 -27.541  1.00  3.29
ATOM    770  CE3 TRP A  81      21.398  22.133 -27.248  1.00  0.88
ATOM    771  CZ3 TRP A  81      20.522  22.310 -26.181  1.00  2.40
ATOM    772  CH2 TRP A  81      19.635  21.320 -25.822  1.00  2.19
ATOM    773  CZ2 TRP A  81      19.518  20.166 -26.553  1.00  3.12
ATOM    774  H   ALA A  82      25.697  21.560 -31.694  1.00  2.30
ATOM    775  N   ALA A  82      25.116  22.054 -32.238  1.00  4.53
ATOM    776  CA  ALA A  82      25.635  23.123 -33.062  1.00  0.46
ATOM    777  CB  ALA A  82      27.192  23.310 -32.820  1.00  2.56
ATOM    778  C   ALA A  82      25.372  22.848 -34.538  1.00  0.26
ATOM    779  O   ALA A  82      25.083  23.745 -35.268  1.00  2.11
ATOM    780  H   LEU A  83      25.820  20.941 -34.389  1.00  1.05
ATOM    781  N   LEU A  83      25.526  21.619 -34.977  1.00  2.81
ATOM    782  CA  LEU A  83      25.217  21.290 -36.346  1.00  1.19
ATOM    783  CB  LEU A  83      25.794  19.984 -36.749  1.00  0.31
ATOM    784  C   LEU A  83      23.820  21.297 -36.606  1.00  2.52
ATOM    785  O   LEU A  83      23.395  21.712 -37.673  1.00  1.15
ATOM    786  CG  LEU A  83      27.278  19.923 -36.838  1.00  2.50
ATOM    787  CD1 LEU A  83      27.720  18.532 -37.170  1.00  0.84
ATOM    788  CD2 LEU A  83      27.787  20.901 -37.868  1.00  1.29
ATOM    789  H   LEU A  84      23.434  20.518 -34.852  1.00  3.15
ATOM    790  N   LEU A  84      23.058  20.802 -35.672  1.00  3.39
ATOM    791  CA  LEU A  84      21.629  20.722 -35.873  1.00  4.43
ATOM    792  CB  LEU A  84      20.975  19.914 -34.790  1.00  4.62
ATOM    793  C   LEU A  84      20.995  22.080 -36.014  1.00  2.96
ATOM    794  O   LEU A  84      20.093  22.255 -36.851  1.00  2.71
ATOM    795  CG  LEU A  84      21.255  18.411 -34.826  1.00  1.20
ATOM    796  CD1 LEU A  84      20.730  17.777 -33.554  1.00  0.09
ATOM    797  CD2 LEU A  84      20.592  17.768 -36.060  1.00  3.97
ATOM    798  H   GLU A  85      22.216  22.974 -34.654  1.00  1.68
ATOM    799  N   GLU A  85      21.494  23.114 -35.241  1.00  2.56
ATOM    800  CA  GLU A  85      20.900  24.401 -35.376  1.00  4.51
ATOM    801  CB  GLU A  85      19.609  24.428 -34.360  1.00  1.16
ATOM    802  C   GLU A  85      21.950  25.632 -35.218  1.00  0.91
ATOM    803  O   GLU A  85      22.404  26.014 -34.092  1.00  4.10
ATOM    804  CG  GLU A  85      18.902  25.759 -34.076  1.00  2.64
ATOM    805  CD  GLU A  85      17.603  25.584 -33.169  1.00  4.83
ATOM    806  OE1 GLU A  85      17.340  24.460 -32.690  1.00  1.27
ATOM    807  OE2 GLU A  85      16.890  26.566 -32.953  1.00  2.11
ATOM    808  H   GLY A  86      21.981  25.816 -37.193  1.00  1.19
ATOM    809  N   GLY A  86      22.322  26.187 -36.416  1.00  1.87
ATOM    810  CA  GLY A  86      23.207  27.371 -36.554  1.00  2.44
ATOM    811  C   GLY A  86      22.548  28.654 -36.175  1.00  4.23
ATOM    812  O   GLY A  86      23.215  29.662 -35.877  1.00  3.51
ATOM    813  H   LYS A  87      20.802  27.853 -36.442  1.00  4.13
ATOM    814  N   LYS A  87      21.256  28.663 -36.249  1.00  4.32
ATOM    815  CA  LYS A  87      20.460  29.891 -35.984  1.00  0.18
ATOM    816  CB  LYS A  87      20.108  30.622 -37.329  1.00  2.93
ATOM    817  C   LYS A  87      19.225  29.553 -35.206  1.00  4.17
ATOM    818  O   LYS A  87      18.580  28.566 -35.510  1.00  4.26
ATOM    819  CG  LYS A  87      19.430  31.997 -37.139  1.00  2.93
ATOM    820  CD  LYS A  87      19.257  32.716 -38.438  1.00  1.07
ATOM    821  CE  LYS A  87      18.605  34.094 -38.256  1.00  0.75
ATOM    822  NZ  LYS A  87      18.463  34.840 -39.561  1.00  1.94
ATOM    823  N   PRO A  88      18.798  30.372 -34.230  1.00  1.32
ATOM    824  CA  PRO A  88      17.624  30.010 -33.505  1.00  0.58
ATOM    825  CB  PRO A  88      17.358  31.209 -32.620  1.00  0.55
ATOM    826  C   PRO A  88      16.430  29.706 -34.429  1.00  1.74
ATOM    827  O   PRO A  88      16.164  30.406 -35.420  1.00  3.81
ATOM    828  CG  PRO A  88      18.720  31.800 -32.416  1.00  4.55
ATOM    829  CD  PRO A  88      19.416  31.607 -33.723  1.00  0.07
ATOM    830  H   GLY A  89      16.097  28.115 -33.381  1.00  0.58
ATOM    831  N   GLY A  89      15.770  28.622 -34.089  1.00  0.31
ATOM    832  CA  GLY A  89      14.598  28.157 -34.763  1.00  2.69
ATOM    833  C   GLY A  89      14.921  27.336 -36.020  1.00  2.00
ATOM    834  O   GLY A  89      14.035  26.686 -36.586  1.00  4.62
ATOM    835  H   ASP A  90      16.881  27.709 -35.942  1.00  2.67
ATOM    836  N   ASP A  90      16.205  27.279 -36.437  1.00  3.08
ATOM    837  CA  ASP A  90      16.532  26.573 -37.701  1.00  2.74
ATOM    838  CB  ASP A  90      17.584  27.339 -38.476  1.00  3.15
ATOM    839  C   ASP A  90      16.964  25.097 -37.457  1.00  2.83
ATOM    840  O   ASP A  90      18.199  24.725 -37.522  1.00  0.69
ATOM    841  CG  ASP A  90      17.772  26.856 -39.854  1.00  0.42
ATOM    842  OD1 ASP A  90      16.984  26.024 -40.317  1.00  3.92
ATOM    843  OD2 ASP A  90      18.701  27.247 -40.461  1.00  4.71
ATOM    844  H   TYR A  91      15.137  24.466 -37.347  1.00  0.64
ATOM    845  N   TYR A  91      16.050  24.235 -37.281  1.00  2.33
ATOM    846  CA  TYR A  91      16.454  22.888 -36.936  1.00  3.79
ATOM    847  CB  TYR A  91      15.454  22.232 -35.938  1.00  3.65
ATOM    848  C   TYR A  91      16.647  22.076 -38.177  1.00  1.41
ATOM    849  O   TYR A  91      15.711  21.836 -38.940  1.00  0.15
ATOM    850  CG  TYR A  91      15.890  20.857 -35.384  1.00  3.20
ATOM    851  CD1 TYR A  91      16.886  20.745 -34.400  1.00  4.39
ATOM    852  CE1 TYR A  91      17.241  19.510 -33.881  1.00  0.88
ATOM    853  CZ  TYR A  91      16.630  18.362 -34.370  1.00  3.84
ATOM    854  CD2 TYR A  91      15.250  19.700 -35.803  1.00  1.67
ATOM    855  CE2 TYR A  91      15.593  18.456 -35.277  1.00  1.25
ATOM    856  OH  TYR A  91      16.951  17.116 -33.811  1.00  1.23
ATOM    857  H   ARG A  92      18.479  21.799 -37.707  1.00  3.33
ATOM    858  N   ARG A  92      17.822  21.619 -38.356  1.00  3.59
ATOM    859  CA  ARG A  92      18.185  20.899 -39.567  1.00  1.71
ATOM    860  CB  ARG A  92      19.355  21.622 -40.213  1.00  0.69
ATOM    861  C   ARG A  92      18.616  19.478 -39.262  1.00  1.79
ATOM    862  O   ARG A  92      19.791  19.226 -39.139  1.00  0.65
ATOM    863  CG  ARG A  92      19.030  23.054 -40.664  1.00  1.15
ATOM    864  CD  ARG A  92      20.247  23.692 -41.309  1.00  0.54
ATOM    865  NE  ARG A  92      20.023  25.082 -41.719  1.00  1.41
ATOM    866  HE  ARG A  92      19.234  25.496 -41.441  1.00  1.65
ATOM    867  CZ  ARG A  92      20.883  25.819 -42.435  1.00  2.39
ATOM    868  NH1 ARG A  92      21.987  25.286 -42.893  1.00  1.70
ATOM    869  NH2 ARG A  92      20.625  27.111 -42.700  1.00  1.34
ATOM    870  H   ALA A  93      16.764  18.796 -39.268  1.00  0.74
ATOM    871  N   ALA A  93      17.660  18.545 -39.167  1.00  1.15
ATOM    872  CA  ALA A  93      17.991  17.138 -38.944  1.00  4.31
ATOM    873  CB  ALA A  93      17.292  16.597 -37.687  1.00  2.58
ATOM    874  C   ALA A  93      17.660  16.279 -40.174  1.00  2.59
ATOM    875  O   ALA A  93      17.159  15.171 -40.041  1.00  4.33
ATOM    876  H   GLU A  94      18.291  17.676 -41.364  1.00  4.12
ATOM    877  N   GLU A  94      17.941  16.798 -41.329  1.00  1.89
ATOM    878  CA  GLU A  94      17.739  16.080 -42.558  1.00  1.63
ATOM    879  CB  GLU A  94      17.180  17.022 -43.610  1.00  1.28
ATOM    880  C   GLU A  94      19.048  15.508 -43.029  1.00  4.48
ATOM    881  O   GLU A  94      20.115  15.931 -42.555  1.00  1.53
ATOM    882  CG  GLU A  94      15.822  17.582 -43.233  1.00  4.11
ATOM    883  CD  GLU A  94      15.271  18.545 -44.249  1.00  3.26
ATOM    884  OE1 GLU A  94      16.034  18.976 -45.148  1.00  3.07
ATOM    885  OE2 GLU A  94      14.051  18.868 -44.180  1.00  1.42
ATOM    886  H   GLY A  95      18.210  14.108 -44.059  1.00  0.48
ATOM    887  N   GLY A  95      19.019  14.511 -43.831  1.00  4.18
ATOM    888  CA  GLY A  95      20.226  14.047 -44.398  1.00  2.32
ATOM    889  C   GLY A  95      21.239  13.670 -43.403  1.00  3.93
ATOM    890  O   GLY A  95      20.989  12.906 -42.499  1.00  2.24
ATOM    891  H   ILE A  96      22.522  14.783 -44.311  1.00  1.74
ATOM    892  N   ILE A  96      22.409  14.188 -43.591  1.00  2.91
ATOM    893  CA  ILE A  96      23.541  13.911 -42.757  1.00  4.75
ATOM    894  CB  ILE A  96      24.838  14.657 -43.262  1.00  3.47
ATOM    895  C   ILE A  96      23.280  14.266 -41.259  1.00  2.60
ATOM    896  O   ILE A  96      23.961  13.740 -40.381  1.00  3.99
ATOM    897  CG1 ILE A  96      24.665  16.169 -43.204  1.00  4.52
ATOM    898  CD1 ILE A  96      25.944  16.916 -43.415  1.00  1.25
ATOM    899  CG2 ILE A  96      25.287  14.175 -44.715  1.00  2.79
ATOM    900  H   PHE A  97      21.858  15.569 -41.625  1.00  1.10
ATOM    901  N   PHE A  97      22.377  15.142 -40.957  1.00  1.78
ATOM    902  CA  PHE A  97      22.160  15.423 -39.583  1.00  4.95
ATOM    903  CB  PHE A  97      22.020  16.878 -39.298  1.00  4.96
ATOM    904  C   PHE A  97      21.025  14.678 -39.061  1.00  0.28
ATOM    905  O   PHE A  97      20.638  14.846 -37.877  1.00  2.22
ATOM    906  CG  PHE A  97      23.165  17.650 -39.774  1.00  3.52
ATOM    907  CD1 PHE A  97      24.436  17.296 -39.421  1.00  2.32
ATOM    908  CE1 PHE A  97      25.521  18.015 -39.875  1.00  4.23
ATOM    909  CZ  PHE A  97      25.327  19.084 -40.708  1.00  0.96
ATOM    910  CD2 PHE A  97      22.980  18.771 -40.526  1.00  3.52
ATOM    911  CE2 PHE A  97      24.064  19.505 -40.982  1.00  2.87
ATOM    912  H   ALA A  98      20.728  13.790 -40.794  1.00  2.10
ATOM    913  N   ALA A  98      20.425  13.853 -39.913  1.00  1.12
ATOM    914  CA  ALA A  98      19.344  13.055 -39.457  1.00  3.65
ATOM    915  CB  ALA A  98      18.638  12.294 -40.620  1.00  3.28
ATOM    916  C   ALA A  98      19.815  12.048 -38.490  1.00  4.59
ATOM    917  O   ALA A  98      20.777  11.380 -38.729  1.00  4.97
ATOM    918  H   LEU A  99      18.371  12.438 -37.241  1.00  1.35
ATOM    919  N   LEU A  99      19.105  11.866 -37.417  1.00  0.07
ATOM    920  CA  LEU A  99      19.429  10.803 -36.448  1.00  1.16
ATOM    921  CB  LEU A  99      19.033  11.199 -35.028  1.00  0.46
ATOM    922  C   LEU A  99      18.650   9.545 -36.752  1.00  3.21
ATOM    923  O   LEU A  99      19.018   8.456 -36.276  1.00  3.53
ATOM    924  CG  LEU A  99      19.692  12.370 -34.377  1.00  2.37
ATOM    925  CD1 LEU A  99      19.036  12.558 -32.982  1.00  3.80
ATOM    926  CD2 LEU A  99      21.190  12.125 -34.241  1.00  1.51
ATOM    927  H   GLU A 100      17.419  10.456 -38.054  1.00  1.74
ATOM    928  N   GLU A 100      17.594   9.643 -37.605  1.00  1.28
ATOM    929  CA  GLU A 100      16.712   8.494 -37.800  1.00  0.41
ATOM    930  CB  GLU A 100      15.658   8.881 -38.765  1.00  3.02
ATOM    931  C   GLU A 100      17.438   7.271 -38.343  1.00  0.26
ATOM    932  O   GLU A 100      17.277   6.112 -37.784  1.00  4.75
ATOM    933  CG  GLU A 100      14.696   9.912 -38.228  1.00  1.54
ATOM    934  CD  GLU A 100      13.676  10.372 -39.250  1.00  2.50
ATOM    935  OE1 GLU A 100      13.875  10.107 -40.456  1.00  0.44
ATOM    936  OE2 GLU A 100      12.647  10.983 -38.844  1.00  3.85
ATOM    937  N   PRO A 101      18.267   7.426 -39.342  1.00  4.34
ATOM    938  CA  PRO A 101      18.957   6.298 -39.851  1.00  0.28
ATOM    939  CB  PRO A 101      19.688   6.830 -41.090  1.00  4.13
ATOM    940  C   PRO A 101      19.930   5.727 -38.841  1.00  4.97
ATOM    941  O   PRO A 101      20.164   4.557 -38.831  1.00  0.05
ATOM    942  CG  PRO A 101      19.850   8.271 -40.813  1.00  0.96
ATOM    943  CD  PRO A 101      18.541   8.634 -40.105  1.00  0.75
ATOM    944  H   PHE A 102      20.180   7.452 -37.893  1.00  2.41
ATOM    945  N   PHE A 102      20.434   6.540 -37.903  1.00  0.83
ATOM    946  CA  PHE A 102      21.365   6.024 -36.866  1.00  1.26
ATOM    947  CB  PHE A 102      21.974   7.185 -36.004  1.00  3.54
ATOM    948  C   PHE A 102      20.658   5.073 -36.066  1.00  0.87
ATOM    949  O   PHE A 102      21.114   3.970 -35.868  1.00  3.16
ATOM    950  CG  PHE A 102      22.957   6.766 -34.980  1.00  0.41
ATOM    951  CD1 PHE A 102      24.255   6.435 -35.343  1.00  3.84
ATOM    952  CE1 PHE A 102      25.201   6.106 -34.381  1.00  4.68
ATOM    953  CZ  PHE A 102      24.854   6.126 -33.031  1.00  1.57
ATOM    954  CD2 PHE A 102      22.613   6.739 -33.640  1.00  2.89
ATOM    955  CE2 PHE A 102      23.558   6.392 -32.665  1.00  1.91
ATOM    956  H   PHE A 103      19.104   6.249 -35.958  1.00  4.91
ATOM    957  N   PHE A 103      19.468   5.442 -35.659  1.00  0.83
ATOM    958  CA  PHE A 103      18.700   4.609 -34.794  1.00  3.46
ATOM    959  CB  PHE A 103      17.472   5.299 -34.408  1.00  0.28
ATOM    960  C   PHE A 103      18.346   3.333 -35.479  1.00  1.97
ATOM    961  O   PHE A 103      18.504   2.234 -34.914  1.00  3.03
ATOM    962  CG  PHE A 103      17.694   6.500 -33.466  1.00  3.48
ATOM    963  CD1 PHE A 103      17.325   7.772 -33.852  1.00  3.98
ATOM    964  CE1 PHE A 103      17.447   8.853 -32.968  1.00  3.96
ATOM    965  CZ  PHE A 103      17.957   8.653 -31.718  1.00  2.27
ATOM    966  CD2 PHE A 103      18.309   6.334 -32.258  1.00  4.92
ATOM    967  CE2 PHE A 103      18.469   7.426 -31.379  1.00  0.35
ATOM    968  H   ASP A 104      17.867   4.278 -37.165  1.00  4.82
ATOM    969  N   ASP A 104      17.949   3.422 -36.759  1.00  1.62
ATOM    970  CA  ASP A 104      17.612   2.237 -37.537  1.00  2.89
ATOM    971  CB  ASP A 104      17.095   2.655 -38.910  1.00  1.54
ATOM    972  C   ASP A 104      18.823   1.326 -37.683  1.00  0.27
ATOM    973  O   ASP A 104      18.728   0.095 -37.519  1.00  1.99
ATOM    974  CG  ASP A 104      15.654   3.248 -38.882  1.00  0.34
ATOM    975  OD1 ASP A 104      14.924   3.046 -37.880  1.00  4.60
ATOM    976  OD2 ASP A 104      15.246   3.889 -39.893  1.00  0.46
ATOM    977  H   ALA A 105      19.989   2.786 -37.968  1.00  3.11
ATOM    978  N   ALA A 105      19.949   1.891 -37.878  1.00  2.16
ATOM    979  CA  ALA A 105      21.138   1.148 -38.014  1.00  3.75
ATOM    980  CB  ALA A 105      22.298   2.056 -38.393  1.00  1.52
ATOM    981  C   ALA A 105      21.424   0.400 -36.780  1.00  1.02
ATOM    982  O   ALA A 105      21.757  -0.729 -36.846  1.00  2.43
ATOM    983  H   ALA A 106      20.865   1.842 -35.621  1.00  0.03
ATOM    984  N   ALA A 106      21.197   1.013 -35.626  1.00  1.95
ATOM    985  CA  ALA A 106      21.419   0.350 -34.371  1.00  2.56
ATOM    986  CB  ALA A 106      21.286   1.315 -33.218  1.00  0.67
ATOM    987  C   ALA A 106      20.509  -0.833 -34.203  1.00  3.00
ATOM    988  O   ALA A 106      20.926  -1.842 -33.724  1.00  1.22
ATOM    989  H   LYS A 107      18.939   0.021 -35.032  1.00  0.08
ATOM    990  N   LYS A 107      19.242  -0.743 -34.652  1.00  2.66
ATOM    991  CA  LYS A 107      18.370  -1.902 -34.569  1.00  2.24
ATOM    992  CB  LYS A 107      16.975  -1.571 -34.969  1.00  0.99
ATOM    993  C   LYS A 107      18.863  -2.989 -35.422  1.00  1.44
ATOM    994  O   LYS A 107      18.930  -4.170 -34.979  1.00  1.27
ATOM    995  CG  LYS A 107      16.236  -0.693 -33.986  1.00  3.58
ATOM    996  CD  LYS A 107      14.833  -0.426 -34.466  1.00  2.77
ATOM    997  CE  LYS A 107      14.880   0.396 -35.717  1.00  3.42
ATOM    998  NZ  LYS A 107      13.567   0.772 -36.253  1.00  1.28
ATOM    999  H   GLU A 108      19.372  -1.787 -36.886  1.00  3.13
ATOM   1000  N   GLU A 108      19.320  -2.666 -36.629  1.00  0.84
ATOM   1001  CA  GLU A 108      19.779  -3.692 -37.501  1.00  3.22
ATOM   1002  CB  GLU A 108      20.035  -3.154 -38.933  1.00  4.74
ATOM   1003  C   GLU A 108      21.016  -4.370 -36.917  1.00  2.87
ATOM   1004  O   GLU A 108      21.161  -5.611 -36.941  1.00  3.80
ATOM   1005  CG  GLU A 108      20.485  -4.282 -39.899  1.00  0.82
ATOM   1006  CD  GLU A 108      20.609  -3.888 -41.381  1.00  1.38
ATOM   1007  OE1 GLU A 108      20.313  -2.727 -41.737  1.00  0.23
ATOM   1008  OE2 GLU A 108      20.992  -4.760 -42.184  1.00  3.37
ATOM   1009  H   ALA A 109      21.697  -2.642 -36.394  1.00  2.93
ATOM   1010  N   ALA A 109      21.868  -3.565 -36.359  1.00  0.15
ATOM   1011  CA  ALA A 109      23.085  -4.011 -35.696  1.00  2.54
ATOM   1012  CB  ALA A 109      23.976  -2.847 -35.343  1.00  0.10
ATOM   1013  C   ALA A 109      22.783  -4.872 -34.484  1.00  1.10
ATOM   1014  O   ALA A 109      23.617  -5.645 -34.072  1.00  1.43
ATOM   1015  H   GLY A 110      20.952  -4.161 -34.245  1.00  4.56
ATOM   1016  N   GLY A 110      21.587  -4.693 -33.865  1.00  3.92
ATOM   1017  CA  GLY A 110      21.297  -5.381 -32.664  1.00  4.93
ATOM   1018  C   GLY A 110      21.811  -4.606 -31.439  1.00  1.39
ATOM   1019  O   GLY A 110      22.035  -5.201 -30.365  1.00  1.47
ATOM   1020  H   ILE A 111      21.837  -2.873 -32.439  1.00  1.92
ATOM   1021  N   ILE A 111      22.059  -3.268 -31.615  1.00  3.67
ATOM   1022  CA  ILE A 111      22.680  -2.422 -30.563  1.00  1.19
ATOM   1023  CB  ILE A 111      23.916  -1.731 -31.133  1.00  1.99
ATOM   1024  C   ILE A 111      21.707  -1.353 -29.863  1.00  0.47
ATOM   1025  O   ILE A 111      21.074  -0.466 -30.492  1.00  1.59
ATOM   1026  CG1 ILE A 111      24.993  -2.774 -31.448  1.00  3.17
ATOM   1027  CD1 ILE A 111      26.184  -2.238 -32.217  1.00  1.22
ATOM   1028  CG2 ILE A 111      24.430  -0.663 -30.222  1.00  3.43
ATOM   1029  H   TYR A 112      22.135  -2.139 -28.152  1.00  4.04
ATOM   1030  N   TYR A 112      21.670  -1.438 -28.582  1.00  2.23
ATOM   1031  CA  TYR A 112      20.943  -0.507 -27.780  1.00  0.45
ATOM   1032  CB  TYR A 112      20.804  -0.997 -26.369  1.00  3.98
ATOM   1033  C   TYR A 112      21.659   0.774 -27.755  1.00  3.31
ATOM   1034  O   TYR A 112      22.824   0.798 -27.854  1.00  1.24
ATOM   1035  CG  TYR A 112      19.848  -2.109 -26.207  1.00  0.48
ATOM   1036  CD1 TYR A 112      20.192  -3.273 -25.547  1.00  4.96
ATOM   1037  CE1 TYR A 112      19.257  -4.266 -25.331  1.00  1.97
ATOM   1038  CZ  TYR A 112      17.948  -4.082 -25.784  1.00  2.47
ATOM   1039  CD2 TYR A 112      18.569  -2.030 -26.797  1.00  4.93
ATOM   1040  CE2 TYR A 112      17.637  -3.008 -26.594  1.00  4.37
ATOM   1041  OH  TYR A 112      17.013  -5.053 -25.559  1.00  2.61
ATOM   1042  H   LEU A 113      20.011   1.770 -27.685  1.00  2.64
ATOM   1043  N   LEU A 113      20.956   1.838 -27.719  1.00  1.35
ATOM   1044  CA  LEU A 113      21.567   3.146 -27.734  1.00  0.85
ATOM   1045  CB  LEU A 113      21.150   3.910 -28.907  1.00  4.09
ATOM   1046  C   LEU A 113      21.323   3.976 -26.508  1.00  3.76
ATOM   1047  O   LEU A 113      20.385   3.880 -25.887  1.00  1.12
ATOM   1048  CG  LEU A 113      21.548   3.369 -30.238  1.00  2.50
ATOM   1049  CD1 LEU A 113      20.945   4.220 -31.302  1.00  2.09
ATOM   1050  CD2 LEU A 113      23.049   3.376 -30.372  1.00  0.68
ATOM   1051  H   ILE A 114      23.137   4.724 -26.642  1.00  1.58
ATOM   1052  N   ILE A 114      22.281   4.757 -26.149  1.00  4.99
ATOM   1053  CA  ILE A 114      22.100   5.719 -25.053  1.00  4.62
ATOM   1054  CB  ILE A 114      23.110   5.445 -23.933  1.00  2.12
ATOM   1055  C   ILE A 114      22.343   7.140 -25.647  1.00  4.99
ATOM   1056  O   ILE A 114      23.564   7.535 -26.004  1.00  1.71
ATOM   1057  CG1 ILE A 114      22.884   4.072 -23.363  1.00  2.35
ATOM   1058  CD1 ILE A 114      24.009   3.607 -22.478  1.00  3.60
ATOM   1059  CG2 ILE A 114      23.020   6.525 -22.830  1.00  0.39
ATOM   1060  H   ALA A 115      20.479   7.697 -25.297  1.00  4.78
ATOM   1061  N   ALA A 115      21.295   7.951 -25.711  1.00  0.33
ATOM   1062  CA  ALA A 115      21.431   9.285 -26.355  1.00  2.76
ATOM   1063  CB  ALA A 115      20.044   9.776 -26.852  1.00  0.60
ATOM   1064  C   ALA A 115      22.058  10.302 -25.402  1.00  3.19
ATOM   1065  O   ALA A 115      21.712  10.313 -24.185  1.00  1.94
ATOM   1066  H   ARG A 116      23.410  10.993 -26.766  1.00  2.40
ATOM   1067  N   ARG A 116      23.009  11.156 -25.893  1.00  3.33
ATOM   1068  CA  ARG A 116      23.534  12.199 -25.085  1.00  3.35
ATOM   1069  CB  ARG A 116      25.021  12.044 -25.058  1.00  1.35
ATOM   1070  C   ARG A 116      23.285  13.610 -25.741  1.00  0.46
ATOM   1071  O   ARG A 116      24.173  14.163 -26.496  1.00  1.75
ATOM   1072  CG  ARG A 116      25.572  11.307 -23.895  1.00  3.31
ATOM   1073  CD  ARG A 116      25.625   9.824 -24.210  1.00  2.07
ATOM   1074  NE  ARG A 116      26.167   9.062 -23.133  1.00  0.24
ATOM   1075  HE  ARG A 116      25.540   8.688 -22.517  1.00  1.37
ATOM   1076  CZ  ARG A 116      27.436   8.764 -22.920  1.00  4.41
ATOM   1077  NH1 ARG A 116      28.427   9.105 -23.797  1.00  1.39
ATOM   1078  NH2 ARG A 116      27.735   8.121 -21.841  1.00  1.22
ATOM   1079  N   PRO A 117      22.048  14.162 -25.550  1.00  4.69
ATOM   1080  CA  PRO A 117      21.652  15.479 -26.065  1.00  1.91
ATOM   1081  CB  PRO A 117      20.155  15.376 -26.183  1.00  3.54
ATOM   1082  C   PRO A 117      22.059  16.577 -25.074  1.00  0.53
ATOM   1083  O   PRO A 117      22.853  16.337 -24.182  1.00  4.27
ATOM   1084  CG  PRO A 117      19.785  14.585 -25.005  1.00  3.08
ATOM   1085  CD  PRO A 117      20.891  13.527 -24.874  1.00  0.05
ATOM   1086  H   GLY A 118      21.077  17.923 -26.058  1.00  2.36
ATOM   1087  N   GLY A 118      21.559  17.764 -25.277  1.00  3.78
ATOM   1088  CA  GLY A 118      21.774  18.886 -24.319  1.00  4.80
ATOM   1089  C   GLY A 118      22.728  19.940 -24.751  1.00  3.11
ATOM   1090  O   GLY A 118      23.467  19.761 -25.654  1.00  0.16
ATOM   1091  H   SER A 119      22.202  21.094 -23.267  1.00  4.17
ATOM   1092  N   SER A 119      22.722  21.050 -24.042  1.00  1.16
ATOM   1093  CA  SER A 119      23.521  22.216 -24.415  1.00  1.39
ATOM   1094  CB  SER A 119      23.102  23.357 -23.507  1.00  1.27
ATOM   1095  C   SER A 119      24.961  21.984 -24.232  1.00  0.22
ATOM   1096  O   SER A 119      25.807  22.528 -24.983  1.00  4.95
ATOM   1097  OG  SER A 119      23.472  23.073 -22.164  1.00  0.69
ATOM   1098  H   TYR A 120      24.626  20.729 -22.822  1.00  2.11
ATOM   1099  N   TYR A 120      25.288  21.162 -23.334  1.00  1.89
ATOM   1100  CA  TYR A 120      26.604  20.924 -23.085  1.00  4.53
ATOM   1101  CB  TYR A 120      27.032  21.401 -21.717  1.00  0.72
ATOM   1102  C   TYR A 120      27.012  19.485 -23.318  1.00  2.25
ATOM   1103  O   TYR A 120      26.679  18.582 -22.518  1.00  0.35
ATOM   1104  CG  TYR A 120      28.430  21.060 -21.490  1.00  1.07
ATOM   1105  CD1 TYR A 120      29.395  21.591 -22.313  1.00  2.02
ATOM   1106  CE1 TYR A 120      30.733  21.207 -22.195  1.00  3.77
ATOM   1107  CZ  TYR A 120      31.087  20.265 -21.236  1.00  1.05
ATOM   1108  CD2 TYR A 120      28.840  20.274 -20.428  1.00  0.50
ATOM   1109  CE2 TYR A 120      30.197  19.893 -20.287  1.00  2.18
ATOM   1110  OH  TYR A 120      32.387  19.849 -21.144  1.00  1.68
ATOM   1111  H   ILE A 121      27.822  19.974 -25.077  1.00  4.71
ATOM   1112  N   ILE A 121      27.703  19.258 -24.468  1.00  4.36
ATOM   1113  CA  ILE A 121      28.250  17.947 -24.803  1.00  0.04
ATOM   1114  CB  ILE A 121      27.537  17.550 -26.102  1.00  2.83
ATOM   1115  C   ILE A 121      29.756  18.131 -25.079  1.00  3.06
ATOM   1116  O   ILE A 121      30.112  18.731 -26.100  1.00  3.14
ATOM   1117  CG1 ILE A 121      26.076  17.606 -25.851  1.00  1.92
ATOM   1118  CD1 ILE A 121      25.267  17.504 -27.067  1.00  3.72
ATOM   1119  CG2 ILE A 121      27.946  16.180 -26.586  1.00  1.77
ATOM   1120  H   ASN A 122      30.359  17.016 -23.577  1.00  3.47
ATOM   1121  N   ASN A 122      30.635  17.573 -24.281  1.00  0.65
ATOM   1122  CA  ASN A 122      32.024  17.854 -24.481  1.00  2.52
ATOM   1123  CB  ASN A 122      32.819  17.178 -23.368  1.00  0.10
ATOM   1124  C   ASN A 122      32.487  17.272 -25.723  1.00  4.34
ATOM   1125  O   ASN A 122      33.179  17.940 -26.499  1.00  0.76
ATOM   1126  CG  ASN A 122      32.190  15.815 -22.960  1.00  2.40
ATOM   1127  ND2 ASN A 122      33.027  14.799 -22.717  1.00  2.00
ATOM   1128 HD21 ASN A 122      33.950  14.945 -22.813  1.00  4.79
ATOM   1129 HD22 ASN A 122      32.676  13.957 -22.475  1.00  0.61
ATOM   1130  OD1 ASN A 122      30.973  15.680 -22.912  1.00  1.43
ATOM   1131  H   ALA A 123      31.357  15.689 -25.430  1.00  3.04
ATOM   1132  N   ALA A 123      32.023  16.042 -25.983  1.00  4.21
ATOM   1133  CA  ALA A 123      32.498  15.233 -27.115  1.00  1.93
ATOM   1134  CB  ALA A 123      31.604  15.443 -28.358  1.00  0.85
ATOM   1135  C   ALA A 123      33.970  15.540 -27.449  1.00  1.83
ATOM   1136  O   ALA A 123      34.890  15.110 -26.754  1.00  0.41
ATOM   1137  H   GLU A 124      33.387  16.562 -28.909  1.00  2.50
ATOM   1138  N   GLU A 124      34.147  16.277 -28.425  1.00  0.75
ATOM   1139  CA  GLU A 124      35.428  16.711 -28.875  1.00  1.70
ATOM   1140  CB  GLU A 124      36.160  15.497 -29.588  1.00  4.73
ATOM   1141  C   GLU A 124      35.174  17.772 -29.778  1.00  2.48
ATOM   1142  O   GLU A 124      35.888  17.955 -30.829  1.00  4.72
ATOM   1143  CG  GLU A 124      35.669  15.208 -31.022  1.00  0.31
ATOM   1144  CD  GLU A 124      34.456  14.234 -31.115  1.00  3.00
ATOM   1145  OE1 GLU A 124      33.990  13.755 -30.071  1.00  2.45
ATOM   1146  OE2 GLU A 124      34.008  13.964 -32.227  1.00  3.07
ATOM   1147  H   VAL A 125      33.842  18.516 -28.501  1.00  1.10
ATOM   1148  N   VAL A 125      34.193  18.598 -29.366  1.00  1.00
ATOM   1149  CA  VAL A 125      33.718  19.575 -30.200  1.00  2.87
ATOM   1150  CB  VAL A 125      32.326  19.267 -30.627  1.00  4.53
ATOM   1151  C   VAL A 125      33.774  20.949 -29.678  1.00  2.23
ATOM   1152  O   VAL A 125      33.846  21.240 -28.411  1.00  2.55
ATOM   1153  CG1 VAL A 125      32.291  17.973 -31.496  1.00  2.55
ATOM   1154  CG2 VAL A 125      31.485  19.088 -29.389  1.00  2.32
ATOM   1155  H   SER A 126      33.706  21.489 -31.548  1.00  4.56
ATOM   1156  N   SER A 126      33.774  21.816 -30.676  1.00  0.83
ATOM   1157  CA  SER A 126      33.894  23.141 -30.527  1.00  1.07
ATOM   1158  CB  SER A 126      33.827  23.761 -31.940  1.00  1.11
ATOM   1159  C   SER A 126      32.791  23.644 -29.790  1.00  0.71
ATOM   1160  O   SER A 126      31.655  23.182 -29.938  1.00  2.12
ATOM   1161  OG  SER A 126      33.702  25.155 -31.893  1.00  4.91
ATOM   1162  H   GLY A 127      33.923  24.736 -28.794  1.00  3.52
ATOM   1163  N   GLY A 127      33.041  24.487 -28.968  1.00  2.42
ATOM   1164  CA  GLY A 127      32.038  25.080 -28.325  1.00  3.74
ATOM   1165  C   GLY A 127      31.520  24.300 -27.312  1.00  2.54
ATOM   1166  O   GLY A 127      30.533  24.661 -26.724  1.00  3.30
ATOM   1167  H   GLY A 128      32.815  22.843 -27.603  1.00  0.00
ATOM   1168  N   GLY A 128      32.113  23.136 -27.063  1.00  0.75
ATOM   1169  CA  GLY A 128      31.674  22.346 -25.997  1.00  4.42
ATOM   1170  C   GLY A 128      30.416  21.713 -26.350  1.00  4.31
ATOM   1171  O   GLY A 128      29.687  21.243 -25.492  1.00  3.60
ATOM   1172  H   GLY A 129      30.676  22.183 -28.209  1.00  2.10
ATOM   1173  N   GLY A 129      30.096  21.770 -27.607  1.00  3.65
ATOM   1174  CA  GLY A 129      28.861  21.183 -28.099  1.00  4.80
ATOM   1175  C   GLY A 129      27.698  22.116 -28.022  1.00  0.27
ATOM   1176  O   GLY A 129      26.594  21.799 -28.567  1.00  4.22
ATOM   1177  H   PHE A 130      28.779  23.506 -27.065  1.00  1.44
ATOM   1178  N   PHE A 130      27.928  23.330 -27.437  1.00  2.08
ATOM   1179  CA  PHE A 130      26.939  24.341 -27.403  1.00  1.88
ATOM   1180  CB  PHE A 130      27.308  25.505 -26.378  1.00  3.20
ATOM   1181  C   PHE A 130      26.952  25.025 -28.695  1.00  4.73
ATOM   1182  O   PHE A 130      28.041  25.359 -29.200  1.00  4.53
ATOM   1183  CG  PHE A 130      27.256  25.262 -24.913  1.00  0.08
ATOM   1184  CD1 PHE A 130      28.414  24.886 -24.207  1.00  0.65
ATOM   1185  CE1 PHE A 130      28.373  24.687 -22.861  1.00  4.83
ATOM   1186  CZ  PHE A 130      27.188  24.894 -22.171  1.00  1.55
ATOM   1187  CD2 PHE A 130      26.100  25.455 -24.223  1.00  3.86
ATOM   1188  CE2 PHE A 130      26.052  25.267 -22.855  1.00  2.32
ATOM   1189  N   PRO A 131      25.822  25.254 -29.285  1.00  4.50
ATOM   1190  CA  PRO A 131      25.781  25.929 -30.543  1.00  0.57
ATOM   1191  CB  PRO A 131      24.309  26.060 -30.823  1.00  0.08
ATOM   1192  C   PRO A 131      26.512  27.300 -30.422  1.00  0.79
ATOM   1193  O   PRO A 131      26.408  27.989 -29.402  1.00  3.94
ATOM   1194  CG  PRO A 131      23.718  24.920 -30.076  1.00  2.59
ATOM   1195  CD  PRO A 131      24.498  24.836 -28.850  1.00  1.69
ATOM   1196  H   GLY A 132      27.123  27.190 -32.272  1.00  4.01
ATOM   1197  N   GLY A 132      27.181  27.693 -31.490  1.00  0.26
ATOM   1198  CA  GLY A 132      28.009  28.871 -31.477  1.00  3.01
ATOM   1199  C   GLY A 132      27.246  30.111 -31.145  1.00  1.81
ATOM   1200  O   GLY A 132      27.734  30.959 -30.362  1.00  4.34
ATOM   1201  H   TRP A 133      25.686  29.546 -32.203  1.00  1.39
ATOM   1202  N   TRP A 133      26.040  30.230 -31.653  1.00  1.64
ATOM   1203  CA  TRP A 133      25.228  31.450 -31.394  1.00  0.25
ATOM   1204  CB  TRP A 133      23.941  31.526 -32.224  1.00  4.89
ATOM   1205  C   TRP A 133      24.984  31.679 -29.938  1.00  2.87
ATOM   1206  O   TRP A 133      24.633  32.786 -29.535  1.00  4.46
ATOM   1207  CG  TRP A 133      23.019  30.435 -32.016  1.00  0.03
ATOM   1208  CD1 TRP A 133      22.995  29.306 -32.702  1.00  2.16
ATOM   1209  NE1 TRP A 133      21.968  28.557 -32.309  1.00  0.88
ATOM   1210  HE1 TRP A 133      21.750  27.698 -32.659  1.00  2.88
ATOM   1211  CD2 TRP A 133      21.949  30.363 -31.092  1.00  1.20
ATOM   1212  CE2 TRP A 133      21.304  29.202 -31.323  1.00  3.76
ATOM   1213  CE3 TRP A 133      21.493  31.187 -30.098  1.00  2.03
ATOM   1214  CZ3 TRP A 133      20.388  30.814 -29.406  1.00  0.25
ATOM   1215  CH2 TRP A 133      19.705  29.691 -29.739  1.00  3.90
ATOM   1216  CZ2 TRP A 133      20.106  28.906 -30.730  1.00  0.56
ATOM   1217  H   LEU A 134      25.431  29.811 -29.464  1.00  1.29
ATOM   1218  N   LEU A 134      25.140  30.641 -29.117  1.00  1.81
ATOM   1219  CA  LEU A 134      24.846  30.753 -27.693  1.00  4.67
ATOM   1220  CB  LEU A 134      24.819  29.487 -26.992  1.00  1.49
ATOM   1221  C   LEU A 134      25.720  31.742 -27.015  1.00  1.44
ATOM   1222  O   LEU A 134      25.340  32.316 -25.992  1.00  1.27
ATOM   1223  CG  LEU A 134      23.681  28.586 -27.301  1.00  3.10
ATOM   1224  CD1 LEU A 134      23.916  27.307 -26.621  1.00  3.04
ATOM   1225  CD2 LEU A 134      22.371  29.203 -26.784  1.00  0.02
ATOM   1226  H   GLN A 135      27.187  31.457 -28.265  1.00  4.48
ATOM   1227  N   GLN A 135      26.929  31.927 -27.501  1.00  3.24
ATOM   1228  CA  GLN A 135      27.857  32.866 -26.886  1.00  0.66
ATOM   1229  CB  GLN A 135      29.179  32.812 -27.572  1.00  3.73
ATOM   1230  C   GLN A 135      27.296  34.294 -26.898  1.00  3.95
ATOM   1231  O   GLN A 135      27.792  35.172 -26.197  1.00  4.09
ATOM   1232  CG  GLN A 135      29.158  33.375 -28.975  1.00  1.42
ATOM   1233  CD  GLN A 135      30.438  33.130 -29.691  1.00  4.58
ATOM   1234  NE2 GLN A 135      30.344  32.488 -30.858  1.00  4.74
ATOM   1235 HE21 GLN A 135      29.482  32.235 -31.165  1.00  3.10
ATOM   1236 HE22 GLN A 135      31.120  32.303 -31.351  1.00  2.11
ATOM   1237  OE1 GLN A 135      31.530  33.465 -29.197  1.00  3.08
ATOM   1238  H   ARG A 136      25.948  33.801 -28.236  1.00  0.04
ATOM   1239  N   ARG A 136      26.308  34.526 -27.735  1.00  3.38
ATOM   1240  CA  ARG A 136      25.729  35.852 -27.900  1.00  2.66
ATOM   1241  CB  ARG A 136      25.169  36.013 -29.339  1.00  2.17
ATOM   1242  C   ARG A 136      24.641  36.049 -26.891  1.00  0.55
ATOM   1243  O   ARG A 136      24.047  37.090 -26.834  1.00  2.78
ATOM   1244  CG  ARG A 136      26.223  35.849 -30.451  1.00  3.31
ATOM   1245  CD  ARG A 136      25.592  36.063 -31.812  1.00  3.16
ATOM   1246  NE  ARG A 136      25.312  37.545 -32.153  1.00  3.65
ATOM   1247  HE  ARG A 136      25.793  38.195 -31.694  1.00  0.68
ATOM   1248  CZ  ARG A 136      24.479  37.971 -33.131  1.00  4.67
ATOM   1249  NH1 ARG A 136      23.762  37.104 -33.840  1.00  1.90
ATOM   1250  NH2 ARG A 136      24.425  39.260 -33.423  1.00  2.14
ATOM   1251  H   VAL A 137      24.938  34.232 -26.122  1.00  1.29
ATOM   1252  N   VAL A 137      24.413  35.005 -26.043  1.00  0.87
ATOM   1253  CA  VAL A 137      23.361  35.045 -25.027  1.00  4.89
ATOM   1254  CB  VAL A 137      22.788  33.604 -24.659  1.00  3.95
ATOM   1255  C   VAL A 137      23.948  35.667 -23.789  1.00  3.21
ATOM   1256  O   VAL A 137      25.012  35.244 -23.286  1.00  4.18
ATOM   1257  CG1 VAL A 137      21.841  33.722 -23.500  1.00  4.47
ATOM   1258  CG2 VAL A 137      22.051  32.984 -25.850  1.00  1.30
ATOM   1259  H   ASN A 138      22.510  36.939 -23.754  1.00  4.86
ATOM   1260  N   ASN A 138      23.312  36.676 -23.338  1.00  2.76
ATOM   1261  CA  ASN A 138      23.816  37.457 -22.205  1.00  2.16
ATOM   1262  CB  ASN A 138      23.005  38.731 -22.014  1.00  4.29
ATOM   1263  C   ASN A 138      23.864  36.654 -20.906  1.00  4.46
ATOM   1264  O   ASN A 138      24.661  36.959 -20.021  1.00  1.74
ATOM   1265  CG  ASN A 138      23.275  39.761 -23.082  1.00  2.91
ATOM   1266  ND2 ASN A 138      22.285  40.584 -23.370  1.00  0.86
ATOM   1267 HD21 ASN A 138      21.476  40.501 -22.892  1.00  4.46
ATOM   1268 HD22 ASN A 138      22.409  41.248 -24.027  1.00  3.35
ATOM   1269  OD1 ASN A 138      24.375  39.822 -23.640  1.00  4.93
ATOM   1270  H   GLY A 139      22.402  35.439 -21.473  1.00  2.35
ATOM   1271  N   GLY A 139      22.977  35.648 -20.771  1.00  1.20
ATOM   1272  CA  GLY A 139      22.886  34.907 -19.539  1.00  4.34
ATOM   1273  C   GLY A 139      23.953  33.873 -19.407  1.00  2.13
ATOM   1274  O   GLY A 139      24.812  33.751 -20.279  1.00  2.33
ATOM   1275  H   THR A 140      23.163  33.164 -17.762  1.00  0.05
ATOM   1276  N   THR A 140      23.885  33.086 -18.353  1.00  3.05
ATOM   1277  CA  THR A 140      24.893  32.134 -18.061  1.00  1.63
ATOM   1278  CB  THR A 140      25.290  32.099 -16.535  1.00  1.36
ATOM   1279  C   THR A 140      24.498  30.729 -18.564  1.00  0.91
ATOM   1280  O   THR A 140      23.393  30.204 -18.281  1.00  3.28
ATOM   1281  CG2 THR A 140      26.292  31.013 -16.242  1.00  2.92
ATOM   1282  OG1 THR A 140      25.844  33.346 -16.129  1.00  2.67
ATOM   1283  H   LEU A 141      26.297  30.514 -19.260  1.00  2.16
ATOM   1284  N   LEU A 141      25.437  30.116 -19.217  1.00  2.19
ATOM   1285  CA  LEU A 141      25.232  28.870 -19.896  1.00  2.99
ATOM   1286  CB  LEU A 141      26.565  28.401 -20.576  1.00  3.74
ATOM   1287  C   LEU A 141      24.701  27.783 -18.994  1.00  3.81
ATOM   1288  O   LEU A 141      24.027  26.928 -19.457  1.00  0.60
ATOM   1289  CG  LEU A 141      27.103  29.272 -21.740  1.00  4.48
ATOM   1290  CD1 LEU A 141      28.459  28.752 -22.210  1.00  2.66
ATOM   1291  CD2 LEU A 141      26.133  29.296 -22.894  1.00  1.82
ATOM   1292  H   ARG A 142      25.679  28.412 -17.409  1.00  2.70
ATOM   1293  N   ARG A 142      25.069  27.760 -17.742  1.00  1.30
ATOM   1294  CA  ARG A 142      24.509  26.742 -16.843  1.00  1.87
ATOM   1295  CB  ARG A 142      25.578  25.872 -16.319  1.00  3.63
ATOM   1296  C   ARG A 142      23.650  27.299 -15.645  1.00  0.02
ATOM   1297  O   ARG A 142      23.329  26.542 -14.731  1.00  1.20
ATOM   1298  CG  ARG A 142      26.378  25.117 -17.363  1.00  0.10
ATOM   1299  CD  ARG A 142      25.614  24.019 -17.968  1.00  0.86
ATOM   1300  NE  ARG A 142      25.227  23.107 -16.948  1.00  4.26
ATOM   1301  HE  ARG A 142      25.396  23.360 -16.049  1.00  3.19
ATOM   1302  CZ  ARG A 142      24.681  21.969 -17.142  1.00  4.98
ATOM   1303  NH1 ARG A 142      24.521  21.525 -18.338  1.00  4.95
ATOM   1304  NH2 ARG A 142      24.247  21.292 -16.139  1.00  4.16
ATOM   1305  H   SER A 143      23.514  29.125 -16.359  1.00  1.96
ATOM   1306  N   SER A 143      23.325  28.580 -15.625  1.00  0.53
ATOM   1307  CA  SER A 143      22.575  29.191 -14.399  1.00  1.69
ATOM   1308  CB  SER A 143      23.094  30.588 -14.092  1.00  1.09
ATOM   1309  C   SER A 143      21.009  29.218 -14.506  1.00  4.92
ATOM   1310  O   SER A 143      20.346  29.736 -13.653  1.00  2.09
ATOM   1311  OG  SER A 143      24.471  30.535 -13.727  1.00  1.32
ATOM   1312  H   SER A 144      20.994  28.113 -16.059  1.00  2.89
ATOM   1313  N   SER A 144      20.471  28.629 -15.484  1.00  1.20
ATOM   1314  CA  SER A 144      18.982  28.721 -15.750  1.00  1.85
ATOM   1315  CB  SER A 144      18.086  28.099 -14.605  1.00  3.32
ATOM   1316  C   SER A 144      18.551  30.141 -15.909  1.00  3.67
ATOM   1317  O   SER A 144      17.450  30.516 -15.478  1.00  2.44
ATOM   1318  OG  SER A 144      18.847  27.599 -13.560  1.00  3.12
ATOM   1319  H   ASP A 145      20.237  30.654 -16.759  1.00  3.72
ATOM   1320  N   ASP A 145      19.370  30.940 -16.534  1.00  3.60
ATOM   1321  CA  ASP A 145      18.969  32.237 -16.835  1.00  2.24
ATOM   1322  CB  ASP A 145      20.159  33.151 -17.180  1.00  0.98
ATOM   1323  C   ASP A 145      17.891  32.103 -17.950  1.00  3.94
ATOM   1324  O   ASP A 145      17.994  31.202 -18.802  1.00  4.58
ATOM   1325  CG  ASP A 145      20.994  33.519 -15.907  1.00  3.32
ATOM   1326  OD1 ASP A 145      20.467  33.383 -14.762  1.00  4.14
ATOM   1327  OD2 ASP A 145      22.155  33.904 -16.047  1.00  1.79
ATOM   1328  H   GLU A 146      16.930  33.710 -17.358  1.00  2.90
ATOM   1329  N   GLU A 146      16.914  32.983 -17.963  1.00  3.66
ATOM   1330  CA  GLU A 146      15.784  32.845 -18.869  1.00  2.79
ATOM   1331  CB  GLU A 146      14.845  33.969 -18.621  1.00  4.56
ATOM   1332  C   GLU A 146      16.175  32.841 -20.280  1.00  1.31
ATOM   1333  O   GLU A 146      15.773  31.953 -20.988  1.00  0.08
ATOM   1334  CG  GLU A 146      13.582  33.957 -19.468  1.00  2.53
ATOM   1335  CD  GLU A 146      12.660  35.104 -19.109  1.00  2.18
ATOM   1336  OE1 GLU A 146      13.070  35.954 -18.282  1.00  0.11
ATOM   1337  OE2 GLU A 146      11.540  35.179 -19.645  1.00  4.70
ATOM   1338  N   PRO A 147      17.031  33.782 -20.741  1.00  0.92
ATOM   1339  CA  PRO A 147      17.428  33.766 -22.135  1.00  3.32
ATOM   1340  CB  PRO A 147      18.504  34.935 -22.207  1.00  3.68
ATOM   1341  C   PRO A 147      18.074  32.457 -22.511  1.00  3.40
ATOM   1342  O   PRO A 147      17.791  31.864 -23.603  1.00  4.63
ATOM   1343  CG  PRO A 147      18.074  35.858 -21.118  1.00  2.92
ATOM   1344  CD  PRO A 147      17.622  34.932 -20.001  1.00  2.28
ATOM   1345  H   PHE A 148      18.974  32.307 -20.745  1.00  0.08
ATOM   1346  N   PHE A 148      18.891  31.911 -21.603  1.00  4.56
ATOM   1347  CA  PHE A 148      19.611  30.722 -21.917  1.00  1.05
ATOM   1348  CB  PHE A 148      20.740  30.410 -21.012  1.00  2.85
ATOM   1349  C   PHE A 148      18.663  29.592 -22.066  1.00  4.98
ATOM   1350  O   PHE A 148      18.716  28.843 -23.035  1.00  1.16
ATOM   1351  CG  PHE A 148      21.541  29.338 -21.579  1.00  0.95
ATOM   1352  CD1 PHE A 148      22.411  29.593 -22.641  1.00  1.48
ATOM   1353  CE1 PHE A 148      23.152  28.583 -23.202  1.00  3.87
ATOM   1354  CZ  PHE A 148      23.065  27.284 -22.687  1.00  3.36
ATOM   1355  CD2 PHE A 148      21.472  28.053 -21.062  1.00  0.04
ATOM   1356  CE2 PHE A 148      22.245  27.026 -21.605  1.00  3.86
ATOM   1357  H   LEU A 149      17.633  30.145 -20.489  1.00  2.95
ATOM   1358  N   LEU A 149      17.700  29.511 -21.143  1.00  4.95
ATOM   1359  CA  LEU A 149      16.744  28.472 -21.195  1.00  1.41
ATOM   1360  CB  LEU A 149      15.844  28.553 -20.049  1.00  4.72
ATOM   1361  C   LEU A 149      15.936  28.561 -22.428  1.00  0.39
ATOM   1362  O   LEU A 149      15.747  27.583 -23.103  1.00  4.06
ATOM   1363  CG  LEU A 149      16.465  28.248 -18.711  1.00  0.55
ATOM   1364  CD1 LEU A 149      15.449  28.472 -17.596  1.00  3.27
ATOM   1365  CD2 LEU A 149      17.014  26.803 -18.674  1.00  3.17
ATOM   1366  H   LYS A 150      15.753  30.477 -22.279  1.00  1.39
ATOM   1367  N   LYS A 150      15.539  29.704 -22.797  1.00  1.74
ATOM   1368  CA  LYS A 150      14.741  29.813 -23.962  1.00  3.37
ATOM   1369  CB  LYS A 150      14.233  31.240 -24.147  1.00  3.71
ATOM   1370  C   LYS A 150      15.534  29.350 -25.176  1.00  3.72
ATOM   1371  O   LYS A 150      15.040  28.558 -25.978  1.00  2.87
ATOM   1372  CG  LYS A 150      13.152  31.656 -23.143  1.00  3.73
ATOM   1373  CD  LYS A 150      12.668  33.060 -23.392  1.00  1.91
ATOM   1374  CE  LYS A 150      11.545  33.395 -22.449  1.00  4.06
ATOM   1375  NZ  LYS A 150      11.085  34.778 -22.582  1.00  1.81
ATOM   1376  H   ALA A 151      17.142  30.205 -24.588  1.00  3.76
ATOM   1377  N   ALA A 151      16.795  29.739 -25.251  1.00  4.50
ATOM   1378  CA  ALA A 151      17.616  29.432 -26.348  1.00  3.72
ATOM   1379  CB  ALA A 151      19.019  30.084 -26.152  1.00  1.42
ATOM   1380  C   ALA A 151      17.755  27.962 -26.484  1.00  2.39
ATOM   1381  O   ALA A 151      17.822  27.464 -27.584  1.00  4.68
ATOM   1382  H   THR A 152      17.788  27.681 -24.540  1.00  1.46
ATOM   1383  N   THR A 152      17.828  27.252 -25.358  1.00  2.42
ATOM   1384  CA  THR A 152      18.047  25.808 -25.385  1.00  2.45
ATOM   1385  CB  THR A 152      18.748  25.390 -24.092  1.00  0.62
ATOM   1386  C   THR A 152      16.718  24.978 -25.509  1.00  2.58
ATOM   1387  O   THR A 152      16.746  23.783 -25.962  1.00  2.36
ATOM   1388  CG2 THR A 152      20.116  25.964 -23.990  1.00  0.51
ATOM   1389  OG1 THR A 152      17.961  25.816 -22.977  1.00  2.51
ATOM   1390  H   ASP A 153      15.648  26.381 -24.821  1.00  0.72
ATOM   1391  N   ASP A 153      15.613  25.580 -25.183  1.00  4.15
ATOM   1392  CA  ASP A 153      14.339  24.927 -25.265  1.00  4.78
ATOM   1393  CB  ASP A 153      13.261  25.990 -24.859  1.00  4.22
ATOM   1394  C   ASP A 153      14.040  24.306 -26.641  1.00  3.04
ATOM   1395  O   ASP A 153      13.700  23.114 -26.720  1.00  1.71
ATOM   1396  CG  ASP A 153      11.847  25.498 -24.824  1.00  1.97
ATOM   1397  OD1 ASP A 153      11.564  24.446 -25.374  1.00  0.15
ATOM   1398  OD2 ASP A 153      10.995  26.164 -24.184  1.00  0.59
ATOM   1399  H   ASN A 154      14.650  25.866 -27.616  1.00  1.06
ATOM   1400  N   ASN A 154      14.266  25.008 -27.698  1.00  2.56
ATOM   1401  CA  ASN A 154      13.900  24.501 -29.018  1.00  4.74
ATOM   1402  CB  ASN A 154      14.238  25.604 -30.093  1.00  0.18
ATOM   1403  C   ASN A 154      14.708  23.239 -29.320  1.00  2.19
ATOM   1404  O   ASN A 154      14.180  22.221 -29.870  1.00  4.28
ATOM   1405  CG  ASN A 154      13.315  26.849 -30.002  1.00  1.35
ATOM   1406  ND2 ASN A 154      13.861  28.031 -30.379  1.00  3.57
ATOM   1407 HD21 ASN A 154      14.763  28.042 -30.667  1.00  0.21
ATOM   1408 HD22 ASN A 154      13.344  28.819 -30.332  1.00  2.02
ATOM   1409  OD1 ASN A 154      12.144  26.748 -29.652  1.00  2.73
ATOM   1410  H   TYR A 155      16.236  23.964 -28.408  1.00  2.84
ATOM   1411  N   TYR A 155      15.962  23.268 -28.892  1.00  4.09
ATOM   1412  CA  TYR A 155      16.881  22.195 -29.122  1.00  1.35
ATOM   1413  CB  TYR A 155      18.112  22.551 -28.535  1.00  3.44
ATOM   1414  C   TYR A 155      16.474  21.054 -28.467  1.00  1.41
ATOM   1415  O   TYR A 155      16.415  20.019 -29.059  1.00  2.00
ATOM   1416  CG  TYR A 155      18.847  23.406 -29.282  1.00  0.85
ATOM   1417  CD1 TYR A 155      18.786  24.766 -29.129  1.00  4.87
ATOM   1418  CE1 TYR A 155      19.586  25.592 -29.874  1.00  4.66
ATOM   1419  CZ  TYR A 155      20.414  25.049 -30.812  1.00  3.46
ATOM   1420  CD2 TYR A 155      19.665  22.895 -30.251  1.00  3.29
ATOM   1421  CE2 TYR A 155      20.457  23.700 -30.999  1.00  3.31
ATOM   1422  OH  TYR A 155      21.153  25.840 -31.576  1.00  3.53
ATOM   1423  H   ILE A 156      15.974  22.044 -26.850  1.00  4.18
ATOM   1424  N   ILE A 156      16.069  21.201 -27.209  1.00  3.55
ATOM   1425  CA  ILE A 156      15.731  20.063 -26.437  1.00  0.47
ATOM   1426  CB  ILE A 156      15.408  20.443 -24.995  1.00  4.36
ATOM   1427  C   ILE A 156      14.602  19.444 -26.987  1.00  4.47
ATOM   1428  O   ILE A 156      14.615  18.325 -27.230  1.00  4.72
ATOM   1429  CG1 ILE A 156      16.617  20.959 -24.298  1.00  3.18
ATOM   1430  CD1 ILE A 156      16.310  21.559 -22.921  1.00  0.05
ATOM   1431  CG2 ILE A 156      14.873  19.233 -24.256  1.00  3.10
ATOM   1432  H   ALA A 157      13.695  21.112 -27.158  1.00  2.58
ATOM   1433  N   ALA A 157      13.639  20.170 -27.274  1.00  3.99
ATOM   1434  CA  ALA A 157      12.456  19.584 -27.730  1.00  1.76
ATOM   1435  CB  ALA A 157      11.424  20.671 -27.922  1.00  2.29
ATOM   1436  C   ALA A 157      12.640  18.865 -28.975  1.00  4.28
ATOM   1437  O   ALA A 157      12.235  17.723 -29.082  1.00  2.98
ATOM   1438  H   ASN A 158      13.721  20.271 -29.829  1.00  4.40
ATOM   1439  N   ASN A 158      13.337  19.448 -29.946  1.00  0.27
ATOM   1440  CA  ASN A 158      13.447  18.781 -31.180  1.00  3.26
ATOM   1441  CB  ASN A 158      14.007  19.680 -32.215  1.00  2.29
ATOM   1442  C   ASN A 158      14.225  17.590 -31.022  1.00  2.00
ATOM   1443  O   ASN A 158      13.805  16.508 -31.429  1.00  2.99
ATOM   1444  CG  ASN A 158      12.984  20.723 -32.681  1.00  4.46
ATOM   1445  ND2 ASN A 158      13.439  21.956 -32.879  1.00  2.19
ATOM   1446 HD21 ASN A 158      14.348  22.133 -32.711  1.00  0.23
ATOM   1447 HD22 ASN A 158      12.842  22.632 -33.165  1.00  4.45
ATOM   1448  OD1 ASN A 158      11.774  20.426 -32.811  1.00  4.15
ATOM   1449  H   ALA A 159      15.517  18.477 -29.902  1.00  3.40
ATOM   1450  N   ALA A 159      15.319  17.692 -30.324  1.00  0.46
ATOM   1451  CA  ALA A 159      16.214  16.567 -30.170  1.00  3.00
ATOM   1452  CB  ALA A 159      17.434  17.013 -29.476  1.00  2.70
ATOM   1453  C   ALA A 159      15.588  15.493 -29.399  1.00  0.87
ATOM   1454  O   ALA A 159      15.654  14.289 -29.768  1.00  3.61
ATOM   1455  H   ALA A 160      14.858  16.786 -28.208  1.00  0.56
ATOM   1456  N   ALA A 160      14.918  15.875 -28.394  1.00  0.22
ATOM   1457  CA  ALA A 160      14.292  14.971 -27.543  1.00  2.11
ATOM   1458  CB  ALA A 160      13.744  15.630 -26.308  1.00  4.35
ATOM   1459  C   ALA A 160      13.246  14.221 -28.253  1.00  2.55
ATOM   1460  O   ALA A 160      13.167  13.079 -28.097  1.00  1.09
ATOM   1461  H   ALA A 161      12.614  15.736 -29.283  1.00  0.07
ATOM   1462  N   ALA A 161      12.478  14.882 -29.141  1.00  4.01
ATOM   1463  CA  ALA A 161      11.451  14.220 -29.914  1.00  0.43
ATOM   1464  CB  ALA A 161      10.704  15.251 -30.751  1.00  0.40
ATOM   1465  C   ALA A 161      12.066  13.156 -30.808  1.00  4.71
ATOM   1466  O   ALA A 161      11.531  12.020 -30.908  1.00  4.81
ATOM   1467  H   ALA A 162      13.647  14.236 -31.283  1.00  4.83
ATOM   1468  N   ALA A 162      13.237  13.432 -31.411  1.00  4.24
ATOM   1469  CA  ALA A 162      13.885  12.410 -32.247  1.00  2.71
ATOM   1470  CB  ALA A 162      15.154  12.981 -32.821  1.00  1.51
ATOM   1471  C   ALA A 162      14.231  11.215 -31.413  1.00  3.11
ATOM   1472  O   ALA A 162      13.927  10.067 -31.754  1.00  1.91
ATOM   1473  H   VAL A 163      14.854  12.327 -29.996  1.00  2.52
ATOM   1474  N   VAL A 163      14.767  11.461 -30.277  1.00  4.86
ATOM   1475  CA  VAL A 163      15.202  10.397 -29.401  1.00  1.24
ATOM   1476  CB  VAL A 163      15.952  10.896 -28.275  1.00  1.90
ATOM   1477  C   VAL A 163      14.062   9.623 -28.954  1.00  0.34
ATOM   1478  O   VAL A 163      14.126   8.412 -28.895  1.00  3.25
ATOM   1479  CG1 VAL A 163      16.196   9.771 -27.299  1.00  2.76
ATOM   1480  CG2 VAL A 163      17.288  11.478 -28.788  1.00  3.28
ATOM   1481  H   ALA A 164      12.987  11.246 -28.769  1.00  0.45
ATOM   1482  N   ALA A 164      12.976  10.313 -28.649  1.00  3.94
ATOM   1483  CA  ALA A 164      11.761   9.696 -28.123  1.00  1.96
ATOM   1484  CB  ALA A 164      10.676  10.766 -27.806  1.00  5.00
ATOM   1485  C   ALA A 164      11.227   8.721 -29.116  1.00  1.47
ATOM   1486  O   ALA A 164      10.788   7.658 -28.743  1.00  3.71
ATOM   1487  H   LYS A 165      11.628   9.908 -30.639  1.00  1.12
ATOM   1488  N   LYS A 165      11.318   9.055 -30.404  1.00  4.27
ATOM   1489  CA  LYS A 165      10.880   8.136 -31.481  1.00  2.91
ATOM   1490  CB  LYS A 165      10.957   8.867 -32.845  1.00  4.35
ATOM   1491  C   LYS A 165      11.761   6.820 -31.482  1.00  1.24
ATOM   1492  O   LYS A 165      11.282   5.731 -31.803  1.00  1.27
ATOM   1493  CG  LYS A 165       9.920   9.982 -33.010  1.00  0.10
ATOM   1494  CD  LYS A 165      10.017  10.626 -34.406  1.00  1.81
ATOM   1495  CE  LYS A 165       8.983  11.734 -34.611  1.00  3.93
ATOM   1496  NZ  LYS A 165       9.100  12.353 -35.970  1.00  0.50
ATOM   1497  H   ALA A 166      13.363   7.837 -31.163  1.00  4.86
ATOM   1498  N   ALA A 166      13.028   6.976 -31.205  1.00  2.99
ATOM   1499  CA  ALA A 166      13.978   5.836 -31.028  1.00  2.25
ATOM   1500  CB  ALA A 166      15.310   6.299 -30.970  1.00  4.27
ATOM   1501  C   ALA A 166      13.709   5.009 -29.784  1.00  3.03
ATOM   1502  O   ALA A 166      14.155   3.965 -29.667  1.00  2.29
ATOM   1503  H   GLN A 167      12.641   6.363 -28.984  1.00  0.66
ATOM   1504  N   GLN A 167      13.059   5.539 -28.851  1.00  2.55
ATOM   1505  CA  GLN A 167      12.908   4.828 -27.559  1.00  1.32
ATOM   1506  CB  GLN A 167      11.996   5.509 -26.660  1.00  4.03
ATOM   1507  C   GLN A 167      12.480   3.312 -27.654  1.00  3.00
ATOM   1508  O   GLN A 167      11.571   2.940 -28.413  1.00  2.05
ATOM   1509  CG  GLN A 167      12.594   6.660 -25.979  1.00  0.95
ATOM   1510  CD  GLN A 167      11.594   7.284 -25.055  1.00  4.98
ATOM   1511  NE2 GLN A 167      10.472   7.781 -25.639  1.00  1.31
ATOM   1512 HE21 GLN A 167      10.392   7.729 -26.574  1.00  3.73
ATOM   1513 HE22 GLN A 167       9.812   8.189 -25.102  1.00  3.11
ATOM   1514  OE1 GLN A 167      11.769   7.281 -23.870  1.00  4.43
ATOM   1515  H   ILE A 168      13.813   2.821 -26.238  1.00  1.90
ATOM   1516  N   ILE A 168      13.135   2.469 -26.784  1.00  4.81
ATOM   1517  CA  ILE A 168      12.822   1.052 -26.677  1.00  2.57
ATOM   1518  CB  ILE A 168      13.747   0.331 -25.769  1.00  2.88
ATOM   1519  C   ILE A 168      11.346   0.872 -26.204  1.00  0.31
ATOM   1520  O   ILE A 168      10.660  -0.091 -26.600  1.00  3.39
ATOM   1521  CG1 ILE A 168      13.718  -1.233 -26.018  1.00  0.87
ATOM   1522  CD1 ILE A 168      14.302  -1.710 -27.407  1.00  3.88
ATOM   1523  CG2 ILE A 168      13.409   0.632 -24.322  1.00  4.85
ATOM   1524  H   THR A 169      11.319   2.562 -25.178  1.00  3.82
ATOM   1525  N   THR A 169      10.818   1.816 -25.433  1.00  1.69
ATOM   1526  CA  THR A 169       9.475   1.670 -24.967  1.00  3.84
ATOM   1527  CB  THR A 169       9.151   2.839 -24.071  1.00  3.58
ATOM   1528  C   THR A 169       8.541   1.786 -26.171  1.00  2.34
ATOM   1529  O   THR A 169       7.402   1.316 -26.138  1.00  3.26
ATOM   1530  CG2 THR A 169      10.168   2.921 -22.956  1.00  0.05
ATOM   1531  OG1 THR A 169       9.243   4.053 -24.877  1.00  4.15
ATOM   1532  H   ASN A 170       9.896   2.785 -27.176  1.00  1.94
ATOM   1533  N   ASN A 170       9.020   2.447 -27.214  1.00  0.08
ATOM   1534  CA  ASN A 170       8.242   2.655 -28.436  1.00  0.98
ATOM   1535  CB  ASN A 170       8.432   4.108 -28.883  1.00  2.67
ATOM   1536  C   ASN A 170       8.768   1.686 -29.595  1.00  4.57
ATOM   1537  O   ASN A 170       8.483   1.895 -30.724  1.00  3.52
ATOM   1538  CG  ASN A 170       7.854   5.123 -27.857  1.00  2.50
ATOM   1539  ND2 ASN A 170       8.223   6.425 -27.987  1.00  4.48
ATOM   1540 HD21 ASN A 170       8.795   6.662 -28.693  1.00  4.70
ATOM   1541 HD22 ASN A 170       7.913   7.060 -27.361  1.00  4.09
ATOM   1542  OD1 ASN A 170       7.045   4.753 -27.000  1.00  3.42
ATOM   1543  H   GLY A 171       9.919   0.655 -28.390  1.00  2.48
ATOM   1544  N   GLY A 171       9.607   0.686 -29.243  1.00  4.97
ATOM   1545  CA  GLY A 171      10.122  -0.327 -30.256  1.00  1.38
ATOM   1546  C   GLY A 171      11.455   0.096 -30.964  1.00  0.53
ATOM   1547  O   GLY A 171      11.941  -0.622 -31.870  1.00  1.51
ATOM   1548  H   GLY A 172      11.593   1.828 -30.000  1.00  3.93
ATOM   1549  N   GLY A 172      12.021   1.273 -30.610  1.00  4.63
ATOM   1550  CA  GLY A 172      13.338   1.671 -31.168  1.00  2.08
ATOM   1551  C   GLY A 172      14.589   1.205 -30.285  1.00  3.59
ATOM   1552  O   GLY A 172      14.436   0.615 -29.305  1.00  0.41
ATOM   1553  N   PRO A 173      15.773   1.546 -30.687  1.00  4.65
ATOM   1554  CA  PRO A 173      17.020   1.193 -29.972  1.00  0.86
ATOM   1555  CB  PRO A 173      18.076   1.435 -30.968  1.00  4.59
ATOM   1556  C   PRO A 173      17.336   1.971 -28.666  1.00  0.05
ATOM   1557  O   PRO A 173      18.151   1.519 -27.896  1.00  4.58
ATOM   1558  CG  PRO A 173      17.532   2.562 -31.758  1.00  4.89
ATOM   1559  CD  PRO A 173      16.057   2.280 -31.886  1.00  3.96
ATOM   1560  H   VAL A 174      15.909   3.341 -28.838  1.00  2.28
ATOM   1561  N   VAL A 174      16.670   3.073 -28.353  1.00  1.84
ATOM   1562  CA  VAL A 174      17.159   3.856 -27.175  1.00  0.45
ATOM   1563  CB  VAL A 174      16.881   5.396 -27.320  1.00  2.28
ATOM   1564  C   VAL A 174      16.663   3.346 -25.865  1.00  2.54
ATOM   1565  O   VAL A 174      15.474   3.416 -25.531  1.00  3.25
ATOM   1566  CG1 VAL A 174      17.197   6.135 -26.045  1.00  1.24
ATOM   1567  CG2 VAL A 174      17.712   5.969 -28.417  1.00  1.57
ATOM   1568  H   ILE A 175      18.461   2.803 -25.373  1.00  1.87
ATOM   1569  N   ILE A 175      17.669   2.821 -25.066  1.00  3.46
ATOM   1570  CA  ILE A 175      17.429   2.344 -23.661  1.00  3.42
ATOM   1571  CB  ILE A 175      18.442   1.326 -23.233  1.00  1.94
ATOM   1572  C   ILE A 175      17.440   3.475 -22.605  1.00  2.31
ATOM   1573  O   ILE A 175      16.545   3.548 -21.745  1.00  0.94
ATOM   1574  CG1 ILE A 175      18.355   0.160 -24.108  1.00  3.17
ATOM   1575  CD1 ILE A 175      17.017  -0.565 -24.083  1.00  4.13
ATOM   1576  CG2 ILE A 175      18.168   0.899 -21.800  1.00  0.66
ATOM   1577  H   LEU A 176      19.079   4.198 -23.306  1.00  0.66
ATOM   1578  N   LEU A 176      18.526   4.296 -22.643  1.00  3.08
ATOM   1579  CA  LEU A 176      18.807   5.356 -21.676  1.00  3.23
ATOM   1580  CB  LEU A 176      20.008   4.985 -20.854  1.00  3.63
ATOM   1581  C   LEU A 176      18.980   6.739 -22.323  1.00  1.64
ATOM   1582  O   LEU A 176      19.384   6.844 -23.548  1.00  4.34
ATOM   1583  CG  LEU A 176      19.884   3.765 -19.982  1.00  0.78
ATOM   1584  CD1 LEU A 176      21.232   3.467 -19.319  1.00  1.55
ATOM   1585  CD2 LEU A 176      18.775   3.983 -18.927  1.00  0.42
ATOM   1586  H   TYR A 177      18.481   7.675 -20.630  1.00  1.66
ATOM   1587  N   TYR A 177      18.722   7.811 -21.532  1.00  4.58
ATOM   1588  CA  TYR A 177      18.803   9.197 -22.059  1.00  2.71
ATOM   1589  CB  TYR A 177      17.333   9.754 -22.126  1.00  4.00
ATOM   1590  C   TYR A 177      19.668  10.091 -21.087  1.00  2.62
ATOM   1591  O   TYR A 177      19.488  10.042 -19.902  1.00  1.81
ATOM   1592  CG  TYR A 177      17.163  11.162 -22.680  1.00  2.75
ATOM   1593  CD1 TYR A 177      17.203  11.405 -24.053  1.00  1.38
ATOM   1594  CE1 TYR A 177      16.973  12.665 -24.558  1.00  0.32
ATOM   1595  CZ  TYR A 177      16.717  13.703 -23.692  1.00  1.81
ATOM   1596  CD2 TYR A 177      16.919  12.216 -21.840  1.00  4.19
ATOM   1597  CE2 TYR A 177      16.719  13.495 -22.333  1.00  4.90
ATOM   1598  OH  TYR A 177      16.520  14.957 -24.182  1.00  4.28
ATOM   1599  H   GLN A 178      20.708  10.934 -22.567  1.00  2.51
ATOM   1600  N   GLN A 178      20.579  10.940 -21.643  1.00  0.38
ATOM   1601  CA  GLN A 178      21.402  11.878 -20.770  1.00  4.16
ATOM   1602  CB  GLN A 178      22.847  11.458 -20.602  1.00  0.96
ATOM   1603  C   GLN A 178      21.255  13.314 -21.213  1.00  3.85
ATOM   1604  O   GLN A 178      21.985  13.820 -22.065  1.00  1.72
ATOM   1605  CG  GLN A 178      23.061   9.963 -20.662  1.00  1.17
ATOM   1606  CD  GLN A 178      24.488   9.604 -20.381  1.00  4.81
ATOM   1607  NE2 GLN A 178      25.273  10.596 -19.916  1.00  0.37
ATOM   1608 HE21 GLN A 178      24.896  11.453 -19.809  1.00  2.17
ATOM   1609 HE22 GLN A 178      26.171  10.414 -19.695  1.00  3.91
ATOM   1610  OE1 GLN A 178      24.918   8.457 -20.602  1.00  4.69
ATOM   1611  N   PRO A 179      20.329  14.000 -20.549  1.00  2.24
ATOM   1612  CA  PRO A 179      20.006  15.402 -20.832  1.00  3.21
ATOM   1613  CB  PRO A 179      19.082  15.770 -19.685  1.00  3.15
ATOM   1614  C   PRO A 179      21.162  16.386 -20.896  1.00  1.58
ATOM   1615  O   PRO A 179      21.089  17.388 -21.666  1.00  1.01
ATOM   1616  CG  PRO A 179      18.443  14.499 -19.309  1.00  3.68
ATOM   1617  CD  PRO A 179      19.560  13.507 -19.414  1.00  1.54
ATOM   1618  H   GLU A 180      22.141  15.476 -19.503  1.00  3.31
ATOM   1619  N   GLU A 180      22.161  16.203 -20.105  1.00  3.48
ATOM   1620  CA  GLU A 180      23.357  17.121 -20.122  1.00  1.37
ATOM   1621  CB  GLU A 180      23.132  18.336 -19.092  1.00  4.28
ATOM   1622  C   GLU A 180      24.615  16.316 -19.769  1.00  3.46
ATOM   1623  O   GLU A 180      24.500  15.316 -19.050  1.00  3.24
ATOM   1624  CG  GLU A 180      22.079  19.418 -19.518  1.00  0.73
ATOM   1625  CD  GLU A 180      22.506  20.319 -20.685  1.00  3.26
ATOM   1626  OE1 GLU A 180      23.726  20.421 -20.952  1.00  1.19
ATOM   1627  OE2 GLU A 180      21.599  20.960 -21.331  1.00  1.25
ATOM   1628  H   ASN A 181      25.862  17.349 -20.961  1.00  0.30
ATOM   1629  N   ASN A 181      25.812  16.667 -20.313  1.00  2.71
ATOM   1630  CA  ASN A 181      27.005  15.949 -19.905  1.00  0.27
ATOM   1631  CB  ASN A 181      27.787  15.346 -21.089  1.00  1.21
ATOM   1632  C   ASN A 181      27.920  16.777 -18.920  1.00  0.69
ATOM   1633  O   ASN A 181      27.910  17.930 -18.949  1.00  0.74
ATOM   1634  CG  ASN A 181      28.587  14.182 -20.612  1.00  4.48
ATOM   1635  ND2 ASN A 181      29.657  13.868 -21.270  1.00  4.98
ATOM   1636 HD21 ASN A 181      29.882  14.374 -22.032  1.00  3.85
ATOM   1637 HD22 ASN A 181      30.180  13.139 -20.984  1.00  0.92
ATOM   1638  OD1 ASN A 181      28.214  13.566 -19.667  1.00  3.03
ATOM   1639  H   GLU A 182      28.540  15.161 -17.910  1.00  3.32
ATOM   1640  N   GLU A 182      28.655  16.097 -17.989  1.00  2.90
ATOM   1641  CA  GLU A 182      29.683  16.814 -17.066  1.00  1.16
ATOM   1642  CB  GLU A 182      30.953  17.214 -17.902  1.00  3.37
ATOM   1643  C   GLU A 182      29.094  18.065 -16.401  1.00  0.44
ATOM   1644  O   GLU A 182      29.784  19.136 -16.242  1.00  2.00
ATOM   1645  CG  GLU A 182      31.723  15.997 -18.505  1.00  0.07
ATOM   1646  CD  GLU A 182      32.951  16.382 -19.376  1.00  1.09
ATOM   1647  OE1 GLU A 182      33.110  17.584 -19.693  1.00  1.54
ATOM   1648  OE2 GLU A 182      33.760  15.442 -19.778  1.00  2.99
ATOM   1649  H   TYR A 183      27.484  17.114 -16.001  1.00  3.73
ATOM   1650  N   TYR A 183      27.923  17.948 -15.943  1.00  0.37
ATOM   1651  CA  TYR A 183      27.231  19.082 -15.350  1.00  4.06
ATOM   1652  CB  TYR A 183      25.798  18.642 -14.938  1.00  2.05
ATOM   1653  C   TYR A 183      27.994  19.664 -14.132  1.00  4.46
ATOM   1654  O   TYR A 183      27.849  20.847 -13.819  1.00  3.59
ATOM   1655  CG  TYR A 183      25.765  17.626 -13.837  1.00  3.08
ATOM   1656  CD1 TYR A 183      25.618  18.005 -12.504  1.00  3.51
ATOM   1657  CE1 TYR A 183      25.656  17.060 -11.485  1.00  4.84
ATOM   1658  CZ  TYR A 183      25.877  15.734 -11.798  1.00  4.13
ATOM   1659  CD2 TYR A 183      25.844  16.283 -14.126  1.00  3.52
ATOM   1660  CE2 TYR A 183      25.890  15.325 -13.102  1.00  1.94
ATOM   1661  OH  TYR A 183      25.972  14.783 -10.771  1.00  2.07
ATOM   1662  H   SER A 184      28.982  17.995 -13.852  1.00  0.29
ATOM   1663  N   SER A 184      28.825  18.843 -13.495  1.00  2.01
ATOM   1664  CA  SER A 184      29.548  19.221 -12.234  1.00  3.30
ATOM   1665  CB  SER A 184      29.902  17.994 -11.383  1.00  0.39
ATOM   1666  C   SER A 184      30.808  20.123 -12.434  1.00  3.80
ATOM   1667  O   SER A 184      31.440  20.451 -11.463  1.00  4.74
ATOM   1668  OG  SER A 184      30.836  17.213 -11.986  1.00  3.89
ATOM   1669  H   GLY A 185      30.655  20.270 -14.389  1.00  4.16
ATOM   1670  N   GLY A 185      31.189  20.472 -13.655  1.00  1.01
ATOM   1671  CA  GLY A 185      32.532  21.269 -13.857  1.00  3.19
ATOM   1672  C   GLY A 185      32.440  22.807 -13.495  1.00  0.88
ATOM   1673  O   GLY A 185      32.983  23.649 -14.186  1.00  3.77
ATOM   1674  H   GLY A 186      31.589  22.403 -11.796  1.00  2.78
ATOM   1675  N   GLY A 186      31.819  23.101 -12.372  1.00  2.81
ATOM   1676  CA  GLY A 186      31.502  24.493 -11.949  1.00  2.65
ATOM   1677  C   GLY A 186      32.652  25.361 -11.364  1.00  1.78
ATOM   1678  O   GLY A 186      32.491  25.994 -10.350  1.00  3.66
ATOM   1679  H   CYS A 187      33.910  24.927 -12.768  1.00  3.18
ATOM   1680  N   CYS A 187      33.788  25.380 -11.963  1.00  2.53
ATOM   1681  CA  CYS A 187      34.840  26.137 -11.401  1.00  3.11
ATOM   1682  CB  CYS A 187      36.142  25.607 -12.049  1.00  4.09
ATOM   1683  C   CYS A 187      34.675  27.643 -11.853  1.00  3.47
ATOM   1684  O   CYS A 187      35.289  28.107 -12.866  1.00  3.63
ATOM   1685  SG  CYS A 187      36.504  23.884 -11.654  1.00  3.37
ATOM   1686  H   CYS A 188      33.302  27.928 -10.447  1.00  2.43
ATOM   1687  N   CYS A 188      33.777  28.365 -11.115  1.00  3.85
ATOM   1688  CA  CYS A 188      33.547  29.786 -11.291  1.00  3.83
ATOM   1689  CB  CYS A 188      32.524  30.073 -12.378  1.00  0.76
ATOM   1690  C   CYS A 188      33.042  30.331  -9.969  1.00  1.70
ATOM   1691  O   CYS A 188      32.751  29.555  -9.042  1.00  0.80
ATOM   1692  SG  CYS A 188      32.448  31.806 -12.873  1.00  2.50
ATOM   1693  H   GLY A 189      33.108  32.145 -10.594  1.00  1.13
ATOM   1694  N   GLY A 189      32.857  31.597  -9.885  1.00  1.43
ATOM   1695  CA  GLY A 189      32.279  32.187  -8.703  1.00  3.71
ATOM   1696  C   GLY A 189      30.762  31.972  -8.663  1.00  4.17
ATOM   1697  O   GLY A 189      30.071  32.520  -7.804  1.00  1.65
ATOM   1698  H   VAL A 190      30.852  30.682 -10.127  1.00  2.85
ATOM   1699  N   VAL A 190      30.261  31.137  -9.560  1.00  2.36
ATOM   1700  CA  VAL A 190      28.826  30.906  -9.725  1.00  4.50
ATOM   1701  CB  VAL A 190      28.462  30.881 -11.243  1.00  4.58
ATOM   1702  C   VAL A 190      28.507  29.560  -9.186  1.00  3.66
ATOM   1703  O   VAL A 190      29.167  28.573  -9.503  1.00  4.27
ATOM   1704  CG1 VAL A 190      26.974  30.612 -11.476  1.00  2.22
ATOM   1705  CG2 VAL A 190      28.918  32.162 -11.954  1.00  1.00
ATOM   1706  H   LYS A 191      27.064  30.256  -8.159  1.00  1.46
ATOM   1707  N   LYS A 191      27.571  29.482  -8.383  1.00  3.75
ATOM   1708  CA  LYS A 191      27.273  28.267  -7.799  1.00  2.92
ATOM   1709  CB  LYS A 191      26.176  28.456  -6.792  1.00  2.21
ATOM   1710  C   LYS A 191      26.800  27.295  -8.845  1.00  1.29
ATOM   1711  O   LYS A 191      25.814  27.553  -9.568  1.00  4.68
ATOM   1712  CG  LYS A 191      25.743  27.191  -6.096  1.00  1.28
ATOM   1713  CD  LYS A 191      24.659  27.479  -5.072  1.00  4.66
ATOM   1714  CE  LYS A 191      24.182  26.216  -4.401  1.00  1.23
ATOM   1715  NZ  LYS A 191      23.120  26.497  -3.388  1.00  1.46
ATOM   1716  H   TYR A 192      28.329  26.143  -8.457  1.00  3.40
ATOM   1717  N   TYR A 192      27.535  26.210  -8.968  1.00  1.67
ATOM   1718  CA  TYR A 192      27.188  25.104  -9.827  1.00  1.10
ATOM   1719  CB  TYR A 192      28.158  25.006 -10.983  1.00  1.87
ATOM   1720  C   TYR A 192      27.298  23.797  -9.030  1.00  2.16
ATOM   1721  O   TYR A 192      28.066  23.754  -8.075  1.00  2.85
ATOM   1722  CG  TYR A 192      28.204  26.175 -11.897  1.00  0.19
ATOM   1723  CD1 TYR A 192      29.314  26.971 -11.977  1.00  0.49
ATOM   1724  CE1 TYR A 192      29.380  27.995 -12.876  1.00  2.26
ATOM   1725  CZ  TYR A 192      28.333  28.201 -13.734  1.00  0.89
ATOM   1726  CD2 TYR A 192      27.101  26.521 -12.644  1.00  2.62
ATOM   1727  CE2 TYR A 192      27.156  27.547 -13.544  1.00  0.68
ATOM   1728  OH  TYR A 192      28.404  29.211 -14.656  1.00  2.83
ATOM   1729  N   PRO A 193      26.549  22.661  -9.403  1.00  0.15
ATOM   1730  CA  PRO A 193      25.606  22.627 -10.553  1.00  4.27
ATOM   1731  CB  PRO A 193      25.378  21.108 -10.786  1.00  1.42
ATOM   1732  C   PRO A 193      24.247  23.373 -10.253  1.00  4.43
ATOM   1733  O   PRO A 193      23.783  23.408  -9.110  1.00  0.91
ATOM   1734  CG  PRO A 193      25.501  20.520  -9.419  1.00  2.01
ATOM   1735  CD  PRO A 193      26.634  21.317  -8.760  1.00  4.25
ATOM   1736  H   ASP A 194      23.972  23.901 -12.110  1.00  2.80
ATOM   1737  N   ASP A 194      23.595  23.888 -11.247  1.00  1.36
ATOM   1738  CA  ASP A 194      22.301  24.477 -11.024  1.00  3.74
ATOM   1739  CB  ASP A 194      22.066  25.769 -11.822  1.00  0.91
ATOM   1740  C   ASP A 194      21.175  23.432 -11.152  1.00  3.58
ATOM   1741  O   ASP A 194      20.751  23.026 -12.269  1.00  2.12
ATOM   1742  CG  ASP A 194      20.788  26.409 -11.433  1.00  1.69
ATOM   1743  OD1 ASP A 194      19.936  25.730 -11.009  1.00  3.64
ATOM   1744  OD2 ASP A 194      20.681  27.659 -11.504  1.00  2.02
ATOM   1745  H   ALA A 195      21.000  23.355  -9.236  1.00  3.60
ATOM   1746  N   ALA A 195      20.685  23.002 -10.042  1.00  0.12
ATOM   1747  CA  ALA A 195      19.680  21.977 -10.011  1.00  4.29
ATOM   1748  CB  ALA A 195      19.337  21.599  -8.565  1.00  4.49
ATOM   1749  C   ALA A 195      18.453  22.395 -10.745  1.00  3.36
ATOM   1750  O   ALA A 195      17.922  21.636 -11.502  1.00  3.50
ATOM   1751  H   ASP A 196      18.554  24.194 -10.040  1.00  2.95
ATOM   1752  N   ASP A 196      18.066  23.618 -10.602  1.00  3.50
ATOM   1753  CA  ASP A 196      16.900  24.122 -11.289  1.00  1.06
ATOM   1754  CB  ASP A 196      16.551  25.502 -10.796  1.00  4.75
ATOM   1755  C   ASP A 196      17.107  24.108 -12.816  1.00  4.92
ATOM   1756  O   ASP A 196      16.197  23.720 -13.579  1.00  0.35
ATOM   1757  CG  ASP A 196      15.984  25.490  -9.395  1.00  2.95
ATOM   1758  OD1 ASP A 196      15.495  24.440  -8.950  1.00  3.47
ATOM   1759  OD2 ASP A 196      16.007  26.537  -8.738  1.00  1.65
ATOM   1760  H   TYR A 197      18.929  24.792 -12.705  1.00  0.76
ATOM   1761  N   TYR A 197      18.306  24.445 -13.273  1.00  3.73
ATOM   1762  CA  TYR A 197      18.621  24.350 -14.699  1.00  2.49
ATOM   1763  CB  TYR A 197      20.084  24.680 -14.941  1.00  1.11
ATOM   1764  C   TYR A 197      18.404  22.947 -15.177  1.00  0.26
ATOM   1765  O   TYR A 197      17.691  22.710 -16.189  1.00  2.79
ATOM   1766  CG  TYR A 197      20.501  24.486 -16.390  1.00  1.46
ATOM   1767  CD1 TYR A 197      20.257  25.468 -17.345  1.00  4.48
ATOM   1768  CE1 TYR A 197      20.574  25.255 -18.709  1.00  0.79
ATOM   1769  CZ  TYR A 197      21.154  24.051 -19.097  1.00  1.23
ATOM   1770  CD2 TYR A 197      21.114  23.288 -16.808  1.00  4.73
ATOM   1771  CE2 TYR A 197      21.474  23.088 -18.153  1.00  3.82
ATOM   1772  OH  TYR A 197      21.469  23.840 -20.418  1.00  5.00
ATOM   1773  H   MET A 198      19.317  22.196 -13.639  1.00  0.35
ATOM   1774  N   MET A 198      18.932  21.981 -14.435  1.00  2.19
ATOM   1775  CA  MET A 198      18.862  20.606 -14.826  1.00  1.39
ATOM   1776  CB  MET A 198      19.652  19.781 -13.903  1.00  0.73
ATOM   1777  C   MET A 198      17.457  20.154 -14.851  1.00  2.13
ATOM   1778  O   MET A 198      17.039  19.489 -15.781  1.00  1.34
ATOM   1779  CG  MET A 198      21.174  20.024 -14.048  1.00  1.56
ATOM   1780  SD  MET A 198      22.168  18.965 -13.002  1.00  2.38
ATOM   1781  CE  MET A 198      21.888  19.635 -11.409  1.00  4.27
ATOM   1782  H   GLN A 199      17.026  21.151 -13.195  1.00  2.30
ATOM   1783  N   GLN A 199      16.673  20.605 -13.872  1.00  0.29
ATOM   1784  CA  GLN A 199      15.297  20.234 -13.823  1.00  1.26
ATOM   1785  CB  GLN A 199      14.624  20.766 -12.560  1.00  2.92
ATOM   1786  C   GLN A 199      14.603  20.717 -15.045  1.00  4.81
ATOM   1787  O   GLN A 199      13.875  19.984 -15.657  1.00  2.22
ATOM   1788  CG  GLN A 199      13.285  20.078 -12.219  1.00  1.51
ATOM   1789  CD  GLN A 199      12.078  20.641 -13.004  1.00  2.26
ATOM   1790  NE2 GLN A 199      11.068  19.811 -13.230  1.00  3.90
ATOM   1791 HE21 GLN A 199      11.126  18.930 -12.895  1.00  3.85
ATOM   1792 HE22 GLN A 199      10.324  20.106 -13.727  1.00  2.37
ATOM   1793  OE1 GLN A 199      12.072  21.827 -13.419  1.00  4.04
ATOM   1794  H   TYR A 200      15.520  22.429 -15.046  1.00  2.79
ATOM   1795  N   TYR A 200      14.890  21.911 -15.484  1.00  1.87
ATOM   1796  CA  TYR A 200      14.213  22.448 -16.644  1.00  3.47
ATOM   1797  CB  TYR A 200      14.728  23.824 -16.976  1.00  4.99
ATOM   1798  C   TYR A 200      14.460  21.581 -17.775  1.00  1.25
ATOM   1799  O   TYR A 200      13.525  21.139 -18.440  1.00  3.56
ATOM   1800  CG  TYR A 200      14.049  24.510 -18.207  1.00  2.50
ATOM   1801  CD1 TYR A 200      12.811  25.171 -18.073  1.00  3.27
ATOM   1802  CE1 TYR A 200      12.224  25.851 -19.165  1.00  1.78
ATOM   1803  CZ  TYR A 200      12.864  25.841 -20.403  1.00  0.14
ATOM   1804  CD2 TYR A 200      14.631  24.449 -19.480  1.00  4.78
ATOM   1805  CE2 TYR A 200      14.058  25.135 -20.579  1.00  1.36
ATOM   1806  OH  TYR A 200      12.278  26.478 -21.485  1.00  0.61
ATOM   1807  H   VAL A 201      16.364  21.450 -17.362  1.00  4.44
ATOM   1808  N   VAL A 201      15.727  21.224 -17.975  1.00  4.88
ATOM   1809  CA  VAL A 201      16.111  20.438 -19.128  1.00  4.17
ATOM   1810  CB  VAL A 201      17.587  20.242 -19.090  1.00  0.74
ATOM   1811  C   VAL A 201      15.402  19.126 -19.096  1.00  3.73
ATOM   1812  O   VAL A 201      14.797  18.716 -20.108  1.00  3.31
ATOM   1813  CG1 VAL A 201      18.028  19.250 -20.104  1.00  0.04
ATOM   1814  CG2 VAL A 201      18.273  21.587 -19.296  1.00  2.52
ATOM   1815  H   MET A 202      15.678  18.869 -17.184  1.00  1.96
ATOM   1816  N   MET A 202      15.365  18.483 -17.933  1.00  0.62
ATOM   1817  CA  MET A 202      14.782  17.219 -17.844  1.00  4.02
ATOM   1818  CB  MET A 202      14.970  16.624 -16.534  1.00  2.37
ATOM   1819  C   MET A 202      13.358  17.281 -18.114  1.00  0.88
ATOM   1820  O   MET A 202      12.839  16.463 -18.856  1.00  0.24
ATOM   1821  CG  MET A 202      16.388  16.212 -16.205  1.00  2.61
ATOM   1822  SD  MET A 202      16.440  15.276 -14.646  1.00  1.81
ATOM   1823  CE  MET A 202      15.906  16.519 -13.535  1.00  4.81
ATOM   1824  H   ASP A 203      13.159  18.949 -17.151  1.00  1.18
ATOM   1825  N   ASP A 203      12.704  18.299 -17.606  1.00  2.38
ATOM   1826  CA  ASP A 203      11.298  18.447 -17.788  1.00  3.76
ATOM   1827  CB  ASP A 203      10.751  19.589 -16.964  1.00  2.88
ATOM   1828  C   ASP A 203      11.005  18.642 -19.270  1.00  0.60
ATOM   1829  O   ASP A 203      10.128  18.046 -19.785  1.00  2.24
ATOM   1830  CG  ASP A 203       9.211  19.661 -16.975  1.00  2.71
ATOM   1831  OD1 ASP A 203       8.549  18.626 -16.697  1.00  1.84
ATOM   1832  OD2 ASP A 203       8.673  20.719 -17.296  1.00  3.96
ATOM   1833  H   GLN A 204      12.526  19.770 -19.544  1.00  2.14
ATOM   1834  N   GLN A 204      11.825  19.395 -19.969  1.00  0.18
ATOM   1835  CA  GLN A 204      11.653  19.590 -21.417  1.00  1.71
ATOM   1836  CB  GLN A 204      12.615  20.663 -21.935  1.00  4.05
ATOM   1837  C   GLN A 204      11.838  18.205 -22.183  1.00  1.60
ATOM   1838  O   GLN A 204      11.155  17.921 -23.229  1.00  0.41
ATOM   1839  CG  GLN A 204      12.292  22.105 -21.395  1.00  4.82
ATOM   1840  CD  GLN A 204      10.923  22.663 -21.887  1.00  3.12
ATOM   1841  NE2 GLN A 204      10.720  22.675 -23.188  1.00  0.43
ATOM   1842 HE21 GLN A 204      11.409  22.368 -23.753  1.00  2.07
ATOM   1843 HE22 GLN A 204       9.909  23.012 -23.529  1.00  2.66
ATOM   1844  OE1 GLN A 204      10.080  23.102 -21.082  1.00  1.77
ATOM   1845  H   ALA A 205      13.249  17.583 -20.978  1.00  1.05
ATOM   1846  N   ALA A 205      12.737  17.357 -21.698  1.00  0.10
ATOM   1847  CA  ALA A 205      12.871  16.041 -22.295  1.00  0.47
ATOM   1848  CB  ALA A 205      14.100  15.322 -21.748  1.00  4.04
ATOM   1849  C   ALA A 205      11.603  15.251 -22.057  1.00  2.06
ATOM   1850  O   ALA A 205      11.071  14.640 -22.963  1.00  0.56
ATOM   1851  H   ARG A 206      11.388  15.913 -20.257  1.00  0.52
ATOM   1852  N   ARG A 206      11.047  15.353 -20.865  1.00  4.84
ATOM   1853  CA  ARG A 206       9.852  14.624 -20.548  1.00  2.07
ATOM   1854  CB  ARG A 206       9.501  14.753 -19.033  1.00  1.41
ATOM   1855  C   ARG A 206       8.683  15.154 -21.443  1.00  4.52
ATOM   1856  O   ARG A 206       7.905  14.372 -21.979  1.00  3.71
ATOM   1857  CG  ARG A 206      10.532  14.101 -18.091  1.00  2.24
ATOM   1858  CD  ARG A 206      10.540  12.580 -18.207  1.00  0.79
ATOM   1859  NE  ARG A 206      11.514  11.957 -17.300  1.00  3.76
ATOM   1860  HE  ARG A 206      11.959  12.515 -16.677  1.00  3.90
ATOM   1861  CZ  ARG A 206      11.810  10.665 -17.295  1.00  2.40
ATOM   1862  NH1 ARG A 206      11.204   9.858 -18.111  1.00  3.81
ATOM   1863  NH2 ARG A 206      12.739  10.195 -16.523  1.00  4.27
ATOM   1864  H   LYS A 207       9.257  17.058 -21.239  1.00  0.88
ATOM   1865  N   LYS A 207       8.631  16.482 -21.672  1.00  4.95
ATOM   1866  CA  LYS A 207       7.610  17.080 -22.563  1.00  0.31
ATOM   1867  CB  LYS A 207       7.724  18.606 -22.565  1.00  3.08
ATOM   1868  C   LYS A 207       7.783  16.533 -24.036  1.00  4.82
ATOM   1869  O   LYS A 207       6.788  16.313 -24.770  1.00  2.29
ATOM   1870  CG  LYS A 207       7.304  19.295 -21.259  1.00  2.84
ATOM   1871  CD  LYS A 207       7.439  20.807 -21.392  1.00  2.09
ATOM   1872  CE  LYS A 207       7.019  21.537 -20.138  1.00  3.93
ATOM   1873  NZ  LYS A 207       7.154  23.016 -20.294  1.00  1.42
ATOM   1874  H   ALA A 208       9.678  16.498 -23.864  1.00  1.82
ATOM   1875  N   ALA A 208       9.021  16.315 -24.427  1.00  2.71
ATOM   1876  CA  ALA A 208       9.390  15.716 -25.751  1.00  4.84
ATOM   1877  CB  ALA A 208      10.844  15.869 -26.028  1.00  1.82
ATOM   1878  C   ALA A 208       8.925  14.243 -25.857  1.00  2.99
ATOM   1879  O   ALA A 208       8.956  13.635 -26.953  1.00  2.09
ATOM   1880  H   ASP A 209       8.563  14.250 -23.932  1.00  1.24
ATOM   1881  N   ASP A 209       8.572  13.692 -24.692  1.00  1.90
ATOM   1882  CA  ASP A 209       8.159  12.254 -24.499  1.00  0.11
ATOM   1883  CB  ASP A 209       7.323  11.756 -25.691  1.00  1.33
ATOM   1884  C   ASP A 209       9.303  11.344 -24.283  1.00  3.75
ATOM   1885  O   ASP A 209       9.339  10.233 -24.767  1.00  1.13
ATOM   1886  CG  ASP A 209       6.485  10.533 -25.360  1.00  4.77
ATOM   1887  OD1 ASP A 209       6.189  10.313 -24.186  1.00  0.21
ATOM   1888  OD2 ASP A 209       6.169   9.779 -26.262  1.00  3.50
ATOM   1889  H   ILE A 210      10.200  12.598 -23.158  1.00  0.90
ATOM   1890  N   ILE A 210      10.193  11.724 -23.500  1.00  2.92
ATOM   1891  CA  ILE A 210      11.198  10.836 -23.186  1.00  3.18
ATOM   1892  CB  ILE A 210      12.578  11.527 -22.981  1.00  4.89
ATOM   1893  C   ILE A 210      10.740  10.197 -21.906  1.00  0.24
ATOM   1894  O   ILE A 210      10.570  10.861 -20.882  1.00  2.43
ATOM   1895  CG1 ILE A 210      13.007  12.248 -24.195  1.00  4.17
ATOM   1896  CD1 ILE A 210      13.203  11.354 -25.326  1.00  4.36
ATOM   1897  CG2 ILE A 210      13.628  10.465 -22.646  1.00  4.07
ATOM   1898  H   VAL A 211      10.686   8.520 -22.797  1.00  3.96
ATOM   1899  N   VAL A 211      10.514   8.963 -21.984  1.00  0.04
ATOM   1900  CA  VAL A 211       9.986   8.179 -20.865  1.00  1.01
ATOM   1901  CB  VAL A 211       8.775   7.343 -21.239  1.00  0.98
ATOM   1902  C   VAL A 211      11.099   7.323 -20.224  1.00  3.45
ATOM   1903  O   VAL A 211      11.087   7.094 -19.016  1.00  4.15
ATOM   1904  CG1 VAL A 211       7.516   8.237 -21.388  1.00  0.68
ATOM   1905  CG2 VAL A 211       9.040   6.570 -22.541  1.00  0.90
ATOM   1906  H   VAL A 212      11.941   6.999 -21.963  1.00  3.85
ATOM   1907  N   VAL A 212      12.013   6.824 -21.043  1.00  4.90
ATOM   1908  CA  VAL A 212      13.159   6.024 -20.564  1.00  0.74
ATOM   1909  CB  VAL A 212      14.106   5.620 -21.703  1.00  2.38
ATOM   1910  C   VAL A 212      13.943   6.778 -19.407  1.00  2.30
ATOM   1911  O   VAL A 212      13.951   8.045 -19.335  1.00  3.15
ATOM   1912  CG1 VAL A 212      13.393   4.731 -22.760  1.00  1.27
ATOM   1913  CG2 VAL A 212      14.767   6.837 -22.342  1.00  4.17
ATOM   1914  N   PRO A 213      14.539   6.016 -18.456  1.00  1.10
ATOM   1915  CA  PRO A 213      15.275   6.631 -17.357  1.00  4.73
ATOM   1916  CB  PRO A 213      15.877   5.411 -16.587  1.00  1.86
ATOM   1917  C   PRO A 213      16.382   7.648 -17.832  1.00  0.89
ATOM   1918  O   PRO A 213      17.040   7.473 -18.911  1.00  3.89
ATOM   1919  CG  PRO A 213      14.926   4.288 -16.904  1.00  1.54
ATOM   1920  CD  PRO A 213      14.546   4.520 -18.352  1.00  2.84
ATOM   1921  H   PHE A 214      16.004   8.823 -16.245  1.00  2.76
ATOM   1922  N   PHE A 214      16.544   8.753 -17.022  1.00  0.75
ATOM   1923  CA  PHE A 214      17.467   9.795 -17.305  1.00  1.77
ATOM   1924  CB  PHE A 214      16.904  11.166 -16.992  1.00  3.51
ATOM   1925  C   PHE A 214      18.668   9.645 -16.462  1.00  4.53
ATOM   1926  O   PHE A 214      18.577   9.397 -15.230  1.00  0.95
ATOM   1927  CG  PHE A 214      15.836  11.663 -17.882  1.00  0.33
ATOM   1928  CD1 PHE A 214      15.408  10.915 -18.948  1.00  4.87
ATOM   1929  CE1 PHE A 214      14.399  11.350 -19.737  1.00  4.68
ATOM   1930  CZ  PHE A 214      13.827  12.563 -19.497  1.00  2.18
ATOM   1931  CD2 PHE A 214      15.298  12.867 -17.684  1.00  0.54
ATOM   1932  CE2 PHE A 214      14.293  13.336 -18.501  1.00  0.55
ATOM   1933  H   ILE A 215      19.746  10.073 -18.013  1.00  4.51
ATOM   1934  N   ILE A 215      19.783   9.847 -17.097  1.00  0.43
ATOM   1935  CA  ILE A 215      21.071   9.714 -16.482  1.00  4.77
ATOM   1936  CB  ILE A 215      21.927   8.608 -17.070  1.00  0.61
ATOM   1937  C   ILE A 215      21.841  10.991 -16.471  1.00  2.15
ATOM   1938  O   ILE A 215      21.851  11.783 -17.531  1.00  1.10
ATOM   1939  CG1 ILE A 215      21.294   7.279 -16.897  1.00  1.66
ATOM   1940  CD1 ILE A 215      20.192   7.014 -17.854  1.00  4.10
ATOM   1941  CG2 ILE A 215      23.337   8.648 -16.520  1.00  4.17
ATOM   1942  H   SER A 216      22.292  10.717 -14.420  1.00  0.90
ATOM   1943  N   SER A 216      22.432  11.325 -15.295  1.00  1.09
ATOM   1944  CA  SER A 216      23.354  12.533 -15.296  1.00  4.12
ATOM   1945  CB  SER A 216      22.962  13.703 -14.352  1.00  4.90
ATOM   1946  C   SER A 216      24.840  12.100 -15.128  1.00  2.56
ATOM   1947  O   SER A 216      25.144  11.045 -14.451  1.00  2.70
ATOM   1948  OG  SER A 216      23.089  13.376 -12.999  1.00  4.02
ATOM   1949  H   ASN A 217      25.512  13.748 -16.105  1.00  3.85
ATOM   1950  N   ASN A 217      25.792  12.942 -15.700  1.00  1.04
ATOM   1951  CA  ASN A 217      27.207  12.580 -15.719  1.00  3.39
ATOM   1952  CB  ASN A 217      27.753  12.482 -17.066  1.00  4.63
ATOM   1953  C   ASN A 217      28.056  13.419 -14.849  1.00  1.81
ATOM   1954  O   ASN A 217      28.436  14.600 -15.185  1.00  2.75
ATOM   1955  CG  ASN A 217      29.047  11.715 -17.010  1.00  1.78
ATOM   1956  ND2 ASN A 217      29.776  11.647 -18.130  1.00  0.17
ATOM   1957 HD21 ASN A 217      29.459  12.087 -18.900  1.00  0.80
ATOM   1958 HD22 ASN A 217      30.577  11.151 -18.133  1.00  4.55
ATOM   1959  OD1 ASN A 217      29.368  11.097 -15.975  1.00  0.05
ATOM   1960  H   ASP A 218      28.241  11.936 -13.703  1.00  2.18
ATOM   1961  N   ASP A 218      28.415  12.856 -13.790  1.00  4.58
ATOM   1962  CA  ASP A 218      29.165  13.526 -12.813  1.00  2.21
ATOM   1963  CB  ASP A 218      28.797  13.114 -11.373  1.00  0.52
ATOM   1964  C   ASP A 218      30.705  13.411 -13.130  1.00  1.10
ATOM   1965  O   ASP A 218      31.231  12.316 -13.348  1.00  0.79
ATOM   1966  CG  ASP A 218      29.244  14.203 -10.193  1.00  2.49
ATOM   1967  OD1 ASP A 218      30.228  15.040 -10.426  1.00  4.93
ATOM   1968  OD2 ASP A 218      28.532  14.234  -9.087  1.00  0.27
ATOM   1969  H   ALA A 219      30.902  15.298 -13.110  1.00  4.79
ATOM   1970  N   ALA A 219      31.358  14.519 -13.223  1.00  2.12
ATOM   1971  CA  ALA A 219      32.891  14.566 -13.421  1.00  4.65
ATOM   1972  CB  ALA A 219      33.401  16.033 -13.417  1.00  0.47
ATOM   1973  C   ALA A 219      33.594  13.785 -12.266  1.00  2.82
ATOM   1974  O   ALA A 219      34.651  13.163 -12.449  1.00  2.10
ATOM   1975  H   SER A 220      32.142  14.202 -11.043  1.00  2.57
ATOM   1976  N   SER A 220      32.976  13.779 -11.120  1.00  4.39
ATOM   1977  CA  SER A 220      33.550  13.158  -9.932  1.00  3.70
ATOM   1978  CB  SER A 220      33.932  14.248  -9.016  1.00  2.39
ATOM   1979  C   SER A 220      32.491  12.310  -9.234  1.00  3.28
ATOM   1980  O   SER A 220      31.343  12.477  -9.459  1.00  3.61
ATOM   1981  OG  SER A 220      32.766  14.977  -8.646  1.00  4.86
ATOM   1982  N   PRO A 221      32.863  11.352  -8.420  1.00  4.65
ATOM   1983  CA  PRO A 221      31.846  10.539  -7.759  1.00  4.02
ATOM   1984  CB  PRO A 221      32.608   9.278  -7.428  1.00  1.97
ATOM   1985  C   PRO A 221      31.269  11.243  -6.528  1.00  0.80
ATOM   1986  O   PRO A 221      31.216  10.670  -5.437  1.00  2.50
ATOM   1987  CG  PRO A 221      33.989   9.788  -7.096  1.00  1.15
ATOM   1988  CD  PRO A 221      34.226  10.921  -8.090  1.00  3.35
ATOM   1989  H   SER A 222      30.695  12.815  -7.637  1.00  2.35
ATOM   1990  N   SER A 222      30.769  12.503  -6.752  1.00  0.84
ATOM   1991  CA  SER A 222      30.296  13.352  -5.694  1.00  0.47
ATOM   1992  CB  SER A 222      30.745  14.747  -5.904  1.00  3.35
ATOM   1993  C   SER A 222      28.852  13.292  -5.449  1.00  3.84
ATOM   1994  O   SER A 222      28.393  13.794  -4.447  1.00  1.08
ATOM   1995  OG  SER A 222      32.163  14.821  -5.856  1.00  2.24
ATOM   1996  H   GLY A 223      28.460  12.474  -7.178  1.00  1.89
ATOM   1997  N   GLY A 223      28.096  12.761  -6.369  1.00  1.92
ATOM   1998  CA  GLY A 223      26.694  12.601  -6.104  1.00  3.46
ATOM   1999  C   GLY A 223      25.927  13.860  -6.274  1.00  0.80
ATOM   2000  O   GLY A 223      24.794  13.952  -5.851  1.00  4.85
ATOM   2001  H   HIS A 224      27.288  14.653  -7.376  1.00  4.34
ATOM   2002  N   HIS A 224      26.469  14.808  -6.919  1.00  4.78
ATOM   2003  CA  HIS A 224      25.820  16.105  -7.003  1.00  3.10
ATOM   2004  CB  HIS A 224      26.519  16.955  -8.111  1.00  2.61
ATOM   2005  C   HIS A 224      24.338  15.992  -7.439  1.00  0.46
ATOM   2006  O   HIS A 224      23.432  16.551  -6.767  1.00  0.79
ATOM   2007  CG  HIS A 224      27.844  17.478  -7.736  1.00  1.22
ATOM   2008  ND1 HIS A 224      28.995  16.772  -7.911  1.00  4.48
ATOM   2009  HD1 HIS A 224      29.066  15.913  -8.300  1.00  2.96
ATOM   2010  CE1 HIS A 224      30.019  17.522  -7.549  1.00  0.12
ATOM   2011  NE2 HIS A 224      29.563  18.623  -7.054  1.00  4.82
ATOM   2012  HE2 HIS A 224      30.100  19.297  -6.634  1.00  3.31
ATOM   2013  CD2 HIS A 224      28.194  18.620  -7.142  1.00  4.54
ATOM   2014  H   ASN A 225      24.731  14.749  -8.863  1.00  3.39
ATOM   2015  N   ASN A 225      24.059  15.258  -8.440  1.00  0.91
ATOM   2016  CA  ASN A 225      22.701  15.223  -8.956  1.00  2.91
ATOM   2017  CB  ASN A 225      22.794  15.623 -10.372  1.00  4.46
ATOM   2018  C   ASN A 225      22.137  13.792  -8.803  1.00  4.47
ATOM   2019  O   ASN A 225      21.297  13.321  -9.597  1.00  4.33
ATOM   2020  CG  ASN A 225      21.604  16.165 -10.893  1.00  0.14
ATOM   2021  ND2 ASN A 225      21.265  15.750 -12.084  1.00  1.98
ATOM   2022 HD21 ASN A 225      21.815  15.119 -12.516  1.00  3.23
ATOM   2023 HD22 ASN A 225      20.492  16.104 -12.498  1.00  0.88
ATOM   2024  OD1 ASN A 225      20.917  16.942 -10.222  1.00  1.78
ATOM   2025  H   ALA A 226      23.077  13.600  -7.096  1.00  1.71
ATOM   2026  N   ALA A 226      22.580  13.137  -7.714  1.00  3.14
ATOM   2027  CA  ALA A 226      22.227  11.751  -7.434  1.00  2.55
ATOM   2028  CB  ALA A 226      22.944  11.272  -6.167  1.00  4.17
ATOM   2029  C   ALA A 226      20.812  11.680  -7.229  1.00  1.22
ATOM   2030  O   ALA A 226      20.212  12.653  -6.790  1.00  1.43
ATOM   2031  N   PRO A 227      20.209  10.592  -7.521  1.00  0.65
ATOM   2032  CA  PRO A 227      18.792  10.511  -7.328  1.00  3.93
ATOM   2033  CB  PRO A 227      18.509   8.972  -7.533  1.00  2.37
ATOM   2034  C   PRO A 227      18.391  10.931  -5.947  1.00  4.60
ATOM   2035  O   PRO A 227      18.972  10.488  -4.937  1.00  0.28
ATOM   2036  CG  PRO A 227      19.613   8.528  -8.444  1.00  0.92
ATOM   2037  CD  PRO A 227      20.807   9.337  -8.021  1.00  0.02
ATOM   2038  H   GLY A 228      16.987  12.052  -6.698  1.00  4.70
ATOM   2039  N   GLY A 228      17.362  11.756  -5.898  1.00  2.57
ATOM   2040  CA  GLY A 228      16.780  12.201  -4.648  1.00  4.88
ATOM   2041  C   GLY A 228      17.558  13.345  -3.986  1.00  0.58
ATOM   2042  O   GLY A 228      17.119  13.890  -2.989  1.00  0.01
ATOM   2043  H   SER A 229      18.954  13.350  -5.378  1.00  1.38
ATOM   2044  N   SER A 229      18.685  13.744  -4.575  1.00  0.81
ATOM   2045  CA  SER A 229      19.526  14.776  -3.970  1.00  2.93
ATOM   2046  CB  SER A 229      20.970  14.744  -4.528  1.00  0.90
ATOM   2047  C   SER A 229      18.958  16.156  -4.111  1.00  1.93
ATOM   2048  O   SER A 229      19.371  17.065  -3.391  1.00  2.83
ATOM   2049  OG  SER A 229      21.019  15.143  -5.891  1.00  4.51
ATOM   2050  H   GLY A 230      17.630  15.607  -5.454  1.00  0.71
ATOM   2051  N   GLY A 230      17.994  16.336  -4.998  1.00  2.47
ATOM   2052  CA  GLY A 230      17.487  17.658  -5.237  1.00  2.32
ATOM   2053  C   GLY A 230      16.543  17.778  -6.402  1.00  1.89
ATOM   2054  O   GLY A 230      16.162  16.796  -7.030  1.00  0.56
ATOM   2055  H   THR A 231      16.606  19.685  -6.265  1.00  3.32
ATOM   2056  N   THR A 231      16.221  18.962  -6.720  1.00  4.35
ATOM   2057  CA  THR A 231      15.277  19.236  -7.729  1.00  3.33
ATOM   2058  CB  THR A 231      15.134  20.771  -7.858  1.00  4.30
ATOM   2059  C   THR A 231      15.726  18.699  -9.044  1.00  3.55
ATOM   2060  O   THR A 231      14.949  18.094  -9.760  1.00  2.81
ATOM   2061  CG2 THR A 231      14.157  21.149  -8.914  1.00  1.48
ATOM   2062  OG1 THR A 231      14.666  21.297  -6.600  1.00  4.69
ATOM   2063  H   GLY A 232      17.527  19.323  -8.760  1.00  3.32
ATOM   2064  N   GLY A 232      16.956  18.911  -9.370  1.00  1.19
ATOM   2065  CA  GLY A 232      17.490  18.505 -10.673  1.00  4.41
ATOM   2066  C   GLY A 232      17.923  17.063 -10.707  1.00  0.42
ATOM   2067  O   GLY A 232      18.456  16.605 -11.713  1.00  0.49
ATOM   2068  H   ALA A 233      17.115  16.709  -8.971  1.00  0.77
ATOM   2069  N   ALA A 233      17.639  16.332  -9.646  1.00  3.93
ATOM   2070  CA  ALA A 233      18.090  14.972  -9.492  1.00  3.06
ATOM   2071  CB  ALA A 233      17.721  14.411  -8.136  1.00  3.50
ATOM   2072  C   ALA A 233      17.613  14.041 -10.610  1.00  3.98
ATOM   2073  O   ALA A 233      16.525  14.220 -11.165  1.00  3.76
ATOM   2074  H   VAL A 234      19.166  12.819 -10.359  1.00  1.97
ATOM   2075  N   VAL A 234      18.417  12.986 -10.898  1.00  1.83
ATOM   2076  CA  VAL A 234      18.146  12.078 -12.072  1.00  1.87
ATOM   2077  CB  VAL A 234      19.274  12.117 -12.996  1.00  0.65
ATOM   2078  C   VAL A 234      17.931  10.658 -11.658  1.00  3.62
ATOM   2079  O   VAL A 234      18.324  10.255 -10.577  1.00  4.17
ATOM   2080  CG1 VAL A 234      19.373  13.498 -13.614  1.00  2.08
ATOM   2081  CG2 VAL A 234      20.505  11.820 -12.212  1.00  3.76
ATOM   2082  H   ASP A 235      17.022  10.245 -13.375  1.00  0.95
ATOM   2083  N   ASP A 235      17.245   9.893 -12.530  1.00  0.34
ATOM   2084  CA  ASP A 235      16.858   8.525 -12.222  1.00  0.38
ATOM   2085  CB  ASP A 235      16.116   8.007 -13.412  1.00  4.43
ATOM   2086  C   ASP A 235      18.064   7.663 -12.047  1.00  0.53
ATOM   2087  O   ASP A 235      18.119   6.872 -11.152  1.00  4.15
ATOM   2088  CG  ASP A 235      14.809   8.668 -13.628  1.00  4.50
ATOM   2089  OD1 ASP A 235      14.207   9.197 -12.647  1.00  3.65
ATOM   2090  OD2 ASP A 235      14.386   8.727 -14.800  1.00  0.32
ATOM   2091  H   ILE A 236      18.936   8.412 -13.636  1.00  3.23
ATOM   2092  N   ILE A 236      19.045   7.828 -12.908  1.00  1.41
ATOM   2093  CA  ILE A 236      20.284   7.097 -12.761  1.00  2.21
ATOM   2094  CB  ILE A 236      20.455   5.914 -13.779  1.00  2.12
ATOM   2095  C   ILE A 236      21.559   8.097 -12.728  1.00  0.61
ATOM   2096  O   ILE A 236      21.745   9.049 -13.604  1.00  0.53
ATOM   2097  CG1 ILE A 236      19.291   4.835 -13.634  1.00  3.35
ATOM   2098  CD1 ILE A 236      19.286   3.765 -14.778  1.00  4.70
ATOM   2099  CG2 ILE A 236      21.839   5.231 -13.557  1.00  4.14
ATOM   2100  H   TYR A 237      22.107   7.272 -11.135  1.00  3.88
ATOM   2101  N   TYR A 237      22.318   7.934 -11.775  1.00  4.87
ATOM   2102  CA  TYR A 237      23.515   8.685 -11.592  1.00  0.33
ATOM   2103  CB  TYR A 237      23.770   8.818 -10.062  1.00  3.97
ATOM   2104  C   TYR A 237      24.648   7.955 -12.205  1.00  4.92
ATOM   2105  O   TYR A 237      24.765   6.723 -12.012  1.00  1.32
ATOM   2106  CG  TYR A 237      25.048   9.548  -9.664  1.00  2.83
ATOM   2107  CD1 TYR A 237      25.138  10.920  -9.730  1.00  0.12
ATOM   2108  CE1 TYR A 237      26.356  11.588  -9.424  1.00  3.24
ATOM   2109  CZ  TYR A 237      27.496  10.826  -9.087  1.00  0.21
ATOM   2110  CD2 TYR A 237      26.160   8.831  -9.156  1.00  4.34
ATOM   2111  CE2 TYR A 237      27.382   9.499  -8.841  1.00  3.07
ATOM   2112  OH  TYR A 237      28.708  11.467  -8.846  1.00  1.20
ATOM   2113  H   GLY A 238      25.272   9.570 -13.237  1.00  1.87
ATOM   2114  N   GLY A 238      25.475   8.643 -12.985  1.00  3.76
ATOM   2115  CA  GLY A 238      26.638   7.995 -13.514  1.00  2.68
ATOM   2116  C   GLY A 238      27.902   8.842 -13.414  1.00  3.05
ATOM   2117  O   GLY A 238      27.846  10.132 -13.178  1.00  0.92
ATOM   2118  H   HIS A 239      29.063   7.221 -13.939  1.00  4.35
ATOM   2119  N   HIS A 239      29.083   8.196 -13.671  1.00  3.89
ATOM   2120  CA  HIS A 239      30.374   8.885 -13.491  1.00  3.51
ATOM   2121  CB  HIS A 239      31.152   8.307 -12.273  1.00  1.30
ATOM   2122  C   HIS A 239      31.208   8.931 -14.762  1.00  1.63
ATOM   2123  O   HIS A 239      31.125   8.090 -15.555  1.00  3.56
ATOM   2124  CG  HIS A 239      32.535   8.898 -12.060  1.00  3.66
ATOM   2125  ND1 HIS A 239      33.691   8.270 -12.459  1.00  3.14
ATOM   2126  HD1 HIS A 239      33.746   7.440 -12.912  1.00  0.46
ATOM   2127  CE1 HIS A 239      34.745   9.051 -12.155  1.00  1.29
ATOM   2128  NE2 HIS A 239      34.297  10.170 -11.651  1.00  1.10
ATOM   2129  HE2 HIS A 239      34.839  10.923 -11.433  1.00  0.74
ATOM   2130  CD2 HIS A 239      32.903  10.124 -11.618  1.00  1.02
ATOM   2131  H   ASP A 240      31.823  10.801 -14.345  1.00  3.36
ATOM   2132  N   ASP A 240      31.946  10.090 -14.952  1.00  1.58
ATOM   2133  CA  ASP A 240      32.909  10.289 -16.070  1.00  0.96
ATOM   2134  CB  ASP A 240      32.913  11.708 -16.502  1.00  2.49
ATOM   2135  C   ASP A 240      34.307   9.932 -15.557  1.00  3.22
ATOM   2136  O   ASP A 240      34.938  10.752 -14.828  1.00  2.01
ATOM   2137  CG  ASP A 240      33.684  11.916 -17.740  1.00  2.02
ATOM   2138  OD1 ASP A 240      34.352  10.910 -18.224  1.00  0.41
ATOM   2139  OD2 ASP A 240      33.605  13.067 -18.319  1.00  4.29
ATOM   2140  H   SER A 241      34.386   8.232 -16.537  1.00  2.97
ATOM   2141  N   SER A 241      34.805   8.749 -15.887  1.00  4.88
ATOM   2142  CA  SER A 241      36.050   8.301 -15.326  1.00  3.80
ATOM   2143  CB  SER A 241      35.969   6.865 -14.859  1.00  4.36
ATOM   2144  C   SER A 241      37.285   8.536 -16.225  1.00  1.41
ATOM   2145  O   SER A 241      37.288   8.234 -17.549  1.00  0.31
ATOM   2146  OG  SER A 241      37.247   6.417 -14.384  1.00  1.08
ATOM   2147  H   TYR A 242      38.345   9.106 -14.597  1.00  2.29
ATOM   2148  N   TYR A 242      38.393   9.015 -15.536  1.00  4.85
ATOM   2149  CA  TYR A 242      39.581   9.333 -16.179  1.00  1.28
ATOM   2150  CB  TYR A 242      39.817  10.813 -16.154  1.00  0.24
ATOM   2151  C   TYR A 242      40.776   8.679 -15.511  1.00  3.03
ATOM   2152  O   TYR A 242      41.616   9.358 -14.913  1.00  2.68
ATOM   2153  CG  TYR A 242      38.812  11.633 -16.843  1.00  4.53
ATOM   2154  CD1 TYR A 242      37.716  12.201 -16.133  1.00  2.30
ATOM   2155  CE1 TYR A 242      36.805  13.025 -16.768  1.00  3.51
ATOM   2156  CZ  TYR A 242      36.991  13.346 -18.127  1.00  3.20
ATOM   2157  CD2 TYR A 242      38.944  11.927 -18.215  1.00  1.57
ATOM   2158  CE2 TYR A 242      38.042  12.769 -18.859  1.00  0.94
ATOM   2159  OH  TYR A 242      36.112  14.190 -18.751  1.00  4.00
ATOM   2160  N   PRO A 243      40.925   7.440 -15.650  1.00  3.79
ATOM   2161  CA  PRO A 243      42.037   6.753 -15.050  1.00  3.45
ATOM   2162  CB  PRO A 243      41.906   5.320 -15.582  1.00  1.32
ATOM   2163  C   PRO A 243      43.366   7.386 -15.436  1.00  0.76
ATOM   2164  O   PRO A 243      44.348   7.312 -14.654  1.00  2.27
ATOM   2165  CG  PRO A 243      40.453   5.195 -15.809  1.00  2.90
ATOM   2166  CD  PRO A 243      40.051   6.545 -16.370  1.00  3.32
ATOM   2167  H   LEU A 244      42.665   8.048 -17.211  1.00  3.20
ATOM   2168  N   LEU A 244      43.441   7.982 -16.677  1.00  4.23
ATOM   2169  CA  LEU A 244      44.705   8.545 -17.172  1.00  1.48
ATOM   2170  CB  LEU A 244      45.300   7.679 -18.194  1.00  2.93
ATOM   2171  C   LEU A 244      44.620   9.919 -17.663  1.00  1.64
ATOM   2172  O   LEU A 244      43.547  10.402 -18.127  1.00  0.51
ATOM   2173  CG  LEU A 244      44.471   7.497 -19.410  1.00  2.69
ATOM   2174  CD1 LEU A 244      45.291   7.545 -20.600  1.00  3.02
ATOM   2175  CD2 LEU A 244      43.701   6.192 -19.315  1.00  1.15
ATOM   2176  H   GLY A 245      46.429  10.199 -17.097  1.00  2.70
ATOM   2177  N   GLY A 245      45.706  10.574 -17.549  1.00  3.93
ATOM   2178  CA  GLY A 245      45.810  11.760 -18.038  1.00  3.75
ATOM   2179  C   GLY A 245      46.172  11.618 -19.410  1.00  2.42
ATOM   2180  O   GLY A 245      46.273  10.484 -19.921  1.00  4.04
ATOM   2181  H   PHE A 246      46.401  13.430 -19.544  1.00  1.89
ATOM   2182  N   PHE A 246      46.416  12.599 -19.998  1.00  3.11
ATOM   2183  CA  PHE A 246      46.688  12.573 -21.333  1.00  1.20
ATOM   2184  CB  PHE A 246      45.847  13.485 -22.018  1.00  3.74
ATOM   2185  C   PHE A 246      48.064  12.864 -21.603  1.00  2.13
ATOM   2186  O   PHE A 246      48.405  13.365 -22.716  1.00  0.58
ATOM   2187  CG  PHE A 246      44.398  13.243 -21.743  1.00  4.48
ATOM   2188  CD1 PHE A 246      43.603  14.243 -21.197  1.00  4.64
ATOM   2189  CE1 PHE A 246      42.244  14.049 -21.033  1.00  1.13
ATOM   2190  CZ  PHE A 246      41.676  12.863 -21.431  1.00  2.87
ATOM   2191  CD2 PHE A 246      43.848  12.009 -21.955  1.00  1.71
ATOM   2192  CE2 PHE A 246      42.486  11.802 -21.778  1.00  1.60
ATOM   2193  H   ASP A 247      48.613  12.211 -19.836  1.00  3.37
ATOM   2194  N   ASP A 247      48.921  12.553 -20.656  1.00  0.37
ATOM   2195  CA  ASP A 247      50.300  12.752 -20.853  1.00  3.65
ATOM   2196  CB  ASP A 247      51.046  12.843 -19.530  1.00  0.54
ATOM   2197  C   ASP A 247      50.834  11.601 -21.642  1.00  0.62
ATOM   2198  O   ASP A 247      51.419  10.604 -21.102  1.00  3.14
ATOM   2199  CG  ASP A 247      52.556  12.999 -19.657  1.00  1.64
ATOM   2200  OD1 ASP A 247      53.108  13.014 -20.740  1.00  3.18
ATOM   2201  OD2 ASP A 247      53.203  13.058 -18.647  1.00  0.04
ATOM   2202  H   CYS A 248      50.283  12.522 -23.223  1.00  1.31
ATOM   2203  N   CYS A 248      50.691  11.746 -22.901  1.00  2.58
ATOM   2204  CA  CYS A 248      51.124  10.799 -23.833  1.00  4.28
ATOM   2205  CB  CYS A 248      50.489  11.013 -25.191  1.00  3.00
ATOM   2206  C   CYS A 248      52.606  10.770 -23.920  1.00  3.72
ATOM   2207  O   CYS A 248      53.190   9.755 -24.348  1.00  3.82
ATOM   2208  SG  CYS A 248      48.719  10.600 -25.272  1.00  2.13
ATOM   2209  H   ALA A 249      52.714  12.624 -23.294  1.00  1.71
ATOM   2210  N   ALA A 249      53.234  11.901 -23.583  1.00  0.47
ATOM   2211  CA  ALA A 249      54.689  12.071 -23.632  1.00  1.08
ATOM   2212  CB  ALA A 249      55.110  13.513 -23.282  1.00  3.65
ATOM   2213  C   ALA A 249      55.384  11.061 -22.751  1.00  4.14
ATOM   2214  O   ALA A 249      56.571  10.736 -22.983  1.00  3.04
ATOM   2215  H   ASN A 250      53.822  10.899 -21.530  1.00  2.17
ATOM   2216  N   ASN A 250      54.699  10.593 -21.678  1.00  0.05
ATOM   2217  CA  ASN A 250      55.304   9.621 -20.698  1.00  1.53
ATOM   2218  CB  ASN A 250      55.453  10.342 -19.401  1.00  3.43
ATOM   2219  C   ASN A 250      54.402   8.417 -20.555  1.00  0.70
ATOM   2220  O   ASN A 250      53.876   8.149 -19.491  1.00  3.25
ATOM   2221  CG  ASN A 250      56.350  11.558 -19.596  1.00  4.33
ATOM   2222  ND2 ASN A 250      55.844  12.740 -19.271  1.00  1.55
ATOM   2223 HD21 ASN A 250      54.970  12.775 -18.922  1.00  0.20
ATOM   2224 HD22 ASN A 250      56.359  13.520 -19.405  1.00  1.49
ATOM   2225  OD1 ASN A 250      57.484  11.436 -20.124  1.00  2.31
ATOM   2226  N   PRO A 251      54.283   7.613 -21.636  1.00  4.83
ATOM   2227  CA  PRO A 251      53.440   6.448 -21.633  1.00  1.38
ATOM   2228  CB  PRO A 251      53.566   5.938 -23.072  1.00  0.70
ATOM   2229  C   PRO A 251      53.870   5.387 -20.719  1.00  1.89
ATOM   2230  O   PRO A 251      53.067   4.536 -20.315  1.00  2.65
ATOM   2231  CG  PRO A 251      54.919   6.390 -23.495  1.00  2.15
ATOM   2232  CD  PRO A 251      55.037   7.738 -22.900  1.00  3.23
ATOM   2233  H   SER A 252      55.650   6.053 -20.717  1.00  4.29
ATOM   2234  N   SER A 252      55.083   5.379 -20.401  1.00  1.68
ATOM   2235  CA  SER A 252      55.624   4.353 -19.590  1.00  0.69
ATOM   2236  CB  SER A 252      57.142   4.215 -19.810  1.00  3.99
ATOM   2237  C   SER A 252      55.333   4.550 -18.144  1.00  3.16
ATOM   2238  O   SER A 252      55.466   3.602 -17.353  1.00  4.40
ATOM   2239  OG  SER A 252      57.829   5.355 -19.323  1.00  0.22
ATOM   2240  H   VAL A 253      54.654   6.386 -18.405  1.00  4.81
ATOM   2241  N   VAL A 253      54.862   5.734 -17.764  1.00  4.20
ATOM   2242  CA  VAL A 253      54.703   6.031 -16.364  1.00  2.77
ATOM   2243  CB  VAL A 253      55.454   7.281 -16.013  1.00  4.53
ATOM   2244  C   VAL A 253      53.278   6.229 -15.944  1.00  2.97
ATOM   2245  O   VAL A 253      52.544   7.081 -16.503  1.00  1.19
ATOM   2246  CG1 VAL A 253      55.258   7.586 -14.539  1.00  0.11
ATOM   2247  CG2 VAL A 253      56.929   7.165 -16.374  1.00  2.27
ATOM   2248  H   TRP A 254      53.435   4.820 -14.538  1.00  1.19
ATOM   2249  N   TRP A 254      52.866   5.481 -14.916  1.00  1.67
ATOM   2250  CA  TRP A 254      51.629   5.660 -14.408  1.00  2.82
ATOM   2251  CB  TRP A 254      51.071   4.414 -14.051  1.00  2.12
ATOM   2252  C   TRP A 254      51.666   6.482 -13.235  1.00  0.60
ATOM   2253  O   TRP A 254      52.412   6.182 -12.297  1.00  1.44
ATOM   2254  CG  TRP A 254      49.673   4.509 -13.577  1.00  3.15
ATOM   2255  CD1 TRP A 254      49.211   4.343 -12.297  1.00  3.01
ATOM   2256  NE1 TRP A 254      47.806   4.421 -12.286  1.00  0.10
ATOM   2257  HE1 TRP A 254      47.261   4.351 -11.512  1.00  0.06
ATOM   2258  CD2 TRP A 254      48.522   4.718 -14.399  1.00  4.68
ATOM   2259  CE2 TRP A 254      47.367   4.596 -13.549  1.00  3.29
ATOM   2260  CE3 TRP A 254      48.342   4.867 -15.704  1.00  1.83
ATOM   2261  CZ3 TRP A 254      47.059   4.837 -16.202  1.00  0.39
ATOM   2262  CH2 TRP A 254      45.950   4.709 -15.342  1.00  4.29
ATOM   2263  CZ2 TRP A 254      46.094   4.663 -14.036  1.00  4.05
ATOM   2264  N   PRO A 255      50.964   7.586 -13.238  1.00  1.07
ATOM   2265  CA  PRO A 255      50.946   8.420 -12.111  1.00  4.47
ATOM   2266  CB  PRO A 255      50.077   9.562 -12.545  1.00  0.87
ATOM   2267  C   PRO A 255      50.362   7.690 -10.891  1.00  1.50
ATOM   2268  O   PRO A 255      49.246   7.009 -10.978  1.00  0.43
ATOM   2269  CG  PRO A 255      50.165   9.560 -14.021  1.00  2.83
ATOM   2270  CD  PRO A 255      50.191   8.142 -14.354  1.00  4.60
ATOM   2271  H   GLU A 256      51.701   8.477  -9.744  1.00  3.51
ATOM   2272  N   GLU A 256      50.971   7.875  -9.775  1.00  0.05
ATOM   2273  CA  GLU A 256      50.582   7.170  -8.577  1.00  0.07
ATOM   2274  CB  GLU A 256      51.574   7.443  -7.455  1.00  3.35
ATOM   2275  C   GLU A 256      49.198   7.553  -8.133  1.00  2.69
ATOM   2276  O   GLU A 256      48.869   8.725  -8.015  1.00  1.98
ATOM   2277  CG  GLU A 256      51.283   6.672  -6.192  1.00  0.50
ATOM   2278  CD  GLU A 256      52.297   6.912  -5.117  1.00  2.84
ATOM   2279  OE1 GLU A 256      53.159   7.795  -5.298  1.00  4.73
ATOM   2280  OE2 GLU A 256      52.228   6.242  -4.078  1.00  3.24
ATOM   2281  H   GLY A 257      48.645   5.687  -8.153  1.00  3.25
ATOM   2282  N   GLY A 257      48.367   6.555  -7.957  1.00  0.91
ATOM   2283  CA  GLY A 257      47.038   6.765  -7.443  1.00  2.10
ATOM   2284  C   GLY A 257      45.987   7.135  -8.486  1.00  4.03
ATOM   2285  O   GLY A 257      44.835   7.314  -8.135  1.00  3.34
ATOM   2286  H   LYS A 258      47.234   7.017 -10.031  1.00  3.92
ATOM   2287  N   LYS A 258      46.341   7.209  -9.770  1.00  0.41
ATOM   2288  CA  LYS A 258      45.302   7.573 -10.815  1.00  0.94
ATOM   2289  CB  LYS A 258      45.873   7.901 -12.120  1.00  2.61
ATOM   2290  C   LYS A 258      44.190   6.555 -10.945  1.00  4.23
ATOM   2291  O   LYS A 258      43.047   6.921 -11.219  1.00  4.61
ATOM   2292  CG  LYS A 258      46.620   9.158 -12.077  1.00  2.28
ATOM   2293  CD  LYS A 258      45.652  10.317 -11.757  1.00  0.78
ATOM   2294  CE  LYS A 258      46.386  11.641 -11.695  1.00  3.56
ATOM   2295  NZ  LYS A 258      45.461  12.758 -11.378  1.00  4.27
ATOM   2296  H   LEU A 259      45.302   5.067 -10.417  1.00  2.41
ATOM   2297  N   LEU A 259      44.448   5.335 -10.723  1.00  0.57
ATOM   2298  CA  LEU A 259      43.413   4.374 -10.915  1.00  2.13
ATOM   2299  CB  LEU A 259      43.967   2.914 -10.871  1.00  2.39
ATOM   2300  C   LEU A 259      42.362   4.595  -9.832  1.00  0.02
ATOM   2301  O   LEU A 259      42.683   4.606  -8.627  1.00  3.34
ATOM   2302  CG  LEU A 259      42.957   1.816 -11.220  1.00  4.73
ATOM   2303  CD1 LEU A 259      42.511   1.948 -12.686  1.00  0.35
ATOM   2304  CD2 LEU A 259      43.538   0.483 -10.967  1.00  0.18
ATOM   2305  N   PRO A 260      41.081   4.804 -10.228  1.00  4.37
ATOM   2306  CA  PRO A 260      40.008   5.036  -9.231  1.00  0.48
ATOM   2307  CB  PRO A 260      38.742   5.105 -10.101  1.00  3.83
ATOM   2308  C   PRO A 260      39.943   3.926  -8.268  1.00  1.35
ATOM   2309  O   PRO A 260      40.073   2.783  -8.665  1.00  4.55
ATOM   2310  CG  PRO A 260      39.253   5.518 -11.465  1.00  3.06
ATOM   2311  CD  PRO A 260      40.548   4.767 -11.602  1.00  2.27
ATOM   2312  H   ASP A 261      39.508   5.069  -6.646  1.00  2.44
ATOM   2313  N   ASP A 261      39.665   4.192  -6.947  1.00  3.65
ATOM   2314  CA  ASP A 261      39.684   3.047  -6.005  1.00  1.92
ATOM   2315  CB  ASP A 261      40.853   2.983  -5.239  1.00  2.75
ATOM   2316  C   ASP A 261      38.441   2.940  -5.013  1.00  2.04
ATOM   2317  O   ASP A 261      38.132   2.054  -4.830  1.00  0.52
ATOM   2318  CG  ASP A 261      41.057   1.535  -4.706  1.00  1.34
ATOM   2319  OD1 ASP A 261      40.131   0.708  -4.735  1.00  4.85
ATOM   2320  OD2 ASP A 261      42.150   1.238  -4.312  1.00  0.48
ATOM   2321  H   ASN A 262      38.162   4.697  -4.287  1.00  3.51
ATOM   2322  N   ASN A 262      37.876   3.789  -4.374  1.00  0.41
ATOM   2323  CA  ASN A 262      36.710   3.202  -3.655  1.00  3.08
ATOM   2324  CB  ASN A 262      36.821   3.216  -2.164  1.00  0.75
ATOM   2325  C   ASN A 262      35.444   3.737  -4.188  1.00  3.21
ATOM   2326  O   ASN A 262      34.539   4.119  -3.441  1.00  2.87
ATOM   2327  CG  ASN A 262      35.956   2.072  -1.650  1.00  3.94
ATOM   2328  ND2 ASN A 262      36.062   1.748  -0.437  1.00  3.23
ATOM   2329 HD21 ASN A 262      36.643   2.233   0.109  1.00  4.33
ATOM   2330 HD22 ASN A 262      35.574   0.995  -0.110  1.00  3.70
ATOM   2331  OD1 ASN A 262      35.158   1.433  -2.440  1.00  1.22
ATOM   2332  H   PHE A 263      36.029   3.259  -6.013  1.00  1.85
ATOM   2333  N   PHE A 263      35.346   3.688  -5.513  1.00  4.63
ATOM   2334  CA  PHE A 263      34.273   4.214  -6.180  1.00  4.09
ATOM   2335  CB  PHE A 263      34.511   4.223  -7.621  1.00  1.80
ATOM   2336  C   PHE A 263      32.967   3.529  -5.830  1.00  4.53
ATOM   2337  O   PHE A 263      32.026   4.206  -5.577  1.00  0.89
ATOM   2338  CG  PHE A 263      35.204   5.450  -8.102  1.00  0.75
ATOM   2339  CD1 PHE A 263      36.391   5.885  -7.495  1.00  1.07
ATOM   2340  CE1 PHE A 263      37.033   6.997  -7.939  1.00  0.38
ATOM   2341  CZ  PHE A 263      36.538   7.687  -9.027  1.00  2.27
ATOM   2342  CD2 PHE A 263      34.732   6.131  -9.187  1.00  4.42
ATOM   2343  CE2 PHE A 263      35.398   7.237  -9.669  1.00  0.72
ATOM   2344  H   ARG A 264      33.676   1.635  -5.863  1.00  4.61
ATOM   2345  N   ARG A 264      32.912   2.179  -5.696  1.00  4.26
ATOM   2346  CA  ARG A 264      31.677   1.605  -5.325  1.00  3.11
ATOM   2347  CB  ARG A 264      31.700   0.184  -5.201  1.00  4.99
ATOM   2348  C   ARG A 264      31.232   2.123  -4.036  1.00  3.41
ATOM   2349  O   ARG A 264      30.092   2.513  -3.934  1.00  1.15
ATOM   2350  CG  ARG A 264      30.262  -0.362  -4.936  1.00  4.63
ATOM   2351  CD  ARG A 264      29.395  -0.311  -6.224  1.00  0.47
ATOM   2352  NE  ARG A 264      28.019  -0.854  -6.006  1.00  0.69
ATOM   2353  HE  ARG A 264      27.644  -0.755  -5.139  1.00  0.45
ATOM   2354  CZ  ARG A 264      27.279  -1.494  -6.935  1.00  0.71
ATOM   2355  NH1 ARG A 264      27.808  -1.768  -8.165  1.00  3.46
ATOM   2356  NH2 ARG A 264      26.023  -1.884  -6.647  1.00  1.67
ATOM   2357  H   THR A 265      33.047   1.999  -3.120  1.00  4.82
ATOM   2358  N   THR A 265      32.151   2.246  -3.002  1.00  0.49
ATOM   2359  CA  THR A 265      31.683   2.766  -1.700  1.00  2.00
ATOM   2360  CB  THR A 265      32.723   2.767  -0.618  1.00  2.97
ATOM   2361  C   THR A 265      31.140   4.119  -1.865  1.00  4.87
ATOM   2362  O   THR A 265      30.068   4.401  -1.390  1.00  2.72
ATOM   2363  CG2 THR A 265      32.190   3.396   0.649  1.00  1.19
ATOM   2364  OG1 THR A 265      33.101   1.401  -0.328  1.00  4.40
ATOM   2365  H   LEU A 266      32.539   4.692  -3.125  1.00  2.35
ATOM   2366  N   LEU A 266      31.820   4.976  -2.639  1.00  4.58
ATOM   2367  CA  LEU A 266      31.365   6.386  -2.755  1.00  4.48
ATOM   2368  CB  LEU A 266      32.295   7.126  -3.676  1.00  1.15
ATOM   2369  C   LEU A 266      30.013   6.387  -3.369  1.00  1.25
ATOM   2370  O   LEU A 266      29.105   7.043  -2.880  1.00  2.89
ATOM   2371  CG  LEU A 266      33.710   7.254  -3.195  1.00  3.20
ATOM   2372  CD1 LEU A 266      34.555   7.920  -4.246  1.00  0.40
ATOM   2373  CD2 LEU A 266      33.733   8.042  -1.874  1.00  3.76
ATOM   2374  H   HIS A 267      30.489   5.023  -4.638  1.00  2.28
ATOM   2375  N   HIS A 267      29.825   5.570  -4.384  1.00  0.93
ATOM   2376  CA  HIS A 267      28.562   5.489  -5.056  1.00  2.92
ATOM   2377  CB  HIS A 267      28.637   4.546  -6.302  1.00  2.46
ATOM   2378  C   HIS A 267      27.516   5.037  -4.111  1.00  2.23
ATOM   2379  O   HIS A 267      26.518   5.603  -4.028  1.00  1.20
ATOM   2380  CG  HIS A 267      27.323   4.395  -6.918  1.00  2.40
ATOM   2381  ND1 HIS A 267      26.745   5.362  -7.698  1.00  0.29
ATOM   2382  HD1 HIS A 267      27.112   6.217  -7.890  1.00  2.17
ATOM   2383  CE1 HIS A 267      25.571   4.979  -8.035  1.00  4.03
ATOM   2384  NE2 HIS A 267      25.318   3.817  -7.438  1.00  0.47
ATOM   2385  HE2 HIS A 267      24.485   3.356  -7.475  1.00  4.87
ATOM   2386  CD2 HIS A 267      26.386   3.452  -6.729  1.00  3.40
ATOM   2387  H   LEU A 268      28.604   3.694  -3.353  1.00  2.79
ATOM   2388  N   LEU A 268      27.778   4.072  -3.347  1.00  2.36
ATOM   2389  CA  LEU A 268      26.807   3.593  -2.429  1.00  0.73
ATOM   2390  CB  LEU A 268      27.276   2.379  -1.788  1.00  1.92
ATOM   2391  C   LEU A 268      26.461   4.644  -1.415  1.00  3.55
ATOM   2392  O   LEU A 268      25.317   4.825  -1.113  1.00  2.45
ATOM   2393  CG  LEU A 268      27.416   1.231  -2.748  1.00  0.32
ATOM   2394  CD1 LEU A 268      27.941  -0.023  -2.070  1.00  2.00
ATOM   2395  CD2 LEU A 268      26.157   1.013  -3.514  1.00  4.33
ATOM   2396  H   GLU A 269      28.280   5.340  -1.254  1.00  4.84
ATOM   2397  N   GLU A 269      27.430   5.408  -0.939  1.00  2.55
ATOM   2398  CA  GLU A 269      27.110   6.365   0.014  1.00  2.45
ATOM   2399  CB  GLU A 269      28.389   7.138   0.529  1.00  4.49
ATOM   2400  C   GLU A 269      26.166   7.362  -0.604  1.00  3.60
ATOM   2401  O   GLU A 269      25.223   7.846   0.061  1.00  3.08
ATOM   2402  CG  GLU A 269      29.373   6.314   1.376  1.00  4.92
ATOM   2403  CD  GLU A 269      30.588   7.147   1.892  1.00  2.34
ATOM   2404  OE1 GLU A 269      30.697   8.367   1.535  1.00  1.23
ATOM   2405  OE2 GLU A 269      31.417   6.592   2.677  1.00  0.63
ATOM   2406  H   GLN A 270      27.155   7.316  -2.293  1.00  2.28
ATOM   2407  N   GLN A 270      26.440   7.721  -1.856  1.00  1.55
ATOM   2408  CA  GLN A 270      25.642   8.714  -2.589  1.00  1.35
ATOM   2409  CB  GLN A 270      26.445   9.286  -3.684  1.00  0.99
ATOM   2410  C   GLN A 270      24.283   8.207  -3.125  1.00  4.19
ATOM   2411  O   GLN A 270      23.298   8.944  -3.151  1.00  2.79
ATOM   2412  CG  GLN A 270      27.625  10.112  -3.171  1.00  2.53
ATOM   2413  CD  GLN A 270      27.147  11.279  -2.274  1.00  3.11
ATOM   2414  NE2 GLN A 270      27.964  11.637  -1.263  1.00  3.35
ATOM   2415 HE21 GLN A 270      28.786  11.178  -1.165  1.00  4.95
ATOM   2416 HE22 GLN A 270      27.699  12.316  -0.668  1.00  3.55
ATOM   2417  OE1 GLN A 270      26.079  11.885  -2.526  1.00  1.95
ATOM   2418  H   SER A 271      24.982   6.451  -3.554  1.00  2.36
ATOM   2419  N   SER A 271      24.233   7.009  -3.598  1.00  3.55
ATOM   2420  CA  SER A 271      22.998   6.513  -4.239  1.00  4.34
ATOM   2421  CB  SER A 271      23.076   6.846  -5.720  1.00  1.96
ATOM   2422  C   SER A 271      22.896   5.038  -4.145  1.00  1.32
ATOM   2423  O   SER A 271      23.125   4.292  -5.193  1.00  0.30
ATOM   2424  OG  SER A 271      22.830   8.196  -5.939  1.00  3.67
ATOM   2425  N   PRO A 272      22.605   4.563  -2.971  1.00  2.93
ATOM   2426  CA  PRO A 272      22.468   3.112  -2.711  1.00  2.07
ATOM   2427  CB  PRO A 272      22.037   3.085  -1.236  1.00  1.20
ATOM   2428  C   PRO A 272      21.402   2.441  -3.595  1.00  3.03
ATOM   2429  O   PRO A 272      21.500   1.260  -3.931  1.00  1.39
ATOM   2430  CG  PRO A 272      22.615   4.369  -0.671  1.00  0.77
ATOM   2431  CD  PRO A 272      22.419   5.369  -1.753  1.00  1.58
ATOM   2432  H   SER A 273      20.369   4.084  -3.604  1.00  0.53
ATOM   2433  N   SER A 273      20.374   3.199  -3.903  1.00  4.93
ATOM   2434  CA  SER A 273      19.204   2.729  -4.691  1.00  2.40
ATOM   2435  CB  SER A 273      18.022   3.643  -4.449  1.00  0.86
ATOM   2436  C   SER A 273      19.459   2.714  -6.150  1.00  3.10
ATOM   2437  O   SER A 273      18.594   2.285  -6.941  1.00  4.64
ATOM   2438  OG  SER A 273      18.286   4.936  -5.035  1.00  0.25
ATOM   2439  H   THR A 274      21.199   3.442  -5.929  1.00  0.26
ATOM   2440  N   THR A 274      20.533   3.201  -6.543  1.00  1.62
ATOM   2441  CA  THR A 274      20.763   3.358  -7.921  1.00  2.08
ATOM   2442  CB  THR A 274      20.892   4.829  -8.190  1.00  4.15
ATOM   2443  C   THR A 274      21.942   2.545  -8.529  1.00  0.13
ATOM   2444  O   THR A 274      22.966   2.422  -7.962  1.00  1.55
ATOM   2445  CG2 THR A 274      21.202   5.133  -9.613  1.00  4.36
ATOM   2446  OG1 THR A 274      19.629   5.450  -7.808  1.00  2.24
ATOM   2447  N   PRO A 275      21.716   1.929  -9.709  1.00  1.72
ATOM   2448  CA  PRO A 275      22.751   1.126 -10.396  1.00  0.25
ATOM   2449  CB  PRO A 275      22.067   0.750 -11.704  1.00  3.47
ATOM   2450  C   PRO A 275      24.028   1.910 -10.692  1.00  4.21
ATOM   2451  O   PRO A 275      23.965   3.125 -11.111  1.00  2.50
ATOM   2452  CG  PRO A 275      20.620   0.818 -11.393  1.00  1.46
ATOM   2453  CD  PRO A 275      20.498   1.976 -10.478  1.00  2.85
ATOM   2454  H   TYR A 276      25.190   0.364 -10.245  1.00  0.47
ATOM   2455  N   TYR A 276      25.192   1.258 -10.558  1.00  0.60
ATOM   2456  CA  TYR A 276      26.466   1.897 -10.860  1.00  4.27
ATOM   2457  CB  TYR A 276      27.603   1.259  -9.996  1.00  0.33
ATOM   2458  C   TYR A 276      26.788   1.908 -12.435  1.00  1.12
ATOM   2459  O   TYR A 276      26.746   0.829 -13.186  1.00  4.30
ATOM   2460  CG  TYR A 276      28.990   1.907 -10.132  1.00  2.95
ATOM   2461  CD1 TYR A 276      29.274   3.150  -9.563  1.00  2.52
ATOM   2462  CE1 TYR A 276      30.507   3.727  -9.714  1.00  0.03
ATOM   2463  CZ  TYR A 276      31.485   3.064 -10.446  1.00  1.08
ATOM   2464  CD2 TYR A 276      30.010   1.237 -10.779  1.00  0.37
ATOM   2465  CE2 TYR A 276      31.255   1.806 -10.930  1.00  0.28
ATOM   2466  OH  TYR A 276      32.730   3.601 -10.541  1.00  4.99
ATOM   2467  H   SER A 277      27.314   3.731 -12.342  1.00  0.18
ATOM   2468  N   SER A 277      27.148   3.035 -12.907  1.00  1.51
ATOM   2469  CA  SER A 277      27.368   3.205 -14.295  1.00  2.07
ATOM   2470  CB  SER A 277      26.097   3.640 -15.009  1.00  0.81
ATOM   2471  C   SER A 277      28.426   4.218 -14.594  1.00  0.80
ATOM   2472  O   SER A 277      28.476   5.378 -13.988  1.00  0.76
ATOM   2473  OG  SER A 277      26.389   3.914 -16.396  1.00  3.80
ATOM   2474  H   LEU A 278      29.160   2.968 -15.947  1.00  4.88
ATOM   2475  N   LEU A 278      29.251   3.845 -15.571  1.00  2.55
ATOM   2476  CA  LEU A 278      30.251   4.681 -16.048  1.00  4.96
ATOM   2477  CB  LEU A 278      31.499   3.950 -16.047  1.00  1.74
ATOM   2478  C   LEU A 278      29.873   5.152 -17.363  1.00  0.69
ATOM   2479  O   LEU A 278      29.799   4.385 -18.340  1.00  2.48
ATOM   2480  CG  LEU A 278      31.954   3.465 -14.716  1.00  0.75
ATOM   2481  CD1 LEU A 278      33.208   2.688 -14.865  1.00  1.17
ATOM   2482  CD2 LEU A 278      32.105   4.653 -13.697  1.00  0.12
ATOM   2483  H   LEU A 279      30.000   6.941 -16.701  1.00  2.56
ATOM   2484  N   LEU A 279      29.699   6.378 -17.436  1.00  2.19
ATOM   2485  CA  LEU A 279      29.187   6.963 -18.583  1.00  0.47
ATOM   2486  CB  LEU A 279      28.453   8.195 -18.268  1.00  2.73
ATOM   2487  C   LEU A 279      30.198   7.094 -19.649  1.00  1.62
ATOM   2488  O   LEU A 279      29.870   7.040 -20.814  1.00  4.00
ATOM   2489  CG  LEU A 279      27.213   7.962 -17.424  1.00  0.25
ATOM   2490  CD1 LEU A 279      26.582   9.215 -17.077  1.00  0.19
ATOM   2491  CD2 LEU A 279      26.228   7.042 -18.131  1.00  2.65
ATOM   2492  H   GLU A 280      31.528   7.217 -18.372  1.00  3.95
ATOM   2493  N   GLU A 280      31.385   7.298 -19.233  1.00  4.59
ATOM   2494  CA  GLU A 280      32.498   7.556 -20.047  1.00  4.37
ATOM   2495  CB  GLU A 280      32.634   9.063 -20.322  1.00  1.07
ATOM   2496  C   GLU A 280      33.763   7.128 -19.337  1.00  3.68
ATOM   2497  O   GLU A 280      34.147   7.758 -18.388  1.00  3.24
ATOM   2498  CG  GLU A 280      31.889   9.620 -21.485  1.00  4.11
ATOM   2499  CD  GLU A 280      32.051  11.195 -21.562  1.00  3.87
ATOM   2500  OE1 GLU A 280      31.792  11.899 -20.502  1.00  2.65
ATOM   2501  OE2 GLU A 280      32.498  11.717 -22.658  1.00  1.23
ATOM   2502  H   PHE A 281      33.946   5.643 -20.455  1.00  2.34
ATOM   2503  N   PHE A 281      34.333   6.121 -19.753  1.00  3.45
ATOM   2504  CA  PHE A 281      35.565   5.674 -19.233  1.00  2.06
ATOM   2505  CB  PHE A 281      35.393   4.232 -18.828  1.00  1.32
ATOM   2506  C   PHE A 281      36.549   5.737 -20.326  1.00  0.53
ATOM   2507  O   PHE A 281      36.584   4.838 -21.152  1.00  0.63
ATOM   2508  CG  PHE A 281      36.651   3.527 -18.363  1.00  0.62
ATOM   2509  CD1 PHE A 281      37.134   3.730 -17.117  1.00  0.56
ATOM   2510  CE1 PHE A 281      38.222   3.021 -16.664  1.00  3.38
ATOM   2511  CZ  PHE A 281      38.803   2.052 -17.477  1.00  1.91
ATOM   2512  CD2 PHE A 281      37.335   2.626 -19.222  1.00  2.25
ATOM   2513  CE2 PHE A 281      38.412   1.934 -18.779  1.00  2.87
ATOM   2514  H   GLN A 282      37.259   7.526 -19.771  1.00  4.75
ATOM   2515  N   GLN A 282      37.347   6.846 -20.406  1.00  0.21
ATOM   2516  CA  GLN A 282      38.330   6.997 -21.565  1.00  3.73
ATOM   2517  CB  GLN A 282      39.596   7.682 -21.113  1.00  3.46
ATOM   2518  C   GLN A 282      38.740   5.639 -22.193  1.00  4.54
ATOM   2519  O   GLN A 282      38.105   5.147 -23.141  1.00  1.24
ATOM   2520  CG  GLN A 282      39.428   8.638 -20.007  1.00  0.71
ATOM   2521  CD  GLN A 282      40.738   9.032 -19.417  1.00  1.26
ATOM   2522  NE2 GLN A 282      41.148  10.216 -19.639  1.00  1.31
ATOM   2523 HE21 GLN A 282      40.625  10.777 -20.178  1.00  0.07
ATOM   2524 HE22 GLN A 282      41.977  10.496 -19.281  1.00  4.47
ATOM   2525  OE1 GLN A 282      41.415   8.225 -18.799  1.00  1.23
ATOM   2526  H   ALA A 283      40.069   5.345 -20.860  1.00  0.97
ATOM   2527  N   ALA A 283      39.686   5.020 -21.648  1.00  2.31
ATOM   2528  CA  ALA A 283      40.197   3.841 -22.245  1.00  0.73
ATOM   2529  CB  ALA A 283      39.027   2.905 -22.584  1.00  3.44
ATOM   2530  C   ALA A 283      40.946   4.260 -23.540  1.00  3.91
ATOM   2531  O   ALA A 283      40.827   3.614 -24.617  1.00  2.51
ATOM   2532  H   GLY A 284      41.834   5.684 -22.536  1.00  1.75
ATOM   2533  N   GLY A 284      41.754   5.312 -23.387  1.00  0.78
ATOM   2534  CA  GLY A 284      42.491   5.920 -24.466  1.00  0.61
ATOM   2535  C   GLY A 284      43.108   7.200 -23.958  1.00  1.33
ATOM   2536  O   GLY A 284      42.950   7.522 -22.775  1.00  1.82
ATOM   2537  H   ALA A 285      43.873   7.652 -25.671  1.00  0.32
ATOM   2538  N   ALA A 285      43.748   7.943 -24.793  1.00  4.60
ATOM   2539  CA  ALA A 285      44.308   9.222 -24.368  1.00  3.60
ATOM   2540  CB  ALA A 285      45.683   9.035 -23.750  1.00  2.09
ATOM   2541  C   ALA A 285      44.357  10.115 -25.499  1.00  2.33
ATOM   2542  O   ALA A 285      44.604   9.680 -26.642  1.00  2.16
ATOM   2543  H   PHE A 286      44.149  11.656 -24.364  1.00  2.34
ATOM   2544  N   PHE A 286      44.211  11.353 -25.255  1.00  2.48
ATOM   2545  CA  PHE A 286      44.103  12.260 -26.297  1.00  4.19
ATOM   2546  CB  PHE A 286      42.765  13.057 -26.187  1.00  0.03
ATOM   2547  C   PHE A 286      45.324  13.116 -26.472  1.00  1.02
ATOM   2548  O   PHE A 286      45.934  13.601 -25.489  1.00  0.29
ATOM   2549  CG  PHE A 286      42.565  14.080 -27.316  1.00  2.86
ATOM   2550  CD1 PHE A 286      42.406  13.653 -28.656  1.00  1.93
ATOM   2551  CE1 PHE A 286      42.246  14.575 -29.681  1.00  1.93
ATOM   2552  CZ  PHE A 286      42.175  15.895 -29.392  1.00  3.51
ATOM   2553  CD2 PHE A 286      42.473  15.395 -27.039  1.00  2.09
ATOM   2554  CE2 PHE A 286      42.251  16.324 -28.056  1.00  0.84
ATOM   2555  H   ASP A 287      45.239  12.708 -28.387  1.00  4.65
ATOM   2556  N   ASP A 287      45.712  13.218 -27.744  1.00  0.48
ATOM   2557  CA  ASP A 287      46.811  14.019 -28.228  1.00  1.27
ATOM   2558  CB  ASP A 287      47.296  13.330 -29.455  1.00  0.09
ATOM   2559  C   ASP A 287      46.392  15.520 -28.633  1.00  3.45
ATOM   2560  O   ASP A 287      45.821  15.750 -29.709  1.00  1.73
ATOM   2561  CG  ASP A 287      48.478  13.958 -30.025  1.00  2.47
ATOM   2562  OD1 ASP A 287      48.898  14.986 -29.505  1.00  3.34
ATOM   2563  OD2 ASP A 287      49.020  13.421 -31.034  1.00  2.97
ATOM   2564  N   PRO A 288      46.608  16.498 -27.767  1.00  1.97
ATOM   2565  CA  PRO A 288      46.261  17.934 -28.071  1.00  1.24
ATOM   2566  CB  PRO A 288      46.473  18.627 -26.770  1.00  3.79
ATOM   2567  C   PRO A 288      47.188  18.516 -29.117  1.00  0.09
ATOM   2568  O   PRO A 288      48.213  17.989 -29.337  1.00  4.40
ATOM   2569  CG  PRO A 288      47.548  17.818 -26.109  1.00  0.29
ATOM   2570  CD  PRO A 288      47.221  16.378 -26.448  1.00  4.40
ATOM   2571  H   TRP A 289      45.953  20.015 -29.615  1.00  4.03
ATOM   2572  N   TRP A 289      46.804  19.628 -29.793  1.00  2.94
ATOM   2573  CA  TRP A 289      47.676  20.214 -30.812  1.00  4.61
ATOM   2574  CB  TRP A 289      47.187  21.564 -31.268  1.00  2.36
ATOM   2575  C   TRP A 289      49.056  20.455 -30.191  1.00  1.14
ATOM   2576  O   TRP A 289      49.138  20.895 -29.088  1.00  2.30
ATOM   2577  CG  TRP A 289      46.025  21.644 -32.211  1.00  3.04
ATOM   2578  CD1 TRP A 289      44.772  21.978 -31.885  1.00  1.08
ATOM   2579  NE1 TRP A 289      43.993  22.052 -33.018  1.00  0.70
ATOM   2580  HE1 TRP A 289      43.099  22.311 -33.037  1.00  3.17
ATOM   2581  CD2 TRP A 289      46.041  21.460 -33.655  1.00  2.44
ATOM   2582  CE2 TRP A 289      44.758  21.712 -34.111  1.00  4.51
ATOM   2583  CE3 TRP A 289      47.030  21.105 -34.575  1.00  4.36
ATOM   2584  CZ3 TRP A 289      46.699  21.053 -35.934  1.00  0.29
ATOM   2585  CH2 TRP A 289      45.396  21.302 -36.364  1.00  1.98
ATOM   2586  CZ2 TRP A 289      44.396  21.572 -35.472  1.00  0.75
ATOM   2587  H   GLY A 290      50.039  19.794 -31.790  1.00  1.93
ATOM   2588  N   GLY A 290      50.146  20.096 -30.947  1.00  1.37
ATOM   2589  CA  GLY A 290      51.469  20.216 -30.459  1.00  1.46
ATOM   2590  C   GLY A 290      51.876  19.042 -29.646  1.00  3.21
ATOM   2591  O   GLY A 290      53.037  18.925 -29.218  1.00  3.94
ATOM   2592  H   GLY A 291      50.139  18.204 -29.824  1.00  2.22
ATOM   2593  N   GLY A 291      50.991  18.130 -29.449  1.00  4.62
ATOM   2594  CA  GLY A 291      51.330  17.011 -28.605  1.00  1.57
ATOM   2595  C   GLY A 291      52.034  15.898 -29.345  1.00  4.39
ATOM   2596  O   GLY A 291      52.060  15.887 -30.610  1.00  1.27
ATOM   2597  N   PRO A 292      52.576  14.872 -28.568  1.00  2.18
ATOM   2598  CA  PRO A 292      53.294  13.706 -29.130  1.00  1.14
ATOM   2599  CB  PRO A 292      53.942  13.067 -27.919  1.00  3.53
ATOM   2600  C   PRO A 292      52.337  12.767 -29.843  1.00  3.03
ATOM   2601  O   PRO A 292      51.216  12.674 -29.453  1.00  0.06
ATOM   2602  CG  PRO A 292      53.012  13.415 -26.789  1.00  4.72
ATOM   2603  CD  PRO A 292      52.565  14.815 -27.073  1.00  2.54
ATOM   2604  H   GLY A 293      53.714  11.953 -31.011  1.00  4.80
ATOM   2605  N   GLY A 293      52.799  11.986 -30.823  1.00  4.80
ATOM   2606  CA  GLY A 293      51.844  11.199 -31.623  1.00  3.48
ATOM   2607  C   GLY A 293      51.039  10.072 -30.894  1.00  2.31
ATOM   2608  O   GLY A 293      51.358   9.593 -29.692  1.00  4.56
ATOM   2609  H   PHE A 294      49.965   9.916 -32.481  1.00  4.54
ATOM   2610  N   PHE A 294      50.072   9.606 -31.593  1.00  1.76
ATOM   2611  CA  PHE A 294      49.163   8.685 -31.103  1.00  4.24
ATOM   2612  CB  PHE A 294      48.052   8.516 -32.056  1.00  4.99
ATOM   2613  C   PHE A 294      49.811   7.379 -30.762  1.00  0.98
ATOM   2614  O   PHE A 294      49.323   6.650 -29.904  1.00  4.59
ATOM   2615  CG  PHE A 294      48.500   7.826 -33.277  1.00  3.13
ATOM   2616  CD1 PHE A 294      48.394   6.444 -33.389  1.00  2.50
ATOM   2617  CE1 PHE A 294      48.891   5.784 -34.498  1.00  4.55
ATOM   2618  CZ  PHE A 294      49.535   6.500 -35.491  1.00  0.17
ATOM   2619  CD2 PHE A 294      49.093   8.542 -34.321  1.00  4.23
ATOM   2620  CE2 PHE A 294      49.582   7.896 -35.425  1.00  0.70
ATOM   2621  H   GLU A 295      51.362   7.689 -31.929  1.00  4.32
ATOM   2622  N   GLU A 295      50.932   7.072 -31.353  1.00  1.87
ATOM   2623  CA  GLU A 295      51.506   5.812 -31.090  1.00  2.22
ATOM   2624  CB  GLU A 295      52.757   5.591 -32.005  1.00  1.16
ATOM   2625  C   GLU A 295      51.884   5.756 -29.617  1.00  4.21
ATOM   2626  O   GLU A 295      51.560   4.813 -28.936  1.00  4.44
ATOM   2627  CG  GLU A 295      52.451   5.422 -33.513  1.00  3.59
ATOM   2628  CD  GLU A 295      53.743   5.260 -34.382  1.00  4.68
ATOM   2629  OE1 GLU A 295      54.853   5.536 -33.866  1.00  2.75
ATOM   2630  OE2 GLU A 295      53.637   4.824 -35.566  1.00  3.00
ATOM   2631  H   LYS A 296      52.654   7.589 -29.669  1.00  2.54
ATOM   2632  N   LYS A 296      52.483   6.848 -29.098  1.00  3.98
ATOM   2633  CA  LYS A 296      52.874   6.955 -27.670  1.00  3.11
ATOM   2634  CB  LYS A 296      53.722   8.238 -27.420  1.00  2.91
ATOM   2635  C   LYS A 296      51.663   6.934 -26.826  1.00  4.97
ATOM   2636  O   LYS A 296      51.628   6.271 -25.823  1.00  1.39
ATOM   2637  CG  LYS A 296      55.112   8.184 -28.075  1.00  0.16
ATOM   2638  CD  LYS A 296      55.959   9.404 -27.740  1.00  1.76
ATOM   2639  CE  LYS A 296      57.339   9.325 -28.368  1.00  4.43
ATOM   2640  NZ  LYS A 296      58.168  10.517 -28.021  1.00  1.98
ATOM   2641  H   CYS A 297      50.639   8.042 -28.101  1.00  3.93
ATOM   2642  N   CYS A 297      50.589   7.579 -27.295  1.00  2.59
ATOM   2643  CA  CYS A 297      49.312   7.549 -26.542  1.00  0.61
ATOM   2644  CB  CYS A 297      48.267   8.439 -27.227  1.00  0.77
ATOM   2645  C   CYS A 297      48.787   6.083 -26.430  1.00  4.00
ATOM   2646  O   CYS A 297      48.348   5.680 -25.382  1.00  3.65
ATOM   2647  SG  CYS A 297      48.623  10.216 -27.156  1.00  2.05
ATOM   2648  H   TYR A 298      49.289   5.573 -28.248  1.00  4.29
ATOM   2649  N   TYR A 298      48.922   5.272 -27.465  1.00  2.69
ATOM   2650  CA  TYR A 298      48.541   3.880 -27.350  1.00  4.79
ATOM   2651  CB  TYR A 298      48.552   3.107 -28.610  1.00  3.69
ATOM   2652  C   TYR A 298      49.309   3.210 -26.339  1.00  4.30
ATOM   2653  O   TYR A 298      48.750   2.509 -25.509  1.00  3.61
ATOM   2654  CG  TYR A 298      48.173   1.589 -28.386  1.00  4.64
ATOM   2655  CD1 TYR A 298      46.913   1.240 -27.860  1.00  1.73
ATOM   2656  CE1 TYR A 298      46.532  -0.136 -27.700  1.00  4.20
ATOM   2657  CZ  TYR A 298      47.399  -1.147 -28.142  1.00  2.06
ATOM   2658  CD2 TYR A 298      49.055   0.544 -28.764  1.00  4.29
ATOM   2659  CE2 TYR A 298      48.675  -0.825 -28.638  1.00  2.21
ATOM   2660  OH  TYR A 298      47.007  -2.492 -28.049  1.00  4.72
ATOM   2661  H   ALA A 299      50.988   3.955 -26.897  1.00  2.78
ATOM   2662  N   ALA A 299      50.593   3.429 -26.297  1.00  4.59
ATOM   2663  CA  ALA A 299      51.384   2.753 -25.279  1.00  4.94
ATOM   2664  CB  ALA A 299      52.869   3.197 -25.372  1.00  1.47
ATOM   2665  C   ALA A 299      50.809   3.092 -23.872  1.00  0.24
ATOM   2666  O   ALA A 299      50.649   2.187 -23.030  1.00  3.20
ATOM   2667  H   LEU A 300      50.467   4.960 -24.327  1.00  4.41
ATOM   2668  N   LEU A 300      50.412   4.337 -23.652  1.00  1.31
ATOM   2669  CA  LEU A 300      49.837   4.739 -22.362  1.00  1.81
ATOM   2670  CB  LEU A 300      49.598   6.175 -22.302  1.00  2.12
ATOM   2671  C   LEU A 300      48.567   4.003 -22.065  1.00  2.73
ATOM   2672  O   LEU A 300      48.250   3.772 -20.903  1.00  1.43
ATOM   2673  CG  LEU A 300      49.063   6.669 -20.995  1.00  4.77
ATOM   2674  CD1 LEU A 300      50.113   6.418 -19.865  1.00  3.24
ATOM   2675  CD2 LEU A 300      48.676   8.166 -21.113  1.00  0.53
ATOM   2676  H   VAL A 301      48.020   3.987 -23.940  1.00  3.16
ATOM   2677  N   VAL A 301      47.790   3.712 -23.073  1.00  2.49
ATOM   2678  CA  VAL A 301      46.571   2.931 -22.858  1.00  4.01
ATOM   2679  CB  VAL A 301      45.394   3.651 -23.339  1.00  1.66
ATOM   2680  C   VAL A 301      46.661   1.534 -23.487  1.00  3.86
ATOM   2681  O   VAL A 301      45.700   1.046 -24.076  1.00  2.03
ATOM   2682  CG1 VAL A 301      45.175   4.802 -22.480  1.00  1.59
ATOM   2683  CG2 VAL A 301      45.574   4.097 -24.790  1.00  1.55
ATOM   2684  H   ASN A 302      48.543   1.271 -22.913  1.00  3.20
ATOM   2685  N   ASN A 302      47.831   0.892 -23.396  1.00  4.86
ATOM   2686  CA  ASN A 302      48.014  -0.441 -24.095  1.00  4.71
ATOM   2687  CB  ASN A 302      49.458  -0.790 -24.254  1.00  2.01
ATOM   2688  C   ASN A 302      47.333  -1.516 -23.358  1.00  4.58
ATOM   2689  O   ASN A 302      46.605  -1.229 -22.450  1.00  3.66
ATOM   2690  CG  ASN A 302      50.131  -1.217 -22.980  1.00  0.84
ATOM   2691  ND2 ASN A 302      51.474  -1.200 -23.008  1.00  3.17
ATOM   2692 HD21 ASN A 302      51.906  -0.947 -23.811  1.00  2.13
ATOM   2693 HD22 ASN A 302      51.956  -1.450 -22.244  1.00  2.20
ATOM   2694  OD1 ASN A 302      49.459  -1.594 -21.956  1.00  0.99
ATOM   2695  H   HIS A 303      48.193  -2.967 -24.446  1.00  3.68
ATOM   2696  N   HIS A 303      47.564  -2.796 -23.759  1.00  0.94
ATOM   2697  CA  HIS A 303      46.820  -3.933 -23.157  1.00  1.89
ATOM   2698  CB  HIS A 303      47.137  -5.296 -23.877  1.00  2.52
ATOM   2699  C   HIS A 303      46.985  -4.079 -21.700  1.00  0.75
ATOM   2700  O   HIS A 303      46.027  -4.317 -21.034  1.00  1.85
ATOM   2701  CG  HIS A 303      48.577  -5.743 -23.708  1.00  4.98
ATOM   2702  ND1 HIS A 303      49.611  -5.241 -24.498  1.00  2.10
ATOM   2703  HD1 HIS A 303      49.525  -4.575 -25.173  1.00  2.54
ATOM   2704  CE1 HIS A 303      50.755  -5.749 -24.086  1.00  2.16
ATOM   2705  NE2 HIS A 303      50.504  -6.614 -23.100  1.00  0.17
ATOM   2706  HE2 HIS A 303      51.168  -7.096 -22.619  1.00  2.31
ATOM   2707  CD2 HIS A 303      49.155  -6.592 -22.817  1.00  4.81
ATOM   2708  H   GLU A 304      48.885  -3.587 -21.695  1.00  4.45
ATOM   2709  N   GLU A 304      48.146  -3.856 -21.167  1.00  1.12
ATOM   2710  CA  GLU A 304      48.285  -3.992 -19.727  1.00  2.90
ATOM   2711  CB  GLU A 304      49.776  -3.824 -19.318  1.00  1.32
ATOM   2712  C   GLU A 304      47.442  -2.946 -19.049  1.00  4.23
ATOM   2713  O   GLU A 304      46.623  -3.266 -18.144  1.00  0.40
ATOM   2714  CG  GLU A 304      50.688  -4.983 -19.811  1.00  1.45
ATOM   2715  CD  GLU A 304      52.171  -4.834 -19.468  1.00  1.03
ATOM   2716  OE1 GLU A 304      52.575  -3.779 -18.986  1.00  3.98
ATOM   2717  OE2 GLU A 304      52.925  -5.778 -19.728  1.00  3.53
ATOM   2718  H   PHE A 305      48.031  -1.560 -20.292  1.00  0.64
ATOM   2719  N   PHE A 305      47.509  -1.737 -19.520  1.00  2.77
ATOM   2720  CA  PHE A 305      46.792  -0.679 -18.902  1.00  4.27
ATOM   2721  CB  PHE A 305      47.094   0.659 -19.592  1.00  1.49
ATOM   2722  C   PHE A 305      45.326  -0.956 -18.994  1.00  0.43
ATOM   2723  O   PHE A 305      44.560  -0.828 -17.973  1.00  4.06
ATOM   2724  CG  PHE A 305      48.479   1.331 -19.266  1.00  4.75
ATOM   2725  CD1 PHE A 305      49.572   1.162 -20.121  1.00  1.21
ATOM   2726  CE1 PHE A 305      50.751   1.819 -19.890  1.00  0.98
ATOM   2727  CZ  PHE A 305      50.896   2.620 -18.734  1.00  0.98
ATOM   2728  CD2 PHE A 305      48.623   2.157 -18.147  1.00  3.08
ATOM   2729  CE2 PHE A 305      49.836   2.789 -17.880  1.00  2.90
ATOM   2730  H   SER A 306      45.552  -1.610 -20.850  1.00  0.39
ATOM   2731  N   SER A 306      44.914  -1.443 -20.189  1.00  0.14
ATOM   2732  CA  SER A 306      43.533  -1.717 -20.490  1.00  1.39
ATOM   2733  CB  SER A 306      43.457  -2.252 -21.916  1.00  3.14
ATOM   2734  C   SER A 306      43.010  -2.724 -19.578  1.00  0.05
ATOM   2735  O   SER A 306      41.927  -2.532 -18.988  1.00  1.87
ATOM   2736  OG  SER A 306      42.189  -2.579 -22.278  1.00  0.40
ATOM   2737  H   ARG A 307      44.633  -3.801 -19.674  1.00  4.35
ATOM   2738  N   ARG A 307      43.785  -3.774 -19.339  1.00  1.74
ATOM   2739  CA  ARG A 307      43.347  -4.798 -18.537  1.00  0.72
ATOM   2740  CB  ARG A 307      44.383  -5.939 -18.544  1.00  2.79
ATOM   2741  C   ARG A 307      43.078  -4.324 -17.179  1.00  3.40
ATOM   2742  O   ARG A 307      42.006  -4.598 -16.646  1.00  1.58
ATOM   2743  CG  ARG A 307      44.299  -6.780 -19.851  1.00  3.39
ATOM   2744  CD  ARG A 307      45.372  -7.782 -19.960  1.00  1.20
ATOM   2745  NE  ARG A 307      45.303  -8.697 -18.894  1.00  0.86
ATOM   2746  HE  ARG A 307      45.790  -8.477 -18.119  1.00  1.96
ATOM   2747  CZ  ARG A 307      44.585  -9.803 -18.842  1.00  1.47
ATOM   2748  NH1 ARG A 307      43.805 -10.162 -19.850  1.00  3.96
ATOM   2749  NH2 ARG A 307      44.625 -10.542 -17.718  1.00  3.21
ATOM   2750  H   VAL A 308      44.672  -3.176 -17.078  1.00  2.76
ATOM   2751  N   VAL A 308      43.944  -3.512 -16.606  1.00  2.99
ATOM   2752  CA  VAL A 308      43.723  -3.135 -15.278  1.00  2.75
ATOM   2753  CB  VAL A 308      44.810  -2.341 -14.692  1.00  3.99
ATOM   2754  C   VAL A 308      42.526  -2.361 -15.207  1.00  1.32
ATOM   2755  O   VAL A 308      41.673  -2.634 -14.380  1.00  4.66
ATOM   2756  CG1 VAL A 308      44.380  -1.893 -13.306  1.00  1.79
ATOM   2757  CG2 VAL A 308      46.068  -3.113 -14.637  1.00  3.56
ATOM   2758  H   PHE A 309      42.928  -1.352 -16.841  1.00  2.13
ATOM   2759  N   PHE A 309      42.355  -1.416 -16.128  1.00  0.77
ATOM   2760  CA  PHE A 309      41.268  -0.544 -16.040  1.00  1.20
ATOM   2761  CB  PHE A 309      41.192   0.366 -17.296  1.00  1.93
ATOM   2762  C   PHE A 309      40.027  -1.318 -16.068  1.00  0.47
ATOM   2763  O   PHE A 309      39.143  -1.126 -15.200  1.00  1.87
ATOM   2764  CG  PHE A 309      42.292   1.375 -17.486  1.00  3.02
ATOM   2765  CD1 PHE A 309      42.659   1.792 -18.769  1.00  3.48
ATOM   2766  CE1 PHE A 309      43.716   2.650 -18.951  1.00  0.31
ATOM   2767  CZ  PHE A 309      44.455   3.029 -17.892  1.00  0.39
ATOM   2768  CD2 PHE A 309      42.979   1.867 -16.414  1.00  2.93
ATOM   2769  CE2 PHE A 309      44.028   2.712 -16.593  1.00  2.11
ATOM   2770  H   TYR A 310      40.619  -2.553 -17.465  1.00  3.52
ATOM   2771  N   TYR A 310      39.910  -2.285 -16.957  1.00  4.00
ATOM   2772  CA  TYR A 310      38.677  -2.941 -17.060  1.00  0.20
ATOM   2773  CB  TYR A 310      38.566  -3.748 -18.265  1.00  1.34
ATOM   2774  C   TYR A 310      38.387  -3.722 -15.882  1.00  1.99
ATOM   2775  O   TYR A 310      37.225  -3.693 -15.345  1.00  2.13
ATOM   2776  CG  TYR A 310      38.533  -2.940 -19.494  1.00  0.67
ATOM   2777  CD1 TYR A 310      39.374  -3.209 -20.509  1.00  0.73
ATOM   2778  CE1 TYR A 310      39.402  -2.421 -21.634  1.00  3.23
ATOM   2779  CZ  TYR A 310      38.617  -1.314 -21.698  1.00  1.15
ATOM   2780  CD2 TYR A 310      37.692  -1.849 -19.611  1.00  3.74
ATOM   2781  CE2 TYR A 310      37.722  -1.053 -20.719  1.00  1.52
ATOM   2782  OH  TYR A 310      38.693  -0.489 -22.788  1.00  2.71
ATOM   2783  H   ARG A 311      40.252  -4.266 -15.753  1.00  2.96
ATOM   2784  N   ARG A 311      39.379  -4.362 -15.375  1.00  0.95
ATOM   2785  CA  ARG A 311      39.176  -5.212 -14.300  1.00  3.69
ATOM   2786  CB  ARG A 311      40.450  -5.932 -13.950  1.00  2.33
ATOM   2787  C   ARG A 311      38.727  -4.447 -13.157  1.00  1.45
ATOM   2788  O   ARG A 311      37.801  -4.835 -12.496  1.00  1.08
ATOM   2789  CG  ARG A 311      40.556  -7.367 -14.537  1.00  0.64
ATOM   2790  CD  ARG A 311      40.765  -7.315 -16.026  1.00  4.58
ATOM   2791  NE  ARG A 311      40.919  -8.637 -16.676  1.00  2.07
ATOM   2792  HE  ARG A 311      40.949  -9.414 -16.132  1.00  4.31
ATOM   2793  CZ  ARG A 311      41.064  -8.766 -17.981  1.00  3.24
ATOM   2794  NH1 ARG A 311      41.171  -7.685 -18.742  1.00  1.09
ATOM   2795  NH2 ARG A 311      41.032  -9.906 -18.531  1.00  0.24
ATOM   2796  H   ASN A 312      39.883  -2.965 -13.553  1.00  1.68
ATOM   2797  N   ASN A 312      39.292  -3.298 -12.945  1.00  1.26
ATOM   2798  CA  ASN A 312      38.958  -2.527 -11.803  1.00  2.77
ATOM   2799  CB  ASN A 312      39.805  -1.346 -11.775  1.00  2.48
ATOM   2800  C   ASN A 312      37.524  -2.108 -11.829  1.00  2.08
ATOM   2801  O   ASN A 312      36.835  -2.266 -10.888  1.00  3.80
ATOM   2802  CG  ASN A 312      39.508  -0.513 -10.601  1.00  1.04
ATOM   2803  ND2 ASN A 312      39.583   0.788 -10.766  1.00  3.85
ATOM   2804 HD21 ASN A 312      39.838   1.123 -11.613  1.00  4.77
ATOM   2805 HD22 ASN A 312      39.356   1.363 -10.052  1.00  2.04
ATOM   2806  OD1 ASN A 312      39.140  -1.038  -9.541  1.00  3.43
ATOM   2807  H   ASP A 313      37.598  -1.619 -13.674  1.00  4.68
ATOM   2808  N   ASP A 313      37.058  -1.674 -12.914  1.00  3.24
ATOM   2809  CA  ASP A 313      35.686  -1.296 -12.995  1.00  4.21
ATOM   2810  CB  ASP A 313      35.445  -0.482 -14.164  1.00  3.91
ATOM   2811  C   ASP A 313      34.733  -2.484 -12.811  1.00  1.26
ATOM   2812  O   ASP A 313      33.640  -2.379 -12.077  1.00  4.63
ATOM   2813  CG  ASP A 313      36.062   0.852 -13.938  1.00  1.00
ATOM   2814  OD1 ASP A 313      36.302   1.214 -12.756  1.00  3.65
ATOM   2815  OD2 ASP A 313      36.331   1.513 -14.868  1.00  1.49
ATOM   2816  H   LEU A 314      35.885  -3.667 -13.811  1.00  2.90
ATOM   2817  N   LEU A 314      35.100  -3.614 -13.332  1.00  2.03
ATOM   2818  CA  LEU A 314      34.305  -4.813 -13.122  1.00  2.57
ATOM   2819  CB  LEU A 314      34.822  -5.969 -13.942  1.00  1.33
ATOM   2820  C   LEU A 314      34.294  -5.163 -11.575  1.00  1.88
ATOM   2821  O   LEU A 314      33.281  -5.582 -11.045  1.00  3.77
ATOM   2822  CG  LEU A 314      34.655  -5.861 -15.511  1.00  1.20
ATOM   2823  CD1 LEU A 314      35.357  -7.019 -16.182  1.00  0.69
ATOM   2824  CD2 LEU A 314      33.150  -5.844 -15.906  1.00  3.64
ATOM   2825  H   SER A 315      36.181  -4.562 -11.262  1.00  3.21
ATOM   2826  N   SER A 315      35.453  -4.893 -10.843  1.00  2.47
ATOM   2827  CA  SER A 315      35.521  -5.122  -9.378  1.00  3.84
ATOM   2828  CB  SER A 315      36.996  -4.946  -8.794  1.00  2.43
ATOM   2829  C   SER A 315      34.636  -4.186  -8.663  1.00  0.44
ATOM   2830  O   SER A 315      34.413  -4.339  -7.448  1.00  4.32
ATOM   2831  OG  SER A 315      37.445  -3.580  -8.784  1.00  1.78
ATOM   2832  H   PHE A 316      34.396  -2.989 -10.259  1.00  4.62
ATOM   2833  N   PHE A 316      34.146  -3.122  -9.374  1.00  3.05
ATOM   2834  CA  PHE A 316      33.184  -2.221  -8.760  1.00  2.64
ATOM   2835  CB  PHE A 316      33.438  -0.733  -9.039  1.00  3.57
ATOM   2836  C   PHE A 316      31.736  -2.568  -9.145  1.00  4.58
ATOM   2837  O   PHE A 316      30.774  -1.791  -8.825  1.00  3.80
ATOM   2838  CG  PHE A 316      34.762  -0.171  -8.491  1.00  1.71
ATOM   2839  CD1 PHE A 316      35.244  -0.571  -7.237  1.00  1.64
ATOM   2840  CE1 PHE A 316      36.463  -0.104  -6.765  1.00  3.17
ATOM   2841  CZ  PHE A 316      37.185   0.843  -7.510  1.00  0.97
ATOM   2842  CD2 PHE A 316      35.465   0.803  -9.197  1.00  0.08
ATOM   2843  CE2 PHE A 316      36.686   1.301  -8.711  1.00  3.64
ATOM   2844  H   GLY A 317      32.290  -4.136 -10.207  1.00  3.39
ATOM   2845  N   GLY A 317      31.558  -3.660  -9.889  1.00  2.68
ATOM   2846  CA  GLY A 317      30.198  -4.126 -10.167  1.00  3.54
ATOM   2847  C   GLY A 317      29.499  -3.331 -11.206  1.00  0.83
ATOM   2848  O   GLY A 317      28.247  -3.305 -11.232  1.00  2.54
ATOM   2849  H   VAL A 318      31.174  -2.666 -11.996  1.00  3.30
ATOM   2850  N   VAL A 318      30.239  -2.613 -12.035  1.00  4.49
ATOM   2851  CA  VAL A 318      29.600  -1.705 -12.986  1.00  2.19
ATOM   2852  CB  VAL A 318      30.648  -0.955 -13.844  1.00  0.64
ATOM   2853  C   VAL A 318      28.468  -2.407 -13.862  1.00  2.24
ATOM   2854  O   VAL A 318      28.714  -3.456 -14.601  1.00  1.47
ATOM   2855  CG1 VAL A 318      31.388  -1.894 -14.792  1.00  1.90
ATOM   2856  CG2 VAL A 318      30.041   0.198 -14.547  1.00  4.85
ATOM   2857  H   SER A 319      27.033  -1.189 -13.114  1.00  4.20
ATOM   2858  N   SER A 319      27.192  -1.885 -13.718  1.00  2.90
ATOM   2859  CA  SER A 319      26.099  -2.388 -14.510  1.00  4.77
ATOM   2860  CB  SER A 319      24.770  -2.081 -13.807  1.00  2.39
ATOM   2861  C   SER A 319      26.081  -1.811 -15.916  1.00  3.25
ATOM   2862  O   SER A 319      25.747  -2.510 -16.871  1.00  4.64
ATOM   2863  OG  SER A 319      24.519  -0.715 -13.815  1.00  4.67
ATOM   2864  H   THR A 320      26.689  -0.035 -15.310  1.00  2.12
ATOM   2865  N   THR A 320      26.492  -0.564 -16.062  1.00  0.07
ATOM   2866  CA  THR A 320      26.606   0.006 -17.400  1.00  4.94
ATOM   2867  CB  THR A 320      25.534   1.077 -17.660  1.00  4.18
ATOM   2868  C   THR A 320      27.975   0.571 -17.572  1.00  0.94
ATOM   2869  O   THR A 320      28.370   1.494 -16.820  1.00  4.18
ATOM   2870  CG2 THR A 320      25.678   1.700 -19.070  1.00  3.39
ATOM   2871  OG1 THR A 320      24.237   0.493 -17.527  1.00  4.83
ATOM   2872  H   PHE A 321      28.286  -0.517 -19.209  1.00  4.47
ATOM   2873  N   PHE A 321      28.681   0.137 -18.559  1.00  3.28
ATOM   2874  CA  PHE A 321      30.053   0.552 -18.694  1.00  4.52
ATOM   2875  CB  PHE A 321      30.958  -0.696 -18.244  1.00  4.62
ATOM   2876  C   PHE A 321      30.339   1.089 -20.110  1.00  1.93
ATOM   2877  O   PHE A 321      30.338   0.337 -21.093  1.00  4.66
ATOM   2878  CG  PHE A 321      32.406  -0.460 -18.146  1.00  4.13
ATOM   2879  CD1 PHE A 321      32.885   0.785 -17.913  1.00  1.96
ATOM   2880  CE1 PHE A 321      34.248   1.015 -17.820  1.00  3.21
ATOM   2881  CZ  PHE A 321      35.147  -0.058 -17.910  1.00  0.26
ATOM   2882  CD2 PHE A 321      33.323  -1.550 -18.193  1.00  3.00
ATOM   2883  CE2 PHE A 321      34.674  -1.336 -18.035  1.00  2.82
ATOM   2884  H   ASN A 322      30.458   2.958 -19.426  1.00  2.22
ATOM   2885  N   ASN A 322      30.512   2.428 -20.212  1.00  4.50
ATOM   2886  CA  ASN A 322      30.746   3.093 -21.495  1.00  1.59
ATOM   2887  CB  ASN A 322      29.892   4.253 -21.601  1.00  1.35
ATOM   2888  C   ASN A 322      32.204   3.468 -21.703  1.00  3.56
ATOM   2889  O   ASN A 322      32.731   4.353 -21.065  1.00  3.12
ATOM   2890  CG  ASN A 322      28.457   3.913 -21.491  1.00  1.64
ATOM   2891  ND2 ASN A 322      27.804   4.526 -20.578  1.00  0.30
ATOM   2892 HD21 ASN A 322      28.258   5.106 -20.014  1.00  3.69
ATOM   2893 HD22 ASN A 322      26.867   4.364 -20.489  1.00  0.99
ATOM   2894  OD1 ASN A 322      27.974   3.078 -22.146  1.00  3.99
ATOM   2895  H   LEU A 323      32.365   2.054 -22.997  1.00  0.37
ATOM   2896  N   LEU A 323      32.827   2.768 -22.554  1.00  0.21
ATOM   2897  CA  LEU A 323      34.170   3.024 -22.891  1.00  2.73
ATOM   2898  CB  LEU A 323      34.677   1.806 -23.583  1.00  3.29
ATOM   2899  C   LEU A 323      34.222   4.284 -23.857  1.00  3.68
ATOM   2900  O   LEU A 323      33.352   4.479 -24.638  1.00  3.30
ATOM   2901  CG  LEU A 323      35.293   0.759 -22.693  1.00  2.49
ATOM   2902  CD1 LEU A 323      34.319   0.405 -21.597  1.00  2.47
ATOM   2903  CD2 LEU A 323      35.576  -0.486 -23.522  1.00  4.66
ATOM   2904  H   TYR A 324      35.851   4.938 -23.133  1.00  1.56
ATOM   2905  N   TYR A 324      35.150   5.093 -23.746  1.00  4.29
ATOM   2906  CA  TYR A 324      35.134   6.320 -24.568  1.00  3.70
ATOM   2907  CB  TYR A 324      35.523   7.524 -23.695  1.00  2.63
ATOM   2908  C   TYR A 324      36.009   6.184 -25.916  1.00  4.27
ATOM   2909  O   TYR A 324      37.110   5.685 -25.885  1.00  3.41
ATOM   2910  CG  TYR A 324      35.674   8.819 -24.375  1.00  3.12
ATOM   2911  CD1 TYR A 324      34.566   9.509 -24.812  1.00  2.51
ATOM   2912  CE1 TYR A 324      34.687  10.771 -25.408  1.00  2.32
ATOM   2913  CZ  TYR A 324      35.916  11.356 -25.496  1.00  3.92
ATOM   2914  CD2 TYR A 324      36.935   9.410 -24.542  1.00  2.97
ATOM   2915  CE2 TYR A 324      37.065  10.651 -25.122  1.00  4.57
ATOM   2916  OH  TYR A 324      36.033  12.611 -26.025  1.00  4.14
ATOM   2917  H   MET A 325      34.636   7.099 -27.028  1.00  0.13
ATOM   2918  N   MET A 325      35.485   6.684 -27.063  1.00  3.46
ATOM   2919  CA  MET A 325      36.177   6.594 -28.341  1.00  2.00
ATOM   2920  CB  MET A 325      37.476   7.458 -28.378  1.00  1.74
ATOM   2921  C   MET A 325      36.433   5.193 -28.793  1.00  2.34
ATOM   2922  O   MET A 325      37.584   4.811 -29.011  1.00  0.78
ATOM   2923  CG  MET A 325      37.227   8.922 -28.233  1.00  4.51
ATOM   2924  SD  MET A 325      36.321   9.574 -29.613  1.00  0.17
ATOM   2925  CE  MET A 325      36.204  11.286 -29.146  1.00  3.83
ATOM   2926  H   THR A 326      34.515   4.753 -28.913  1.00  0.32
ATOM   2927  N   THR A 326      35.384   4.421 -29.029  1.00  4.95
ATOM   2928  CA  THR A 326      35.596   3.027 -29.516  1.00  4.23
ATOM   2929  CB  THR A 326      34.263   2.389 -29.793  1.00  3.15
ATOM   2930  C   THR A 326      36.377   3.077 -30.837  1.00  1.98
ATOM   2931  O   THR A 326      37.398   2.315 -31.045  1.00  4.37
ATOM   2932  CG2 THR A 326      34.426   0.916 -30.257  1.00  3.40
ATOM   2933  OG1 THR A 326      33.547   2.389 -28.586  1.00  4.39
ATOM   2934  H   PHE A 327      35.229   4.493 -31.448  1.00  2.16
ATOM   2935  N   PHE A 327      35.979   3.960 -31.670  1.00  4.63
ATOM   2936  CA  PHE A 327      36.646   4.194 -32.949  1.00  1.95
ATOM   2937  CB  PHE A 327      35.579   4.435 -34.038  1.00  4.65
ATOM   2938  C   PHE A 327      37.390   5.415 -32.875  1.00  0.22
ATOM   2939  O   PHE A 327      37.016   6.287 -32.099  1.00  1.96
ATOM   2940  CG  PHE A 327      34.806   3.264 -34.403  1.00  3.41
ATOM   2941  CD1 PHE A 327      33.650   2.967 -33.756  1.00  0.04
ATOM   2942  CE1 PHE A 327      32.957   1.827 -34.058  1.00  1.85
ATOM   2943  CZ  PHE A 327      33.434   0.979 -35.009  1.00  0.06
ATOM   2944  CD2 PHE A 327      35.204   2.463 -35.449  1.00  3.67
ATOM   2945  CE2 PHE A 327      34.509   1.346 -35.768  1.00  4.95
ATOM   2946  H   GLY A 328      38.831   4.773 -34.036  1.00  2.74
ATOM   2947  N   GLY A 328      38.485   5.515 -33.591  1.00  2.41
ATOM   2948  CA  GLY A 328      39.154   6.762 -33.656  1.00  1.33
ATOM   2949  C   GLY A 328      38.447   7.515 -34.740  1.00  0.04
ATOM   2950  O   GLY A 328      37.425   7.047 -35.191  1.00  4.81
ATOM   2951  H   GLY A 329      39.697   8.929 -34.829  1.00  4.34
ATOM   2952  N   GLY A 329      38.907   8.572 -35.176  1.00  2.32
ATOM   2953  CA  GLY A 329      38.208   9.233 -36.263  1.00  0.38
ATOM   2954  C   GLY A 329      38.862  10.477 -36.793  1.00  3.74
ATOM   2955  O   GLY A 329      39.958  10.804 -36.418  1.00  2.30
ATOM   2956  H   THR A 330      37.338  10.823 -37.997  1.00  0.04
ATOM   2957  N   THR A 330      38.182  11.136 -37.736  1.00  1.83
ATOM   2958  CA  THR A 330      38.699  12.305 -38.393  1.00  3.27
ATOM   2959  CB  THR A 330      38.924  12.067 -39.830  1.00  1.88
ATOM   2960  C   THR A 330      37.763  13.427 -38.203  1.00  3.89
ATOM   2961  O   THR A 330      36.487  13.248 -38.300  1.00  2.11
ATOM   2962  CG2 THR A 330      39.654  13.223 -40.430  1.00  1.66
ATOM   2963  OG1 THR A 330      39.763  10.987 -39.926  1.00  0.65
ATOM   2964  H   ASN A 331      39.203  14.658 -37.878  1.00  1.23
ATOM   2965  N   ASN A 331      38.270  14.549 -37.910  1.00  0.75
ATOM   2966  CA  ASN A 331      37.449  15.602 -37.601  1.00  4.13
ATOM   2967  CB  ASN A 331      37.997  16.468 -36.604  1.00  0.43
ATOM   2968  C   ASN A 331      36.981  16.365 -38.781  1.00  3.45
ATOM   2969  O   ASN A 331      37.728  17.148 -39.338  1.00  0.35
ATOM   2970  CG  ASN A 331      37.001  17.378 -36.156  1.00  3.00
ATOM   2971  ND2 ASN A 331      36.109  16.853 -35.297  1.00  0.19
ATOM   2972 HD21 ASN A 331      36.184  15.945 -35.068  1.00  0.59
ATOM   2973 HD22 ASN A 331      35.415  17.398 -34.958  1.00  4.24
ATOM   2974  OD1 ASN A 331      36.931  18.540 -36.572  1.00  1.28
ATOM   2975  H   TRP A 332      35.206  15.565 -38.539  1.00  3.06
ATOM   2976  N   TRP A 332      35.706  16.142 -39.103  1.00  4.96
ATOM   2977  CA  TRP A 332      35.002  16.720 -40.272  1.00  4.35
ATOM   2978  CB  TRP A 332      33.850  15.745 -40.655  1.00  1.06
ATOM   2979  C   TRP A 332      34.331  18.116 -39.882  1.00  2.75
ATOM   2980  O   TRP A 332      33.958  18.288 -38.745  1.00  3.80
ATOM   2981  CG  TRP A 332      34.268  14.376 -41.266  1.00  2.36
ATOM   2982  CD1 TRP A 332      35.192  13.520 -40.779  1.00  3.20
ATOM   2983  NE1 TRP A 332      35.205  12.339 -41.547  1.00  2.54
ATOM   2984  HE1 TRP A 332      35.768  11.589 -41.388  1.00  4.68
ATOM   2985  CD2 TRP A 332      33.676  13.724 -42.402  1.00  4.88
ATOM   2986  CE2 TRP A 332      34.257  12.424 -42.491  1.00  2.87
ATOM   2987  CE3 TRP A 332      32.725  14.081 -43.303  1.00  3.42
ATOM   2988  CZ3 TRP A 332      32.308  13.145 -44.231  1.00  2.28
ATOM   2989  CH2 TRP A 332      32.843  11.846 -44.239  1.00  4.82
ATOM   2990  CZ2 TRP A 332      33.826  11.487 -43.400  1.00  2.63
ATOM   2991  H   GLY A 333      34.583  19.064 -41.670  1.00  1.60
ATOM   2992  N   GLY A 333      34.256  19.157 -40.834  1.00  4.31
ATOM   2993  CA  GLY A 333      33.533  20.383 -40.474  1.00  3.95
ATOM   2994  C   GLY A 333      34.291  21.295 -39.560  1.00  1.42
ATOM   2995  O   GLY A 333      33.708  22.201 -38.963  1.00  0.01
ATOM   2996  H   ASN A 334      35.972  20.363 -39.809  1.00  0.08
ATOM   2997  N   ASN A 334      35.538  21.062 -39.357  1.00  3.72
ATOM   2998  CA  ASN A 334      36.228  21.848 -38.412  1.00  2.77
ATOM   2999  CB  ASN A 334      36.368  23.384 -38.919  1.00  1.24
ATOM   3000  C   ASN A 334      35.398  21.780 -37.102  1.00  3.52
ATOM   3001  O   ASN A 334      35.237  22.766 -36.406  1.00  3.97
ATOM   3002  CG  ASN A 334      37.243  23.548 -40.252  1.00  2.87
ATOM   3003  ND2 ASN A 334      36.715  24.290 -41.245  1.00  1.88
ATOM   3004 HD21 ASN A 334      35.865  24.686 -41.112  1.00  4.37
ATOM   3005 HD22 ASN A 334      37.188  24.390 -42.052  1.00  3.34
ATOM   3006  OD1 ASN A 334      38.379  22.946 -40.399  1.00  3.48
ATOM   3007  H   LEU A 335      34.942  19.877 -37.440  1.00  2.10
ATOM   3008  N   LEU A 335      34.819  20.589 -36.832  1.00  3.03
ATOM   3009  CA  LEU A 335      33.989  20.355 -35.638  1.00  0.62
ATOM   3010  CB  LEU A 335      33.223  19.075 -35.723  1.00  4.98
ATOM   3011  C   LEU A 335      34.742  20.344 -34.330  1.00  0.58
ATOM   3012  O   LEU A 335      34.176  20.654 -33.280  1.00  4.84
ATOM   3013  CG  LEU A 335      32.104  19.015 -36.644  1.00  1.56
ATOM   3014  CD1 LEU A 335      31.521  17.612 -36.643  1.00  1.22
ATOM   3015  CD2 LEU A 335      31.079  19.989 -36.236  1.00  3.93
ATOM   3016  H   GLY A 336      36.381  19.765 -35.173  1.00  3.36
ATOM   3017  N   GLY A 336      35.967  19.942 -34.357  1.00  0.33
ATOM   3018  CA  GLY A 336      36.691  19.754 -33.145  1.00  3.58
ATOM   3019  C   GLY A 336      37.078  20.949 -32.471  1.00  3.88
ATOM   3020  O   GLY A 336      36.879  22.069 -32.979  1.00  4.09
ATOM   3021  H   HIS A 337      37.761  19.928 -30.910  1.00  3.73
ATOM   3022  N   HIS A 337      37.610  20.794 -31.261  1.00  3.60
ATOM   3023  CA  HIS A 337      37.897  21.900 -30.545  1.00  2.55
ATOM   3024  CB  HIS A 337      37.579  21.750 -29.044  1.00  0.94
ATOM   3025  C   HIS A 337      39.264  22.409 -30.825  1.00  4.34
ATOM   3026  O   HIS A 337      40.177  21.659 -31.231  1.00  3.14
ATOM   3027  CG  HIS A 337      38.391  20.700 -28.305  1.00  4.51
ATOM   3028  ND1 HIS A 337      39.641  20.953 -27.819  1.00  3.53
ATOM   3029  HD1 HIS A 337      40.099  21.789 -27.860  1.00  2.07
ATOM   3030  CE1 HIS A 337      40.070  19.889 -27.144  1.00  2.04
ATOM   3031  NE2 HIS A 337      39.142  18.954 -27.199  1.00  0.58
ATOM   3032  HE2 HIS A 337      39.186  18.128 -26.750  1.00  3.01
ATOM   3033  CD2 HIS A 337      38.058  19.443 -27.875  1.00  2.04
ATOM   3034  N   PRO A 338      39.450  23.605 -30.560  1.00  0.92
ATOM   3035  CA  PRO A 338      40.709  24.284 -30.784  1.00  0.89
ATOM   3036  CB  PRO A 338      40.456  25.643 -30.180  1.00  2.06
ATOM   3037  C   PRO A 338      41.895  23.638 -30.138  1.00  3.87
ATOM   3038  O   PRO A 338      42.991  23.786 -30.587  1.00  1.37
ATOM   3039  CG  PRO A 338      38.981  25.810 -30.230  1.00  3.93
ATOM   3040  CD  PRO A 338      38.464  24.491 -29.924  1.00  4.17
ATOM   3041  H   GLY A 339      40.825  23.025 -28.686  1.00  1.24
ATOM   3042  N   GLY A 339      41.684  23.021 -29.046  1.00  1.23
ATOM   3043  CA  GLY A 339      42.729  22.301 -28.352  1.00  3.46
ATOM   3044  C   GLY A 339      43.184  21.030 -29.043  1.00  2.28
ATOM   3045  O   GLY A 339      44.341  20.666 -28.962  1.00  3.30
ATOM   3046  H   GLY A 340      41.376  20.646 -29.760  1.00  0.53
ATOM   3047  N   GLY A 340      42.238  20.302 -29.664  1.00  4.40
ATOM   3048  CA  GLY A 340      42.573  18.999 -30.238  1.00  2.62
ATOM   3049  C   GLY A 340      42.963  18.960 -31.692  1.00  3.10
ATOM   3050  O   GLY A 340      42.810  19.873 -32.364  1.00  2.60
ATOM   3051  H   TYR A 341      43.426  17.055 -31.565  1.00  2.34
ATOM   3052  N   TYR A 341      43.379  17.788 -32.157  1.00  1.96
ATOM   3053  CA  TYR A 341      43.820  17.587 -33.590  1.00  0.64
ATOM   3054  CB  TYR A 341      44.985  16.582 -33.771  1.00  1.53
ATOM   3055  C   TYR A 341      42.669  17.034 -34.454  1.00  1.24
ATOM   3056  O   TYR A 341      41.653  16.526 -33.929  1.00  1.00
ATOM   3057  CG  TYR A 341      46.474  16.946 -33.397  1.00  3.45
ATOM   3058  CD1 TYR A 341      47.061  16.385 -32.351  1.00  0.49
ATOM   3059  CE1 TYR A 341      48.400  16.620 -32.066  1.00  0.32
ATOM   3060  CZ  TYR A 341      49.126  17.357 -32.890  1.00  1.49
ATOM   3061  CD2 TYR A 341      47.214  17.818 -34.161  1.00  3.60
ATOM   3062  CE2 TYR A 341      48.529  18.043 -33.891  1.00  2.23
ATOM   3063  OH  TYR A 341      50.383  17.648 -32.561  1.00  4.34
ATOM   3064  H   THR A 342      43.558  17.549 -36.136  1.00  2.14
ATOM   3065  N   THR A 342      42.804  17.131 -35.772  1.00  0.88
ATOM   3066  CA  THR A 342      41.790  16.574 -36.656  1.00  2.22
ATOM   3067  CB  THR A 342      42.132  16.826 -38.110  1.00  3.94
ATOM   3068  C   THR A 342      41.687  15.039 -36.441  1.00  1.08
ATOM   3069  O   THR A 342      40.584  14.487 -36.270  1.00  3.33
ATOM   3070  CG2 THR A 342      41.044  16.236 -39.022  1.00  4.04
ATOM   3071  OG1 THR A 342      42.208  18.242 -38.328  1.00  0.66
ATOM   3072  H   SER A 343      43.591  14.830 -36.511  1.00  2.18
ATOM   3073  N   SER A 343      42.772  14.395 -36.387  1.00  0.71
ATOM   3074  CA  SER A 343      42.764  12.987 -36.134  1.00  3.50
ATOM   3075  CB  SER A 343      44.090  12.323 -36.657  1.00  4.79
ATOM   3076  C   SER A 343      42.489  12.646 -34.605  1.00  0.06
ATOM   3077  O   SER A 343      42.904  13.400 -33.692  1.00  2.52
ATOM   3078  OG  SER A 343      44.144  12.298 -38.136  1.00  2.07
ATOM   3079  H   TYR A 344      41.414  11.047 -35.094  1.00  2.18
ATOM   3080  N   TYR A 344      41.738  11.546 -34.362  1.00  4.32
ATOM   3081  CA  TYR A 344      41.377  11.119 -33.014  1.00  1.32
ATOM   3082  CB  TYR A 344      39.888  11.310 -32.679  1.00  2.76
ATOM   3083  C   TYR A 344      41.777   9.734 -32.677  1.00  3.90
ATOM   3084  O   TYR A 344      40.994   9.024 -31.924  1.00  3.87
ATOM   3085  CG  TYR A 344      39.429  12.748 -32.746  1.00  0.28
ATOM   3086  CD1 TYR A 344      38.598  13.187 -33.783  1.00  3.53
ATOM   3087  CE1 TYR A 344      38.146  14.504 -33.832  1.00  3.84
ATOM   3088  CZ  TYR A 344      38.503  15.385 -32.822  1.00  3.79
ATOM   3089  CD2 TYR A 344      39.881  13.694 -31.811  1.00  2.05
ATOM   3090  CE2 TYR A 344      39.440  15.010 -31.857  1.00  0.17
ATOM   3091  OH  TYR A 344      37.998  16.683 -32.827  1.00  2.89
ATOM   3092  H   ASP A 345      43.326   9.720 -33.844  1.00  3.11
ATOM   3093  N   ASP A 345      42.841   9.249 -33.186  1.00  2.06
ATOM   3094  CA  ASP A 345      43.247   7.976 -32.769  1.00  4.36
ATOM   3095  CB  ASP A 345      44.089   7.246 -33.762  1.00  3.42
ATOM   3096  C   ASP A 345      43.869   8.131 -31.428  1.00  0.89
ATOM   3097  O   ASP A 345      45.006   8.593 -31.264  1.00  3.53
ATOM   3098  CG  ASP A 345      44.311   5.760 -33.437  1.00  2.40
ATOM   3099  OD1 ASP A 345      44.122   5.321 -32.264  1.00  2.78
ATOM   3100  OD2 ASP A 345      44.650   4.983 -34.376  1.00  2.63
ATOM   3101  H   TYR A 346      42.262   7.396 -30.741  1.00  4.46
ATOM   3102  N   TYR A 346      43.086   7.779 -30.492  1.00  0.24
ATOM   3103  CA  TYR A 346      43.345   7.918 -29.060  1.00  1.80
ATOM   3104  CB  TYR A 346      41.884   8.005 -28.285  1.00  1.61
ATOM   3105  C   TYR A 346      43.980   6.620 -28.542  1.00  2.83
ATOM   3106  O   TYR A 346      43.924   6.304 -27.311  1.00  3.24
ATOM   3107  CG  TYR A 346      41.128   9.363 -28.224  1.00  3.91
ATOM   3108  CD1 TYR A 346      40.994  10.129 -29.327  1.00  2.98
ATOM   3109  CE1 TYR A 346      40.291  11.315 -29.293  1.00  2.20
ATOM   3110  CZ  TYR A 346      39.695  11.705 -28.146  1.00  0.15
ATOM   3111  CD2 TYR A 346      40.503   9.779 -27.057  1.00  2.44
ATOM   3112  CE2 TYR A 346      39.778  10.932 -27.023  1.00  1.53
ATOM   3113  OH  TYR A 346      39.052  12.853 -28.101  1.00  1.91
ATOM   3114  H   GLY A 347      44.597   6.130 -30.317  1.00  1.96
ATOM   3115  N   GLY A 347      44.514   5.842 -29.435  1.00  3.91
ATOM   3116  CA  GLY A 347      44.985   4.578 -29.071  1.00  0.09
ATOM   3117  C   GLY A 347      43.809   3.620 -29.116  1.00  0.27
ATOM   3118  O   GLY A 347      43.893   2.488 -28.660  1.00  4.43
ATOM   3119  H   SER A 348      42.772   4.917 -30.211  1.00  1.70
ATOM   3120  N   SER A 348      42.707   4.097 -29.765  1.00  2.40
ATOM   3121  CA  SER A 348      41.382   3.383 -29.799  1.00  3.04
ATOM   3122  CB  SER A 348      40.387   4.217 -30.560  1.00  2.85
ATOM   3123  C   SER A 348      41.436   2.038 -30.390  1.00  0.12
ATOM   3124  O   SER A 348      42.186   1.781 -31.280  1.00  3.83
ATOM   3125  OG  SER A 348      40.067   5.409 -29.850  1.00  0.94
ATOM   3126  N   PRO A 349      40.568   1.150 -29.939  1.00  4.49
ATOM   3127  CA  PRO A 349      40.556  -0.204 -30.450  1.00  3.48
ATOM   3128  CB  PRO A 349      39.576  -0.956 -29.531  1.00  1.53
ATOM   3129  C   PRO A 349      40.215  -0.339 -31.898  1.00  0.14
ATOM   3130  O   PRO A 349      40.485  -1.346 -32.467  1.00  4.49
ATOM   3131  CG  PRO A 349      38.654   0.143 -29.044  1.00  2.68
ATOM   3132  CD  PRO A 349      39.553   1.354 -28.880  1.00  0.25
ATOM   3133  H   ILE A 350      39.263   1.356 -31.998  1.00  4.71
ATOM   3134  N   ILE A 350      39.576   0.611 -32.481  1.00  2.52
ATOM   3135  CA  ILE A 350      39.369   0.528 -33.863  1.00  1.51
ATOM   3136  CB  ILE A 350      37.936   0.369 -34.174  1.00  3.61
ATOM   3137  C   ILE A 350      39.910   1.764 -34.367  1.00  4.55
ATOM   3138  O   ILE A 350      39.521   2.800 -33.884  1.00  1.42
ATOM   3139  CG1 ILE A 350      37.404  -0.852 -33.431  1.00  0.52
ATOM   3140  CD1 ILE A 350      35.882  -0.980 -33.445  1.00  1.84
ATOM   3141  CG2 ILE A 350      37.802   0.120 -35.640  1.00  0.41
ATOM   3142  H   THR A 351      41.063   0.909 -35.657  1.00  2.70
ATOM   3143  N   THR A 351      40.820   1.721 -35.259  1.00  0.39
ATOM   3144  CA  THR A 351      41.477   2.967 -35.688  1.00  0.53
ATOM   3145  CB  THR A 351      42.833   2.737 -36.372  1.00  2.52
ATOM   3146  C   THR A 351      40.593   3.868 -36.530  1.00  3.59
ATOM   3147  O   THR A 351      39.412   3.557 -36.823  1.00  4.11
ATOM   3148  CG2 THR A 351      42.683   1.959 -37.624  1.00  0.08
ATOM   3149  OG1 THR A 351      43.416   3.993 -36.682  1.00  2.84
ATOM   3150  H   GLU A 352      42.104   5.089 -36.765  1.00  4.68
ATOM   3151  N   GLU A 352      41.186   4.974 -36.960  1.00  3.44
ATOM   3152  CA  GLU A 352      40.505   6.047 -37.743  1.00  4.41
ATOM   3153  CB  GLU A 352      41.509   7.175 -38.014  1.00  0.81
ATOM   3154  C   GLU A 352      39.995   5.507 -39.093  1.00  1.31
ATOM   3155  O   GLU A 352      39.070   6.099 -39.715  1.00  1.14
ATOM   3156  CG  GLU A 352      41.966   7.902 -36.784  1.00  4.26
ATOM   3157  CD  GLU A 352      42.977   9.035 -37.048  1.00  1.79
ATOM   3158  OE1 GLU A 352      43.385   9.265 -38.236  1.00  0.62
ATOM   3159  OE2 GLU A 352      43.403   9.661 -36.064  1.00  4.39
ATOM   3160  H   THR A 353      41.356   4.077 -39.076  1.00  0.60
ATOM   3161  N   THR A 353      40.656   4.441 -39.580  1.00  4.52
ATOM   3162  CA  THR A 353      40.350   3.816 -40.893  1.00  3.67
ATOM   3163  CB  THR A 353      41.623   3.280 -41.587  1.00  4.46
ATOM   3164  C   THR A 353      39.436   2.625 -40.646  1.00  0.68
ATOM   3165  O   THR A 353      39.236   1.765 -41.528  1.00  3.19
ATOM   3166  CG2 THR A 353      42.674   4.399 -41.843  1.00  4.47
ATOM   3167  OG1 THR A 353      42.197   2.243 -40.752  1.00  3.58
ATOM   3168  H   ARG A 354      39.108   3.248 -38.820  1.00  2.05
ATOM   3169  N   ARG A 354      38.946   2.535 -39.433  1.00  4.06
ATOM   3170  CA  ARG A 354      38.154   1.421 -38.999  1.00  3.63
ATOM   3171  CB  ARG A 354      36.857   1.353 -39.777  1.00  0.91
ATOM   3172  C   ARG A 354      38.878   0.111 -39.121  1.00  1.53
ATOM   3173  O   ARG A 354      38.218  -0.979 -39.200  1.00  3.01
ATOM   3174  CG  ARG A 354      36.349   2.662 -40.285  1.00  0.42
ATOM   3175  CD  ARG A 354      35.054   2.501 -41.106  1.00  0.10
ATOM   3176  NE  ARG A 354      35.289   1.938 -42.449  1.00  3.51
ATOM   3177  HE  ARG A 354      35.194   1.002 -42.585  1.00  0.68
ATOM   3178  CZ  ARG A 354      35.665   2.721 -43.482  1.00  1.14
ATOM   3179  NH1 ARG A 354      35.914   4.006 -43.263  1.00  3.81
ATOM   3180  NH2 ARG A 354      35.732   2.262 -44.691  1.00  3.06
ATOM   3181  H   ASN A 355      40.691   0.952 -39.086  1.00  0.29
ATOM   3182  N   ASN A 355      40.232   0.129 -39.091  1.00  2.67
ATOM   3183  CA  ASN A 355      40.987  -1.140 -39.093  1.00  1.05
ATOM   3184  CB  ASN A 355      42.239  -1.060 -39.966  1.00  3.98
ATOM   3185  C   ASN A 355      41.331  -1.588 -37.668  1.00  1.15
ATOM   3186  O   ASN A 355      41.505  -0.758 -36.721  1.00  3.31
ATOM   3187  CG  ASN A 355      41.866  -0.911 -41.478  1.00  3.09
ATOM   3188  ND2 ASN A 355      42.717  -0.280 -42.257  1.00  3.23
ATOM   3189 HD21 ASN A 355      43.510   0.055 -41.880  1.00  4.53
ATOM   3190 HD22 ASN A 355      42.507  -0.157 -43.170  1.00  4.60
ATOM   3191  OD1 ASN A 355      40.812  -1.335 -41.898  1.00  1.69
ATOM   3192  H   VAL A 356      41.286  -3.466 -38.202  1.00  3.05
ATOM   3193  N   VAL A 356      41.449  -2.877 -37.490  1.00  4.05
ATOM   3194  CA  VAL A 356      41.848  -3.377 -36.264  1.00  2.28
ATOM   3195  CB  VAL A 356      40.833  -4.257 -35.676  1.00  2.87
ATOM   3196  C   VAL A 356      43.150  -4.097 -36.344  1.00  4.71
ATOM   3197  O   VAL A 356      43.292  -5.138 -36.999  1.00  2.82
ATOM   3198  CG1 VAL A 356      41.402  -4.870 -34.438  1.00  3.67
ATOM   3199  CG2 VAL A 356      39.644  -3.393 -35.313  1.00  1.74
ATOM   3200  H   THR A 357      43.903  -2.744 -35.201  1.00  2.22
ATOM   3201  N   THR A 357      44.079  -3.556 -35.645  1.00  0.51
ATOM   3202  CA  THR A 357      45.386  -4.134 -35.497  1.00  1.32
ATOM   3203  CB  THR A 357      46.421  -3.200 -36.194  1.00  3.54
ATOM   3204  C   THR A 357      45.833  -4.194 -33.968  1.00  4.73
ATOM   3205  O   THR A 357      46.825  -4.852 -33.644  1.00  4.66
ATOM   3206  CG2 THR A 357      46.131  -3.046 -37.674  1.00  2.06
ATOM   3207  OG1 THR A 357      46.363  -1.873 -35.548  1.00  1.83
ATOM   3208  H   ARG A 358      44.241  -3.123 -33.291  1.00  4.68
ATOM   3209  N   ARG A 358      45.066  -3.518 -33.029  1.00  2.80
ATOM   3210  CA  ARG A 358      45.536  -3.396 -31.571  1.00  4.31
ATOM   3211  CB  ARG A 358      45.112  -2.094 -30.993  1.00  3.46
ATOM   3212  C   ARG A 358      45.116  -4.544 -30.596  1.00  4.61
ATOM   3213  O   ARG A 358      44.042  -5.110 -30.647  1.00  1.83
ATOM   3214  CG  ARG A 358      45.864  -0.942 -31.568  1.00  3.85
ATOM   3215  CD  ARG A 358      45.422   0.307 -30.968  1.00  2.42
ATOM   3216  NE  ARG A 358      46.179   1.417 -31.461  1.00  2.87
ATOM   3217  HE  ARG A 358      47.063   1.520 -31.127  1.00  3.90
ATOM   3218  CZ  ARG A 358      45.760   2.316 -32.347  1.00  1.64
ATOM   3219  NH1 ARG A 358      44.539   2.264 -32.875  1.00  3.61
ATOM   3220  NH2 ARG A 358      46.515   3.301 -32.664  1.00  2.62
ATOM   3221  H   GLU A 359      46.824  -4.281 -29.624  1.00  2.22
ATOM   3222  N   GLU A 359      46.028  -4.793 -29.633  1.00  1.52
ATOM   3223  CA  GLU A 359      45.857  -5.827 -28.604  1.00  2.82
ATOM   3224  CB  GLU A 359      47.111  -5.988 -27.757  1.00  0.89
ATOM   3225  C   GLU A 359      44.707  -5.425 -27.680  1.00  0.81
ATOM   3226  O   GLU A 359      43.956  -6.260 -27.197  1.00  2.74
ATOM   3227  CG  GLU A 359      48.294  -6.504 -28.503  1.00  3.49
ATOM   3228  CD  GLU A 359      49.119  -5.392 -29.140  1.00  0.26
ATOM   3229  OE1 GLU A 359      48.770  -4.235 -29.012  1.00  0.04
ATOM   3230  OE2 GLU A 359      50.132  -5.701 -29.745  1.00  2.78
ATOM   3231  H   LYS A 360      45.205  -3.508 -27.796  1.00  2.65
ATOM   3232  N   LYS A 360      44.563  -4.115 -27.447  1.00  4.79
ATOM   3233  CA  LYS A 360      43.474  -3.599 -26.651  1.00  2.87
ATOM   3234  CB  LYS A 360      43.592  -2.197 -26.331  1.00  1.33
ATOM   3235  C   LYS A 360      42.137  -3.927 -27.248  1.00  1.36
ATOM   3236  O   LYS A 360      41.126  -4.195 -26.485  1.00  3.47
ATOM   3237  CG  LYS A 360      42.465  -1.726 -25.463  1.00  0.47
ATOM   3238  CD  LYS A 360      42.708  -0.324 -25.064  1.00  3.57
ATOM   3239  CE  LYS A 360      42.663   0.557 -26.218  1.00  0.18
ATOM   3240  NZ  LYS A 360      42.952   1.950 -25.850  1.00  2.08
ATOM   3241  H   TYR A 361      42.774  -3.744 -29.105  1.00  0.36
ATOM   3242  N   TYR A 361      42.037  -3.964 -28.558  1.00  4.28
ATOM   3243  CA  TYR A 361      40.775  -4.374 -29.160  1.00  3.17
ATOM   3244  CB  TYR A 361      40.987  -4.632 -30.647  1.00  1.95
ATOM   3245  C   TYR A 361      40.393  -5.719 -28.599  1.00  4.29
ATOM   3246  O   TYR A 361      39.248  -5.932 -28.073  1.00  4.36
ATOM   3247  CG  TYR A 361      39.748  -5.120 -31.403  1.00  2.98
ATOM   3248  CD1 TYR A 361      38.852  -4.207 -31.920  1.00  2.87
ATOM   3249  CE1 TYR A 361      37.740  -4.617 -32.589  1.00  1.17
ATOM   3250  CZ  TYR A 361      37.466  -5.959 -32.684  1.00  3.86
ATOM   3251  CD2 TYR A 361      39.503  -6.482 -31.621  1.00  1.21
ATOM   3252  CE2 TYR A 361      38.387  -6.893 -32.262  1.00  1.38
ATOM   3253  OH  TYR A 361      36.355  -6.357 -33.263  1.00  2.73
ATOM   3254  H   SER A 362      42.204  -6.407 -28.944  1.00  4.18
ATOM   3255  N   SER A 362      41.352  -6.636 -28.635  1.00  0.36
ATOM   3256  CA  SER A 362      41.103  -7.998 -28.227  1.00  3.83
ATOM   3257  CB  SER A 362      42.253  -8.853 -28.541  1.00  1.10
ATOM   3258  C   SER A 362      40.763  -8.080 -26.783  1.00  0.72
ATOM   3259  O   SER A 362      39.860  -8.767 -26.417  1.00  1.00
ATOM   3260  OG  SER A 362      42.401  -9.022 -29.954  1.00  0.40
ATOM   3261  H   ASP A 363      42.130  -6.747 -26.289  1.00  4.56
ATOM   3262  N   ASP A 363      41.420  -7.282 -25.965  1.00  1.16
ATOM   3263  CA  ASP A 363      41.098  -7.267 -24.557  1.00  4.19
ATOM   3264  CB  ASP A 363      42.022  -6.287 -23.762  1.00  2.38
ATOM   3265  C   ASP A 363      39.665  -6.872 -24.351  1.00  0.49
ATOM   3266  O   ASP A 363      39.026  -7.517 -23.623  1.00  1.49
ATOM   3267  CG  ASP A 363      41.807  -6.347 -22.182  1.00  3.51
ATOM   3268  OD1 ASP A 363      41.330  -7.429 -21.645  1.00  1.30
ATOM   3269  OD2 ASP A 363      42.097  -5.328 -21.505  1.00  0.91
ATOM   3270  H   ILE A 364      39.747  -5.395 -25.670  1.00  3.46
ATOM   3271  N   ILE A 364      39.176  -5.867 -25.072  1.00  0.60
ATOM   3272  CA  ILE A 364      37.746  -5.434 -24.938  1.00  2.77
ATOM   3273  CB  ILE A 364      37.438  -4.178 -25.771  1.00  1.01
ATOM   3274  C   ILE A 364      36.853  -6.545 -25.332  1.00  0.52
ATOM   3275  O   ILE A 364      35.940  -6.861 -24.642  1.00  3.69
ATOM   3276  CG1 ILE A 364      38.148  -2.977 -25.178  1.00  0.33
ATOM   3277  CD1 ILE A 364      38.110  -1.741 -26.058  1.00  4.14
ATOM   3278  CG2 ILE A 364      35.926  -3.924 -25.834  1.00  1.44
ATOM   3279  H   LYS A 365      37.933  -6.982 -26.774  1.00  3.73
ATOM   3280  N   LYS A 365      37.156  -7.167 -26.357  1.00  2.22
ATOM   3281  CA  LYS A 365      36.372  -8.173 -26.848  1.00  3.32
ATOM   3282  CB  LYS A 365      36.976  -8.575 -28.213  1.00  4.34
ATOM   3283  C   LYS A 365      36.269  -9.353 -25.809  1.00  1.35
ATOM   3284  O   LYS A 365      35.149  -9.894 -25.550  1.00  1.34
ATOM   3285  CG  LYS A 365      36.256  -9.597 -28.941  1.00  0.02
ATOM   3286  CD  LYS A 365      36.882  -9.863 -30.343  1.00  0.00
ATOM   3287  CE  LYS A 365      38.228 -10.504 -30.230  1.00  4.94
ATOM   3288  NZ  LYS A 365      38.839 -10.772 -31.567  1.00  4.59
ATOM   3289  H   LEU A 366      38.176  -9.229 -25.272  1.00  1.08
ATOM   3290  N   LEU A 366      37.415  -9.697 -25.138  1.00  1.19
ATOM   3291  CA  LEU A 366      37.416 -10.736 -24.186  1.00  1.00
ATOM   3292  CB  LEU A 366      38.825 -10.892 -23.586  1.00  3.73
ATOM   3293  C   LEU A 366      36.521 -10.391 -23.088  1.00  1.85
ATOM   3294  O   LEU A 366      35.621 -11.202 -22.699  1.00  4.81
ATOM   3295  CG  LEU A 366      39.639 -12.068 -24.048  1.00  1.45
ATOM   3296  CD1 LEU A 366      39.873 -11.965 -25.497  1.00  1.33
ATOM   3297  CD2 LEU A 366      40.956 -12.083 -23.327  1.00  2.76
ATOM   3298  H   LEU A 367      37.275  -8.579 -22.939  1.00  4.61
ATOM   3299  N   LEU A 367      36.647  -9.192 -22.584  1.00  3.83
ATOM   3300  CA  LEU A 367      35.837  -8.830 -21.447  1.00  3.32
ATOM   3301  CB  LEU A 367      36.315  -7.683 -20.655  1.00  2.44
ATOM   3302  C   LEU A 367      34.490  -8.704 -21.804  1.00  1.99
ATOM   3303  O   LEU A 367      33.692  -9.135 -21.088  1.00  1.88
ATOM   3304  CG  LEU A 367      37.529  -7.992 -19.856  1.00  3.77
ATOM   3305  CD1 LEU A 367      37.979  -6.802 -19.116  1.00  1.83
ATOM   3306  CD2 LEU A 367      37.255  -9.164 -18.891  1.00  1.63
ATOM   3307  H   ALA A 368      34.872  -7.935 -23.504  1.00  2.29
ATOM   3308  N   ALA A 368      34.193  -8.212 -22.926  1.00  2.94
ATOM   3309  CA  ALA A 368      32.820  -8.076 -23.329  1.00  3.43
ATOM   3310  CB  ALA A 368      32.731  -7.400 -24.638  1.00  3.36
ATOM   3311  C   ALA A 368      32.118  -9.454 -23.387  1.00  3.37
ATOM   3312  O   ALA A 368      30.973  -9.590 -22.951  1.00  3.33
ATOM   3313  H   ASN A 369      33.685 -10.370 -24.209  1.00  0.51
ATOM   3314  N   ASN A 369      32.836 -10.505 -23.866  1.00  0.86
ATOM   3315  CA  ASN A 369      32.255 -11.857 -23.881  1.00  0.51
ATOM   3316  CB  ASN A 369      33.203 -12.835 -24.603  1.00  2.25
ATOM   3317  C   ASN A 369      32.000 -12.315 -22.499  1.00  2.29
ATOM   3318  O   ASN A 369      30.942 -12.768 -22.208  1.00  3.06
ATOM   3319  CG  ASN A 369      33.219 -12.661 -26.126  1.00  0.34
ATOM   3320  ND2 ASN A 369      34.403 -12.625 -26.688  1.00  1.14
ATOM   3321 HD21 ASN A 369      35.166 -12.687 -26.137  1.00  0.90
ATOM   3322 HD22 ASN A 369      34.470 -12.548 -27.624  1.00  4.82
ATOM   3323  OD1 ASN A 369      32.153 -12.507 -26.795  1.00  3.08
ATOM   3324  H   PHE A 370      33.714 -11.652 -21.921  1.00  4.57
ATOM   3325  N   PHE A 370      32.946 -12.074 -21.631  1.00  0.55
ATOM   3326  CA  PHE A 370      32.847 -12.403 -20.193  1.00  1.83
ATOM   3327  CB  PHE A 370      34.208 -11.955 -19.605  1.00  3.07
ATOM   3328  C   PHE A 370      31.667 -11.715 -19.578  1.00  1.18
ATOM   3329  O   PHE A 370      30.822 -12.361 -18.979  1.00  0.54
ATOM   3330  CG  PHE A 370      34.382 -11.830 -18.178  1.00  3.47
ATOM   3331  CD1 PHE A 370      34.490 -12.968 -17.363  1.00  3.69
ATOM   3332  CE1 PHE A 370      34.753 -12.842 -16.030  1.00  1.79
ATOM   3333  CZ  PHE A 370      34.982 -11.602 -15.500  1.00  1.39
ATOM   3334  CD2 PHE A 370      34.482 -10.592 -17.597  1.00  1.56
ATOM   3335  CE2 PHE A 370      34.743 -10.469 -16.263  1.00  1.85
ATOM   3336  H   VAL A 371      32.169 -10.041 -20.364  1.00  1.31
ATOM   3337  N   VAL A 371      31.544 -10.467 -19.808  1.00  2.44
ATOM   3338  CA  VAL A 371      30.474  -9.700 -19.253  1.00  2.89
ATOM   3339  CB  VAL A 371      30.678  -8.177 -19.650  1.00  1.13
ATOM   3340  C   VAL A 371      29.128 -10.269 -19.753  1.00  2.09
ATOM   3341  O   VAL A 371      28.196 -10.539 -18.936  1.00  1.94
ATOM   3342  CG1 VAL A 371      29.477  -7.310 -19.316  1.00  1.11
ATOM   3343  CG2 VAL A 371      31.884  -7.642 -18.914  1.00  1.89
ATOM   3344  H   LYS A 372      29.696 -10.412 -21.609  1.00  4.58
ATOM   3345  N   LYS A 372      29.016 -10.554 -21.049  1.00  2.02
ATOM   3346  CA  LYS A 372      27.808 -11.034 -21.554  1.00  3.57
ATOM   3347  CB  LYS A 372      27.830 -11.167 -23.081  1.00  0.88
ATOM   3348  C   LYS A 372      27.467 -12.395 -20.966  1.00  3.52
ATOM   3349  O   LYS A 372      26.284 -12.711 -20.726  1.00  4.60
ATOM   3350  CG  LYS A 372      27.886  -9.859 -23.862  1.00  3.55
ATOM   3351  CD  LYS A 372      27.602 -10.098 -25.367  1.00  3.09
ATOM   3352  CE  LYS A 372      28.674 -10.872 -26.115  1.00  3.58
ATOM   3353  NZ  LYS A 372      28.207 -11.148 -27.523  1.00  4.90
ATOM   3354  H   ALA A 373      29.329 -12.906 -20.955  1.00  2.16
ATOM   3355  N   ALA A 373      28.506 -13.212 -20.782  1.00  2.60
ATOM   3356  CA  ALA A 373      28.374 -14.535 -20.344  1.00  0.58
ATOM   3357  CB  ALA A 373      29.699 -15.265 -20.376  1.00  2.63
ATOM   3358  C   ALA A 373      27.836 -14.615 -19.049  1.00  1.06
ATOM   3359  O   ALA A 373      27.085 -15.560 -18.775  1.00  0.20
ATOM   3360  H   SER A 374      28.744 -12.980 -18.309  1.00  4.25
ATOM   3361  N   SER A 374      28.199 -13.712 -18.113  1.00  1.60
ATOM   3362  CA  SER A 374      27.660 -13.912 -16.796  1.00  4.23
ATOM   3363  CB  SER A 374      28.752 -14.394 -15.891  1.00  1.56
ATOM   3364  C   SER A 374      27.016 -12.683 -16.152  1.00  4.73
ATOM   3365  O   SER A 374      27.693 -11.822 -15.507  1.00  3.48
ATOM   3366  OG  SER A 374      29.357 -15.520 -16.447  1.00  0.92
ATOM   3367  N   PRO A 375      25.735 -12.631 -16.234  1.00  4.15
ATOM   3368  CA  PRO A 375      24.950 -11.563 -15.670  1.00  0.92
ATOM   3369  CB  PRO A 375      23.530 -11.867 -16.084  1.00  0.45
ATOM   3370  C   PRO A 375      25.116 -11.473 -14.172  1.00  2.78
ATOM   3371  O   PRO A 375      24.751 -10.529 -13.600  1.00  0.54
ATOM   3372  CG  PRO A 375      23.709 -12.701 -17.328  1.00  3.87
ATOM   3373  CD  PRO A 375      24.895 -13.566 -16.981  1.00  3.35
ATOM   3374  H   SER A 376      25.906 -13.258 -14.032  1.00  4.59
ATOM   3375  N   SER A 376      25.620 -12.516 -13.543  1.00  3.15
ATOM   3376  CA  SER A 376      25.738 -12.534 -12.097  1.00  3.41
ATOM   3377  CB  SER A 376      26.166 -13.877 -11.647  1.00  1.04
ATOM   3378  C   SER A 376      26.746 -11.478 -11.641  1.00  3.53
ATOM   3379  O   SER A 376      26.696 -11.020 -10.508  1.00  3.05
ATOM   3380  OG  SER A 376      27.438 -14.130 -12.107  1.00  0.21
ATOM   3381  H   TYR A 377      27.628 -11.394 -13.433  1.00  3.54
ATOM   3382  N   TYR A 377      27.624 -11.015 -12.569  1.00  2.28
ATOM   3383  CA  TYR A 377      28.592  -9.886 -12.255  1.00  4.33
ATOM   3384  CB  TYR A 377      29.664  -9.677 -13.358  1.00  3.03
ATOM   3385  C   TYR A 377      27.863  -8.631 -12.024  1.00  0.31
ATOM   3386  O   TYR A 377      28.299  -7.798 -11.269  1.00  3.17
ATOM   3387  CG  TYR A 377      30.734 -10.737 -13.402  1.00  3.61
ATOM   3388  CD1 TYR A 377      30.655 -11.785 -14.268  1.00  0.20
ATOM   3389  CE1 TYR A 377      31.606 -12.768 -14.270  1.00  3.55
ATOM   3390  CZ  TYR A 377      32.631 -12.724 -13.332  1.00  1.37
ATOM   3391  CD2 TYR A 377      31.868 -10.641 -12.585  1.00  0.86
ATOM   3392  CE2 TYR A 377      32.819 -11.625 -12.583  1.00  2.99
ATOM   3393  OH  TYR A 377      33.529 -13.697 -13.297  1.00  2.85
ATOM   3394  H   LEU A 378      26.566  -9.146 -13.321  1.00  0.85
ATOM   3395  N   LEU A 378      26.802  -8.487 -12.688  1.00  2.04
ATOM   3396  CA  LEU A 378      25.940  -7.352 -12.524  1.00  4.94
ATOM   3397  CB  LEU A 378      24.780  -7.539 -13.490  1.00  1.67
ATOM   3398  C   LEU A 378      25.407  -7.250 -11.078  1.00  0.61
ATOM   3399  O   LEU A 378      25.370  -6.118 -10.501  1.00  3.20
ATOM   3400  CG  LEU A 378      23.738  -6.600 -13.479  1.00  0.74
ATOM   3401  CD1 LEU A 378      24.252  -5.292 -13.856  1.00  1.52
ATOM   3402  CD2 LEU A 378      22.684  -7.037 -14.452  1.00  1.13
ATOM   3403  H   THR A 379      25.187  -9.230 -10.871  1.00  4.78
ATOM   3404  N   THR A 379      25.030  -8.420 -10.455  1.00  4.00
ATOM   3405  CA  THR A 379      24.428  -8.420  -9.119  1.00  2.60
ATOM   3406  CB  THR A 379      23.471  -9.625  -8.936  1.00  0.66
ATOM   3407  C   THR A 379      25.473  -8.541  -8.105  1.00  3.99
ATOM   3408  O   THR A 379      25.205  -8.370  -6.814  1.00  3.47
ATOM   3409  CG2 THR A 379      22.328  -9.598  -9.967  1.00  2.41
ATOM   3410  OG1 THR A 379      24.212 -10.831  -9.070  1.00  3.56
ATOM   3411  H   ALA A 380      26.813  -9.051  -9.453  1.00  4.33
ATOM   3412  N   ALA A 380      26.660  -8.875  -8.548  1.00  0.84
ATOM   3413  CA  ALA A 380      27.647  -8.921  -7.661  1.00  1.32
ATOM   3414  CB  ALA A 380      28.822  -9.698  -8.186  1.00  2.75
ATOM   3415  C   ALA A 380      28.007  -7.550  -7.279  1.00  1.22
ATOM   3416  O   ALA A 380      28.381  -6.738  -8.114  1.00  0.06
ATOM   3417  H   THR A 381      27.627  -7.990  -5.509  1.00  2.01
ATOM   3418  N   THR A 381      27.957  -7.335  -6.018  1.00  4.62
ATOM   3419  CA  THR A 381      28.256  -6.153  -5.408  1.00  0.51
ATOM   3420  CB  THR A 381      27.145  -5.890  -4.355  1.00  2.49
ATOM   3421  C   THR A 381      29.532  -6.334  -4.762  1.00  0.08
ATOM   3422  O   THR A 381      29.728  -7.305  -4.165  1.00  4.10
ATOM   3423  CG2 THR A 381      27.310  -4.529  -3.699  1.00  1.94
ATOM   3424  OG1 THR A 381      25.888  -5.886  -5.061  1.00  2.41
ATOM   3425  N   PRO A 382      30.465  -5.446  -4.972  1.00  1.69
ATOM   3426  CA  PRO A 382      31.829  -5.546  -4.357  1.00  2.89
ATOM   3427  CB  PRO A 382      32.598  -4.522  -5.112  1.00  1.56
ATOM   3428  C   PRO A 382      32.005  -5.312  -2.866  1.00  2.06
ATOM   3429  O   PRO A 382      31.210  -4.605  -2.192  1.00  4.66
ATOM   3430  CG  PRO A 382      31.573  -3.519  -5.508  1.00  2.25
ATOM   3431  CD  PRO A 382      30.387  -4.295  -5.885  1.00  0.21
ATOM   3432  H   ARG A 383      33.622  -6.511  -2.934  1.00  0.74
ATOM   3433  N   ARG A 383      33.145  -5.928  -2.355  1.00  1.95
ATOM   3434  CA  ARG A 383      33.662  -5.754  -0.992  1.00  1.34
ATOM   3435  CB  ARG A 383      33.317  -6.925  -0.098  1.00  2.64
ATOM   3436  C   ARG A 383      35.256  -5.574  -1.128  1.00  2.24
ATOM   3437  O   ARG A 383      35.851  -6.172  -1.944  1.00  2.24
ATOM   3438  CG  ARG A 383      31.787  -7.122   0.114  1.00  0.54
ATOM   3439  CD  ARG A 383      31.161  -5.960   0.907  1.00  2.35
ATOM   3440  NE  ARG A 383      29.717  -6.196   1.240  1.00  3.01
ATOM   3441  HE  ARG A 383      29.522  -6.589   2.086  1.00  0.67
ATOM   3442  CZ  ARG A 383      28.680  -5.908   0.447  1.00  3.69
ATOM   3443  NH1 ARG A 383      28.877  -5.348  -0.745  1.00  0.11
ATOM   3444  NH2 ARG A 383      27.443  -6.165   0.850  1.00  4.28
ATOM   3445  H   ASN A 384      35.411  -4.319   0.326  1.00  1.79
ATOM   3446  N   ASN A 384      35.866  -4.742  -0.383  1.00  3.19
ATOM   3447  CA  ASN A 384      37.308  -4.491  -0.605  1.00  0.49
ATOM   3448  CB  ASN A 384      37.568  -2.995  -0.828  1.00  0.22
ATOM   3449  C   ASN A 384      38.154  -5.072   0.424  1.00  0.84
ATOM   3450  O   ASN A 384      38.504  -4.406   1.419  1.00  2.76
ATOM   3451  CG  ASN A 384      36.920  -2.505  -2.168  1.00  0.87
ATOM   3452  ND2 ASN A 384      36.163  -1.393  -2.122  1.00  1.78
ATOM   3453 HD21 ASN A 384      36.038  -0.967  -1.292  1.00  3.16
ATOM   3454 HD22 ASN A 384      35.745  -1.084  -2.909  1.00  1.11
ATOM   3455  OD1 ASN A 384      37.046  -3.156  -3.194  1.00  1.50
ATOM   3456  H   LEU A 385      38.191  -6.778  -0.512  1.00  0.25
ATOM   3457  N   LEU A 385      38.486  -6.314   0.252  1.00  3.95
ATOM   3458  CA  LEU A 385      39.355  -7.006   1.240  1.00  4.33
ATOM   3459  CB  LEU A 385      39.415  -8.417   0.970  1.00  3.49
ATOM   3460  C   LEU A 385      40.769  -6.486   1.284  1.00  0.11
ATOM   3461  O   LEU A 385      41.440  -6.505   2.382  1.00  3.62
ATOM   3462  CG  LEU A 385      38.229  -9.196   1.216  1.00  3.96
ATOM   3463  CD1 LEU A 385      38.487 -10.592   0.783  1.00  2.43
ATOM   3464  CD2 LEU A 385      37.879  -9.169   2.698  1.00  0.14
ATOM   3465  H   THR A 386      40.732  -6.224  -0.638  1.00  0.80
ATOM   3466  N   THR A 386      41.263  -6.128   0.162  1.00  4.17
ATOM   3467  CA  THR A 386      42.604  -5.717   0.026  1.00  0.64
ATOM   3468  CB  THR A 386      43.034  -4.647   0.941  1.00  2.96
ATOM   3469  C   THR A 386      43.393  -6.896   0.142  1.00  4.99
ATOM   3470  O   THR A 386      43.534  -7.454  -0.823  1.00  4.20
ATOM   3471  CG2 THR A 386      44.552  -4.649   1.091  1.00  1.85
ATOM   3472  OG1 THR A 386      42.642  -3.410   0.341  1.00  2.43
ATOM   3473  H   THR A 387      43.658  -6.810   2.079  1.00  1.13
ATOM   3474  N   THR A 387      43.817  -7.312   1.301  1.00  3.95
ATOM   3475  CA  THR A 387      44.477  -8.534   1.385  1.00  0.79
ATOM   3476  CB  THR A 387      45.407  -8.568   2.542  1.00  3.55
ATOM   3477  C   THR A 387      43.440  -9.592   1.605  1.00  1.05
ATOM   3478  O   THR A 387      43.283 -10.502   0.766  1.00  1.11
ATOM   3479  CG2 THR A 387      46.596  -7.706   2.270  1.00  1.66
ATOM   3480  OG1 THR A 387      44.722  -8.035   3.689  1.00  4.04
ATOM   3481  H   GLY A 388      42.844  -8.880   3.354  1.00  2.89
ATOM   3482  N   GLY A 388      42.679  -9.509   2.685  1.00  3.88
ATOM   3483  CA  GLY A 388      41.627 -10.451   2.814  1.00  1.94
ATOM   3484  C   GLY A 388      42.097 -11.893   2.679  1.00  4.72
ATOM   3485  O   GLY A 388      42.982 -12.365   3.386  1.00  3.41
ATOM   3486  H   VAL A 389      40.837 -12.081   1.238  1.00  1.04
ATOM   3487  N   VAL A 389      41.459 -12.555   1.748  1.00  3.82
ATOM   3488  CA  VAL A 389      41.645 -13.934   1.425  1.00  2.31
ATOM   3489  CB  VAL A 389      40.724 -14.250   0.203  1.00  1.10
ATOM   3490  C   VAL A 389      43.132 -14.227   1.030  1.00  0.85
ATOM   3491  O   VAL A 389      43.584 -15.400   1.077  1.00  0.05
ATOM   3492  CG1 VAL A 389      39.242 -14.216   0.608  1.00  3.04
ATOM   3493  CG2 VAL A 389      40.947 -13.224  -0.871  1.00  4.67
ATOM   3494  H   TYR A 390      43.483 -12.349   0.587  1.00  4.72
ATOM   3495  N   TYR A 390      43.854 -13.212   0.588  1.00  3.38
ATOM   3496  CA  TYR A 390      45.194 -13.400   0.148  1.00  0.68
ATOM   3497  CB  TYR A 390      45.590 -12.257  -0.826  1.00  4.52
ATOM   3498  C   TYR A 390      46.102 -13.572   1.304  1.00  0.67
ATOM   3499  O   TYR A 390      46.288 -12.696   2.108  1.00  1.02
ATOM   3500  CG  TYR A 390      46.932 -12.325  -1.317  1.00  4.29
ATOM   3501  CD1 TYR A 390      47.378 -13.477  -1.894  1.00  0.24
ATOM   3502  CE1 TYR A 390      48.639 -13.583  -2.349  1.00  4.04
ATOM   3503  CZ  TYR A 390      49.474 -12.492  -2.300  1.00  0.45
ATOM   3504  CD2 TYR A 390      47.777 -11.224  -1.306  1.00  3.03
ATOM   3505  CE2 TYR A 390      49.025 -11.301  -1.823  1.00  1.25
ATOM   3506  OH  TYR A 390      50.779 -12.602  -2.761  1.00  1.73
ATOM   3507  H   THR A 391      46.391 -15.369   0.734  1.00  1.74
ATOM   3508  N   THR A 391      46.613 -14.764   1.384  1.00  3.72
ATOM   3509  CA  THR A 391      47.428 -15.208   2.483  1.00  4.92
ATOM   3510  CB  THR A 391      47.571 -16.720   2.383  1.00  2.95
ATOM   3511  C   THR A 391      48.874 -14.622   2.591  1.00  2.32
ATOM   3512  O   THR A 391      49.324 -14.241   3.679  1.00  4.20
ATOM   3513  CG2 THR A 391      48.450 -17.239   3.482  1.00  2.36
ATOM   3514  OG1 THR A 391      46.297 -17.341   2.460  1.00  0.15
ATOM   3515  H   ASP A 392      49.130 -14.852   0.693  1.00  3.39
ATOM   3516  N   ASP A 392      49.562 -14.617   1.495  1.00  2.19
ATOM   3517  CA  ASP A 392      51.004 -14.264   1.433  1.00  1.71
ATOM   3518  CB  ASP A 392      51.418 -14.644   0.015  1.00  1.12
ATOM   3519  C   ASP A 392      51.507 -12.719   1.698  1.00  4.72
ATOM   3520  O   ASP A 392      52.462 -12.519   2.464  1.00  0.47
ATOM   3521  CG  ASP A 392      51.385 -16.143  -0.234  1.00  4.08
ATOM   3522  OD1 ASP A 392      51.555 -16.930   0.743  1.00  3.00
ATOM   3523  OD2 ASP A 392      51.135 -16.556  -1.399  1.00  3.49
ATOM   3524  H   THR A 393      50.073 -11.845   0.625  1.00  0.70
ATOM   3525  N   THR A 393      50.866 -11.691   1.102  1.00  4.57
ATOM   3526  CA  THR A 393      51.417 -10.264   1.198  1.00  4.81
ATOM   3527  CB  THR A 393      52.577 -10.095   0.167  1.00  1.40
ATOM   3528  C   THR A 393      50.362  -9.042   1.020  1.00  3.18
ATOM   3529  O   THR A 393      49.275  -9.176   0.522  1.00  1.18
ATOM   3530  CG2 THR A 393      52.124 -10.380  -1.245  1.00  1.60
ATOM   3531  OG1 THR A 393      53.095  -8.753   0.240  1.00  2.28
ATOM   3532  H   SER A 394      51.592  -7.839   1.875  1.00  3.40
ATOM   3533  N   SER A 394      50.770  -7.904   1.435  1.00  1.90
ATOM   3534  CA  SER A 394      49.991  -6.670   1.240  1.00  0.56
ATOM   3535  CB  SER A 394      50.522  -5.575   2.170  1.00  0.52
ATOM   3536  C   SER A 394      50.085  -6.175  -0.229  1.00  4.87
ATOM   3537  O   SER A 394      49.309  -5.318  -0.659  1.00  0.02
ATOM   3538  OG  SER A 394      51.836  -5.199   1.787  1.00  1.44
ATOM   3539  H   ASP A 395      51.493  -7.486  -0.648  1.00  3.91
ATOM   3540  N   ASP A 395      51.003  -6.756  -0.993  1.00  1.62
ATOM   3541  CA  ASP A 395      51.299  -6.294  -2.374  1.00  0.93
ATOM   3542  CB  ASP A 395      52.478  -7.120  -2.942  1.00  1.12
ATOM   3543  C   ASP A 395      50.089  -6.401  -3.301  1.00  3.10
ATOM   3544  O   ASP A 395      49.915  -5.558  -4.189  1.00  2.10
ATOM   3545  CG  ASP A 395      53.811  -6.835  -2.243  1.00  0.49
ATOM   3546  OD1 ASP A 395      54.011  -5.704  -1.749  1.00  3.35
ATOM   3547  OD2 ASP A 395      54.633  -7.777  -2.121  1.00  3.69
ATOM   3548  H   LEU A 396      49.434  -8.100  -2.473  1.00  3.60
ATOM   3549  N   LEU A 396      49.260  -7.456  -3.140  1.00  2.38
ATOM   3550  CA  LEU A 396      48.106  -7.589  -3.992  1.00  2.25
ATOM   3551  CB  LEU A 396      47.884  -9.025  -4.509  1.00  4.60
ATOM   3552  C   LEU A 396      46.919  -7.176  -3.309  1.00  0.82
ATOM   3553  O   LEU A 396      46.807  -7.350  -2.045  1.00  1.22
ATOM   3554  CG  LEU A 396      49.029  -9.693  -5.336  1.00  2.90
ATOM   3555  CD1 LEU A 396      48.618 -11.094  -5.718  1.00  4.14
ATOM   3556  CD2 LEU A 396      49.363  -8.917  -6.578  1.00  2.84
ATOM   3557  H   ALA A 397      46.240  -6.347  -4.962  1.00  2.12
ATOM   3558  N   ALA A 397      46.019  -6.542  -4.080  1.00  0.23
ATOM   3559  CA  ALA A 397      44.755  -6.184  -3.608  1.00  4.11
ATOM   3560  CB  ALA A 397      44.446  -4.736  -3.930  1.00  4.91
ATOM   3561  C   ALA A 397      43.689  -7.088  -4.262  1.00  2.12
ATOM   3562  O   ALA A 397      43.584  -7.177  -5.511  1.00  1.01
ATOM   3563  H   VAL A 398      43.148  -7.655  -2.478  1.00  4.58
ATOM   3564  N   VAL A 398      42.899  -7.691  -3.399  1.00  0.41
ATOM   3565  CA  VAL A 398      41.753  -8.500  -3.744  1.00  0.02
ATOM   3566  CB  VAL A 398      41.872  -9.865  -3.042  1.00  2.33
ATOM   3567  C   VAL A 398      40.374  -7.814  -3.320  1.00  2.99
ATOM   3568  O   VAL A 398      40.211  -7.263  -2.163  1.00  0.90
ATOM   3569  CG1 VAL A 398      40.613 -10.688  -3.252  1.00  2.67
ATOM   3570  CG2 VAL A 398      43.070 -10.620  -3.584  1.00  3.85
ATOM   3571  H   THR A 399      39.653  -8.013  -5.146  1.00  2.41
ATOM   3572  N   THR A 399      39.440  -7.761  -4.270  1.00  4.80
ATOM   3573  CA  THR A 399      38.131  -7.296  -3.996  1.00  2.31
ATOM   3574  CB  THR A 399      37.839  -6.038  -4.887  1.00  1.19
ATOM   3575  C   THR A 399      37.106  -8.341  -4.387  1.00  4.75
ATOM   3576  O   THR A 399      37.035  -8.734  -5.527  1.00  1.63
ATOM   3577  CG2 THR A 399      36.366  -5.640  -4.888  1.00  2.95
ATOM   3578  OG1 THR A 399      38.689  -4.952  -4.532  1.00  3.87
ATOM   3579  N   PRO A 400      36.394  -8.870  -3.446  1.00  2.74
ATOM   3580  CA  PRO A 400      35.363  -9.844  -3.708  1.00  0.97
ATOM   3581  CB  PRO A 400      34.996 -10.353  -2.341  1.00  1.47
ATOM   3582  C   PRO A 400      34.161  -9.231  -4.344  1.00  4.56
ATOM   3583  O   PRO A 400      33.881  -8.046  -4.112  1.00  1.75
ATOM   3584  CG  PRO A 400      36.135 -10.042  -1.570  1.00  4.56
ATOM   3585  CD  PRO A 400      36.553  -8.696  -2.091  1.00  2.95
ATOM   3586  H   LEU A 401      33.819 -10.819  -5.459  1.00  1.88
ATOM   3587  N   LEU A 401      33.472  -9.981  -5.196  1.00  2.77
ATOM   3588  CA  LEU A 401      32.176  -9.534  -5.751  1.00  3.66
ATOM   3589  CB  LEU A 401      32.180  -9.566  -7.291  1.00  2.81
ATOM   3590  C   LEU A 401      31.124 -10.545  -5.233  1.00  3.19
ATOM   3591  O   LEU A 401      31.287 -11.675  -5.584  1.00  1.23
ATOM   3592  CG  LEU A 401      33.205  -8.713  -8.000  1.00  0.27
ATOM   3593  CD1 LEU A 401      33.094  -8.923  -9.525  1.00  3.35
ATOM   3594  CD2 LEU A 401      32.997  -7.258  -7.660  1.00  1.38
ATOM   3595  H   ILE A 402      30.087  -9.158  -4.141  1.00  2.65
ATOM   3596  N   ILE A 402      30.098 -10.084  -4.376  1.00  3.34
ATOM   3597  CA  ILE A 402      29.068 -10.975  -3.737  1.00  3.84
ATOM   3598  CB  ILE A 402      29.356 -11.063  -2.306  1.00  2.93
ATOM   3599  C   ILE A 402      27.604 -10.419  -3.924  1.00  2.98
ATOM   3600  O   ILE A 402      27.426  -9.311  -4.263  1.00  0.15
ATOM   3601  CG1 ILE A 402      29.288  -9.665  -1.688  1.00  3.38
ATOM   3602  CD1 ILE A 402      29.326  -9.700  -0.180  1.00  2.61
ATOM   3603  CG2 ILE A 402      30.739 -11.676  -2.092  1.00  0.75
ATOM   3604  H   GLY A 403      26.822 -12.121  -3.484  1.00  2.15
ATOM   3605  N   GLY A 403      26.635 -11.245  -3.744  1.00  1.38
ATOM   3606  CA  GLY A 403      25.244 -10.855  -3.953  1.00  1.53
ATOM   3607  C   GLY A 403      24.301 -12.029  -3.708  1.00  4.82
ATOM   3608  O   GLY A 403      24.745 -13.116  -3.310  1.00  2.40
ATOM   3609  H   ASP A 404      22.781 -11.038  -4.369  1.00  3.31
ATOM   3610  N   ASP A 404      23.048 -11.850  -3.976  1.00  2.59
ATOM   3611  CA  ASP A 404      22.038 -12.878  -3.704  1.00  3.11
ATOM   3612  CB  ASP A 404      20.629 -12.333  -4.033  1.00  0.47
ATOM   3613  C   ASP A 404      22.341 -14.154  -4.543  1.00  2.60
ATOM   3614  O   ASP A 404      22.033 -15.291  -4.118  1.00  1.31
ATOM   3615  CG  ASP A 404      19.467 -13.255  -3.542  1.00  3.44
ATOM   3616  OD1 ASP A 404      19.484 -13.694  -2.362  1.00  4.02
ATOM   3617  OD2 ASP A 404      18.585 -13.569  -4.341  1.00  0.54
ATOM   3618  H   SER A 405      23.191 -13.096  -5.969  1.00  1.51
ATOM   3619  N   SER A 405      22.937 -13.955  -5.717  1.00  4.72
ATOM   3620  CA  SER A 405      23.172 -15.002  -6.580  1.00  4.22
ATOM   3621  CB  SER A 405      23.834 -14.455  -7.858  1.00  4.15
ATOM   3622  C   SER A 405      24.114 -15.961  -5.914  1.00  1.51
ATOM   3623  O   SER A 405      25.041 -15.565  -5.204  1.00  3.30
ATOM   3624  OG  SER A 405      22.981 -13.530  -8.532  1.00  2.22
ATOM   3625  N   PRO A 406      23.936 -17.168  -6.148  1.00  4.13
ATOM   3626  CA  PRO A 406      24.762 -18.173  -5.564  1.00  2.81
ATOM   3627  CB  PRO A 406      24.212 -19.463  -6.134  1.00  3.59
ATOM   3628  C   PRO A 406      26.256 -17.998  -5.797  1.00  1.79
ATOM   3629  O   PRO A 406      27.075 -18.455  -4.965  1.00  3.64
ATOM   3630  CG  PRO A 406      22.786 -19.097  -6.416  1.00  2.27
ATOM   3631  CD  PRO A 406      22.889 -17.736  -6.963  1.00  4.39
ATOM   3632  H   GLY A 407      26.034 -17.049  -7.504  1.00  2.25
ATOM   3633  N   GLY A 407      26.659 -17.389  -6.903  1.00  3.28
ATOM   3634  CA  GLY A 407      28.070 -17.284  -7.185  1.00  0.54
ATOM   3635  C   GLY A 407      28.750 -16.130  -6.512  1.00  3.04
ATOM   3636  O   GLY A 407      28.104 -15.324  -5.877  1.00  3.87
ATOM   3637  H   SER A 408      30.502 -16.734  -7.114  1.00  4.99
ATOM   3638  N   SER A 408      30.055 -16.042  -6.685  1.00  2.95
ATOM   3639  CA  SER A 408      30.833 -14.954  -6.175  1.00  1.52
ATOM   3640  CB  SER A 408      31.197 -15.254  -4.736  1.00  5.00
ATOM   3641  C   SER A 408      32.138 -14.821  -7.003  1.00  0.07
ATOM   3642  O   SER A 408      32.618 -15.803  -7.589  1.00  3.04
ATOM   3643  OG  SER A 408      32.093 -16.367  -4.675  1.00  2.55
ATOM   3644  H   PHE A 409      32.313 -12.935  -6.474  1.00  3.75
ATOM   3645  N   PHE A 409      32.708 -13.694  -7.005  1.00  3.02
ATOM   3646  CA  PHE A 409      33.922 -13.470  -7.828  1.00  3.26
ATOM   3647  CB  PHE A 409      33.554 -12.775  -9.093  1.00  2.21
ATOM   3648  C   PHE A 409      34.911 -12.679  -7.096  1.00  1.35
ATOM   3649  O   PHE A 409      34.569 -11.987  -6.156  1.00  1.63
ATOM   3650  CG  PHE A 409      32.382 -13.437  -9.801  1.00  0.72
ATOM   3651  CD1 PHE A 409      31.108 -12.905  -9.703  1.00  3.40
ATOM   3652  CE1 PHE A 409      30.046 -13.504 -10.340  1.00  0.44
ATOM   3653  CZ  PHE A 409      30.260 -14.629 -11.138  1.00  4.27
ATOM   3654  CD2 PHE A 409      32.557 -14.607 -10.498  1.00  4.21
ATOM   3655  CE2 PHE A 409      31.495 -15.192 -11.193  1.00  3.74
ATOM   3656  H   PHE A 410      36.307 -13.361  -8.174  1.00  2.06
ATOM   3657  N   PHE A 410      36.101 -12.806  -7.438  1.00  0.55
ATOM   3658  CA  PHE A 410      37.150 -12.056  -6.775  1.00  3.82
ATOM   3659  CB  PHE A 410      37.936 -13.017  -5.980  1.00  2.15
ATOM   3660  C   PHE A 410      38.002 -11.406  -7.767  1.00  1.63
ATOM   3661  O   PHE A 410      38.531 -12.050  -8.612  1.00  3.97
ATOM   3662  CG  PHE A 410      37.143 -13.652  -4.897  1.00  4.77
ATOM   3663  CD1 PHE A 410      36.430 -14.873  -5.134  1.00  1.09
ATOM   3664  CE1 PHE A 410      35.689 -15.460  -4.133  1.00  0.94
ATOM   3665  CZ  PHE A 410      35.677 -14.897  -2.862  1.00  1.48
ATOM   3666  CD2 PHE A 410      37.128 -13.112  -3.639  1.00  3.04
ATOM   3667  CE2 PHE A 410      36.426 -13.736  -2.601  1.00  1.88
ATOM   3668  H   VAL A 411      37.737  -9.672  -6.905  1.00  3.07
ATOM   3669  N   VAL A 411      38.219 -10.188  -7.628  1.00  4.37
ATOM   3670  CA  VAL A 411      39.086  -9.511  -8.541  1.00  0.94
ATOM   3671  CB  VAL A 411      38.426  -8.256  -9.135  1.00  2.17
ATOM   3672  C   VAL A 411      40.356  -9.148  -7.845  1.00  0.92
ATOM   3673  O   VAL A 411      40.329  -8.452  -6.823  1.00  4.66
ATOM   3674  CG1 VAL A 411      39.406  -7.531 -10.027  1.00  1.49
ATOM   3675  CG2 VAL A 411      37.177  -8.623  -9.930  1.00  0.15
ATOM   3676  H   VAL A 412      41.439 -10.054  -9.307  1.00  1.68
ATOM   3677  N   VAL A 412      41.509  -9.610  -8.443  1.00  2.08
ATOM   3678  CA  VAL A 412      42.841  -9.433  -7.855  1.00  1.27
ATOM   3679  CB  VAL A 412      43.568 -10.827  -7.626  1.00  4.94
ATOM   3680  C   VAL A 412      43.730  -8.550  -8.786  1.00  2.41
ATOM   3681  O   VAL A 412      43.944  -8.860  -9.994  1.00  4.77
ATOM   3682  CG1 VAL A 412      44.967 -10.631  -7.029  1.00  1.23
ATOM   3683  CG2 VAL A 412      42.744 -11.754  -6.763  1.00  0.62
ATOM   3684  H   ARG A 413      44.073  -7.350  -7.272  1.00  4.08
ATOM   3685  N   ARG A 413      44.273  -7.496  -8.191  1.00  1.22
ATOM   3686  CA  ARG A 413      45.147  -6.528  -8.861  1.00  0.94
ATOM   3687  CB  ARG A 413      44.331  -5.277  -9.249  1.00  1.86
ATOM   3688  C   ARG A 413      46.327  -6.064  -7.909  1.00  0.03
ATOM   3689  O   ARG A 413      46.159  -5.909  -6.737  1.00  1.14
ATOM   3690  CG  ARG A 413      44.191  -4.223  -8.124  1.00  1.25
ATOM   3691  CD  ARG A 413      43.411  -2.977  -8.605  1.00  0.91
ATOM   3692  NE  ARG A 413      43.205  -1.974  -7.533  1.00  3.33
ATOM   3693  HE  ARG A 413      42.336  -1.912  -7.156  1.00  0.68
ATOM   3694  CZ  ARG A 413      44.161  -1.151  -7.031  1.00  1.95
ATOM   3695  NH1 ARG A 413      45.465  -1.259  -7.443  1.00  2.02
ATOM   3696  NH2 ARG A 413      43.847  -0.257  -6.125  1.00  3.94
ATOM   3697  H   HIS A 414      47.553  -5.857  -9.425  1.00  1.46
ATOM   3698  N   HIS A 414      47.474  -5.790  -8.481  1.00  1.31
ATOM   3699  CA  HIS A 414      48.607  -5.343  -7.707  1.00  4.21
ATOM   3700  CB  HIS A 414      49.865  -5.209  -8.594  1.00  1.68
ATOM   3701  C   HIS A 414      48.274  -4.032  -7.162  1.00  1.99
ATOM   3702  O   HIS A 414      47.651  -3.254  -7.848  1.00  2.85
ATOM   3703  CG  HIS A 414      51.091  -5.282  -7.767  1.00  3.81
ATOM   3704  ND1 HIS A 414      51.582  -4.222  -7.031  1.00  4.42
ATOM   3705  HD1 HIS A 414      51.181  -3.362  -6.953  1.00  3.01
ATOM   3706  CE1 HIS A 414      52.642  -4.633  -6.329  1.00  2.25
ATOM   3707  NE2 HIS A 414      52.899  -5.898  -6.657  1.00  3.72
ATOM   3708  HE2 HIS A 414      53.654  -6.392  -6.359  1.00  2.94
ATOM   3709  CD2 HIS A 414      51.973  -6.315  -7.588  1.00  4.97
ATOM   3710  H   THR A 415      49.150  -4.326  -5.429  1.00  4.56
ATOM   3711  N   THR A 415      48.632  -3.740  -5.950  1.00  2.21
ATOM   3712  CA  THR A 415      48.227  -2.481  -5.412  1.00  3.35
ATOM   3713  CB  THR A 415      48.586  -2.406  -3.904  1.00  0.78
ATOM   3714  C   THR A 415      48.940  -1.334  -6.182  1.00  4.05
ATOM   3715  O   THR A 415      48.327  -0.286  -6.471  1.00  1.11
ATOM   3716  CG2 THR A 415      47.848  -3.480  -3.101  1.00  4.10
ATOM   3717  OG1 THR A 415      49.984  -2.621  -3.758  1.00  0.48
ATOM   3718  H   ASP A 416      50.579  -2.354  -6.382  1.00  2.59
ATOM   3719  N   ASP A 416      50.147  -1.540  -6.580  1.00  4.13
ATOM   3720  CA  ASP A 416      50.846  -0.533  -7.298  1.00  4.11
ATOM   3721  CB  ASP A 416      52.319  -0.490  -6.966  1.00  2.51
ATOM   3722  C   ASP A 416      50.620  -0.724  -8.761  1.00  1.71
ATOM   3723  O   ASP A 416      51.252  -1.530  -9.390  1.00  2.96
ATOM   3724  CG  ASP A 416      52.965   0.722  -7.564  1.00  1.47
ATOM   3725  OD1 ASP A 416      52.280   1.438  -8.337  1.00  4.36
ATOM   3726  OD2 ASP A 416      54.144   1.006  -7.249  1.00  1.95
ATOM   3727  H   TYR A 417      49.418   0.694  -8.745  1.00  2.83
ATOM   3728  N   TYR A 417      49.811   0.013  -9.273  1.00  1.82
ATOM   3729  CA  TYR A 417      49.397  -0.113 -10.632  1.00  0.33
ATOM   3730  CB  TYR A 417      48.545   1.124 -11.006  1.00  2.66
ATOM   3731  C   TYR A 417      50.643  -0.081 -11.538  1.00  2.76
ATOM   3732  O   TYR A 417      50.808  -0.879 -12.394  1.00  3.06
ATOM   3733  CG  TYR A 417      47.935   1.078 -12.428  1.00  2.92
ATOM   3734  CD1 TYR A 417      46.626   0.734 -12.647  1.00  2.63
ATOM   3735  CE1 TYR A 417      46.120   0.669 -13.913  1.00  3.38
ATOM   3736  CZ  TYR A 417      46.936   0.902 -14.966  1.00  3.99
ATOM   3737  CD2 TYR A 417      48.727   1.312 -13.507  1.00  3.18
ATOM   3738  CE2 TYR A 417      48.244   1.206 -14.771  1.00  0.88
ATOM   3739  OH  TYR A 417      46.451   0.806 -16.226  1.00  0.81
ATOM   3740  H   SER A 418      51.395   1.416 -10.532  1.00  4.96
ATOM   3741  N   SER A 418      51.519   0.858 -11.272  1.00  3.99
ATOM   3742  CA  SER A 418      52.682   1.063 -12.117  1.00  2.05
ATOM   3743  CB  SER A 418      53.396   2.363 -11.711  1.00  0.36
ATOM   3744  C   SER A 418      53.649  -0.068 -12.033  1.00  2.31
ATOM   3745  O   SER A 418      54.502  -0.222 -12.930  1.00  3.12
ATOM   3746  OG  SER A 418      53.965   2.209 -10.432  1.00  4.37
ATOM   3747  H   SER A 419      52.809  -0.843 -10.434  1.00  4.06
ATOM   3748  N   SER A 419      53.520  -0.916 -11.036  1.00  1.18
ATOM   3749  CA  SER A 419      54.467  -1.923 -10.861  1.00  3.23
ATOM   3750  CB  SER A 419      54.216  -2.753  -9.623  1.00  0.73
ATOM   3751  C   SER A 419      54.513  -2.810 -11.999  1.00  1.50
ATOM   3752  O   SER A 419      53.522  -3.162 -12.516  1.00  4.75
ATOM   3753  OG  SER A 419      55.179  -3.879  -9.596  1.00  2.07
ATOM   3754  H   GLN A 420      56.472  -2.806 -12.026  1.00  2.13
ATOM   3755  N   GLN A 420      55.714  -3.173 -12.432  1.00  4.44
ATOM   3756  CA  GLN A 420      55.885  -4.132 -13.543  1.00  2.75
ATOM   3757  CB  GLN A 420      56.784  -3.550 -14.601  1.00  2.58
ATOM   3758  C   GLN A 420      56.436  -5.549 -13.077  1.00  3.39
ATOM   3759  O   GLN A 420      56.793  -6.397 -13.929  1.00  1.56
ATOM   3760  CG  GLN A 420      56.186  -2.361 -15.337  1.00  3.24
ATOM   3761  CD  GLN A 420      57.161  -1.790 -16.343  1.00  3.56
ATOM   3762  NE2 GLN A 420      57.358  -0.468 -16.307  1.00  0.67
ATOM   3763 HE21 GLN A 420      56.884   0.040 -15.671  1.00  0.62
ATOM   3764 HE22 GLN A 420      57.979  -0.073 -16.899  1.00  3.88
ATOM   3765  OE1 GLN A 420      57.763  -2.528 -17.114  1.00  3.04
ATOM   3766  H   GLU A 421      56.296  -5.096 -11.124  1.00  0.56
ATOM   3767  N   GLU A 421      56.572  -5.766 -11.730  1.00  0.10
ATOM   3768  CA  GLU A 421      57.172  -7.047 -11.196  1.00  0.86
ATOM   3769  CB  GLU A 421      57.976  -6.751  -9.931  1.00  1.47
ATOM   3770  C   GLU A 421      56.127  -8.116 -10.931  1.00  2.72
ATOM   3771  O   GLU A 421      55.038  -7.813 -10.515  1.00  0.98
ATOM   3772  CG  GLU A 421      59.216  -5.902 -10.190  1.00  4.74
ATOM   3773  CD  GLU A 421      59.959  -5.529  -8.936  1.00  4.88
ATOM   3774  OE1 GLU A 421      59.406  -5.724  -7.833  1.00  4.42
ATOM   3775  OE2 GLU A 421      61.085  -5.015  -9.046  1.00  3.82
ATOM   3776  H   SER A 422      57.267  -9.585 -11.567  1.00  3.84
ATOM   3777  N   SER A 422      56.431  -9.360 -11.206  1.00  0.04
ATOM   3778  CA  SER A 422      55.484 -10.366 -10.956  1.00  2.46
ATOM   3779  CB  SER A 422      55.878 -11.680 -11.656  1.00  3.78
ATOM   3780  C   SER A 422      55.334 -10.606  -9.491  1.00  2.61
ATOM   3781  O   SER A 422      56.318 -10.533  -8.735  1.00  2.78
ATOM   3782  OG  SER A 422      55.876 -11.528 -13.069  1.00  3.34
ATOM   3783  H   THR A 423      53.392 -10.740  -9.623  1.00  4.90
ATOM   3784  N   THR A 423      54.126 -10.849  -9.053  1.00  2.80
ATOM   3785  CA  THR A 423      53.900 -11.220  -7.649  1.00  0.68
ATOM   3786  CB  THR A 423      53.062 -10.155  -6.891  1.00  1.86
ATOM   3787  C   THR A 423      53.183 -12.595  -7.568  1.00  4.62
ATOM   3788  O   THR A 423      52.123 -12.787  -8.180  1.00  0.22
ATOM   3789  CG2 THR A 423      52.830 -10.576  -5.422  1.00  3.49
ATOM   3790  OG1 THR A 423      53.774  -8.868  -6.918  1.00  1.18
ATOM   3791  H   SER A 424      54.566 -13.354  -6.369  1.00  0.74
ATOM   3792  N   SER A 424      53.757 -13.535  -6.806  1.00  4.13
ATOM   3793  CA  SER A 424      53.140 -14.842  -6.612  1.00  2.62
ATOM   3794  CB  SER A 424      54.160 -15.823  -6.103  1.00  2.38
ATOM   3795  C   SER A 424      52.068 -14.758  -5.663  1.00  1.29
ATOM   3796  O   SER A 424      51.992 -13.780  -4.877  1.00  2.71
ATOM   3797  OG  SER A 424      54.593 -15.448  -4.800  1.00  1.89
ATOM   3798  H   TYR A 425      51.167 -16.372  -6.363  1.00  0.56
ATOM   3799  N   TYR A 425      51.156 -15.711  -5.694  1.00  2.47
ATOM   3800  CA  TYR A 425      50.171 -15.686  -4.755  1.00  2.04
ATOM   3801  CB  TYR A 425      49.188 -14.569  -5.023  1.00  4.64
ATOM   3802  C   TYR A 425      49.401 -17.012  -4.544  1.00  4.22
ATOM   3803  O   TYR A 425      49.461 -18.004  -5.418  1.00  1.73
ATOM   3804  CG  TYR A 425      48.289 -14.671  -6.179  1.00  2.01
ATOM   3805  CD1 TYR A 425      47.073 -15.323  -6.062  1.00  0.80
ATOM   3806  CE1 TYR A 425      46.163 -15.344  -7.117  1.00  4.22
ATOM   3807  CZ  TYR A 425      46.467 -14.694  -8.279  1.00  0.21
ATOM   3808  CD2 TYR A 425      48.597 -14.063  -7.385  1.00  3.50
ATOM   3809  CE2 TYR A 425      47.702 -14.080  -8.440  1.00  0.85
ATOM   3810  OH  TYR A 425      45.588 -14.704  -9.300  1.00  2.95
ATOM   3811  H   LYS A 426      48.866 -16.357  -2.654  1.00  2.29
ATOM   3812  N   LYS A 426      48.711 -17.055  -3.280  1.00  0.16
ATOM   3813  CA  LYS A 426      47.784 -18.126  -2.881  1.00  1.82
ATOM   3814  CB  LYS A 426      48.434 -19.154  -1.993  1.00  4.24
ATOM   3815  C   LYS A 426      46.566 -17.473  -2.106  1.00  1.80
ATOM   3816  O   LYS A 426      46.762 -16.690  -1.088  1.00  3.31
ATOM   3817  CG  LYS A 426      49.542 -19.966  -2.666  1.00  2.52
ATOM   3818  CD  LYS A 426      50.127 -21.003  -1.683  1.00  3.91
ATOM   3819  CE  LYS A 426      51.283 -21.788  -2.299  1.00  0.81
ATOM   3820  NZ  LYS A 426      51.845 -22.789  -1.345  1.00  1.02
ATOM   3821  H   LEU A 427      45.263 -18.513  -3.207  1.00  3.28
ATOM   3822  N   LEU A 427      45.350 -17.828  -2.529  1.00  1.64
ATOM   3823  CA  LEU A 427      44.159 -17.234  -1.961  1.00  3.58
ATOM   3824  CB  LEU A 427      43.319 -16.623  -3.050  1.00  3.33
ATOM   3825  C   LEU A 427      43.318 -18.238  -1.266  1.00  2.96
ATOM   3826  O   LEU A 427      43.167 -19.321  -1.756  1.00  0.37
ATOM   3827  CG  LEU A 427      43.949 -15.568  -3.929  1.00  1.85
ATOM   3828  CD1 LEU A 427      43.008 -15.197  -4.991  1.00  2.87
ATOM   3829  CD2 LEU A 427      44.280 -14.378  -3.158  1.00  2.38
ATOM   3830  H   LYS A 428      42.865 -17.013   0.259  1.00  2.44
ATOM   3831  N   LYS A 428      42.700 -17.873  -0.110  1.00  2.30
ATOM   3832  CA  LYS A 428      41.739 -18.802   0.559  1.00  0.44
ATOM   3833  CB  LYS A 428      41.949 -18.745   2.111  1.00  0.56
ATOM   3834  C   LYS A 428      40.345 -18.298   0.228  1.00  4.66
ATOM   3835  O   LYS A 428      39.820 -17.407   0.919  1.00  0.62
ATOM   3836  CG  LYS A 428      43.270 -19.308   2.596  1.00  2.30
ATOM   3837  CD  LYS A 428      43.386 -19.255   4.123  1.00  1.40
ATOM   3838  CE  LYS A 428      44.719 -19.837   4.600  1.00  1.73
ATOM   3839  NZ  LYS A 428      44.850 -19.779   6.079  1.00  0.67
ATOM   3840  H   LEU A 429      40.031 -19.694  -1.173  1.00  0.11
ATOM   3841  N   LEU A 429      39.677 -18.903  -0.763  1.00  3.78
ATOM   3842  CA  LEU A 429      38.378 -18.358  -1.214  1.00  0.15
ATOM   3843  CB  LEU A 429      38.345 -18.358  -2.697  1.00  1.24
ATOM   3844  C   LEU A 429      37.247 -19.100  -0.704  1.00  3.53
ATOM   3845  O   LEU A 429      37.192 -20.337  -0.822  1.00  2.76
ATOM   3846  CG  LEU A 429      39.427 -17.570  -3.357  1.00  3.84
ATOM   3847  CD1 LEU A 429      39.316 -17.700  -4.816  1.00  1.03
ATOM   3848  CD2 LEU A 429      39.360 -16.119  -2.932  1.00  2.58
ATOM   3849  N   PRO A 430      36.274 -18.416  -0.112  1.00  4.72
ATOM   3850  CA  PRO A 430      35.106 -19.118   0.422  1.00  2.73
ATOM   3851  CB  PRO A 430      34.313 -17.987   1.123  1.00  0.83
ATOM   3852  C   PRO A 430      34.308 -19.742  -0.663  1.00  0.36
ATOM   3853  O   PRO A 430      34.135 -19.155  -1.694  1.00  4.95
ATOM   3854  CG  PRO A 430      34.749 -16.747   0.389  1.00  4.63
ATOM   3855  CD  PRO A 430      36.229 -16.982   0.144  1.00  1.63
ATOM   3856  H   THR A 431      33.900 -21.306   0.446  1.00  2.07
ATOM   3857  N   THR A 431      33.774 -20.920  -0.402  1.00  0.02
ATOM   3858  CA  THR A 431      32.949 -21.636  -1.381  1.00  1.90
ATOM   3859  CB  THR A 431      33.746 -22.365  -2.464  1.00  1.70
ATOM   3860  C   THR A 431      31.981 -22.607  -0.774  1.00  1.98
ATOM   3861  O   THR A 431      32.084 -22.959   0.407  1.00  5.00
ATOM   3862  CG2 THR A 431      34.760 -23.256  -1.889  1.00  1.72
ATOM   3863  OG1 THR A 431      32.804 -23.173  -3.230  1.00  3.54
ATOM   3864  H   SER A 432      31.037 -22.806  -2.471  1.00  4.56
ATOM   3865  N   SER A 432      31.085 -23.107  -1.590  1.00  4.99
ATOM   3866  CA  SER A 432      30.161 -24.137  -1.164  1.00  0.65
ATOM   3867  CB  SER A 432      29.300 -24.402  -2.333  1.00  1.09
ATOM   3868  C   SER A 432      30.944 -25.478  -0.799  1.00  2.31
ATOM   3869  O   SER A 432      30.491 -26.272   0.048  1.00  4.47
ATOM   3870  OG  SER A 432      30.137 -24.832  -3.417  1.00  3.90
ATOM   3871  H   ALA A 433      32.380 -25.063  -2.078  1.00  2.98
ATOM   3872  N   ALA A 433      32.120 -25.673  -1.423  1.00  3.17
ATOM   3873  CA  ALA A 433      33.044 -26.811  -1.110  1.00  3.12
ATOM   3874  CB  ALA A 433      34.147 -26.902  -2.125  1.00  1.81
ATOM   3875  C   ALA A 433      33.620 -26.648   0.302  1.00  0.51
ATOM   3876  O   ALA A 433      34.061 -27.583   0.921  1.00  1.70
ATOM   3877  H   GLY A 434      33.208 -24.769   0.209  1.00  3.95
ATOM   3878  N   GLY A 434      33.641 -25.411   0.726  1.00  3.64
ATOM   3879  CA  GLY A 434      34.265 -24.969   1.962  1.00  3.53
ATOM   3880  C   GLY A 434      35.398 -24.064   1.578  1.00  1.02
ATOM   3881  O   GLY A 434      35.786 -24.081   0.461  1.00  4.36
ATOM   3882  H   ASN A 435      35.741 -23.410   3.392  1.00  1.05
ATOM   3883  N   ASN A 435      35.988 -23.333   2.486  1.00  0.32
ATOM   3884  CA  ASN A 435      37.007 -22.362   2.071  1.00  3.98
ATOM   3885  CB  ASN A 435      37.470 -21.477   3.236  1.00  1.03
ATOM   3886  C   ASN A 435      38.159 -23.057   1.414  1.00  4.99
ATOM   3887  O   ASN A 435      38.878 -23.844   2.051  1.00  1.39
ATOM   3888  CG  ASN A 435      38.479 -20.407   2.823  1.00  5.00
ATOM   3889  ND2 ASN A 435      38.041 -19.131   2.802  1.00  0.51
ATOM   3890 HD21 ASN A 435      37.140 -18.959   3.030  1.00  2.86
ATOM   3891 HD22 ASN A 435      38.631 -18.441   2.550  1.00  4.33
ATOM   3892  OD1 ASN A 435      39.617 -20.713   2.478  1.00  0.83
ATOM   3893  H   LEU A 436      37.778 -22.131  -0.355  1.00  4.00
ATOM   3894  N   LEU A 436      38.324 -22.812   0.085  1.00  4.49
ATOM   3895  CA  LEU A 436      39.319 -23.500  -0.653  1.00  3.09
ATOM   3896  CB  LEU A 436      38.729 -24.196  -1.943  1.00  0.13
ATOM   3897  C   LEU A 436      40.442 -22.685  -0.973  1.00  1.86
ATOM   3898  O   LEU A 436      40.299 -21.576  -1.432  1.00  0.96
ATOM   3899  CG  LEU A 436      37.688 -25.311  -1.689  1.00  4.50
ATOM   3900  CD1 LEU A 436      37.106 -25.855  -2.963  1.00  0.20
ATOM   3901  CD2 LEU A 436      38.258 -26.402  -0.857  1.00  2.71
ATOM   3902  H   THR A 437      41.635 -24.120  -0.488  1.00  3.94
ATOM   3903  N   THR A 437      41.586 -23.240  -0.816  1.00  4.88
ATOM   3904  CA  THR A 437      42.778 -22.550  -1.085  1.00  3.01
ATOM   3905  CB  THR A 437      43.908 -22.979  -0.136  1.00  2.96
ATOM   3906  C   THR A 437      43.176 -22.803  -2.438  1.00  3.75
ATOM   3907  O   THR A 437      43.105 -23.947  -2.913  1.00  1.33
ATOM   3908  CG2 THR A 437      45.207 -22.294  -0.499  1.00  4.84
ATOM   3909  OG1 THR A 437      43.542 -22.636   1.222  1.00  3.98
ATOM   3910  H   ILE A 438      43.525 -20.893  -2.739  1.00  2.01
ATOM   3911  N   ILE A 438      43.537 -21.743  -3.141  1.00  1.44
ATOM   3912  CA  ILE A 438      43.921 -21.860  -4.485  1.00  4.35
ATOM   3913  CB  ILE A 438      42.914 -21.124  -5.431  1.00  0.16
ATOM   3914  C   ILE A 438      45.334 -21.253  -4.661  1.00  3.39
ATOM   3915  O   ILE A 438      45.598 -20.130  -4.168  1.00  2.54
ATOM   3916  CG1 ILE A 438      42.996 -19.611  -5.252  1.00  1.82
ATOM   3917  CD1 ILE A 438      42.242 -18.825  -6.367  1.00  2.47
ATOM   3918  CG2 ILE A 438      41.503 -21.568  -5.096  1.00  0.88
ATOM   3919  N   PRO A 439      46.289 -21.937  -5.406  1.00  2.55
ATOM   3920  CA  PRO A 439      46.071 -23.237  -6.060  1.00  0.02
ATOM   3921  CB  PRO A 439      47.170 -23.308  -7.066  1.00  1.70
ATOM   3922  C   PRO A 439      46.212 -24.403  -5.080  1.00  3.86
ATOM   3923  O   PRO A 439      46.659 -24.213  -3.937  1.00  4.67
ATOM   3924  CG  PRO A 439      48.284 -22.722  -6.366  1.00  3.86
ATOM   3925  CD  PRO A 439      47.688 -21.545  -5.597  1.00  3.07
ATOM   3926  H   GLN A 440      45.347 -25.636  -6.280  1.00  4.70
ATOM   3927  N   GLN A 440      45.774 -25.560  -5.466  1.00  1.28
ATOM   3928  CA  GLN A 440      46.017 -26.737  -4.666  1.00  1.43
ATOM   3929  CB  GLN A 440      44.726 -27.468  -4.259  1.00  4.58
ATOM   3930  C   GLN A 440      46.985 -27.637  -5.386  1.00  4.23
ATOM   3931  O   GLN A 440      47.849 -28.275  -4.751  1.00  0.76
ATOM   3932  CG  GLN A 440      43.579 -26.545  -4.077  1.00  3.21
ATOM   3933  CD  GLN A 440      42.305 -27.209  -3.584  1.00  3.07
ATOM   3934  NE2 GLN A 440      41.289 -26.400  -3.385  1.00  4.06
ATOM   3935 HE21 GLN A 440      41.401 -25.483  -3.572  1.00  0.19
ATOM   3936 HE22 GLN A 440      40.481 -26.743  -3.043  1.00  1.03
ATOM   3937  OE1 GLN A 440      42.217 -28.414  -3.462  1.00  0.05
ATOM   3938  H   LEU A 441      46.060 -27.339  -7.167  1.00  3.08
ATOM   3939  N   LEU A 441      46.801 -27.761  -6.762  1.00  1.03
ATOM   3940  CA  LEU A 441      47.740 -28.531  -7.614  1.00  4.11
ATOM   3941  CB  LEU A 441      47.108 -28.919  -8.893  1.00  1.76
ATOM   3942  C   LEU A 441      49.107 -27.820  -7.803  1.00  3.75
ATOM   3943  O   LEU A 441      49.510 -27.397  -8.987  1.00  3.15
ATOM   3944  CG  LEU A 441      45.744 -29.671  -8.760  1.00  0.57
ATOM   3945  CD1 LEU A 441      45.214 -30.024 -10.078  1.00  1.56
ATOM   3946  CD2 LEU A 441      45.854 -30.873  -7.896  1.00  3.55
ATOM   3947  H   GLU A 442      49.508 -28.184  -5.920  1.00  3.13
ATOM   3948  N   GLU A 442      49.838 -27.757  -6.697  1.00  0.25
ATOM   3949  CA  GLU A 442      51.105 -27.064  -6.604  1.00  1.56
ATOM   3950  CB  GLU A 442      52.193 -27.992  -7.031  1.00  1.55
ATOM   3951  C   GLU A 442      51.149 -25.843  -7.447  1.00  0.10
ATOM   3952  O   GLU A 442      50.280 -25.003  -7.360  1.00  4.64
ATOM   3953  CG  GLU A 442      52.396 -29.168  -6.101  1.00  1.09
ATOM   3954  CD  GLU A 442      53.403 -30.107  -6.628  1.00  1.06
ATOM   3955  OE1 GLU A 442      53.731 -29.999  -7.823  1.00  4.53
ATOM   3956  OE2 GLU A 442      53.915 -30.959  -5.846  1.00  4.02
ATOM   3957  H   GLY A 443      52.758 -26.371  -8.364  1.00  2.96
ATOM   3958  N   GLY A 443      52.114 -25.705  -8.263  1.00  1.57
ATOM   3959  CA  GLY A 443      52.204 -24.526  -8.976  1.00  4.55
ATOM   3960  C   GLY A 443      52.339 -23.384  -8.034  1.00  4.57
ATOM   3961  O   GLY A 443      53.159 -23.414  -7.166  1.00  0.90
ATOM   3962  H   THR A 444      50.910 -22.458  -8.938  1.00  1.99
ATOM   3963  N   THR A 444      51.545 -22.380  -8.257  1.00  0.32
ATOM   3964  CA  THR A 444      51.544 -21.138  -7.494  1.00  0.15
ATOM   3965  CB  THR A 444      53.013 -20.636  -7.129  1.00  1.22
ATOM   3966  C   THR A 444      50.887 -20.154  -8.398  1.00  3.86
ATOM   3967  O   THR A 444      51.106 -20.226  -9.605  1.00  0.17
ATOM   3968  CG2 THR A 444      52.975 -19.218  -6.625  1.00  2.73
ATOM   3969  OG1 THR A 444      53.588 -21.455  -6.080  1.00  3.40
ATOM   3970  H   LEU A 445      49.912 -19.134  -6.898  1.00  2.29
ATOM   3971  N   LEU A 445      50.042 -19.267  -7.909  1.00  2.20
ATOM   3972  CA  LEU A 445      49.345 -18.406  -8.851  1.00  2.07
ATOM   3973  CB  LEU A 445      48.001 -18.145  -8.368  1.00  4.89
ATOM   3974  C   LEU A 445      50.096 -17.195  -8.971  1.00  0.87
ATOM   3975  O   LEU A 445      50.789 -16.908  -8.112  1.00  1.63
ATOM   3976  CG  LEU A 445      47.142 -19.342  -8.210  1.00  0.22
ATOM   3977  CD1 LEU A 445      45.872 -18.955  -7.560  1.00  2.44
ATOM   3978  CD2 LEU A 445      46.861 -19.940  -9.548  1.00  3.76
ATOM   3979  H   SER A 446      49.539 -16.740 -10.819  1.00  2.26
ATOM   3980  N   SER A 446      50.047 -16.473 -10.082  1.00  0.46
ATOM   3981  CA  SER A 446      50.811 -15.207 -10.101  1.00  1.09
ATOM   3982  CB  SER A 446      52.207 -15.445 -10.623  1.00  2.01
ATOM   3983  C   SER A 446      50.159 -14.100 -10.893  1.00  3.01
ATOM   3984  O   SER A 446      49.279 -14.343 -11.775  1.00  1.19
ATOM   3985  OG  SER A 446      52.169 -15.821 -12.000  1.00  4.00
ATOM   3986  H   LEU A 447      51.118 -12.734  -9.802  1.00  4.19
ATOM   3987  N   LEU A 447      50.522 -12.850 -10.533  1.00  3.61
ATOM   3988  CA  LEU A 447      50.048 -11.704 -11.222  1.00  4.28
ATOM   3989  CB  LEU A 447      49.153 -10.913 -10.330  1.00  3.56
ATOM   3990  C   LEU A 447      51.233 -10.903 -11.663  1.00  4.46
ATOM   3991  O   LEU A 447      52.017 -10.462 -10.832  1.00  2.65
ATOM   3992  CG  LEU A 447      48.542  -9.659 -10.894  1.00  0.37
ATOM   3993  CD1 LEU A 447      47.621 -10.001 -12.075  1.00  3.77
ATOM   3994  CD2 LEU A 447      47.773  -9.017  -9.826  1.00  4.48
ATOM   3995  H   ASN A 448      50.669 -10.934 -13.518  1.00  4.66
ATOM   3996  N   ASN A 448      51.358 -10.678 -12.932  1.00  1.26
ATOM   3997  CA  ASN A 448      52.538 -10.016 -13.467  1.00  3.56
ATOM   3998  CB  ASN A 448      52.881 -10.568 -14.832  1.00  1.89
ATOM   3999  C   ASN A 448      52.457  -8.508 -13.493  1.00  2.63
ATOM   4000  O   ASN A 448      52.190  -7.869 -14.570  1.00  0.78
ATOM   4001  CG  ASN A 448      52.848 -12.088 -14.859  1.00  3.00
ATOM   4002  ND2 ASN A 448      52.168 -12.669 -15.868  1.00  1.83
ATOM   4003 HD21 ASN A 448      51.722 -12.116 -16.491  1.00  3.68
ATOM   4004 HD22 ASN A 448      52.163 -13.609 -15.945  1.00  0.98
ATOM   4005  OD1 ASN A 448      53.410 -12.741 -13.979  1.00  3.62
ATOM   4006  H   GLY A 449      52.871  -8.417 -11.629  1.00  2.20
ATOM   4007  N   GLY A 449      52.713  -7.923 -12.403  1.00  3.69
ATOM   4008  CA  GLY A 449      52.761  -6.536 -12.358  1.00  2.44
ATOM   4009  C   GLY A 449      51.472  -5.839 -12.696  1.00  2.30
ATOM   4010  O   GLY A 449      50.448  -6.119 -12.138  1.00  2.84
ATOM   4011  H   ARG A 450      52.410  -4.715 -14.006  1.00  1.74
ATOM   4012  N   ARG A 450      51.571  -4.869 -13.579  1.00  0.38
ATOM   4013  CA  ARG A 450      50.504  -4.066 -13.904  1.00  2.39
ATOM   4014  CB  ARG A 450      51.032  -2.818 -14.658  1.00  2.01
ATOM   4015  C   ARG A 450      49.570  -4.877 -14.807  1.00  1.96
ATOM   4016  O   ARG A 450      49.685  -4.853 -16.026  1.00  3.48
ATOM   4017  CG  ARG A 450      50.153  -2.267 -15.732  1.00  1.54
ATOM   4018  CD  ARG A 450      50.833  -1.050 -16.403  1.00  4.29
ATOM   4019  NE  ARG A 450      51.961  -1.451 -17.210  1.00  3.51
ATOM   4020  HE  ARG A 450      51.930  -2.313 -17.605  1.00  3.36
ATOM   4021  CZ  ARG A 450      53.048  -0.711 -17.440  1.00  3.04
ATOM   4022  NH1 ARG A 450      53.210   0.525 -16.819  1.00  2.78
ATOM   4023  NH2 ARG A 450      53.960  -1.144 -18.310  1.00  3.06
ATOM   4024  H   ASP A 451      48.605  -5.456 -13.193  1.00  4.24
ATOM   4025  N   ASP A 451      48.626  -5.558 -14.130  1.00  0.80
ATOM   4026  CA  ASP A 451      47.665  -6.441 -14.716  1.00  1.83
ATOM   4027  CB  ASP A 451      48.376  -7.701 -15.345  1.00  3.13
ATOM   4028  C   ASP A 451      46.679  -6.855 -13.604  1.00  2.95
ATOM   4029  O   ASP A 451      46.947  -6.643 -12.417  1.00  4.43
ATOM   4030  CG  ASP A 451      47.484  -8.538 -16.249  1.00  2.78
ATOM   4031  OD1 ASP A 451      46.260  -8.401 -16.171  1.00  1.30
ATOM   4032  OD2 ASP A 451      48.019  -9.325 -17.110  1.00  0.87
ATOM   4033  H   SER A 452      45.462  -7.667 -14.867  1.00  0.17
ATOM   4034  N   SER A 452      45.598  -7.454 -13.964  1.00  3.60
ATOM   4035  CA  SER A 452      44.614  -7.833 -13.010  1.00  0.80
ATOM   4036  CB  SER A 452      43.779  -6.675 -12.643  1.00  1.66
ATOM   4037  C   SER A 452      43.764  -8.938 -13.530  1.00  3.11
ATOM   4038  O   SER A 452      43.476  -9.014 -14.831  1.00  4.24
ATOM   4039  OG  SER A 452      42.780  -7.068 -11.711  1.00  2.62
ATOM   4040  H   LYS A 453      43.447  -9.624 -11.671  1.00  4.38
ATOM   4041  N   LYS A 453      43.280  -9.794 -12.600  1.00  2.08
ATOM   4042  CA  LYS A 453      42.532 -10.989 -12.974  1.00  1.03
ATOM   4043  CB  LYS A 453      43.374 -12.154 -12.563  1.00  4.62
ATOM   4044  C   LYS A 453      41.236 -11.130 -12.209  1.00  2.85
ATOM   4045  O   LYS A 453      41.170 -10.762 -11.061  1.00  4.72
ATOM   4046  CG  LYS A 453      44.719 -12.277 -13.258  1.00  2.05
ATOM   4047  CD  LYS A 453      45.467 -13.419 -12.647  1.00  3.44
ATOM   4048  CE  LYS A 453      44.816 -14.683 -12.949  1.00  2.42
ATOM   4049  NZ  LYS A 453      45.392 -15.809 -12.235  1.00  1.52
ATOM   4050  H   ILE A 454      40.267 -11.994 -13.830  1.00  3.68
ATOM   4051  N   ILE A 454      40.191 -11.763 -12.858  1.00  2.36
ATOM   4052  CA  ILE A 454      38.956 -12.049 -12.131  1.00  3.31
ATOM   4053  CB  ILE A 454      37.733 -11.500 -12.816  1.00  1.33
ATOM   4054  C   ILE A 454      38.817 -13.515 -11.917  1.00  3.42
ATOM   4055  O   ILE A 454      38.633 -14.296 -12.884  1.00  4.94
ATOM   4056  CG1 ILE A 454      37.839 -10.008 -12.883  1.00  0.70
ATOM   4057  CD1 ILE A 454      36.815  -9.382 -13.729  1.00  4.66
ATOM   4058  CG2 ILE A 454      36.437 -11.937 -12.071  1.00  3.11
ATOM   4059  H   HIS A 455      38.960 -13.194  -9.946  1.00  3.39
ATOM   4060  N   HIS A 455      38.841 -13.889 -10.612  1.00  4.83
ATOM   4061  CA  HIS A 455      38.652 -15.323 -10.145  1.00  0.81
ATOM   4062  CB  HIS A 455      39.285 -15.539  -8.821  1.00  2.60
ATOM   4063  C   HIS A 455      37.273 -15.604  -9.920  1.00  2.93
ATOM   4064  O   HIS A 455      36.575 -14.724  -9.456  1.00  2.72
ATOM   4065  CG  HIS A 455      40.684 -15.515  -8.820  1.00  2.15
ATOM   4066  ND1 HIS A 455      41.402 -16.475  -9.420  1.00  2.98
ATOM   4067  HD1 HIS A 455      41.053 -17.238  -9.863  1.00  2.51
ATOM   4068  CE1 HIS A 455      42.691 -16.245  -9.215  1.00  0.25
ATOM   4069  NE2 HIS A 455      42.802 -15.238  -8.429  1.00  1.44
ATOM   4070  HE2 HIS A 455      43.613 -14.891  -8.112  1.00  0.77
ATOM   4071  CD2 HIS A 455      41.554 -14.780  -8.116  1.00  1.73
ATOM   4072  H   VAL A 456      37.568 -17.534 -10.305  1.00  1.37
ATOM   4073  N   VAL A 456      36.875 -16.830 -10.127  1.00  2.34
ATOM   4074  CA  VAL A 456      35.413 -17.190 -10.019  1.00  3.80
ATOM   4075  CB  VAL A 456      34.800 -17.497 -11.368  1.00  4.66
ATOM   4076  C   VAL A 456      35.151 -18.288  -9.081  1.00  2.23
ATOM   4077  O   VAL A 456      35.837 -19.285  -9.095  1.00  3.48
ATOM   4078  CG1 VAL A 456      35.628 -18.494 -12.089  1.00  3.66
ATOM   4079  CG2 VAL A 456      33.458 -18.080 -11.165  1.00  2.98
ATOM   4080  H   VAL A 457      33.717 -17.229  -8.221  1.00  3.02
ATOM   4081  N   VAL A 457      34.174 -18.061  -8.195  1.00  4.76
ATOM   4082  CA  VAL A 457      33.805 -19.009  -7.186  1.00  0.56
ATOM   4083  CB  VAL A 457      34.373 -18.629  -5.867  1.00  2.56
ATOM   4084  C   VAL A 457      32.224 -19.230  -7.070  1.00  1.18
ATOM   4085  O   VAL A 457      31.516 -18.348  -7.029  1.00  0.67
ATOM   4086  CG1 VAL A 457      33.944 -19.624  -4.838  1.00  3.18
ATOM   4087  CG2 VAL A 457      35.884 -18.579  -5.917  1.00  0.36
ATOM   4088  H   ASP A 458      32.122 -20.773  -7.281  1.00  4.82
ATOM   4089  N   ASP A 458      31.803 -20.380  -7.113  1.00  2.15
ATOM   4090  CA  ASP A 458      30.430 -20.782  -6.895  1.00  0.61
ATOM   4091  CB  ASP A 458      29.889 -20.209  -5.577  1.00  3.07
ATOM   4092  C   ASP A 458      29.600 -20.362  -8.042  1.00  1.71
ATOM   4093  O   ASP A 458      28.409 -20.124  -7.929  1.00  2.18
ATOM   4094  CG  ASP A 458      30.349 -20.994  -4.360  1.00  4.79
ATOM   4095  OD1 ASP A 458      30.828 -22.143  -4.532  1.00  4.71
ATOM   4096  OD2 ASP A 458      30.199 -20.491  -3.208  1.00  3.69
ATOM   4097  H   TYR A 459      31.000 -20.712  -9.265  1.00  3.27
ATOM   4098  N   TYR A 459      30.206 -20.368  -9.198  1.00  1.76
ATOM   4099  CA  TYR A 459      29.551 -19.888 -10.351  1.00  2.73
ATOM   4100  CB  TYR A 459      30.407 -18.999 -11.184  1.00  0.57
ATOM   4101  C   TYR A 459      28.895 -21.006 -11.207  1.00  0.78
ATOM   4102  O   TYR A 459      29.523 -21.934 -11.574  1.00  3.76
ATOM   4103  CG  TYR A 459      29.629 -18.520 -12.312  1.00  1.18
ATOM   4104  CD1 TYR A 459      28.614 -17.606 -12.085  1.00  0.37
ATOM   4105  CE1 TYR A 459      27.800 -17.182 -13.098  1.00  1.19
ATOM   4106  CZ  TYR A 459      27.981 -17.662 -14.353  1.00  2.34
ATOM   4107  CD2 TYR A 459      29.823 -18.981 -13.611  1.00  3.24
ATOM   4108  CE2 TYR A 459      29.026 -18.552 -14.630  1.00  2.30
ATOM   4109  OH  TYR A 459      27.223 -17.200 -15.348  1.00  4.83
ATOM   4110  H   ASN A 460      27.213 -20.012 -11.338  1.00  1.64
ATOM   4111  N   ASN A 460      27.640 -20.821 -11.556  1.00  4.86
ATOM   4112  CA  ASN A 460      26.878 -21.872 -12.256  1.00  0.32
ATOM   4113  CB  ASN A 460      25.450 -21.839 -11.913  1.00  4.32
ATOM   4114  C   ASN A 460      27.068 -21.916 -13.756  1.00  0.89
ATOM   4115  O   ASN A 460      26.528 -21.040 -14.521  1.00  3.96
ATOM   4116  CG  ASN A 460      24.645 -22.946 -12.725  1.00  2.58
ATOM   4117  ND2 ASN A 460      24.934 -24.227 -12.454  1.00  0.63
ATOM   4118 HD21 ASN A 460      25.580 -24.414 -11.797  1.00  3.75
ATOM   4119 HD22 ASN A 460      24.477 -24.913 -12.914  1.00  4.97
ATOM   4120  OD1 ASN A 460      23.838 -22.630 -13.618  1.00  3.36
ATOM   4121  H   VAL A 461      28.084 -23.612 -13.594  1.00  4.14
ATOM   4122  N   VAL A 461      27.773 -22.950 -14.210  1.00  2.07
ATOM   4123  CA  VAL A 461      27.994 -23.167 -15.667  1.00  0.14
ATOM   4124  CB  VAL A 461      29.449 -23.112 -16.078  1.00  2.87
ATOM   4125  C   VAL A 461      27.372 -24.480 -16.073  1.00  2.94
ATOM   4126  O   VAL A 461      27.625 -25.535 -15.460  1.00  4.32
ATOM   4127  CG1 VAL A 461      29.590 -23.452 -17.562  1.00  4.32
ATOM   4128  CG2 VAL A 461      29.994 -21.753 -15.822  1.00  2.68
ATOM   4129  H   SER A 462      26.447 -23.735 -17.572  1.00  0.32
ATOM   4130  N   SER A 462      26.588 -24.490 -17.043  1.00  4.49
ATOM   4131  CA  SER A 462      25.940 -25.701 -17.332  1.00  3.65
ATOM   4132  CB  SER A 462      27.027 -26.701 -17.763  1.00  4.37
ATOM   4133  C   SER A 462      25.306 -26.239 -16.042  1.00  4.31
ATOM   4134  O   SER A 462      24.844 -25.463 -15.198  1.00  3.02
ATOM   4135  OG  SER A 462      26.517 -28.003 -17.836  1.00  0.79
ATOM   4136  H   GLY A 463      25.563 -28.070 -16.614  1.00  4.27
ATOM   4137  N   GLY A 463      25.238 -27.530 -15.925  1.00  4.55
ATOM   4138  CA  GLY A 463      24.653 -28.151 -14.766  1.00  3.09
ATOM   4139  C   GLY A 463      25.619 -28.226 -13.582  1.00  1.34
ATOM   4140  O   GLY A 463      25.297 -28.826 -12.565  1.00  2.63
ATOM   4141  H   THR A 464      27.012 -27.091 -14.497  1.00  4.06
ATOM   4142  N   THR A 464      26.810 -27.595 -13.709  1.00  0.68
ATOM   4143  CA  THR A 464      27.799 -27.699 -12.720  1.00  0.74
ATOM   4144  CB  THR A 464      29.074 -28.326 -13.342  1.00  1.78
ATOM   4145  C   THR A 464      28.170 -26.359 -12.171  1.00  0.10
ATOM   4146  O   THR A 464      27.859 -25.337 -12.726  1.00  4.98
ATOM   4147  CG2 THR A 464      28.789 -29.696 -13.923  1.00  0.25
ATOM   4148  OG1 THR A 464      29.560 -27.453 -14.400  1.00  4.32
ATOM   4149  H   ASN A 465      28.801 -27.080 -10.682  1.00  0.03
ATOM   4150  N   ASN A 465      28.727 -26.358 -11.120  1.00  1.71
ATOM   4151  CA  ASN A 465      29.179 -25.238 -10.593  1.00  0.97
ATOM   4152  CB  ASN A 465      28.681 -25.126  -9.181  1.00  2.84
ATOM   4153  C   ASN A 465      30.676 -25.182 -10.648  1.00  4.20
ATOM   4154  O   ASN A 465      31.378 -26.172 -10.371  1.00  3.15
ATOM   4155  CG  ASN A 465      27.176 -25.029  -9.150  1.00  4.40
ATOM   4156  ND2 ASN A 465      26.568 -25.586  -8.127  1.00  1.28
ATOM   4157 HD21 ASN A 465      27.091 -26.000  -7.463  1.00  5.00
ATOM   4158 HD22 ASN A 465      25.627 -25.549  -8.070  1.00  2.40
ATOM   4159  OD1 ASN A 465      26.567 -24.463 -10.041  1.00  0.39
ATOM   4160  H   ILE A 466      30.614 -23.373 -11.195  1.00  1.64
ATOM   4161  N   ILE A 466      31.168 -24.082 -10.917  1.00  4.60
ATOM   4162  CA  ILE A 466      32.527 -23.911 -10.878  1.00  0.93
ATOM   4163  CB  ILE A 466      32.979 -22.623 -11.790  1.00  3.22
ATOM   4164  C   ILE A 466      32.831 -23.619  -9.521  1.00  2.14
ATOM   4165  O   ILE A 466      32.513 -22.709  -9.132  1.00  1.36
ATOM   4166  CG1 ILE A 466      32.666 -22.791 -13.247  1.00  2.13
ATOM   4167  CD1 ILE A 466      32.864 -21.500 -14.038  1.00  1.17
ATOM   4168  CG2 ILE A 466      34.448 -22.249 -11.590  1.00  4.45
ATOM   4169  H   ILE A 467      33.801 -24.940  -9.105  1.00  1.14
ATOM   4170  N   ILE A 467      33.529 -24.477  -8.831  1.00  3.79
ATOM   4171  CA  ILE A 467      33.727 -24.257  -7.589  1.00  3.74
ATOM   4172  CB  ILE A 467      34.419 -25.379  -6.848  1.00  1.14
ATOM   4173  C   ILE A 467      34.441 -23.241  -7.618  1.00  0.44
ATOM   4174  O   ILE A 467      34.014 -22.348  -7.239  1.00  3.88
ATOM   4175  CG1 ILE A 467      33.591 -26.596  -6.808  1.00  4.92
ATOM   4176  CD1 ILE A 467      34.339 -27.771  -6.316  1.00  3.58
ATOM   4177  CG2 ILE A 467      34.780 -24.937  -5.430  1.00  1.42
ATOM   4178  H   TYR A 468      35.886 -24.316  -8.776  1.00  1.22
ATOM   4179  N   TYR A 468      35.622 -23.347  -8.268  1.00  0.80
ATOM   4180  CA  TYR A 468      36.489 -22.184  -8.397  1.00  3.95
ATOM   4181  CB  TYR A 468      37.349 -21.954  -7.154  1.00  3.42
ATOM   4182  C   TYR A 468      37.376 -22.213  -9.631  1.00  0.97
ATOM   4183  O   TYR A 468      37.634 -23.272 -10.213  1.00  4.59
ATOM   4184  CG  TYR A 468      38.323 -23.089  -6.884  1.00  2.19
ATOM   4185  CD1 TYR A 468      39.580 -23.128  -7.489  1.00  3.15
ATOM   4186  CE1 TYR A 468      40.438 -24.207  -7.283  1.00  2.78
ATOM   4187  CZ  TYR A 468      40.020 -25.261  -6.497  1.00  2.79
ATOM   4188  CD2 TYR A 468      38.008 -24.081  -5.978  1.00  0.07
ATOM   4189  CE2 TYR A 468      38.870 -25.162  -5.762  1.00  2.85
ATOM   4190  OH  TYR A 468      40.808 -26.328  -6.349  1.00  4.38
ATOM   4191  H   SER A 469      37.400 -20.243  -9.665  1.00  0.61
ATOM   4192  N   SER A 469      37.801 -21.043 -10.042  1.00  2.21
ATOM   4193  CA  SER A 469      38.735 -20.945 -11.094  1.00  3.05
ATOM   4194  CB  SER A 469      38.033 -20.886 -12.423  1.00  1.76
ATOM   4195  C   SER A 469      39.608 -19.788 -10.957  1.00  4.53
ATOM   4196  O   SER A 469      39.105 -18.657 -10.568  1.00  1.84
ATOM   4197  OG  SER A 469      38.956 -20.690 -13.463  1.00  3.27
ATOM   4198  H   THR A 470      41.164 -20.871 -11.668  1.00  3.17
ATOM   4199  N   THR A 470      40.927 -20.021 -11.351  1.00  0.79
ATOM   4200  CA  THR A 470      41.916 -19.053 -11.258  1.00  4.20
ATOM   4201  CB  THR A 470      43.261 -19.691 -10.827  1.00  4.80
ATOM   4202  C   THR A 470      42.125 -18.504 -12.587  1.00  3.76
ATOM   4203  O   THR A 470      42.745 -17.437 -12.743  1.00  3.41
ATOM   4204  CG2 THR A 470      43.109 -20.449  -9.505  1.00  0.26
ATOM   4205  OG1 THR A 470      43.696 -20.603 -11.859  1.00  0.76
ATOM   4206  H   ALA A 471      41.327 -20.109 -13.382  1.00  0.66
ATOM   4207  N   ALA A 471      41.665 -19.261 -13.579  1.00  3.48
ATOM   4208  CA  ALA A 471      41.674 -18.834 -14.904  1.00  3.29
ATOM   4209  CB  ALA A 471      41.422 -19.964 -15.813  1.00  4.96
ATOM   4210  C   ALA A 471      40.634 -17.836 -15.081  1.00  4.58
ATOM   4211  O   ALA A 471      39.524 -17.966 -14.471  1.00  0.63
ATOM   4212  H   GLU A 472      41.718 -16.837 -16.462  1.00  3.40
ATOM   4213  N   GLU A 472      40.853 -16.868 -15.933  1.00  4.47
ATOM   4214  CA  GLU A 472      39.815 -15.902 -16.169  1.00  0.37
ATOM   4215  CB  GLU A 472      40.336 -14.610 -16.741  1.00  0.78
ATOM   4216  C   GLU A 472      38.868 -16.524 -17.147  1.00  2.52
ATOM   4217  O   GLU A 472      39.277 -17.230 -18.073  1.00  2.24
ATOM   4218  CG  GLU A 472      41.301 -13.910 -15.850  1.00  3.84
ATOM   4219  CD  GLU A 472      41.817 -12.590 -16.440  1.00  0.75
ATOM   4220  OE1 GLU A 472      40.994 -11.757 -16.917  1.00  3.99
ATOM   4221  OE2 GLU A 472      43.042 -12.406 -16.463  1.00  3.84
ATOM   4222  H   VAL A 473      37.395 -15.627 -16.389  1.00  3.33
ATOM   4223  N   VAL A 473      37.674 -16.243 -17.030  1.00  0.08
ATOM   4224  CA  VAL A 473      36.717 -16.882 -17.854  1.00  0.17
ATOM   4225  CB  VAL A 473      35.422 -17.049 -17.116  1.00  1.15
ATOM   4226  C   VAL A 473      36.467 -16.042 -19.043  1.00  0.42
ATOM   4227  O   VAL A 473      36.052 -14.877 -18.934  1.00  4.48
ATOM   4228  CG1 VAL A 473      34.378 -17.665 -18.010  1.00  3.21
ATOM   4229  CG2 VAL A 473      35.629 -17.879 -15.921  1.00  2.51
ATOM   4230  H   PHE A 474      37.015 -17.434 -20.184  1.00  2.63
ATOM   4231  N   PHE A 474      36.724 -16.566 -20.150  1.00  1.31
ATOM   4232  CA  PHE A 474      36.470 -15.898 -21.363  1.00  0.34
ATOM   4233  CB  PHE A 474      37.181 -16.648 -22.516  1.00  1.57
ATOM   4234  C   PHE A 474      35.054 -15.833 -21.588  1.00  0.59
ATOM   4235  O   PHE A 474      34.484 -14.777 -21.943  1.00  3.10
ATOM   4236  CG  PHE A 474      36.887 -16.151 -23.884  1.00  4.19
ATOM   4237  CD1 PHE A 474      37.368 -14.942 -24.302  1.00  4.37
ATOM   4238  CE1 PHE A 474      37.129 -14.493 -25.587  1.00  1.54
ATOM   4239  CZ  PHE A 474      36.350 -15.261 -26.457  1.00  0.04
ATOM   4240  CD2 PHE A 474      36.171 -16.944 -24.789  1.00  1.59
ATOM   4241  CE2 PHE A 474      35.903 -16.494 -26.064  1.00  0.60
ATOM   4242  H   THR A 475      34.946 -17.615 -21.197  1.00  2.28
ATOM   4243  N   THR A 475      34.481 -16.963 -21.459  1.00  0.94
ATOM   4244  CA  THR A 475      33.084 -17.140 -21.639  1.00  4.46
ATOM   4245  CB  THR A 475      32.673 -16.855 -23.072  1.00  3.85
ATOM   4246  C   THR A 475      32.665 -18.524 -21.318  1.00  3.68
ATOM   4247  O   THR A 475      33.483 -19.393 -20.995  1.00  2.45
ATOM   4248  CG2 THR A 475      33.171 -17.936 -23.985  1.00  1.36
ATOM   4249  OG1 THR A 475      31.222 -16.832 -23.147  1.00  2.27
ATOM   4250  H   TRP A 476      30.801 -17.976 -21.460  1.00  1.64
ATOM   4251  N   TRP A 476      31.382 -18.724 -21.367  1.00  2.34
ATOM   4252  CA  TRP A 476      30.828 -19.993 -21.251  1.00  3.14
ATOM   4253  CB  TRP A 476      30.689 -20.394 -19.818  1.00  1.00
ATOM   4254  C   TRP A 476      29.512 -19.930 -21.964  1.00  1.71
ATOM   4255  O   TRP A 476      28.855 -18.839 -21.940  1.00  2.53
ATOM   4256  CG  TRP A 476      29.721 -19.643 -19.089  1.00  4.93
ATOM   4257  CD1 TRP A 476      29.906 -18.485 -18.443  1.00  4.87
ATOM   4258  NE1 TRP A 476      28.743 -18.062 -17.931  1.00  3.31
ATOM   4259  HE1 TRP A 476      28.620 -17.253 -17.446  1.00  4.26
ATOM   4260  CD2 TRP A 476      28.411 -20.027 -18.836  1.00  4.96
ATOM   4261  CE2 TRP A 476      27.799 -18.968 -18.196  1.00  2.44
ATOM   4262  CE3 TRP A 476      27.646 -21.139 -19.184  1.00  1.21
ATOM   4263  CZ3 TRP A 476      26.332 -21.162 -18.836  1.00  3.94
ATOM   4264  CH2 TRP A 476      25.760 -20.110 -18.189  1.00  0.76
ATOM   4265  CZ2 TRP A 476      26.497 -19.005 -17.820  1.00  4.06
ATOM   4266  H   LYS A 477      29.720 -21.836 -22.595  1.00  1.04
ATOM   4267  N   LYS A 477      29.145 -21.056 -22.660  1.00  2.08
ATOM   4268  CA  LYS A 477      27.879 -21.172 -23.510  1.00  4.80
ATOM   4269  CB  LYS A 477      28.080 -20.666 -24.959  1.00  1.95
ATOM   4270  C   LYS A 477      27.324 -22.590 -23.494  1.00  2.39
ATOM   4271  O   LYS A 477      28.060 -23.554 -23.113  1.00  0.42
ATOM   4272  CG  LYS A 477      28.404 -19.208 -25.067  1.00  0.27
ATOM   4273  CD  LYS A 477      27.244 -18.336 -24.703  1.00  2.71
ATOM   4274  CE  LYS A 477      27.639 -16.903 -24.738  1.00  4.20
ATOM   4275  NZ  LYS A 477      28.623 -16.592 -23.726  1.00  2.70
ATOM   4276  H   LYS A 478      25.492 -21.968 -24.032  1.00  3.40
ATOM   4277  N   LYS A 478      26.013 -22.735 -23.829  1.00  4.12
ATOM   4278  CA  LYS A 478      25.381 -24.063 -23.871  1.00  4.68
ATOM   4279  CB  LYS A 478      24.002 -23.937 -23.186  1.00  1.93
ATOM   4280  C   LYS A 478      25.251 -24.572 -25.368  1.00  3.96
ATOM   4281  O   LYS A 478      24.764 -23.809 -26.231  1.00  1.30
ATOM   4282  CG  LYS A 478      24.125 -23.560 -21.651  1.00  2.80
ATOM   4283  CD  LYS A 478      22.747 -23.385 -20.953  1.00  1.61
ATOM   4284  CE  LYS A 478      22.859 -23.023 -19.445  1.00  1.60
ATOM   4285  NZ  LYS A 478      21.502 -22.854 -18.818  1.00  0.97
ATOM   4286  H   PHE A 479      25.952 -26.496 -25.018  1.00  3.67
ATOM   4287  N   PHE A 479      25.651 -25.910 -25.682  1.00  1.63
ATOM   4288  CA  PHE A 479      25.653 -26.415 -27.087  1.00  1.78
ATOM   4289  CB  PHE A 479      26.998 -26.317 -27.732  1.00  4.40
ATOM   4290  C   PHE A 479      25.184 -27.803 -27.207  1.00  0.95
ATOM   4291  O   PHE A 479      25.188 -28.522 -26.345  1.00  4.19
ATOM   4292  CG  PHE A 479      27.548 -24.982 -27.759  1.00  2.52
ATOM   4293  CD1 PHE A 479      28.620 -24.667 -27.002  1.00  0.36
ATOM   4294  CE1 PHE A 479      29.174 -23.396 -27.052  1.00  4.81
ATOM   4295  CZ  PHE A 479      28.589 -22.430 -27.825  1.00  4.06
ATOM   4296  CD2 PHE A 479      26.949 -23.990 -28.513  1.00  0.14
ATOM   4297  CE2 PHE A 479      27.448 -22.715 -28.517  1.00  0.60
ATOM   4298  H   ASP A 480      25.087 -27.615 -29.044  1.00  3.50
ATOM   4299  N   ASP A 480      24.895 -28.168 -28.303  1.00  0.20
ATOM   4300  CA  ASP A 480      24.279 -29.488 -28.536  1.00  3.59
ATOM   4301  CB  ASP A 480      24.161 -29.711 -30.032  1.00  0.72
ATOM   4302  C   ASP A 480      25.017 -30.678 -27.927  1.00  0.45
ATOM   4303  O   ASP A 480      26.053 -31.117 -28.414  1.00  3.90
ATOM   4304  CG  ASP A 480      23.847 -31.147 -30.435  1.00  4.29
ATOM   4305  OD1 ASP A 480      23.389 -31.942 -29.558  1.00  4.33
ATOM   4306  OD2 ASP A 480      24.085 -31.508 -31.616  1.00  0.48
ATOM   4307  H   GLY A 481      23.865 -30.651 -26.457  1.00  0.76
ATOM   4308  N   GLY A 481      24.472 -31.143 -26.827  1.00  2.46
ATOM   4309  CA  GLY A 481      24.919 -32.333 -26.159  1.00  4.03
ATOM   4310  C   GLY A 481      26.030 -32.054 -25.221  1.00  4.72
ATOM   4311  O   GLY A 481      26.542 -32.956 -24.567  1.00  1.97
ATOM   4312  H   ASN A 482      25.890 -30.097 -25.527  1.00  4.19
ATOM   4313  N   ASN A 482      26.417 -30.774 -25.115  1.00  3.42
ATOM   4314  CA  ASN A 482      27.541 -30.393 -24.297  1.00  1.85
ATOM   4315  CB  ASN A 482      28.980 -30.815 -24.833  1.00  2.51
ATOM   4316  C   ASN A 482      27.558 -28.942 -23.938  1.00  3.42
ATOM   4317  O   ASN A 482      26.881 -28.116 -24.516  1.00  4.50
ATOM   4318  CG  ASN A 482      29.040 -31.994 -25.823  1.00  0.59
ATOM   4319  ND2 ASN A 482      28.307 -31.932 -26.866  1.00  0.22
ATOM   4320 HD21 ASN A 482      27.740 -31.191 -26.974  1.00  4.25
ATOM   4321 HD22 ASN A 482      28.326 -32.641 -27.489  1.00  1.90
ATOM   4322  OD1 ASN A 482      29.752 -32.973 -25.591  1.00  2.67
ATOM   4323  H   LYS A 483      28.950 -29.275 -22.684  1.00  0.31
ATOM   4324  N   LYS A 483      28.367 -28.621 -23.055  1.00  3.76
ATOM   4325  CA  LYS A 483      28.404 -27.355 -22.594  1.00  1.29
ATOM   4326  CB  LYS A 483      27.671 -27.366 -21.305  1.00  4.30
ATOM   4327  C   LYS A 483      29.847 -26.842 -22.646  1.00  1.76
ATOM   4328  O   LYS A 483      30.752 -27.608 -22.575  1.00  1.61
ATOM   4329  CG  LYS A 483      26.225 -27.865 -21.676  1.00  1.72
ATOM   4330  CD  LYS A 483      25.243 -28.045 -20.601  1.00  4.45
ATOM   4331  CE  LYS A 483      23.930 -28.634 -21.218  1.00  1.90
ATOM   4332  NZ  LYS A 483      22.892 -28.880 -20.199  1.00  2.34
ATOM   4333  H   VAL A 484      29.323 -24.972 -22.906  1.00  3.38
ATOM   4334  N   VAL A 484      30.054 -25.570 -22.859  1.00  4.88
ATOM   4335  CA  VAL A 484      31.443 -25.073 -23.064  1.00  3.39
ATOM   4336  CB  VAL A 484      31.669 -24.715 -24.575  1.00  0.15
ATOM   4337  C   VAL A 484      31.850 -23.937 -22.138  1.00  1.76
ATOM   4338  O   VAL A 484      31.165 -22.962 -22.013  1.00  3.79
ATOM   4339  CG1 VAL A 484      33.025 -24.129 -24.786  1.00  1.13
ATOM   4340  CG2 VAL A 484      31.565 -25.967 -25.401  1.00  0.44
ATOM   4341  H   LEU A 485      33.411 -25.003 -21.522  1.00  4.83
ATOM   4342  N   LEU A 485      32.994 -24.158 -21.441  1.00  0.35
ATOM   4343  CA  LEU A 485      33.621 -23.166 -20.594  1.00  3.92
ATOM   4344  CB  LEU A 485      33.765 -23.739 -19.130  1.00  2.46
ATOM   4345  C   LEU A 485      34.966 -22.832 -21.154  1.00  1.00
ATOM   4346  O   LEU A 485      35.823 -23.695 -21.198  1.00  3.28
ATOM   4347  CG  LEU A 485      34.577 -22.901 -18.080  1.00  0.13
ATOM   4348  CD1 LEU A 485      33.920 -21.530 -17.838  1.00  3.48
ATOM   4349  CD2 LEU A 485      34.704 -23.707 -16.743  1.00  2.13
ATOM   4350  H   VAL A 486      34.543 -20.915 -21.449  1.00  2.16
ATOM   4351  N   VAL A 486      35.216 -21.592 -21.526  1.00  4.65
ATOM   4352  CA  VAL A 486      36.541 -21.260 -22.020  1.00  4.25
ATOM   4353  CB  VAL A 486      36.507 -20.570 -23.422  1.00  1.05
ATOM   4354  C   VAL A 486      37.243 -20.366 -21.020  1.00  2.19
ATOM   4355  O   VAL A 486      36.775 -19.244 -20.801  1.00  0.32
ATOM   4356  CG1 VAL A 486      37.940 -20.232 -23.892  1.00  0.23
ATOM   4357  CG2 VAL A 486      35.808 -21.421 -24.443  1.00  4.91
ATOM   4358  H   LEU A 487      38.657 -21.761 -20.849  1.00  1.56
ATOM   4359  N   LEU A 487      38.399 -20.915 -20.509  1.00  0.79
ATOM   4360  CA  LEU A 487      39.272 -20.320 -19.499  1.00  1.54
ATOM   4361  CB  LEU A 487      39.599 -21.349 -18.463  1.00  1.31
ATOM   4362  C   LEU A 487      40.544 -19.894 -20.098  1.00  1.60
ATOM   4363  O   LEU A 487      41.108 -20.598 -20.965  1.00  2.69
ATOM   4364  CG  LEU A 487      38.457 -21.911 -17.702  1.00  4.80
ATOM   4365  CD1 LEU A 487      38.970 -22.959 -16.760  1.00  3.58
ATOM   4366  CD2 LEU A 487      37.740 -20.844 -16.970  1.00  4.12
ATOM   4367  H   TYR A 488      40.608 -18.288 -18.943  1.00  2.18
ATOM   4368  N   TYR A 488      41.068 -18.799 -19.628  1.00  3.27
ATOM   4369  CA  TYR A 488      42.298 -18.338 -20.162  1.00  2.07
ATOM   4370  CB  TYR A 488      42.127 -17.305 -21.331  1.00  3.90
ATOM   4371  C   TYR A 488      43.218 -17.769 -19.138  1.00  3.74
ATOM   4372  O   TYR A 488      42.810 -17.486 -17.896  1.00  0.10
ATOM   4373  CG  TYR A 488      41.630 -15.953 -20.913  1.00  1.05
ATOM   4374  CD1 TYR A 488      42.520 -14.948 -20.562  1.00  3.40
ATOM   4375  CE1 TYR A 488      42.069 -13.678 -20.216  1.00  0.56
ATOM   4376  CZ  TYR A 488      40.730 -13.431 -20.175  1.00  3.15
ATOM   4377  CD2 TYR A 488      40.296 -15.690 -20.830  1.00  2.98
ATOM   4378  CE2 TYR A 488      39.831 -14.432 -20.428  1.00  1.34
ATOM   4379  OH  TYR A 488      40.287 -12.211 -19.826  1.00  0.60
ATOM   4380  H   GLY A 489      44.811 -18.074 -20.502  1.00  0.69
ATOM   4381  N   GLY A 489      44.537 -17.635 -19.583  1.00  2.36
ATOM   4382  CA  GLY A 489      45.618 -16.933 -18.681  1.00  0.64
ATOM   4383  C   GLY A 489      47.007 -16.694 -19.385  1.00  2.00
ATOM   4384  O   GLY A 489      47.141 -16.983 -20.518  1.00  2.25
ATOM   4385  H   GLY A 490      47.916 -15.875 -17.769  1.00  0.64
ATOM   4386  N   GLY A 490      48.036 -16.091 -18.668  1.00  1.62
ATOM   4387  CA  GLY A 490      49.328 -15.761 -19.352  1.00  1.39
ATOM   4388  C   GLY A 490      50.227 -16.947 -19.537  1.00  1.31
ATOM   4389  O   GLY A 490      50.107 -17.898 -18.833  1.00  3.28
ATOM   4390  N   PRO A 491      51.209 -16.835 -20.439  1.00  4.34
ATOM   4391  CA  PRO A 491      52.183 -17.947 -20.756  1.00  3.36
ATOM   4392  CB  PRO A 491      52.997 -17.364 -21.930  1.00  0.30
ATOM   4393  C   PRO A 491      53.101 -18.397 -19.619  1.00  0.20
ATOM   4394  O   PRO A 491      53.693 -19.478 -19.679  1.00  1.07
ATOM   4395  CG  PRO A 491      52.890 -15.864 -21.744  1.00  0.61
ATOM   4396  CD  PRO A 491      51.460 -15.639 -21.279  1.00  2.02
ATOM   4397  H   LYS A 492      52.861 -16.727 -18.699  1.00  0.01
ATOM   4398  N   LYS A 492      53.278 -17.581 -18.661  1.00  2.65
ATOM   4399  CA  LYS A 492      54.102 -17.896 -17.542  1.00  4.64
ATOM   4400  CB  LYS A 492      54.981 -16.728 -17.211  1.00  1.76
ATOM   4401  C   LYS A 492      53.303 -18.296 -16.357  1.00  0.99
ATOM   4402  O   LYS A 492      53.859 -18.402 -15.258  1.00  1.86
ATOM   4403  CG  LYS A 492      55.969 -16.428 -18.307  1.00  3.29
ATOM   4404  CD  LYS A 492      56.856 -15.269 -17.980  1.00  4.83
ATOM   4405  CE  LYS A 492      57.791 -15.000 -19.122  1.00  3.26
ATOM   4406  NZ  LYS A 492      58.696 -13.846 -18.843  1.00  1.18
ATOM   4407  H   GLU A 493      51.587 -18.420 -17.381  1.00  0.98
ATOM   4408  N   GLU A 493      51.971 -18.472 -16.518  1.00  4.19
ATOM   4409  CA  GLU A 493      51.152 -18.710 -15.390  1.00  1.74
ATOM   4410  CB  GLU A 493      49.982 -17.807 -15.506  1.00  0.23
ATOM   4411  C   GLU A 493      50.680 -20.195 -15.164  1.00  2.10
ATOM   4412  O   GLU A 493      50.485 -20.950 -16.110  1.00  1.09
ATOM   4413  CG  GLU A 493      50.389 -16.350 -15.562  1.00  4.99
ATOM   4414  CD  GLU A 493      49.239 -15.378 -15.728  1.00  0.81
ATOM   4415  OE1 GLU A 493      48.122 -15.812 -15.898  1.00  2.44
ATOM   4416  OE2 GLU A 493      49.493 -14.172 -15.740  1.00  0.24
ATOM   4417  H   HIS A 494      50.888 -20.005 -13.174  1.00  4.93
ATOM   4418  N   HIS A 494      50.571 -20.587 -13.847  1.00  1.57
ATOM   4419  CA  HIS A 494      50.014 -21.870 -13.459  1.00  2.17
ATOM   4420  CB  HIS A 494      50.739 -22.542 -12.331  1.00  3.90
ATOM   4421  C   HIS A 494      48.566 -21.667 -13.100  1.00  1.76
ATOM   4422  O   HIS A 494      48.218 -20.694 -12.353  1.00  2.31
ATOM   4423  CG  HIS A 494      50.131 -23.848 -12.083  1.00  3.27
ATOM   4424  ND1 HIS A 494      50.214 -24.836 -12.985  1.00  1.22
ATOM   4425  HD1 HIS A 494      50.614 -24.779 -13.828  1.00  4.41
ATOM   4426  CE1 HIS A 494      49.638 -25.910 -12.501  1.00  1.16
ATOM   4427  NE2 HIS A 494      48.983 -25.572 -11.431  1.00  0.02
ATOM   4428  HE2 HIS A 494      48.446 -26.161 -10.915  1.00  3.85
ATOM   4429  CD2 HIS A 494      49.305 -24.298 -11.108  1.00  2.06
ATOM   4430  H   HIS A 495      48.027 -23.217 -14.148  1.00  4.68
ATOM   4431  N   HIS A 495      47.710 -22.489 -13.634  1.00  3.47
ATOM   4432  CA  HIS A 495      46.239 -22.312 -13.445  1.00  4.11
ATOM   4433  CB  HIS A 495      45.591 -21.785 -14.710  1.00  3.76
ATOM   4434  C   HIS A 495      45.515 -23.521 -12.942  1.00  1.43
ATOM   4435  O   HIS A 495      45.938 -24.602 -13.146  1.00  0.66
ATOM   4436  CG  HIS A 495      45.824 -20.329 -14.962  1.00  1.95
ATOM   4437  ND1 HIS A 495      45.045 -19.394 -14.401  1.00  0.26
ATOM   4438  HD1 HIS A 495      44.289 -19.554 -13.847  1.00  4.10
ATOM   4439  CE1 HIS A 495      45.433 -18.187 -14.837  1.00  0.18
ATOM   4440  NE2 HIS A 495      46.591 -18.328 -15.471  1.00  1.08
ATOM   4441  HE2 HIS A 495      47.149 -17.609 -15.747  1.00  0.99
ATOM   4442  CD2 HIS A 495      46.902 -19.640 -15.524  1.00  2.09
ATOM   4443  H   GLU A 496      44.058 -22.395 -12.216  1.00  4.69
ATOM   4444  N   GLU A 496      44.364 -23.287 -12.308  1.00  3.28
ATOM   4445  CA  GLU A 496      43.606 -24.311 -11.747  1.00  2.06
ATOM   4446  CB  GLU A 496      44.131 -24.652 -10.344  1.00  2.98
ATOM   4447  C   GLU A 496      42.131 -23.983 -11.756  1.00  4.42
ATOM   4448  O   GLU A 496      41.698 -22.813 -11.416  1.00  4.84
ATOM   4449  CG  GLU A 496      43.297 -25.611  -9.567  1.00  3.06
ATOM   4450  CD  GLU A 496      43.994 -25.973  -8.323  1.00  4.53
ATOM   4451  OE1 GLU A 496      45.173 -25.659  -8.229  1.00  1.70
ATOM   4452  OE2 GLU A 496      43.383 -26.525  -7.384  1.00  0.14
ATOM   4453  H   LEU A 497      41.820 -25.764 -12.560  1.00  0.64
ATOM   4454  N   LEU A 497      41.371 -24.990 -12.232  1.00  1.91
ATOM   4455  CA  LEU A 497      39.950 -24.999 -12.270  1.00  0.04
ATOM   4456  CB  LEU A 497      39.492 -25.203 -13.704  1.00  0.37
ATOM   4457  C   LEU A 497      39.422 -26.170 -11.495  1.00  0.78
ATOM   4458  O   LEU A 497      39.851 -27.286 -11.721  1.00  0.18
ATOM   4459  CG  LEU A 497      37.993 -25.474 -13.906  1.00  0.44
ATOM   4460  CD1 LEU A 497      37.149 -24.272 -13.534  1.00  3.92
ATOM   4461  CD2 LEU A 497      37.709 -25.933 -15.295  1.00  4.14
ATOM   4462  H   ALA A 498      38.326 -25.047 -10.351  1.00  2.21
ATOM   4463  N   ALA A 498      38.557 -25.937 -10.571  1.00  0.92
ATOM   4464  CA  ALA A 498      37.901 -27.054  -9.884  1.00  3.32
ATOM   4465  CB  ALA A 498      38.095 -26.980  -8.447  1.00  1.34
ATOM   4466  C   ALA A 498      36.509 -26.962 -10.124  1.00  0.22
ATOM   4467  O   ALA A 498      35.954 -26.024  -9.822  1.00  2.41
ATOM   4468  H   ILE A 499      36.424 -28.859 -10.735  1.00  0.38
ATOM   4469  N   ILE A 499      35.900 -28.086 -10.616  1.00  3.30
ATOM   4470  CA  ILE A 499      34.464 -28.136 -11.011  1.00  3.32
ATOM   4471  CB  ILE A 499      34.285 -28.693 -12.419  1.00  0.70
ATOM   4472  C   ILE A 499      33.739 -29.069 -10.093  1.00  3.05
ATOM   4473  O   ILE A 499      34.223 -30.175  -9.871  1.00  2.12
ATOM   4474  CG1 ILE A 499      34.978 -27.857 -13.487  1.00  0.28
ATOM   4475  CD1 ILE A 499      34.992 -28.557 -14.843  1.00  1.22
ATOM   4476  CG2 ILE A 499      32.779 -28.884 -12.731  1.00  3.72
ATOM   4477  H   ALA A 500      32.280 -27.744  -9.769  1.00  3.81
ATOM   4478  N   ALA A 500      32.582 -28.599  -9.529  1.00  1.73
ATOM   4479  CA  ALA A 500      31.781 -29.387  -8.581  1.00  0.10
ATOM   4480  CB  ALA A 500      30.708 -28.482  -7.955  1.00  3.04
ATOM   4481  C   ALA A 500      31.094 -30.598  -9.264  1.00  0.21
ATOM   4482  O   ALA A 500      29.875 -30.644  -9.401  1.00  4.33
ATOM   4483  H   SER A 501      32.745 -31.635  -9.367  1.00  2.63
ATOM   4484  N   SER A 501      31.861 -31.615  -9.616  1.00  0.52
ATOM   4485  CA  SER A 501      31.306 -32.741 -10.317  1.00  0.05
ATOM   4486  CB  SER A 501      31.467 -32.582 -11.814  1.00  2.52
ATOM   4487  C   SER A 501      31.952 -33.991  -9.932  1.00  1.29
ATOM   4488  O   SER A 501      33.154 -34.058  -9.775  1.00  4.62
ATOM   4489  OG  SER A 501      31.007 -33.777 -12.489  1.00  2.29
ATOM   4490  H   LYS A 502      30.212 -34.851  -9.857  1.00  0.90
ATOM   4491  N   LYS A 502      31.147 -34.984  -9.738  1.00  2.77
ATOM   4492  CA  LYS A 502      31.610 -36.298  -9.385  1.00  0.88
ATOM   4493  CB  LYS A 502      30.522 -37.120  -8.795  1.00  1.49
ATOM   4494  C   LYS A 502      32.273 -37.016 -10.516  1.00  0.01
ATOM   4495  O   LYS A 502      32.937 -37.984 -10.299  1.00  1.51
ATOM   4496  CG  LYS A 502      30.060 -36.603  -7.487  1.00  4.97
ATOM   4497  CD  LYS A 502      28.992 -37.435  -6.908  1.00  4.56
ATOM   4498  CE  LYS A 502      28.532 -36.845  -5.611  1.00  3.04
ATOM   4499  NZ  LYS A 502      27.437 -37.647  -4.993  1.00  0.84
ATOM   4500  H   SER A 503      31.578 -35.766 -11.873  1.00  4.95
ATOM   4501  N   SER A 503      32.043 -36.566 -11.751  1.00  4.75
ATOM   4502  CA  SER A 503      32.538 -37.283 -12.939  1.00  1.05
ATOM   4503  CB  SER A 503      32.027 -36.619 -14.180  1.00  4.01
ATOM   4504  C   SER A 503      34.032 -37.271 -13.041  1.00  3.71
ATOM   4505  O   SER A 503      34.690 -36.601 -12.321  1.00  1.74
ATOM   4506  OG  SER A 503      32.724 -35.410 -14.385  1.00  0.62
ATOM   4507  H   ASN A 504      33.995 -38.664 -14.407  1.00  1.98
ATOM   4508  N   ASN A 504      34.558 -38.083 -13.927  1.00  4.39
ATOM   4509  CA  ASN A 504      35.979 -38.097 -14.185  1.00  2.36
ATOM   4510  CB  ASN A 504      36.439 -39.470 -14.749  1.00  2.74
ATOM   4511  C   ASN A 504      36.305 -37.004 -15.164  1.00  3.51
ATOM   4512  O   ASN A 504      35.389 -36.347 -15.690  1.00  3.19
ATOM   4513  CG  ASN A 504      36.295 -40.618 -13.691  1.00  2.88
ATOM   4514  ND2 ASN A 504      35.856 -41.816 -14.134  1.00  4.06
ATOM   4515 HD21 ASN A 504      35.646 -41.910 -15.046  1.00  1.23
ATOM   4516 HD22 ASN A 504      35.748 -42.529 -13.521  1.00  0.04
ATOM   4517  OD1 ASN A 504      36.533 -40.402 -12.469  1.00  0.49
ATOM   4518  H   VAL A 505      38.225 -37.316 -14.936  1.00  1.32
ATOM   4519  N   VAL A 505      37.590 -36.774 -15.375  1.00  1.09
ATOM   4520  CA  VAL A 505      38.060 -35.742 -16.238  1.00  0.60
ATOM   4521  CB  VAL A 505      38.869 -34.755 -15.440  1.00  0.73
ATOM   4522  C   VAL A 505      38.924 -36.334 -17.310  1.00  4.04
ATOM   4523  O   VAL A 505      39.813 -37.183 -17.028  1.00  0.48
ATOM   4524  CG1 VAL A 505      39.890 -35.477 -14.594  1.00  3.18
ATOM   4525  CG2 VAL A 505      39.566 -33.798 -16.362  1.00  4.76
ATOM   4526  H   THR A 506      38.002 -35.312 -18.717  1.00  4.93
ATOM   4527  N   THR A 506      38.675 -35.944 -18.549  1.00  3.82
ATOM   4528  CA  THR A 506      39.398 -36.522 -19.673  1.00  1.66
ATOM   4529  CB  THR A 506      38.477 -37.376 -20.494  1.00  3.69
ATOM   4530  C   THR A 506      40.018 -35.434 -20.563  1.00  4.95
ATOM   4531  O   THR A 506      39.334 -34.484 -20.915  1.00  2.09
ATOM   4532  CG2 THR A 506      39.251 -38.064 -21.625  1.00  4.97
ATOM   4533  OG1 THR A 506      37.920 -38.369 -19.653  1.00  3.71
ATOM   4534  H   ILE A 507      41.792 -36.374 -20.738  1.00  0.64
ATOM   4535  N   ILE A 507      41.307 -35.607 -20.990  1.00  3.87
ATOM   4536  CA  ILE A 507      41.942 -34.585 -21.834  1.00  3.81
ATOM   4537  CB  ILE A 507      43.350 -34.520 -21.645  1.00  2.57
ATOM   4538  C   ILE A 507      41.697 -34.929 -23.203  1.00  2.80
ATOM   4539  O   ILE A 507      42.119 -35.982 -23.687  1.00  0.58
ATOM   4540  CG1 ILE A 507      43.655 -34.196 -20.224  1.00  0.37
ATOM   4541  CD1 ILE A 507      45.087 -34.386 -19.883  1.00  0.37
ATOM   4542  CG2 ILE A 507      43.883 -33.419 -22.553  1.00  0.25
ATOM   4543  H   ILE A 508      40.812 -33.272 -23.429  1.00  3.97
ATOM   4544  N   ILE A 508      40.986 -34.090 -23.828  1.00  3.60
ATOM   4545  CA  ILE A 508      40.528 -34.303 -25.110  1.00  0.82
ATOM   4546  CB  ILE A 508      39.263 -33.588 -25.330  1.00  4.81
ATOM   4547  C   ILE A 508      41.510 -33.959 -26.155  1.00  1.75
ATOM   4548  O   ILE A 508      41.703 -34.700 -27.097  1.00  4.89
ATOM   4549  CG1 ILE A 508      38.249 -33.984 -24.197  1.00  1.68
ATOM   4550  CD1 ILE A 508      37.933 -35.507 -24.061  1.00  4.47
ATOM   4551  CG2 ILE A 508      38.680 -33.958 -26.722  1.00  1.63
ATOM   4552  H   GLU A 509      42.064 -32.507 -25.261  1.00  1.81
ATOM   4553  N   GLU A 509      42.129 -32.850 -25.978  1.00  4.15
ATOM   4554  CA  GLU A 509      43.029 -32.247 -26.967  1.00  3.39
ATOM   4555  CB  GLU A 509      42.254 -31.223 -27.871  1.00  3.22
ATOM   4556  C   GLU A 509      44.057 -31.495 -26.272  1.00  4.93
ATOM   4557  O   GLU A 509      43.745 -30.823 -25.347  1.00  0.94
ATOM   4558  CG  GLU A 509      43.045 -30.801 -29.136  1.00  2.18
ATOM   4559  CD  GLU A 509      42.367 -29.711 -30.014  1.00  3.66
ATOM   4560  OE1 GLU A 509      42.044 -28.595 -29.479  1.00  1.45
ATOM   4561  OE2 GLU A 509      42.189 -29.955 -31.221  1.00  0.88
ATOM   4562  H   GLY A 510      45.393 -32.028 -27.619  1.00  1.49
ATOM   4563  N   GLY A 510      45.295 -31.570 -26.811  1.00  4.84
ATOM   4564  CA  GLY A 510      46.490 -30.967 -26.228  1.00  4.59
ATOM   4565  C   GLY A 510      47.272 -31.962 -25.489  1.00  1.15
ATOM   4566  O   GLY A 510      46.719 -32.957 -25.032  1.00  4.42
ATOM   4567  H   SER A 511      48.950 -30.941 -25.657  1.00  4.49
ATOM   4568  N   SER A 511      48.563 -31.712 -25.297  1.00  3.45
ATOM   4569  CA  SER A 511      49.365 -32.620 -24.578  1.00  0.53
ATOM   4570  CB  SER A 511      50.847 -32.445 -24.843  1.00  4.77
ATOM   4571  C   SER A 511      49.097 -32.591 -23.114  1.00  3.42
ATOM   4572  O   SER A 511      48.995 -31.500 -22.459  1.00  4.67
ATOM   4573  OG  SER A 511      51.580 -33.351 -24.021  1.00  2.35
ATOM   4574  H   ASP A 512      49.263 -34.466 -23.081  1.00  2.74
ATOM   4575  N   ASP A 512      49.076 -33.695 -22.571  1.00  2.30
ATOM   4576  CA  ASP A 512      48.757 -33.840 -21.220  1.00  1.37
ATOM   4577  CB  ASP A 512      48.489 -35.279 -20.994  1.00  3.16
ATOM   4578  C   ASP A 512      49.934 -33.474 -20.373  1.00  3.09
ATOM   4579  O   ASP A 512      49.863 -33.475 -19.168  1.00  2.54
ATOM   4580  CG  ASP A 512      49.673 -36.127 -21.454  1.00  2.02
ATOM   4581  OD1 ASP A 512      50.565 -35.585 -22.239  1.00  2.12
ATOM   4582  OD2 ASP A 512      49.773 -37.290 -21.029  1.00  2.05
ATOM   4583  H   SER A 513      51.002 -33.131 -21.904  1.00  0.81
ATOM   4584  N   SER A 513      50.977 -33.094 -20.984  1.00  1.65
ATOM   4585  CA  SER A 513      52.129 -32.694 -20.278  1.00  1.59
ATOM   4586  CB  SER A 513      53.277 -32.385 -21.254  1.00  4.98
ATOM   4587  C   SER A 513      51.818 -31.502 -19.503  1.00  0.41
ATOM   4588  O   SER A 513      52.277 -31.349 -18.381  1.00  0.46
ATOM   4589  OG  SER A 513      53.695 -33.563 -21.930  1.00  3.17
ATOM   4590  H   GLY A 514      50.645 -30.800 -20.903  1.00  0.97
ATOM   4591  N   GLY A 514      51.004 -30.634 -20.057  1.00  1.38
ATOM   4592  CA  GLY A 514      50.677 -29.409 -19.363  1.00  2.68
ATOM   4593  C   GLY A 514      49.489 -29.518 -18.417  1.00  3.02
ATOM   4594  O   GLY A 514      49.069 -28.508 -17.874  1.00  3.65
ATOM   4595  H   ILE A 515      49.260 -31.520 -18.684  1.00  2.04
ATOM   4596  N   ILE A 515      48.875 -30.761 -18.274  1.00  2.32
ATOM   4597  CA  ILE A 515      47.637 -30.917 -17.458  1.00  2.00
ATOM   4598  CB  ILE A 515      46.347 -31.269 -18.279  1.00  1.42
ATOM   4599  C   ILE A 515      47.816 -31.927 -16.266  1.00  0.64
ATOM   4600  O   ILE A 515      48.277 -33.068 -16.425  1.00  1.48
ATOM   4601  CG1 ILE A 515      46.047 -30.157 -19.250  1.00  0.25
ATOM   4602  CD1 ILE A 515      44.935 -30.484 -20.254  1.00  2.33
ATOM   4603  CG2 ILE A 515      45.114 -31.424 -17.302  1.00  0.47
ATOM   4604  H   VAL A 516      47.044 -30.594 -15.017  1.00  3.04
ATOM   4605  N   VAL A 516      47.390 -31.459 -15.060  1.00  1.10
ATOM   4606  CA  VAL A 516      47.401 -32.306 -13.806  1.00  4.20
ATOM   4607  CB  VAL A 516      48.424 -31.747 -12.757  1.00  2.24
ATOM   4608  C   VAL A 516      45.959 -32.302 -13.182  1.00  3.84
ATOM   4609  O   VAL A 516      45.208 -31.383 -13.380  1.00  1.15
ATOM   4610  CG1 VAL A 516      49.847 -31.810 -13.305  1.00  3.98
ATOM   4611  CG2 VAL A 516      48.065 -30.284 -12.367  1.00  1.54
ATOM   4612  H   SER A 517      46.164 -34.072 -12.330  1.00  4.28
ATOM   4613  N   SER A 517      45.579 -33.352 -12.483  1.00  1.77
ATOM   4614  CA  SER A 517      44.260 -33.392 -11.984  1.00  4.23
ATOM   4615  CB  SER A 517      43.288 -33.821 -13.097  1.00  3.20
ATOM   4616  C   SER A 517      44.081 -34.282 -10.834  1.00  4.70
ATOM   4617  O   SER A 517      44.885 -35.225 -10.599  1.00  2.56
ATOM   4618  OG  SER A 517      43.517 -35.162 -13.466  1.00  2.80
ATOM   4619  H   THR A 518      42.536 -33.177 -10.252  1.00  2.19
ATOM   4620  N   THR A 518      43.031 -33.985 -10.072  1.00  4.91
ATOM   4621  CA  THR A 518      42.626 -34.842  -8.948  1.00  1.89
ATOM   4622  CB  THR A 518      43.362 -34.518  -7.661  1.00  2.04
ATOM   4623  C   THR A 518      41.146 -34.767  -8.685  1.00  0.58
ATOM   4624  O   THR A 518      40.504 -33.853  -9.070  1.00  2.71
ATOM   4625  CG2 THR A 518      42.953 -33.126  -7.117  1.00  2.57
ATOM   4626  OG1 THR A 518      42.994 -35.540  -6.671  1.00  0.09
ATOM   4627  H   ARG A 519      41.166 -36.501  -7.756  1.00  3.26
ATOM   4628  N   ARG A 519      40.629 -35.746  -7.973  1.00  2.35
ATOM   4629  CA  ARG A 519      39.273 -35.713  -7.545  1.00  1.67
ATOM   4630  CB  ARG A 519      38.400 -36.885  -8.023  1.00  2.63
ATOM   4631  C   ARG A 519      39.265 -35.613  -6.088  1.00  2.55
ATOM   4632  O   ARG A 519      40.131 -36.220  -5.419  1.00  4.32
ATOM   4633  CG  ARG A 519      37.058 -36.945  -7.298  1.00  1.70
ATOM   4634  CD  ARG A 519      36.138 -38.053  -7.838  1.00  1.68
ATOM   4635  NE  ARG A 519      34.942 -38.116  -7.039  1.00  4.62
ATOM   4636  HE  ARG A 519      34.855 -37.476  -6.342  1.00  1.05
ATOM   4637  CZ  ARG A 519      33.963 -38.939  -7.200  1.00  1.69
ATOM   4638  NH1 ARG A 519      33.973 -39.807  -8.191  1.00  3.51
ATOM   4639  NH2 ARG A 519      32.953 -38.872  -6.370  1.00  4.64
ATOM   4640  H   LYS A 520      37.753 -34.388  -6.158  1.00  0.28
ATOM   4641  N   LYS A 520      38.368 -34.818  -5.575  1.00  0.11
ATOM   4642  CA  LYS A 520      38.225 -34.619  -4.148  1.00  2.89
ATOM   4643  CB  LYS A 520      38.956 -33.336  -3.672  1.00  3.57
ATOM   4644  C   LYS A 520      36.813 -34.515  -3.834  1.00  3.54
ATOM   4645  O   LYS A 520      36.185 -33.600  -4.140  1.00  0.62
ATOM   4646  CG  LYS A 520      40.454 -33.391  -3.843  1.00  1.30
ATOM   4647  CD  LYS A 520      41.146 -32.162  -3.230  1.00  1.85
ATOM   4648  CE  LYS A 520      42.674 -32.268  -3.361  1.00  3.82
ATOM   4649  NZ  LYS A 520      43.362 -31.131  -2.753  1.00  3.85
ATOM   4650  H   GLY A 521      36.830 -36.215  -3.103  1.00  3.72
ATOM   4651  N   GLY A 521      36.316 -35.467  -3.302  1.00  0.44
ATOM   4652  CA  GLY A 521      34.952 -35.439  -2.930  1.00  3.51
ATOM   4653  C   GLY A 521      34.091 -35.253  -4.120  1.00  4.83
ATOM   4654  O   GLY A 521      34.236 -35.972  -5.127  1.00  4.62
ATOM   4655  H   SER A 522      33.012 -33.905  -3.229  1.00  0.89
ATOM   4656  N   SER A 522      33.150 -34.372  -4.032  1.00  3.12
ATOM   4657  CA  SER A 522      32.341 -34.077  -5.164  1.00  3.73
ATOM   4658  CB  SER A 522      31.047 -33.371  -4.777  1.00  3.92
ATOM   4659  C   SER A 522      33.082 -33.290  -6.229  1.00  0.04
ATOM   4660  O   SER A 522      32.584 -33.174  -7.313  1.00  0.06
ATOM   4661  OG  SER A 522      31.313 -32.076  -4.269  1.00  4.60
ATOM   4662  H   SER A 523      34.703 -32.861  -5.096  1.00  1.33
ATOM   4663  N   SER A 523      34.268 -32.689  -5.913  1.00  2.84
ATOM   4664  CA  SER A 523      34.956 -31.850  -6.881  1.00  1.95
ATOM   4665  CB  SER A 523      35.684 -30.767  -6.154  1.00  0.27
ATOM   4666  C   SER A 523      35.958 -32.581  -7.748  1.00  2.21
ATOM   4667  O   SER A 523      36.521 -33.581  -7.335  1.00  2.35
ATOM   4668  OG  SER A 523      36.695 -31.302  -5.355  1.00  1.13
ATOM   4669  H   VAL A 524      35.664 -31.246  -9.240  1.00  0.57
ATOM   4670  N   VAL A 524      36.221 -31.971  -8.976  1.00  4.57
ATOM   4671  CA  VAL A 524      37.293 -32.422  -9.940  1.00  1.89
ATOM   4672  CB  VAL A 524      36.740 -32.982 -11.264  1.00  1.18
ATOM   4673  C   VAL A 524      38.165 -31.273 -10.189  1.00  2.99
ATOM   4674  O   VAL A 524      37.711 -30.257 -10.707  1.00  3.23
ATOM   4675  CG1 VAL A 524      37.854 -33.237 -12.188  1.00  1.95
ATOM   4676  CG2 VAL A 524      36.030 -34.269 -11.033  1.00  4.25
ATOM   4677  H   ILE A 525      39.713 -32.246  -9.624  1.00  0.33
ATOM   4678  N   ILE A 525      39.400 -31.405  -9.915  1.00  4.89
ATOM   4679  CA  ILE A 525      40.336 -30.298 -10.014  1.00  3.52
ATOM   4680  CB  ILE A 525      41.047 -30.100  -8.665  1.00  0.51
ATOM   4681  C   ILE A 525      41.340 -30.540 -11.104  1.00  1.11
ATOM   4682  O   ILE A 525      42.062 -31.483 -11.047  1.00  3.82
ATOM   4683  CG1 ILE A 525      40.040 -29.755  -7.613  1.00  2.10
ATOM   4684  CD1 ILE A 525      40.582 -29.754  -6.280  1.00  1.91
ATOM   4685  CG2 ILE A 525      42.119 -29.037  -8.748  1.00  3.31
ATOM   4686  H   ILE A 526      40.820 -28.846 -11.950  1.00  0.20
ATOM   4687  N   ILE A 526      41.377 -29.603 -12.054  1.00  2.23
ATOM   4688  CA  ILE A 526      42.227 -29.664 -13.259  1.00  3.78
ATOM   4689  CB  ILE A 526      41.339 -29.341 -14.466  1.00  1.51
ATOM   4690  C   ILE A 526      43.231 -28.509 -13.197  1.00  1.88
ATOM   4691  O   ILE A 526      42.811 -27.282 -13.154  1.00  1.86
ATOM   4692  CG1 ILE A 526      40.233 -30.306 -14.630  1.00  4.32
ATOM   4693  CD1 ILE A 526      39.214 -29.859 -15.669  1.00  2.27
ATOM   4694  CG2 ILE A 526      42.177 -29.208 -15.768  1.00  0.88
ATOM   4695  H   GLY A 527      44.776 -29.724 -13.146  1.00  3.11
ATOM   4696  N   GLY A 527      44.510 -28.828 -13.181  1.00  3.30
ATOM   4697  CA  GLY A 527      45.495 -27.789 -13.234  1.00  2.93
ATOM   4698  C   GLY A 527      46.272 -27.801 -14.479  1.00  2.11
ATOM   4699  O   GLY A 527      46.456 -28.827 -15.043  1.00  2.96
ATOM   4700  H   TRP A 528      46.723 -25.871 -14.336  1.00  1.85
ATOM   4701  N   TRP A 528      46.819 -26.650 -14.868  1.00  2.24
ATOM   4702  CA  TRP A 528      47.569 -26.603 -16.021  1.00  4.45
ATOM   4703  CB  TRP A 528      46.607 -26.548 -17.283  1.00  0.15
ATOM   4704  C   TRP A 528      48.532 -25.465 -16.082  1.00  2.80
ATOM   4705  O   TRP A 528      48.414 -24.464 -15.365  1.00  3.14
ATOM   4706  CG  TRP A 528      45.791 -25.242 -17.469  1.00  2.51
ATOM   4707  CD1 TRP A 528      46.155 -24.171 -18.177  1.00  1.89
ATOM   4708  NE1 TRP A 528      45.199 -23.178 -18.054  1.00  0.03
ATOM   4709  HE1 TRP A 528      45.235 -22.329 -18.478  1.00  1.69
ATOM   4710  CD2 TRP A 528      44.479 -24.947 -16.936  1.00  2.95
ATOM   4711  CE2 TRP A 528      44.202 -23.623 -17.257  1.00  4.76
ATOM   4712  CE3 TRP A 528      43.602 -25.631 -16.070  1.00  1.15
ATOM   4713  CZ3 TRP A 528      42.553 -24.944 -15.527  1.00  2.72
ATOM   4714  CH2 TRP A 528      42.307 -23.620 -15.873  1.00  3.96
ATOM   4715  CZ2 TRP A 528      43.067 -22.974 -16.802  1.00  2.52
ATOM   4716  H   ASP A 529      49.657 -26.498 -17.276  1.00  0.14
ATOM   4717  N   ASP A 529      49.538 -25.652 -16.875  1.00  2.48
ATOM   4718  CA  ASP A 529      50.502 -24.624 -17.161  1.00  0.82
ATOM   4719  CB  ASP A 529      51.856 -25.254 -17.407  1.00  3.03
ATOM   4720  C   ASP A 529      50.029 -23.889 -18.369  1.00  3.46
ATOM   4721  O   ASP A 529      49.419 -24.499 -19.312  1.00  1.30
ATOM   4722  CG  ASP A 529      52.498 -25.786 -16.119  1.00  3.06
ATOM   4723  OD1 ASP A 529      52.142 -25.341 -15.067  1.00  0.15
ATOM   4724  OD2 ASP A 529      53.345 -26.706 -16.202  1.00  4.01
ATOM   4725  H   VAL A 530      50.813 -22.307 -17.850  1.00  3.19
ATOM   4726  N   VAL A 530      50.289 -22.759 -18.484  1.00  2.57
ATOM   4727  CA  VAL A 530      49.764 -22.106 -19.572  1.00  2.65
ATOM   4728  CB  VAL A 530      49.279 -20.756 -19.291  1.00  3.87
ATOM   4729  C   VAL A 530      50.692 -22.146 -20.730  1.00  2.99
ATOM   4730  O   VAL A 530      51.856 -21.825 -20.623  1.00  4.45
ATOM   4731  CG1 VAL A 530      48.877 -20.114 -20.570  1.00  4.12
ATOM   4732  CG2 VAL A 530      48.071 -20.814 -18.370  1.00  2.18
ATOM   4733  H   SER A 531      49.310 -22.941 -21.811  1.00  1.11
ATOM   4734  N   SER A 531      50.168 -22.628 -21.831  1.00  2.29
ATOM   4735  CA  SER A 531      50.948 -22.760 -23.072  1.00  1.78
ATOM   4736  CB  SER A 531      51.221 -24.249 -23.341  1.00  4.31
ATOM   4737  C   SER A 531      50.143 -22.247 -24.276  1.00  3.70
ATOM   4738  O   SER A 531      48.938 -22.049 -24.186  1.00  4.45
ATOM   4739  OG  SER A 531      51.774 -24.882 -22.234  1.00  3.25
ATOM   4740  H   SER A 532      51.727 -22.190 -25.428  1.00  0.75
ATOM   4741  N   SER A 532      50.799 -22.072 -25.403  1.00  0.25
ATOM   4742  CA  SER A 532      50.104 -21.668 -26.631  1.00  1.09
ATOM   4743  CB  SER A 532      51.083 -21.203 -27.671  1.00  1.37
ATOM   4744  C   SER A 532      49.237 -22.822 -27.180  1.00  1.43
ATOM   4745  O   SER A 532      48.358 -22.627 -28.040  1.00  3.42
ATOM   4746  OG  SER A 532      51.880 -22.283 -28.112  1.00  1.85
ATOM   4747  H   THR A 533      50.109 -24.096 -26.030  1.00  1.27
ATOM   4748  N   THR A 533      49.443 -23.977 -26.679  1.00  2.71
ATOM   4749  CA  THR A 533      48.720 -25.054 -27.102  1.00  2.80
ATOM   4750  CB  THR A 533      49.452 -26.352 -26.703  1.00  4.12
ATOM   4751  C   THR A 533      47.418 -25.031 -26.408  1.00  0.06
ATOM   4752  O   THR A 533      47.359 -25.030 -25.120  1.00  4.18
ATOM   4753  CG2 THR A 533      48.670 -27.599 -27.163  1.00  1.27
ATOM   4754  OG1 THR A 533      50.741 -26.356 -27.320  1.00  4.94
ATOM   4755  H   ARG A 534      46.499 -24.881 -28.079  1.00  2.89
ATOM   4756  N   ARG A 534      46.385 -25.004 -27.157  1.00  1.21
ATOM   4757  CA  ARG A 534      45.077 -25.070 -26.609  1.00  2.31
ATOM   4758  CB  ARG A 534      43.977 -24.785 -27.654  1.00  0.97
ATOM   4759  C   ARG A 534      44.854 -26.384 -26.032  1.00  1.80
ATOM   4760  O   ARG A 534      45.155 -27.447 -26.680  1.00  2.74
ATOM   4761  CG  ARG A 534      42.562 -24.720 -27.029  1.00  0.75
ATOM   4762  CD  ARG A 534      41.476 -24.421 -28.074  1.00  0.88
ATOM   4763  NE  ARG A 534      41.308 -25.537 -29.036  1.00  0.98
ATOM   4764  HE  ARG A 534      41.756 -26.352 -28.848  1.00  3.06
ATOM   4765  CZ  ARG A 534      40.578 -25.474 -30.138  1.00  0.81
ATOM   4766  NH1 ARG A 534      39.954 -24.339 -30.486  1.00  1.31
ATOM   4767  NH2 ARG A 534      40.459 -26.536 -30.888  1.00  0.57
ATOM   4768  H   ARG A 535      44.149 -25.567 -24.348  1.00  0.19
ATOM   4769  N   ARG A 535      44.305 -26.418 -24.863  1.00  1.19
ATOM   4770  CA  ARG A 535      43.991 -27.695 -24.288  1.00  4.48
ATOM   4771  CB  ARG A 535      44.855 -27.985 -23.144  1.00  0.08
ATOM   4772  C   ARG A 535      42.549 -27.805 -23.899  1.00  2.58
ATOM   4773  O   ARG A 535      42.008 -26.920 -23.357  1.00  2.70
ATOM   4774  CG  ARG A 535      46.316 -28.123 -23.497  1.00  2.59
ATOM   4775  CD  ARG A 535      47.153 -28.536 -22.270  1.00  3.78
ATOM   4776  NE  ARG A 535      48.592 -28.608 -22.581  1.00  1.72
ATOM   4777  HE  ARG A 535      48.918 -29.419 -22.955  1.00  0.26
ATOM   4778  CZ  ARG A 535      49.481 -27.609 -22.397  1.00  3.20
ATOM   4779  NH1 ARG A 535      49.106 -26.461 -21.813  1.00  2.77
ATOM   4780  NH2 ARG A 535      50.733 -27.749 -22.818  1.00  2.30
ATOM   4781  H   ILE A 536      42.468 -29.691 -24.487  1.00  0.48
ATOM   4782  N   ILE A 536      41.945 -28.962 -24.176  1.00  2.91
ATOM   4783  CA  ILE A 536      40.554 -29.142 -23.937  1.00  2.14
ATOM   4784  CB  ILE A 536      39.837 -29.361 -25.231  1.00  2.21
ATOM   4785  C   ILE A 536      40.397 -30.287 -23.092  1.00  0.19
ATOM   4786  O   ILE A 536      40.817 -31.324 -23.495  1.00  4.09
ATOM   4787  CG1 ILE A 536      40.069 -28.202 -26.158  1.00  2.23
ATOM   4788  CD1 ILE A 536      39.559 -28.451 -27.527  1.00  3.77
ATOM   4789  CG2 ILE A 536      38.346 -29.563 -25.007  1.00  2.44
ATOM   4790  H   VAL A 537      39.441 -29.196 -21.800  1.00  4.32
ATOM   4791  N   VAL A 537      39.777 -30.066 -21.957  1.00  2.41
ATOM   4792  CA  VAL A 537      39.565 -31.047 -20.935  1.00  1.76
ATOM   4793  CB  VAL A 537      40.288 -30.613 -19.738  1.00  2.80
ATOM   4794  C   VAL A 537      38.061 -31.149 -20.661  1.00  0.89
ATOM   4795  O   VAL A 537      37.374 -30.143 -20.490  1.00  1.62
ATOM   4796  CG1 VAL A 537      40.063 -31.517 -18.628  1.00  3.82
ATOM   4797  CG2 VAL A 537      41.738 -30.555 -20.048  1.00  3.76
ATOM   4798  H   GLN A 538      38.107 -33.073 -20.921  1.00  1.38
ATOM   4799  N   GLN A 538      37.547 -32.300 -20.698  1.00  2.14
ATOM   4800  CA  GLN A 538      36.130 -32.478 -20.435  1.00  0.25
ATOM   4801  CB  GLN A 538      35.463 -33.321 -21.532  1.00  0.68
ATOM   4802  C   GLN A 538      35.889 -33.089 -19.155  1.00  1.29
ATOM   4803  O   GLN A 538      36.510 -34.124 -18.807  1.00  4.49
ATOM   4804  CG  GLN A 538      33.942 -33.588 -21.332  1.00  3.54
ATOM   4805  CD  GLN A 538      33.327 -34.328 -22.515  1.00  1.48
ATOM   4806  NE2 GLN A 538      32.154 -34.915 -22.330  1.00  4.76
ATOM   4807 HE21 GLN A 538      31.743 -34.841 -21.484  1.00  0.73
ATOM   4808 HE22 GLN A 538      31.760 -35.403 -23.035  1.00  0.60
ATOM   4809  OE1 GLN A 538      33.918 -34.368 -23.598  1.00  3.32
ATOM   4810  H   VAL A 539      34.643 -31.593 -18.669  1.00  4.49
ATOM   4811  N   VAL A 539      35.029 -32.456 -18.374  1.00  4.52
ATOM   4812  CA  VAL A 539      34.598 -33.047 -17.123  1.00  4.56
ATOM   4813  CB  VAL A 539      34.999 -32.234 -15.912  1.00  4.15
ATOM   4814  C   VAL A 539      33.077 -33.173 -17.228  1.00  1.54
ATOM   4815  O   VAL A 539      32.360 -32.207 -17.538  1.00  0.46
ATOM   4816  CG1 VAL A 539      34.516 -32.920 -14.569  1.00  2.77
ATOM   4817  CG2 VAL A 539      36.476 -32.032 -15.896  1.00  3.19
ATOM   4818  H   GLY A 540      33.107 -35.031 -16.827  1.00  4.04
ATOM   4819  N   GLY A 540      32.579 -34.303 -17.076  1.00  2.74
ATOM   4820  CA  GLY A 540      31.178 -34.455 -17.262  1.00  4.46
ATOM   4821  C   GLY A 540      30.769 -34.052 -18.688  1.00  0.19
ATOM   4822  O   GLY A 540      31.364 -34.486 -19.639  1.00  2.39
ATOM   4823  H   ASP A 541      29.228 -33.076 -18.013  1.00  2.97
ATOM   4824  N   ASP A 541      29.711 -33.280 -18.800  1.00  4.19
ATOM   4825  CA  ASP A 541      29.225 -32.735 -20.078  1.00  2.33
ATOM   4826  CB  ASP A 541      27.710 -32.567 -19.968  1.00  3.69
ATOM   4827  C   ASP A 541      29.918 -31.316 -20.363  1.00  1.03
ATOM   4828  O   ASP A 541      29.749 -30.666 -21.460  1.00  0.98
ATOM   4829  CG  ASP A 541      26.950 -33.909 -19.881  1.00  3.21
ATOM   4830  OD1 ASP A 541      27.522 -34.967 -20.261  1.00  4.92
ATOM   4831  OD2 ASP A 541      25.793 -33.910 -19.407  1.00  2.23
ATOM   4832  H   LEU A 542      31.000 -31.453 -18.650  1.00  4.80
ATOM   4833  N   LEU A 542      30.730 -30.874 -19.457  1.00  0.26
ATOM   4834  CA  LEU A 542      31.257 -29.665 -19.605  1.00  1.71
ATOM   4835  CB  LEU A 542      31.408 -28.967 -18.275  1.00  2.36
ATOM   4836  C   LEU A 542      32.549 -29.758 -20.215  1.00  2.01
ATOM   4837  O   LEU A 542      33.530 -30.320 -19.610  1.00  0.05
ATOM   4838  CG  LEU A 542      31.967 -27.594 -18.368  1.00  3.97
ATOM   4839  CD1 LEU A 542      31.016 -26.733 -19.155  1.00  3.91
ATOM   4840  CD2 LEU A 542      32.203 -27.023 -16.991  1.00  4.26
ATOM   4841  H   ARG A 543      31.843 -28.764 -21.796  1.00  3.71
ATOM   4842  N   ARG A 543      32.634 -29.170 -21.398  1.00  4.80
ATOM   4843  CA  ARG A 543      33.850 -29.087 -22.068  1.00  0.15
ATOM   4844  CB  ARG A 543      33.611 -29.051 -23.588  1.00  1.52
ATOM   4845  C   ARG A 543      34.563 -27.842 -21.599  1.00  0.47
ATOM   4846  O   ARG A 543      33.973 -26.785 -21.563  1.00  1.70
ATOM   4847  CG  ARG A 543      33.023 -30.377 -24.130  1.00  2.85
ATOM   4848  CD  ARG A 543      32.916 -30.378 -25.668  1.00  1.35
ATOM   4849  NE  ARG A 543      31.977 -29.391 -26.142  1.00  2.91
ATOM   4850  HE  ARG A 543      31.525 -28.877 -25.483  1.00  2.96
ATOM   4851  CZ  ARG A 543      31.683 -29.133 -27.412  1.00  2.64
ATOM   4852  NH1 ARG A 543      32.271 -29.754 -28.369  1.00  4.49
ATOM   4853  NH2 ARG A 543      30.763 -28.235 -27.705  1.00  3.79
ATOM   4854  H   VAL A 544      36.189 -28.817 -21.186  1.00  4.43
ATOM   4855  N   VAL A 544      35.804 -27.972 -21.212  1.00  0.80
ATOM   4856  CA  VAL A 544      36.557 -26.852 -20.753  1.00  0.43
ATOM   4857  CB  VAL A 544      37.058 -27.077 -19.299  1.00  2.93
ATOM   4858  C   VAL A 544      37.723 -26.629 -21.684  1.00  0.59
ATOM   4859  O   VAL A 544      38.492 -27.546 -21.963  1.00  1.42
ATOM   4860  CG1 VAL A 544      37.886 -25.890 -18.817  1.00  1.95
ATOM   4861  CG2 VAL A 544      35.869 -27.295 -18.363  1.00  0.44
ATOM   4862  H   PHE A 545      37.129 -24.773 -22.006  1.00  3.24
ATOM   4863  N   PHE A 545      37.826 -25.425 -22.190  1.00  0.12
ATOM   4864  CA  PHE A 545      38.930 -25.043 -23.048  1.00  2.60
ATOM   4865  CB  PHE A 545      38.341 -24.244 -24.179  1.00  2.02
ATOM   4866  C   PHE A 545      39.929 -24.153 -22.253  1.00  1.71
ATOM   4867  O   PHE A 545      39.567 -23.140 -21.694  1.00  3.32
ATOM   4868  CG  PHE A 545      37.524 -25.066 -25.112  1.00  0.76
ATOM   4869  CD1 PHE A 545      36.264 -25.498 -24.747  1.00  1.49
ATOM   4870  CE1 PHE A 545      35.527 -26.320 -25.587  1.00  2.09
ATOM   4871  CZ  PHE A 545      36.028 -26.658 -26.817  1.00  0.94
ATOM   4872  CD2 PHE A 545      37.970 -25.337 -26.372  1.00  4.24
ATOM   4873  CE2 PHE A 545      37.207 -26.109 -27.246  1.00  1.37
ATOM   4874  H   LEU A 546      41.402 -25.343 -22.779  1.00  4.21
ATOM   4875  N   LEU A 546      41.191 -24.560 -22.285  1.00  4.98
ATOM   4876  CA  LEU A 546      42.289 -23.864 -21.604  1.00  1.16
ATOM   4877  CB  LEU A 546      43.138 -24.911 -20.820  1.00  1.04
ATOM   4878  C   LEU A 546      43.104 -23.195 -22.646  1.00  0.13
ATOM   4879  O   LEU A 546      43.810 -23.900 -23.467  1.00  4.52
ATOM   4880  CG  LEU A 546      42.307 -26.028 -20.145  1.00  3.82
ATOM   4881  CD1 LEU A 546      43.220 -27.086 -19.529  1.00  3.56
ATOM   4882  CD2 LEU A 546      41.436 -25.403 -19.101  1.00  3.45
ATOM   4883  H   LEU A 547      42.425 -21.471 -21.986  1.00  0.73
ATOM   4884  N   LEU A 547      42.949 -21.865 -22.668  1.00  3.69
ATOM   4885  CA  LEU A 547      43.565 -20.940 -23.700  1.00  0.45
ATOM   4886  CB  LEU A 547      42.420 -20.045 -24.208  1.00  4.58
ATOM   4887  C   LEU A 547      44.666 -19.935 -23.080  1.00  3.95
ATOM   4888  O   LEU A 547      44.547 -19.450 -21.866  1.00  3.35
ATOM   4889  CG  LEU A 547      41.794 -20.391 -25.537  1.00  3.51
ATOM   4890  CD1 LEU A 547      41.090 -21.744 -25.433  1.00  0.10
ATOM   4891  CD2 LEU A 547      40.779 -19.294 -25.926  1.00  1.13
ATOM   4892  H   ASP A 548      45.860 -19.975 -24.662  1.00  1.02
ATOM   4893  N   ASP A 548      45.690 -19.576 -23.827  1.00  4.56
ATOM   4894  CA  ASP A 548      46.553 -18.576 -23.291  1.00  1.18
ATOM   4895  CB  ASP A 548      48.113 -18.753 -23.722  1.00  4.87
ATOM   4896  C   ASP A 548      45.944 -17.183 -23.666  1.00  3.90
ATOM   4897  O   ASP A 548      44.979 -17.102 -24.468  1.00  2.29
ATOM   4898  CG  ASP A 548      48.460 -18.318 -25.149  1.00  0.67
ATOM   4899  OD1 ASP A 548      47.612 -17.772 -25.806  1.00  2.57
ATOM   4900  OD2 ASP A 548      49.635 -18.505 -25.584  1.00  4.00
ATOM   4901  H   ARG A 549      47.297 -16.226 -22.677  1.00  2.72
ATOM   4902  N   ARG A 549      46.511 -16.140 -23.208  1.00  1.57
ATOM   4903  CA  ARG A 549      45.953 -14.835 -23.456  1.00  4.22
ATOM   4904  CB  ARG A 549      46.719 -13.785 -22.679  1.00  0.88
ATOM   4905  C   ARG A 549      45.950 -14.551 -24.873  1.00  0.12
ATOM   4906  O   ARG A 549      44.935 -14.138 -25.430  1.00  1.31
ATOM   4907  CG  ARG A 549      46.162 -12.399 -22.783  1.00  1.48
ATOM   4908  CD  ARG A 549      46.844 -11.459 -21.770  1.00  0.52
ATOM   4909  NE  ARG A 549      48.244 -11.252 -22.042  1.00  3.16
ATOM   4910  HE  ARG A 549      48.577 -11.555 -22.880  1.00  0.70
ATOM   4911  CZ  ARG A 549      49.113 -10.632 -21.212  1.00  2.92
ATOM   4912  NH1 ARG A 549      48.700 -10.179 -19.991  1.00  3.06
ATOM   4913  NH2 ARG A 549      50.389 -10.514 -21.556  1.00  0.42
ATOM   4914  H   ASN A 550      47.733 -15.275 -25.086  1.00  2.06
ATOM   4915  N   ASN A 550      47.018 -14.850 -25.525  1.00  1.22
ATOM   4916  CA  ASN A 550      47.118 -14.522 -26.859  1.00  4.95
ATOM   4917  CB  ASN A 550      48.516 -14.694 -27.337  1.00  0.67
ATOM   4918  C   ASN A 550      46.122 -15.257 -27.682  1.00  2.34
ATOM   4919  O   ASN A 550      45.474 -14.671 -28.519  1.00  0.16
ATOM   4920  CG  ASN A 550      49.395 -13.602 -26.770  1.00  0.57
ATOM   4921  ND2 ASN A 550      50.673 -13.911 -26.551  1.00  1.66
ATOM   4922 HD21 ASN A 550      50.971 -14.776 -26.769  1.00  3.44
ATOM   4923 HD22 ASN A 550      51.246 -13.269 -26.162  1.00  4.79
ATOM   4924  OD1 ASN A 550      48.909 -12.478 -26.481  1.00  0.27
ATOM   4925  H   SER A 551      46.307 -16.889 -26.668  1.00  2.36
ATOM   4926  N   SER A 551      45.902 -16.507 -27.387  1.00  2.27
ATOM   4927  CA  SER A 551      44.989 -17.286 -28.141  1.00  1.76
ATOM   4928  CB  SER A 551      44.978 -18.697 -27.589  1.00  1.14
ATOM   4929  C   SER A 551      43.613 -16.726 -27.977  1.00  3.48
ATOM   4930  O   SER A 551      42.855 -16.607 -28.960  1.00  1.78
ATOM   4931  OG  SER A 551      46.243 -19.311 -27.762  1.00  2.04
ATOM   4932  H   ALA A 552      43.930 -16.308 -26.069  1.00  4.82
ATOM   4933  N   ALA A 552      43.290 -16.296 -26.717  1.00  2.00
ATOM   4934  CA  ALA A 552      41.963 -15.772 -26.379  1.00  1.83
ATOM   4935  CB  ALA A 552      41.872 -15.476 -24.884  1.00  3.17
ATOM   4936  C   ALA A 552      41.703 -14.548 -27.180  1.00  0.15
ATOM   4937  O   ALA A 552      40.534 -14.316 -27.667  1.00  2.55
ATOM   4938  H   TYR A 553      43.604 -14.048 -27.188  1.00  2.28
ATOM   4939  N   TYR A 553      42.768 -13.769 -27.430  1.00  2.17
ATOM   4940  CA  TYR A 553      42.630 -12.546 -28.121  1.00  4.99
ATOM   4941  CB  TYR A 553      43.953 -11.792 -28.291  1.00  2.00
ATOM   4942  C   TYR A 553      41.982 -12.779 -29.541  1.00  3.41
ATOM   4943  O   TYR A 553      41.462 -11.808 -30.150  1.00  3.94
ATOM   4944  CG  TYR A 553      44.511 -11.101 -27.009  1.00  4.41
ATOM   4945  CD1 TYR A 553      43.672 -10.657 -25.974  1.00  2.18
ATOM   4946  CE1 TYR A 553      44.193  -9.983 -24.867  1.00  1.06
ATOM   4947  CZ  TYR A 553      45.568  -9.677 -24.827  1.00  4.27
ATOM   4948  CD2 TYR A 553      45.901 -10.844 -26.900  1.00  0.39
ATOM   4949  CE2 TYR A 553      46.425 -10.160 -25.805  1.00  2.02
ATOM   4950  OH  TYR A 553      46.091  -8.989 -23.732  1.00  0.53
ATOM   4951  H   ASN A 554      42.473 -14.719 -29.591  1.00  0.50
ATOM   4952  N   ASN A 554      42.059 -14.034 -30.084  1.00  1.37
ATOM   4953  CA  ASN A 554      41.499 -14.362 -31.459  1.00  3.10
ATOM   4954  CB  ASN A 554      42.463 -15.297 -32.179  1.00  2.82
ATOM   4955  C   ASN A 554      40.037 -15.037 -31.405  1.00  2.12
ATOM   4956  O   ASN A 554      39.523 -15.516 -32.432  1.00  2.80
ATOM   4957  CG  ASN A 554      43.770 -14.632 -32.445  1.00  0.83
ATOM   4958  ND2 ASN A 554      44.840 -15.316 -32.162  1.00  2.19
ATOM   4959 HD21 ASN A 554      44.740 -16.178 -31.796  1.00  1.60
ATOM   4960 HD22 ASN A 554      45.689 -14.947 -32.343  1.00  4.92
ATOM   4961  OD1 ASN A 554      43.816 -13.465 -32.851  1.00  0.14
ATOM   4962  H   TYR A 555      39.766 -14.589 -29.510  1.00  0.79
ATOM   4963  N   TYR A 555      39.382 -15.010 -30.262  1.00  3.31
ATOM   4964  CA  TYR A 555      38.064 -15.630 -30.137  1.00  0.70
ATOM   4965  CB  TYR A 555      38.077 -16.621 -28.959  1.00  2.13
ATOM   4966  C   TYR A 555      36.996 -14.638 -29.904  1.00  4.49
ATOM   4967  O   TYR A 555      37.224 -13.648 -29.247  1.00  2.38
ATOM   4968  CG  TYR A 555      38.816 -17.866 -29.229  1.00  1.23
ATOM   4969  CD1 TYR A 555      40.173 -17.936 -29.072  1.00  2.14
ATOM   4970  CE1 TYR A 555      40.876 -19.121 -29.347  1.00  4.06
ATOM   4971  CZ  TYR A 555      40.181 -20.252 -29.716  1.00  2.55
ATOM   4972  CD2 TYR A 555      38.139 -19.014 -29.593  1.00  1.16
ATOM   4973  CE2 TYR A 555      38.826 -20.224 -29.820  1.00  1.50
ATOM   4974  OH  TYR A 555      40.865 -21.422 -29.984  1.00  2.71
ATOM   4975  H   TRP A 556      35.686 -15.663 -31.004  1.00  2.29
ATOM   4976  N   TRP A 556      35.787 -14.904 -30.447  1.00  2.70
ATOM   4977  CA  TRP A 556      34.604 -14.053 -30.177  1.00  3.78
ATOM   4978  CB  TRP A 556      34.404 -12.846 -31.194  1.00  4.89
ATOM   4979  C   TRP A 556      33.359 -14.896 -30.052  1.00  4.52
ATOM   4980  O   TRP A 556      33.285 -15.978 -30.639  1.00  1.81
ATOM   4981  CG  TRP A 556      33.261 -11.908 -30.781  1.00  4.88
ATOM   4982  CD1 TRP A 556      33.252 -11.156 -29.645  1.00  3.28
ATOM   4983  NE1 TRP A 556      32.101 -10.421 -29.578  1.00  0.12
ATOM   4984  HE1 TRP A 556      31.876  -9.820 -28.876  1.00  0.63
ATOM   4985  CD2 TRP A 556      32.071 -11.535 -31.518  1.00  4.69
ATOM   4986  CE2 TRP A 556      31.339 -10.675 -30.699  1.00  0.08
ATOM   4987  CE3 TRP A 556      31.575 -11.863 -32.724  1.00  2.98
ATOM   4988  CZ3 TRP A 556      30.395 -11.283 -33.128  1.00  0.90
ATOM   4989  CH2 TRP A 556      29.693 -10.442 -32.286  1.00  4.70
ATOM   4990  CZ2 TRP A 556      30.125 -10.165 -31.072  1.00  2.69
ATOM   4991  H   VAL A 557      32.509 -13.706 -28.728  1.00  0.12
ATOM   4992  N   VAL A 557      32.405 -14.489 -29.234  1.00  2.54
ATOM   4993  CA  VAL A 557      31.246 -15.216 -29.177  1.00  1.64
ATOM   4994  CB  VAL A 557      31.133 -15.550 -27.761  1.00  0.74
ATOM   4995  C   VAL A 557      29.967 -14.351 -29.644  1.00  4.90
ATOM   4996  O   VAL A 557      29.325 -13.600 -28.828  1.00  4.48
ATOM   4997  CG1 VAL A 557      29.924 -16.385 -27.446  1.00  1.90
ATOM   4998  CG2 VAL A 557      32.446 -16.206 -27.275  1.00  4.73
ATOM   4999  N   PRO A 558      29.625 -14.434 -30.995  1.00  3.07
ATOM   5000  CA  PRO A 558      28.481 -13.736 -31.587  1.00  2.40
ATOM   5001  CB  PRO A 558      28.686 -13.945 -33.080  1.00  0.22
ATOM   5002  C   PRO A 558      27.141 -14.230 -31.185  1.00  4.05
ATOM   5003  O   PRO A 558      26.942 -15.470 -30.919  1.00  1.32
ATOM   5004  CG  PRO A 558      29.422 -15.197 -33.149  1.00  0.80
ATOM   5005  CD  PRO A 558      30.383 -15.085 -32.022  1.00  1.72
ATOM   5006  H   GLU A 559      26.395 -12.421 -31.392  1.00  2.86
ATOM   5007  N   GLU A 559      26.173 -13.317 -31.187  1.00  3.25
ATOM   5008  CA  GLU A 559      24.848 -13.640 -30.899  1.00  3.00
ATOM   5009  CB  GLU A 559      24.065 -12.296 -30.639  1.00  2.07
ATOM   5010  C   GLU A 559      24.278 -14.329 -32.139  1.00  3.78
ATOM   5011  O   GLU A 559      24.556 -13.885 -33.286  1.00  0.19
ATOM   5012  CG  GLU A 559      24.625 -11.426 -29.481  1.00  2.81
ATOM   5013  CD  GLU A 559      24.427 -11.985 -28.087  1.00  2.70
ATOM   5014  OE1 GLU A 559      23.604 -12.859 -27.905  1.00  1.57
ATOM   5015  OE2 GLU A 559      25.099 -11.476 -27.139  1.00  3.60
ATOM   5016  H   LEU A 560      23.442 -15.746 -31.100  1.00  2.32
ATOM   5017  N   LEU A 560      23.571 -15.397 -31.968  1.00  3.38
ATOM   5018  CA  LEU A 560      22.943 -16.037 -33.098  1.00  3.19
ATOM   5019  CB  LEU A 560      23.360 -17.528 -33.184  1.00  1.04
ATOM   5020  C   LEU A 560      21.381 -15.885 -33.039  1.00  1.46
ATOM   5021  O   LEU A 560      20.709 -16.515 -32.218  1.00  1.64
ATOM   5022  CG  LEU A 560      23.120 -18.244 -34.556  1.00  3.81
ATOM   5023  CD1 LEU A 560      24.063 -19.401 -34.740  1.00  0.25
ATOM   5024  CD2 LEU A 560      21.697 -18.742 -34.677  1.00  1.81
ATOM   5025  N   PRO A 561      20.825 -15.080 -33.935  1.00  3.99
ATOM   5026  CA  PRO A 561      19.412 -14.850 -33.997  1.00  0.16
ATOM   5027  CB  PRO A 561      19.329 -13.595 -34.747  1.00  1.33
ATOM   5028  C   PRO A 561      18.755 -15.890 -34.785  1.00  3.35
ATOM   5029  O   PRO A 561      18.161 -15.586 -35.710  1.00  3.19
ATOM   5030  CG  PRO A 561      20.384 -13.775 -35.774  1.00  1.57
ATOM   5031  CD  PRO A 561      21.504 -14.388 -35.005  1.00  0.50
ATOM   5032  H   THR A 562      19.172 -17.290 -33.511  1.00  2.76
ATOM   5033  N   THR A 562      18.811 -17.112 -34.357  1.00  0.16
ATOM   5034  CA  THR A 562      18.295 -18.248 -35.169  1.00  3.98
ATOM   5035  CB  THR A 562      16.831 -18.560 -34.877  1.00  0.65
ATOM   5036  C   THR A 562      18.379 -17.911 -36.635  1.00  3.50
ATOM   5037  O   THR A 562      19.468 -17.831 -37.196  1.00  0.00
ATOM   5038  CG2 THR A 562      16.678 -19.196 -33.499  1.00  2.52
ATOM   5039  OG1 THR A 562      16.058 -17.336 -34.920  1.00  3.48
ATOM   5040  H   GLU A 563      16.451 -17.733 -36.744  1.00  3.02
ATOM   5041  N   GLU A 563      17.252 -17.672 -37.242  1.00  1.99
ATOM   5042  CA  GLU A 563      17.158 -17.344 -38.661  1.00  2.12
ATOM   5043  CB  GLU A 563      16.003 -18.135 -39.286  1.00  0.28
ATOM   5044  C   GLU A 563      16.945 -15.845 -38.857  1.00  0.22
ATOM   5045  O   GLU A 563      16.207 -15.214 -38.108  1.00  4.19
ATOM   5046  CG  GLU A 563      16.240 -19.655 -39.269  1.00  3.70
ATOM   5047  CD  GLU A 563      15.079 -20.454 -39.820  1.00  2.48
ATOM   5048  OE1 GLU A 563      14.004 -19.845 -40.096  1.00  5.00
ATOM   5049  OE2 GLU A 563      15.201 -21.697 -39.941  1.00  3.83
ATOM   5050  H   GLY A 564      17.918 -15.867 -40.493  1.00  3.01
ATOM   5051  N   GLY A 564      17.499 -15.321 -39.862  1.00  3.71
ATOM   5052  CA  GLY A 564      17.472 -13.924 -40.069  1.00  1.39
ATOM   5053  C   GLY A 564      18.823 -13.364 -39.841  1.00  2.53
ATOM   5054  O   GLY A 564      19.726 -14.089 -39.310  1.00  1.66
ATOM   5055  H   THR A 565      18.332 -11.507 -40.444  1.00  4.64
ATOM   5056  N   THR A 565      19.034 -12.057 -40.155  1.00  2.45
ATOM   5057  CA  THR A 565      20.386 -11.528 -40.083  1.00  3.37
ATOM   5058  CB  THR A 565      20.756 -10.916 -41.381  1.00  2.25
ATOM   5059  C   THR A 565      20.678 -10.538 -38.963  1.00  1.58
ATOM   5060  O   THR A 565      21.850 -10.345 -38.649  1.00  3.26
ATOM   5061  CG2 THR A 565      20.569 -11.954 -42.501  1.00  1.44
ATOM   5062  OG1 THR A 565      19.863  -9.801 -41.613  1.00  4.31
ATOM   5063  H   SER A 566      18.788  -9.969 -38.598  1.00  4.70
ATOM   5064  N   SER A 566      19.681  -9.897 -38.324  1.00  2.23
ATOM   5065  CA  SER A 566      20.048  -9.042 -37.178  1.00  1.37
ATOM   5066  CB  SER A 566      18.921  -8.099 -36.752  1.00  0.30
ATOM   5067  C   SER A 566      20.430  -9.923 -36.043  1.00  3.90
ATOM   5068  O   SER A 566      19.696 -10.788 -35.684  1.00  0.36
ATOM   5069  OG  SER A 566      19.319  -7.314 -35.499  1.00  3.47
ATOM   5070  N   PRO A 567      21.531  -9.666 -35.431  1.00  1.37
ATOM   5071  CA  PRO A 567      21.985 -10.480 -34.315  1.00  3.31
ATOM   5072  CB  PRO A 567      23.370  -9.981 -34.062  1.00  4.25
ATOM   5073  C   PRO A 567      21.108 -10.397 -33.085  1.00  0.51
ATOM   5074  O   PRO A 567      21.165 -11.320 -32.188  1.00  4.06
ATOM   5075  CG  PRO A 567      23.315  -8.567 -34.551  1.00  2.32
ATOM   5076  CD  PRO A 567      22.486  -8.610 -35.755  1.00  2.19
ATOM   5077  H   GLY A 568      20.161  -8.778 -33.757  1.00  4.98
ATOM   5078  N   GLY A 568      20.249  -9.346 -33.022  1.00  3.43
ATOM   5079  CA  GLY A 568      19.415  -9.115 -31.815  1.00  2.40
ATOM   5080  C   GLY A 568      20.122  -8.208 -30.776  1.00  1.96
ATOM   5081  O   GLY A 568      21.268  -7.899 -30.936  1.00  1.93
ATOM   5082  H   PHE A 569      18.625  -8.283 -29.505  1.00  2.97
ATOM   5083  N   PHE A 569      19.458  -7.871 -29.686  1.00  0.75
ATOM   5084  CA  PHE A 569      20.007  -6.869 -28.711  1.00  0.26
ATOM   5085  CB  PHE A 569      18.930  -6.048 -28.229  1.00  4.33
ATOM   5086  C   PHE A 569      20.780  -7.393 -27.520  1.00  4.34
ATOM   5087  O   PHE A 569      21.212  -6.561 -26.653  1.00  0.84
ATOM   5088  CG  PHE A 569      18.428  -5.135 -29.209  1.00  2.73
ATOM   5089  CD1 PHE A 569      17.355  -5.454 -29.958  1.00  3.80
ATOM   5090  CE1 PHE A 569      16.883  -4.593 -30.888  1.00  2.43
ATOM   5091  CZ  PHE A 569      17.469  -3.342 -31.033  1.00  4.23
ATOM   5092  CD2 PHE A 569      19.044  -3.934 -29.417  1.00  1.37
ATOM   5093  CE2 PHE A 569      18.535  -3.029 -30.319  1.00  1.65
ATOM   5094  H   SER A 570      20.703  -9.228 -28.142  1.00  2.78
ATOM   5095  N   SER A 570      21.011  -8.672 -27.456  1.00  2.15
ATOM   5096  CA  SER A 570      21.777  -9.276 -26.332  1.00  2.32
ATOM   5097  CB  SER A 570      22.967  -8.436 -25.959  1.00  0.62
ATOM   5098  C   SER A 570      20.997  -9.493 -25.119  1.00  3.66
ATOM   5099  O   SER A 570      21.275  -8.862 -24.076  1.00  3.19
ATOM   5100  OG  SER A 570      23.992  -9.224 -25.245  1.00  1.29
ATOM   5101  H   THR A 571      19.749 -10.656 -26.021  1.00  0.37
ATOM   5102  N   THR A 571      20.020 -10.307 -25.194  1.00  1.02
ATOM   5103  CA  THR A 571      19.337 -10.657 -24.032  1.00  3.10
ATOM   5104  CB  THR A 571      17.863 -11.073 -24.292  1.00  4.65
ATOM   5105  C   THR A 571      20.045 -11.800 -23.520  1.00  1.14
ATOM   5106  O   THR A 571      20.766 -12.466 -24.304  1.00  3.75
ATOM   5107  CG2 THR A 571      17.075  -9.946 -24.980  1.00  3.15
ATOM   5108  OG1 THR A 571      17.833 -12.273 -25.121  1.00  0.60
ATOM   5109  H   SER A 572      19.276 -11.667 -21.732  1.00  1.28
ATOM   5110  N   SER A 572      19.874 -12.131 -22.282  1.00  2.95
ATOM   5111  CA  SER A 572      20.616 -13.208 -21.756  1.00  2.34
ATOM   5112  CB  SER A 572      20.520 -13.240 -20.233  1.00  3.32
ATOM   5113  C   SER A 572      20.172 -14.509 -22.353  1.00  1.92
ATOM   5114  O   SER A 572      20.970 -15.391 -22.560  1.00  3.99
ATOM   5115  OG  SER A 572      19.205 -13.501 -19.818  1.00  3.98
ATOM   5116  H   LYS A 573      18.319 -13.911 -22.619  1.00  2.93
ATOM   5117  N   LYS A 573      18.938 -14.622 -22.741  1.00  3.01
ATOM   5118  CA  LYS A 573      18.509 -15.875 -23.341  1.00  3.58
ATOM   5119  CB  LYS A 573      16.955 -15.836 -23.570  1.00  1.86
ATOM   5120  C   LYS A 573      19.273 -16.051 -24.677  1.00  3.76
ATOM   5121  O   LYS A 573      19.874 -17.098 -24.925  1.00  1.49
ATOM   5122  CG  LYS A 573      16.142 -15.811 -22.260  1.00  1.97
ATOM   5123  CD  LYS A 573      14.616 -15.775 -22.510  1.00  2.06
ATOM   5124  CE  LYS A 573      13.820 -15.703 -21.187  1.00  4.01
ATOM   5125  NZ  LYS A 573      12.350 -15.646 -21.423  1.00  2.76
ATOM   5126  H   THR A 574      18.992 -14.163 -25.211  1.00  3.87
ATOM   5127  N   THR A 574      19.360 -14.974 -25.481  1.00  0.75
ATOM   5128  CA  THR A 574      20.055 -15.032 -26.788  1.00  0.27
ATOM   5129  CB  THR A 574      19.928 -13.695 -27.584  1.00  3.07
ATOM   5130  C   THR A 574      21.481 -15.307 -26.581  1.00  0.00
ATOM   5131  O   THR A 574      22.084 -16.148 -27.259  1.00  4.51
ATOM   5132  CG2 THR A 574      20.675 -13.793 -28.910  1.00  3.52
ATOM   5133  OG1 THR A 574      18.543 -13.419 -27.845  1.00  2.84
ATOM   5134  H   THR A 575      21.491 -14.081 -25.121  1.00  2.88
ATOM   5135  N   THR A 575      22.017 -14.661 -25.636  1.00  0.98
ATOM   5136  CA  THR A 575      23.375 -14.793 -25.322  1.00  0.18
ATOM   5137  CB  THR A 575      23.789 -13.759 -24.244  1.00  1.24
ATOM   5138  C   THR A 575      23.700 -16.250 -24.909  1.00  2.84
ATOM   5139  O   THR A 575      24.679 -16.794 -25.348  1.00  0.37
ATOM   5140  CG2 THR A 575      25.232 -13.933 -23.846  1.00  0.14
ATOM   5141  OG1 THR A 575      23.582 -12.373 -24.816  1.00  3.00
ATOM   5142  H   ALA A 576      22.121 -16.486 -23.889  1.00  3.56
ATOM   5143  N   ALA A 576      22.857 -16.877 -24.146  1.00  3.51
ATOM   5144  CA  ALA A 576      23.089 -18.194 -23.744  1.00  2.75
ATOM   5145  CB  ALA A 576      21.955 -18.650 -22.820  1.00  4.59
ATOM   5146  C   ALA A 576      23.178 -19.097 -24.952  1.00  2.34
ATOM   5147  O   ALA A 576      24.063 -19.993 -24.999  1.00  0.83
ATOM   5148  H   SER A 577      21.674 -18.194 -25.877  1.00  4.42
ATOM   5149  N   SER A 577      22.323 -18.856 -25.966  1.00  4.20
ATOM   5150  CA  SER A 577      22.353 -19.682 -27.240  1.00  4.45
ATOM   5151  CB  SER A 577      21.088 -19.482 -28.040  1.00  4.39
ATOM   5152  C   SER A 577      23.569 -19.360 -28.185  1.00  3.95
ATOM   5153  O   SER A 577      23.798 -20.092 -29.172  1.00  3.25
ATOM   5154  OG  SER A 577      21.068 -18.206 -28.619  1.00  4.98
ATOM   5155  H   SER A 578      24.124 -17.801 -27.127  1.00  3.35
ATOM   5156  N   SER A 578      24.284 -18.277 -27.915  1.00  2.55
ATOM   5157  CA  SER A 578      25.395 -17.795 -28.835  1.00  2.66
ATOM   5158  CB  SER A 578      26.044 -16.555 -28.255  1.00  1.81
ATOM   5159  C   SER A 578      26.475 -18.839 -29.138  1.00  0.72
ATOM   5160  O   SER A 578      26.575 -19.811 -28.441  1.00  3.94
ATOM   5161  OG  SER A 578      25.060 -15.596 -27.965  1.00  0.65
ATOM   5162  H   ILE A 579      27.283 -17.711 -30.642  1.00  0.69
ATOM   5163  N   ILE A 579      27.361 -18.541 -30.205  1.00  2.70
ATOM   5164  CA  ILE A 579      28.450 -19.546 -30.709  1.00  3.56
ATOM   5165  CB  ILE A 579      28.399 -19.796 -32.179  1.00  3.37
ATOM   5166  C   ILE A 579      29.896 -19.084 -30.428  1.00  0.41
ATOM   5167  O   ILE A 579      30.311 -17.953 -30.819  1.00  4.74
ATOM   5168  CG1 ILE A 579      27.134 -20.413 -32.602  1.00  2.82
ATOM   5169  CD1 ILE A 579      27.028 -20.502 -34.123  1.00  4.77
ATOM   5170  CG2 ILE A 579      29.575 -20.671 -32.576  1.00  2.65
ATOM   5171  H   ILE A 580      30.458 -20.824 -29.598  1.00  1.69
ATOM   5172  N   ILE A 580      30.737 -19.956 -29.835  1.00  1.68
ATOM   5173  CA  ILE A 580      32.078 -19.524 -29.612  1.00  3.86
ATOM   5174  CB  ILE A 580      32.726 -20.218 -28.394  1.00  1.22
ATOM   5175  C   ILE A 580      32.854 -19.824 -30.935  1.00  0.42
ATOM   5176  O   ILE A 580      32.918 -21.023 -31.429  1.00  1.18
ATOM   5177  CG1 ILE A 580      31.875 -19.964 -27.131  1.00  3.92
ATOM   5178  CD1 ILE A 580      32.259 -20.813 -25.965  1.00  2.70
ATOM   5179  CG2 ILE A 580      34.143 -19.658 -28.171  1.00  3.99
ATOM   5180  H   VAL A 581      33.220 -17.818 -31.155  1.00  4.78
ATOM   5181  N   VAL A 581      33.374 -18.662 -31.568  1.00  3.76
ATOM   5182  CA  VAL A 581      34.137 -18.685 -32.958  1.00  0.73
ATOM   5183  CB  VAL A 581      33.312 -18.037 -34.127  1.00  2.28
ATOM   5184  C   VAL A 581      35.515 -18.026 -32.934  1.00  1.15
ATOM   5185  O   VAL A 581      35.669 -16.947 -32.411  1.00  1.73
ATOM   5186  CG1 VAL A 581      34.091 -18.074 -35.406  1.00  1.36
ATOM   5187  CG2 VAL A 581      31.962 -18.747 -34.294  1.00  2.60
ATOM   5188  H   LYS A 582      36.425 -19.599 -33.762  1.00  4.82
ATOM   5189  N   LYS A 582      36.545 -18.705 -33.452  1.00  1.50
ATOM   5190  CA  LYS A 582      37.865 -18.050 -33.583  1.00  4.72
ATOM   5191  CB  LYS A 582      38.988 -18.903 -33.056  1.00  3.90
ATOM   5192  C   LYS A 582      38.110 -17.744 -34.977  1.00  5.00
ATOM   5193  O   LYS A 582      38.113 -18.683 -35.816  1.00  0.19
ATOM   5194  CG  LYS A 582      40.404 -18.455 -33.523  1.00  4.27
ATOM   5195  CD  LYS A 582      41.437 -19.330 -32.881  1.00  3.92
ATOM   5196  CE  LYS A 582      41.322 -20.633 -33.443  1.00  0.46
ATOM   5197  NZ  LYS A 582      42.165 -21.653 -32.816  1.00  2.77
ATOM   5198  H   ALA A 583      38.198 -15.735 -34.664  1.00  3.26
ATOM   5199  N   ALA A 583      38.242 -16.398 -35.321  1.00  0.09
ATOM   5200  CA  ALA A 583      38.447 -16.030 -36.738  1.00  2.47
ATOM   5201  CB  ALA A 583      37.144 -16.260 -37.451  1.00  3.00
ATOM   5202  C   ALA A 583      38.873 -14.562 -36.998  1.00  3.59
ATOM   5203  O   ALA A 583      38.557 -13.683 -36.222  1.00  0.03
ATOM   5204  H   GLY A 584      39.990 -15.088 -38.528  1.00  2.33
ATOM   5205  N   GLY A 584      39.644 -14.352 -38.072  1.00  0.89
ATOM   5206  CA  GLY A 584      39.987 -12.984 -38.556  1.00  4.69
ATOM   5207  C   GLY A 584      40.586 -12.046 -37.591  1.00  1.45
ATOM   5208  O   GLY A 584      41.541 -12.352 -36.882  1.00  0.10
ATOM   5209  H   TYR A 585      39.373 -10.705 -38.257  1.00  4.82
ATOM   5210  N   TYR A 585      40.042 -10.874 -37.614  1.00  4.17
ATOM   5211  CA  TYR A 585      40.403  -9.805 -36.712  1.00  4.74
ATOM   5212  CB  TYR A 585      40.927  -8.642 -37.547  1.00  1.19
ATOM   5213  C   TYR A 585      39.184  -9.362 -36.019  1.00  1.12
ATOM   5214  O   TYR A 585      39.138  -9.183 -34.706  1.00  3.45
ATOM   5215  CG  TYR A 585      42.221  -8.893 -38.134  1.00  2.89
ATOM   5216  CD1 TYR A 585      42.353  -9.553 -39.368  1.00  5.00
ATOM   5217  CE1 TYR A 585      43.610  -9.862 -39.886  1.00  4.68
ATOM   5218  CZ  TYR A 585      44.726  -9.520 -39.180  1.00  3.32
ATOM   5219  CD2 TYR A 585      43.380  -8.413 -37.513  1.00  2.95
ATOM   5220  CE2 TYR A 585      44.618  -8.696 -38.021  1.00  4.52
ATOM   5221  OH  TYR A 585      45.965  -9.833 -39.678  1.00  0.62
ATOM   5222  H   LEU A 586      38.359  -9.137 -37.820  1.00  4.96
ATOM   5223  N   LEU A 586      38.214  -9.087 -36.789  1.00  3.90
ATOM   5224  CA  LEU A 586      36.865  -8.732 -36.212  1.00  2.94
ATOM   5225  CB  LEU A 586      36.419  -7.284 -36.536  1.00  3.87
ATOM   5226  C   LEU A 586      35.782  -9.738 -36.603  1.00  2.24
ATOM   5227  O   LEU A 586      35.694 -10.118 -37.749  1.00  3.00
ATOM   5228  CG  LEU A 586      37.464  -6.153 -36.450  1.00  2.51
ATOM   5229  CD1 LEU A 586      38.434  -6.224 -37.618  1.00  1.90
ATOM   5230  CD2 LEU A 586      36.738  -4.816 -36.432  1.00  0.78
ATOM   5231  H   LEU A 587      34.972  -9.859 -34.758  1.00  3.04
ATOM   5232  N   LEU A 587      34.888 -10.138 -35.658  1.00  0.31
ATOM   5233  CA  LEU A 587      33.834 -11.030 -36.052  1.00  0.52
ATOM   5234  CB  LEU A 587      33.701 -12.097 -35.032  1.00  4.25
ATOM   5235  C   LEU A 587      32.547 -10.227 -36.108  1.00  1.56
ATOM   5236  O   LEU A 587      32.123  -9.682 -35.096  1.00  4.80
ATOM   5237  CG  LEU A 587      34.352 -13.355 -35.346  1.00  1.05
ATOM   5238  CD1 LEU A 587      35.828 -13.218 -35.015  1.00  3.70
ATOM   5239  CD2 LEU A 587      33.727 -14.472 -34.605  1.00  1.72
ATOM   5240  H   ARG A 588      32.134 -10.743 -37.905  1.00  1.92
ATOM   5241  N   ARG A 588      31.910 -10.171 -37.197  1.00  4.39
ATOM   5242  CA  ARG A 588      30.772  -9.338 -37.298  1.00  1.57
ATOM   5243  CB  ARG A 588      30.433  -8.892 -38.727  1.00  2.50
ATOM   5244  C   ARG A 588      29.697  -9.921 -36.677  1.00  0.01
ATOM   5245  O   ARG A 588      28.980  -9.280 -35.977  1.00  2.58
ATOM   5246  CG  ARG A 588      31.392  -7.857 -39.309  1.00  0.07
ATOM   5247  CD  ARG A 588      31.018  -7.484 -40.757  1.00  3.50
ATOM   5248  NE  ARG A 588      31.940  -6.530 -41.312  1.00  1.87
ATOM   5249  HE  ARG A 588      32.698  -6.880 -41.765  1.00  0.92
ATOM   5250  CZ  ARG A 588      31.848  -5.173 -41.225  1.00  2.69
ATOM   5251  NH1 ARG A 588      30.796  -4.574 -40.657  1.00  3.05
ATOM   5252  NH2 ARG A 588      32.838  -4.456 -41.674  1.00  1.08
ATOM   5253  H   GLY A 589      30.151 -11.640 -37.284  1.00  4.82
ATOM   5254  N   GLY A 589      29.548 -11.193 -36.865  1.00  0.70
ATOM   5255  CA  GLY A 589      28.394 -11.872 -36.304  1.00  4.59
ATOM   5256  C   GLY A 589      28.093 -13.249 -36.902  1.00  2.39
ATOM   5257  O   GLY A 589      28.831 -13.748 -37.775  1.00  4.38
ATOM   5258  H   ALA A 590      26.360 -13.384 -35.902  1.00  1.52
ATOM   5259  N   ALA A 590      26.934 -13.850 -36.478  1.00  3.36
ATOM   5260  CA  ALA A 590      26.564 -15.172 -36.922  1.00  0.21
ATOM   5261  CB  ALA A 590      27.136 -16.219 -35.992  1.00  4.74
ATOM   5262  C   ALA A 590      25.074 -15.372 -36.989  1.00  2.48
ATOM   5263  O   ALA A 590      24.262 -14.696 -36.240  1.00  3.68
ATOM   5264  H   HIS A 591      25.309 -16.627 -38.571  1.00  1.08
ATOM   5265  N   HIS A 591      24.659 -16.267 -37.931  1.00  4.28
ATOM   5266  CA  HIS A 591      23.248 -16.664 -38.027  1.00  2.70
ATOM   5267  CB  HIS A 591      22.331 -15.653 -38.763  1.00  4.33
ATOM   5268  C   HIS A 591      23.106 -18.039 -38.590  1.00  3.43
ATOM   5269  O   HIS A 591      24.007 -18.539 -39.226  1.00  2.20
ATOM   5270  CG  HIS A 591      22.504 -15.527 -40.305  1.00  4.61
ATOM   5271  ND1 HIS A 591      23.461 -14.724 -40.895  1.00  0.42
ATOM   5272  HD1 HIS A 591      24.081 -14.163 -40.437  1.00  4.86
ATOM   5273  CE1 HIS A 591      23.287 -14.744 -42.234  1.00  4.19
ATOM   5274  NE2 HIS A 591      22.390 -15.686 -42.527  1.00  4.53
ATOM   5275  HE2 HIS A 591      22.117 -15.920 -43.407  1.00  3.12
ATOM   5276  CD2 HIS A 591      21.848 -16.174 -41.347  1.00  1.17
ATOM   5277  H   LEU A 592      21.308 -18.322 -37.742  1.00  2.30
ATOM   5278  N   LEU A 592      21.972 -18.719 -38.289  1.00  1.75
ATOM   5279  CA  LEU A 592      21.761 -20.013 -38.821  1.00  0.65
ATOM   5280  CB  LEU A 592      21.719 -21.060 -37.699  1.00  0.10
ATOM   5281  C   LEU A 592      20.550 -20.102 -39.727  1.00  0.49
ATOM   5282  O   LEU A 592      19.420 -19.956 -39.252  1.00  1.82
ATOM   5283  CG  LEU A 592      21.463 -22.446 -38.144  1.00  0.62
ATOM   5284  CD1 LEU A 592      22.511 -22.832 -39.075  1.00  2.54
ATOM   5285  CD2 LEU A 592      21.519 -23.377 -36.985  1.00  0.25
ATOM   5286  H   ASP A 593      21.733 -20.373 -41.339  1.00  1.28
ATOM   5287  N   ASP A 593      20.791 -20.320 -41.027  1.00  4.54
ATOM   5288  CA  ASP A 593      19.717 -20.522 -42.011  1.00  1.22
ATOM   5289  CB  ASP A 593      20.188 -19.810 -43.324  1.00  2.49
ATOM   5290  C   ASP A 593      19.524 -22.057 -42.197  1.00  0.87
ATOM   5291  O   ASP A 593      20.288 -22.736 -41.758  1.00  1.66
ATOM   5292  CG  ASP A 593      19.111 -19.542 -44.354  1.00  2.69
ATOM   5293  OD1 ASP A 593      18.101 -20.221 -44.350  1.00  0.39
ATOM   5294  OD2 ASP A 593      19.275 -18.591 -45.165  1.00  2.85
ATOM   5295  H   GLY A 594      17.994 -21.935 -43.404  1.00  4.05
ATOM   5296  N   GLY A 594      18.547 -22.530 -42.952  1.00  1.72
ATOM   5297  CA  GLY A 594      18.278 -24.049 -43.095  1.00  2.96
ATOM   5298  C   GLY A 594      19.562 -25.037 -42.989  1.00  2.53
ATOM   5299  O   GLY A 594      20.010 -25.601 -43.992  1.00  0.03
ATOM   5300  H   ALA A 595      19.791 -24.690 -41.081  1.00  4.50
ATOM   5301  N   ALA A 595      20.134 -25.171 -41.757  1.00  1.06
ATOM   5302  CA  ALA A 595      21.383 -26.009 -41.499  1.00  1.07
ATOM   5303  CB  ALA A 595      21.175 -27.513 -41.766  1.00  0.39
ATOM   5304  C   ALA A 595      22.560 -25.457 -42.307  1.00  4.86
ATOM   5305  O   ALA A 595      23.488 -26.212 -42.771  1.00  1.10
ATOM   5306  H   ASP A 596      21.777 -23.662 -41.928  1.00  1.98
ATOM   5307  N   ASP A 596      22.549 -24.144 -42.383  1.00  3.25
ATOM   5308  CA  ASP A 596      23.609 -23.329 -43.037  1.00  2.42
ATOM   5309  CB  ASP A 596      23.117 -22.637 -44.367  1.00  3.34
ATOM   5310  C   ASP A 596      24.101 -22.231 -42.070  1.00  1.35
ATOM   5311  O   ASP A 596      23.405 -21.190 -41.863  1.00  4.63
ATOM   5312  CG  ASP A 596      22.893 -23.606 -45.542  1.00  2.78
ATOM   5313  OD1 ASP A 596      23.400 -24.705 -45.493  1.00  1.42
ATOM   5314  OD2 ASP A 596      22.221 -23.220 -46.539  1.00  0.36
ATOM   5315  H   LEU A 597      25.762 -23.260 -41.655  1.00  0.41
ATOM   5316  N   LEU A 597      25.243 -22.439 -41.471  1.00  3.89
ATOM   5317  CA  LEU A 597      25.714 -21.526 -40.537  1.00  0.58
ATOM   5318  CB  LEU A 597      26.629 -22.239 -39.591  1.00  3.88
ATOM   5319  C   LEU A 597      26.462 -20.467 -41.235  1.00  4.85
ATOM   5320  O   LEU A 597      27.437 -20.725 -41.909  1.00  1.92
ATOM   5321  CG  LEU A 597      27.273 -21.415 -38.525  1.00  4.27
ATOM   5322  CD1 LEU A 597      26.195 -20.873 -37.594  1.00  3.98
ATOM   5323  CD2 LEU A 597      28.335 -22.275 -37.756  1.00  0.14
ATOM   5324  H   HIS A 598      25.190 -19.137 -40.600  1.00  0.42
ATOM   5325  N   HIS A 598      25.982 -19.267 -41.106  1.00  1.29
ATOM   5326  CA  HIS A 598      26.676 -18.091 -41.713  1.00  3.04
ATOM   5327  CB  HIS A 598      25.671 -17.160 -42.398  1.00  2.43
ATOM   5328  C   HIS A 598      27.409 -17.352 -40.713  1.00  4.08
ATOM   5329  O   HIS A 598      26.843 -16.913 -39.712  1.00  4.30
ATOM   5330  CG  HIS A 598      25.034 -17.760 -43.622  1.00  1.07
ATOM   5331  ND1 HIS A 598      25.610 -17.717 -44.844  1.00  1.21
ATOM   5332  HD1 HIS A 598      26.458 -17.343 -45.046  1.00  3.27
ATOM   5333  CE1 HIS A 598      24.859 -18.394 -45.702  1.00  0.72
ATOM   5334  NE2 HIS A 598      23.810 -18.847 -45.066  1.00  2.27
ATOM   5335  HE2 HIS A 598      23.134 -19.396 -45.453  1.00  2.28
ATOM   5336  CD2 HIS A 598      23.906 -18.502 -43.757  1.00  2.10
ATOM   5337  H   LEU A 599      29.049 -17.737 -41.665  1.00  4.16
ATOM   5338  N   LEU A 599      28.684 -17.266 -40.935  1.00  4.44
ATOM   5339  CA  LEU A 599      29.565 -16.543 -40.110  1.00  3.52
ATOM   5340  CB  LEU A 599      30.672 -17.454 -39.807  1.00  0.93
ATOM   5341  C   LEU A 599      30.116 -15.346 -40.881  1.00  1.33
ATOM   5342  O   LEU A 599      30.654 -15.510 -41.943  1.00  4.52
ATOM   5343  CG  LEU A 599      30.889 -17.765 -38.375  1.00  1.77
ATOM   5344  CD1 LEU A 599      29.656 -17.555 -37.605  1.00  0.82
ATOM   5345  CD2 LEU A 599      31.272 -19.168 -38.263  1.00  0.67
ATOM   5346  H   THR A 600      29.622 -14.068 -39.490  1.00  0.55
ATOM   5347  N   THR A 600      30.020 -14.190 -40.365  1.00  3.95
ATOM   5348  CA  THR A 600      30.556 -13.034 -41.094  1.00  3.45
ATOM   5349  CB  THR A 600      29.477 -11.982 -41.227  1.00  3.90
ATOM   5350  C   THR A 600      31.724 -12.394 -40.377  1.00  3.90
ATOM   5351  O   THR A 600      31.602 -11.991 -39.279  1.00  2.71
ATOM   5352  CG2 THR A 600      28.309 -12.483 -42.071  1.00  3.83
ATOM   5353  OG1 THR A 600      29.003 -11.668 -39.886  1.00  0.68
ATOM   5354  H   ALA A 601      32.926 -12.388 -41.999  1.00  1.61
ATOM   5355  N   ALA A 601      32.881 -12.184 -41.090  1.00  3.68
ATOM   5356  CA  ALA A 601      34.010 -11.675 -40.416  1.00  1.37
ATOM   5357  CB  ALA A 601      34.821 -12.813 -39.764  1.00  0.40
ATOM   5358  C   ALA A 601      34.946 -10.778 -41.243  1.00  2.02
ATOM   5359  O   ALA A 601      35.183 -10.954 -42.478  1.00  1.76
ATOM   5360  H   ASP A 602      35.284  -9.843 -39.595  1.00  3.89
ATOM   5361  N   ASP A 602      35.513  -9.879 -40.519  1.00  2.78
ATOM   5362  CA  ASP A 602      36.471  -8.992 -40.972  1.00  2.28
ATOM   5363  CB  ASP A 602      36.461  -7.648 -40.189  1.00  1.68
ATOM   5364  C   ASP A 602      37.821  -9.588 -40.853  1.00  0.27
ATOM   5365  O   ASP A 602      38.435  -9.471 -39.707  1.00  0.04
ATOM   5366  CG  ASP A 602      35.424  -6.601 -40.713  1.00  1.13
ATOM   5367  OD1 ASP A 602      34.899  -6.789 -41.789  1.00  0.82
ATOM   5368  OD2 ASP A 602      35.189  -5.576 -40.041  1.00  4.57
ATOM   5369  H   PHE A 603      37.619 -10.447 -42.675  1.00  4.96
ATOM   5370  N   PHE A 603      38.241 -10.301 -41.975  1.00  1.62
ATOM   5371  CA  PHE A 603      39.561 -10.854 -42.125  1.00  2.79
ATOM   5372  CB  PHE A 603      39.480 -12.184 -42.942  1.00  4.79
ATOM   5373  C   PHE A 603      40.408  -9.852 -43.030  1.00  3.19
ATOM   5374  O   PHE A 603      39.924  -9.466 -44.200  1.00  1.45
ATOM   5375  CG  PHE A 603      38.708 -13.354 -42.319  1.00  1.96
ATOM   5376  CD1 PHE A 603      37.362 -13.524 -42.578  1.00  3.62
ATOM   5377  CE1 PHE A 603      36.654 -14.608 -42.030  1.00  1.78
ATOM   5378  CZ  PHE A 603      37.307 -15.530 -41.258  1.00  3.43
ATOM   5379  CD2 PHE A 603      39.350 -14.285 -41.568  1.00  3.59
ATOM   5380  CE2 PHE A 603      38.649 -15.413 -41.051  1.00  4.67
ATOM   5381  H   ASN A 604      41.890  -9.709 -41.722  1.00  2.79
ATOM   5382  N   ASN A 604      41.583  -9.411 -42.559  1.00  1.62
ATOM   5383  CA  ASN A 604      42.432  -8.503 -43.362  1.00  3.57
ATOM   5384  CB  ASN A 604      42.921  -7.300 -42.510  1.00  3.67
ATOM   5385  C   ASN A 604      43.612  -9.278 -43.800  1.00  1.95
ATOM   5386  O   ASN A 604      44.603  -8.734 -44.319  1.00  0.32
ATOM   5387  CG  ASN A 604      41.865  -6.728 -41.562  1.00  4.46
ATOM   5388  ND2 ASN A 604      42.314  -6.169 -40.471  1.00  3.40
ATOM   5389 HD21 ASN A 604      43.245  -6.119 -40.342  1.00  4.70
ATOM   5390 HD22 ASN A 604      41.705  -5.803 -39.854  1.00  4.56
ATOM   5391  OD1 ASN A 604      40.695  -6.730 -41.845  1.00  4.39
ATOM   5392  H   ALA A 605      42.737 -10.869 -43.186  1.00  3.79
ATOM   5393  N   ALA A 605      43.534 -10.536 -43.537  1.00  0.27
ATOM   5394  CA  ALA A 605      44.599 -11.442 -43.771  1.00  1.97
ATOM   5395  CB  ALA A 605      45.681 -11.234 -42.775  1.00  2.40
ATOM   5396  C   ALA A 605      44.094 -12.945 -43.761  1.00  4.29
ATOM   5397  O   ALA A 605      42.998 -13.250 -43.174  1.00  2.52
ATOM   5398  H   THR A 606      45.730 -13.671 -44.742  1.00  0.07
ATOM   5399  N   THR A 606      44.906 -13.915 -44.362  1.00  0.78
ATOM   5400  CA  THR A 606      44.468 -15.325 -44.429  1.00  1.11
ATOM   5401  CB  THR A 606      45.402 -16.141 -45.242  1.00  4.12
ATOM   5402  C   THR A 606      44.383 -15.824 -43.122  1.00  2.90
ATOM   5403  O   THR A 606      45.297 -15.719 -42.338  1.00  1.22
ATOM   5404  CG2 THR A 606      45.009 -17.604 -45.249  1.00  1.83
ATOM   5405  OG1 THR A 606      45.404 -15.633 -46.576  1.00  3.49
ATOM   5406  H   THR A 607      42.540 -16.417 -43.450  1.00  1.73
ATOM   5407  N   THR A 607      43.258 -16.293 -42.779  1.00  3.94
ATOM   5408  CA  THR A 607      43.056 -16.705 -41.412  1.00  4.98
ATOM   5409  CB  THR A 607      42.527 -15.491 -40.538  1.00  1.60
ATOM   5410  C   THR A 607      42.213 -17.933 -41.245  1.00  3.51
ATOM   5411  O   THR A 607      41.256 -18.123 -41.969  1.00  3.43
ATOM   5412  CG2 THR A 607      42.263 -15.865 -39.113  1.00  0.95
ATOM   5413  OG1 THR A 607      43.525 -14.438 -40.555  1.00  0.17
ATOM   5414  N   PRO A 608      42.583 -18.845 -40.386  1.00  2.67
ATOM   5415  CA  PRO A 608      41.774 -20.018 -40.182  1.00  3.96
ATOM   5416  CB  PRO A 608      42.656 -20.903 -39.295  1.00  1.81
ATOM   5417  C   PRO A 608      40.487 -19.613 -39.412  1.00  4.17
ATOM   5418  O   PRO A 608      40.490 -18.604 -38.670  1.00  0.29
ATOM   5419  CG  PRO A 608      43.485 -19.924 -38.556  1.00  1.46
ATOM   5420  CD  PRO A 608      43.822 -18.905 -39.593  1.00  0.20
ATOM   5421  H   ILE A 609      39.454 -21.054 -40.158  1.00  2.49
ATOM   5422  N   ILE A 609      39.453 -20.338 -39.543  1.00  3.64
ATOM   5423  CA  ILE A 609      38.246 -20.076 -38.749  1.00  0.99
ATOM   5424  CB  ILE A 609      37.079 -19.414 -39.574  1.00  2.67
ATOM   5425  C   ILE A 609      37.773 -21.381 -38.071  1.00  2.09
ATOM   5426  O   ILE A 609      37.730 -22.471 -38.703  1.00  2.55
ATOM   5427  CG1 ILE A 609      35.839 -19.266 -38.716  1.00  0.42
ATOM   5428  CD1 ILE A 609      34.744 -18.385 -39.321  1.00  4.64
ATOM   5429  CG2 ILE A 609      36.758 -20.245 -40.743  1.00  2.23
ATOM   5430  H   GLU A 610      37.611 -20.461 -36.312  1.00  1.76
ATOM   5431  N   GLU A 610      37.478 -21.300 -36.780  1.00  0.01
ATOM   5432  CA  GLU A 610      37.006 -22.458 -36.069  1.00  1.59
ATOM   5433  CB  GLU A 610      38.055 -22.919 -35.064  1.00  1.18
ATOM   5434  C   GLU A 610      35.781 -22.131 -35.323  1.00  3.11
ATOM   5435  O   GLU A 610      35.738 -21.145 -34.647  1.00  4.42
ATOM   5436  CG  GLU A 610      39.325 -23.401 -35.645  1.00  3.31
ATOM   5437  CD  GLU A 610      40.303 -23.729 -34.588  1.00  0.93
ATOM   5438  OE1 GLU A 610      39.961 -23.742 -33.440  1.00  4.95
ATOM   5439  OE2 GLU A 610      41.445 -23.890 -34.865  1.00  0.83
ATOM   5440  H   VAL A 611      34.863 -23.798 -35.904  1.00  1.58
ATOM   5441  N   VAL A 611      34.775 -23.024 -35.380  1.00  3.74
ATOM   5442  CA  VAL A 611      33.584 -22.803 -34.659  1.00  4.42
ATOM   5443  CB  VAL A 611      32.403 -22.772 -35.630  1.00  4.46
ATOM   5444  C   VAL A 611      33.396 -23.902 -33.672  1.00  0.98
ATOM   5445  O   VAL A 611      33.152 -25.126 -34.050  1.00  3.33
ATOM   5446  CG1 VAL A 611      31.095 -22.534 -34.905  1.00  4.75
ATOM   5447  CG2 VAL A 611      32.616 -21.731 -36.638  1.00  2.88
ATOM   5448  H   ILE A 612      33.759 -22.644 -32.253  1.00  1.88
ATOM   5449  N   ILE A 612      33.537 -23.540 -32.436  1.00  0.72
ATOM   5450  CA  ILE A 612      33.350 -24.408 -31.372  1.00  4.67
ATOM   5451  CB  ILE A 612      34.011 -23.837 -30.091  1.00  2.46
ATOM   5452  C   ILE A 612      31.945 -24.673 -31.141  1.00  3.36
ATOM   5453  O   ILE A 612      31.513 -25.814 -31.047  1.00  2.06
ATOM   5454  CG1 ILE A 612      35.518 -23.821 -30.281  1.00  4.75
ATOM   5455  CD1 ILE A 612      36.278 -23.055 -29.212  1.00  0.91
ATOM   5456  CG2 ILE A 612      33.648 -24.678 -28.881  1.00  4.07
ATOM   5457  H   GLY A 613      31.566 -22.830 -31.309  1.00  0.91
ATOM   5458  N   GLY A 613      31.218 -23.669 -31.101  1.00  0.15
ATOM   5459  CA  GLY A 613      29.823 -23.794 -30.741  1.00  3.51
ATOM   5460  C   GLY A 613      28.795 -23.970 -31.847  1.00  0.17
ATOM   5461  O   GLY A 613      27.690 -23.413 -31.735  1.00  4.14
ATOM   5462  H   ALA A 614      29.888 -25.153 -32.997  1.00  2.42
ATOM   5463  N   ALA A 614      29.082 -24.688 -32.928  1.00  2.11
ATOM   5464  CA  ALA A 614      28.073 -24.760 -33.994  1.00  1.62
ATOM   5465  CB  ALA A 614      28.637 -25.446 -35.242  1.00  0.69
ATOM   5466  C   ALA A 614      26.798 -25.489 -33.486  1.00  1.14
ATOM   5467  O   ALA A 614      26.889 -26.513 -32.798  1.00  1.39
ATOM   5468  N   PRO A 615      25.584 -24.909 -33.780  1.00  0.05
ATOM   5469  CA  PRO A 615      24.265 -25.495 -33.367  1.00  2.32
ATOM   5470  CB  PRO A 615      23.236 -24.454 -33.804  1.00  4.32
ATOM   5471  C   PRO A 615      23.963 -26.858 -33.924  1.00  3.43
ATOM   5472  O   PRO A 615      24.380 -27.191 -35.012  1.00  1.80
ATOM   5473  CG  PRO A 615      24.021 -23.185 -33.864  1.00  1.14
ATOM   5474  CD  PRO A 615      25.372 -23.615 -34.444  1.00  3.00
ATOM   5475  H   THR A 616      22.918 -27.319 -32.339  1.00  1.63
ATOM   5476  N   THR A 616      23.198 -27.632 -33.180  1.00  2.02
ATOM   5477  CA  THR A 616      22.745 -28.987 -33.611  1.00  3.71
ATOM   5478  CB  THR A 616      21.620 -29.491 -32.695  1.00  3.07
ATOM   5479  C   THR A 616      22.232 -28.985 -34.965  1.00  3.91
ATOM   5480  O   THR A 616      22.587 -29.866 -35.773  1.00  1.21
ATOM   5481  CG2 THR A 616      20.282 -29.028 -33.173  1.00  1.03
ATOM   5482  OG1 THR A 616      21.645 -30.922 -32.652  1.00  3.10
ATOM   5483  H   GLY A 617      21.133 -27.411 -34.615  1.00  0.96
ATOM   5484  N   GLY A 617      21.352 -28.055 -35.255  1.00  3.09
ATOM   5485  CA  GLY A 617      20.733 -27.986 -36.558  1.00  4.29
ATOM   5486  C   GLY A 617      21.725 -27.744 -37.644  1.00  4.56
ATOM   5487  O   GLY A 617      21.586 -28.266 -38.757  1.00  1.48
ATOM   5488  H   ALA A 618      22.882 -26.719 -36.451  1.00  0.87
ATOM   5489  N   ALA A 618      22.760 -26.988 -37.337  1.00  1.13
ATOM   5490  CA  ALA A 618      23.723 -26.594 -38.331  1.00  1.37
ATOM   5491  CB  ALA A 618      24.711 -25.585 -37.716  1.00  2.68
ATOM   5492  C   ALA A 618      24.502 -27.785 -38.937  1.00  2.47
ATOM   5493  O   ALA A 618      24.848 -28.733 -38.224  1.00  1.39
ATOM   5494  H   LYS A 619      24.375 -27.017 -40.822  1.00  0.11
ATOM   5495  N   LYS A 619      24.754 -27.723 -40.315  1.00  1.24
ATOM   5496  CA  LYS A 619      25.572 -28.732 -41.005  1.00  4.27
ATOM   5497  CB  LYS A 619      24.721 -29.697 -41.874  1.00  1.66
ATOM   5498  C   LYS A 619      26.657 -28.066 -41.880  1.00  3.92
ATOM   5499  O   LYS A 619      27.798 -28.559 -41.963  1.00  3.53
ATOM   5500  CG  LYS A 619      23.591 -30.428 -41.141  1.00  3.30
ATOM   5501  CD  LYS A 619      24.117 -31.337 -40.024  1.00  1.75
ATOM   5502  CE  LYS A 619      22.979 -32.106 -39.350  1.00  1.03
ATOM   5503  NZ  LYS A 619      23.454 -32.922 -38.173  1.00  3.77
ATOM   5504  H   ASN A 620      25.418 -26.661 -42.464  1.00  2.05
ATOM   5505  N   ASN A 620      26.295 -26.988 -42.550  1.00  0.37
ATOM   5506  CA  ASN A 620      27.198 -26.324 -43.429  1.00  4.36
ATOM   5507  CB  ASN A 620      26.484 -25.959 -44.738  1.00  0.14
ATOM   5508  C   ASN A 620      27.822 -25.089 -42.820  1.00  3.69
ATOM   5509  O   ASN A 620      27.219 -24.448 -42.048  1.00  4.89
ATOM   5510  CG  ASN A 620      26.127 -27.170 -45.563  1.00  2.13
ATOM   5511  ND2 ASN A 620      24.912 -27.200 -46.097  1.00  0.85
ATOM   5512 HD21 ASN A 620      24.327 -26.483 -45.927  1.00  4.53
ATOM   5513 HD22 ASN A 620      24.660 -27.932 -46.638  1.00  4.01
ATOM   5514  OD1 ASN A 620      26.941 -28.099 -45.691  1.00  1.76
ATOM   5515  H   LEU A 621      29.477 -25.306 -43.875  1.00  0.55
ATOM   5516  N   LEU A 621      29.045 -24.746 -43.253  1.00  4.96
ATOM   5517  CA  LEU A 621      29.740 -23.517 -42.807  1.00  1.43
ATOM   5518  CB  LEU A 621      31.064 -23.846 -42.138  1.00  1.52
ATOM   5519  C   LEU A 621      29.974 -22.497 -43.986  1.00  3.91
ATOM   5520  O   LEU A 621      30.596 -22.849 -45.029  1.00  3.98
ATOM   5521  CG  LEU A 621      31.882 -22.645 -41.660  1.00  1.16
ATOM   5522  CD1 LEU A 621      31.094 -21.870 -40.581  1.00  2.22
ATOM   5523  CD2 LEU A 621      33.256 -23.099 -41.120  1.00  0.41
ATOM   5524  H   PHE A 622      28.913 -21.148 -42.996  1.00  0.83
ATOM   5525  N   PHE A 622      29.437 -21.279 -43.780  1.00  2.16
ATOM   5526  CA  PHE A 622      29.590 -20.187 -44.670  1.00  0.55
ATOM   5527  CB  PHE A 622      28.242 -19.685 -45.009  1.00  1.57
ATOM   5528  C   PHE A 622      30.350 -19.108 -44.031  1.00  1.37
ATOM   5529  O   PHE A 622      30.091 -18.760 -42.877  1.00  3.22
ATOM   5530  CG  PHE A 622      27.484 -20.618 -45.853  1.00  3.16
ATOM   5531  CD1 PHE A 622      26.817 -21.670 -45.296  1.00  2.48
ATOM   5532  CE1 PHE A 622      26.178 -22.581 -46.076  1.00  3.03
ATOM   5533  CZ  PHE A 622      26.165 -22.425 -47.388  1.00  2.35
ATOM   5534  CD2 PHE A 622      27.373 -20.414 -47.140  1.00  1.68
ATOM   5535  CE2 PHE A 622      26.679 -21.301 -47.932  1.00  1.41
ATOM   5536  H   VAL A 623      31.400 -18.858 -45.688  1.00  3.36
ATOM   5537  N   VAL A 623      31.257 -18.525 -44.794  1.00  4.95
ATOM   5538  CA  VAL A 623      32.009 -17.370 -44.343  1.00  0.35
ATOM   5539  CB  VAL A 623      33.540 -17.562 -44.363  1.00  3.61
ATOM   5540  C   VAL A 623      31.624 -16.274 -45.242  1.00  4.74
ATOM   5541  O   VAL A 623      31.561 -16.446 -46.434  1.00  1.30
ATOM   5542  CG1 VAL A 623      34.261 -16.266 -43.894  1.00  1.26
ATOM   5543  CG2 VAL A 623      33.964 -18.746 -43.502  1.00  4.07
ATOM   5544  H   ASN A 624      31.187 -15.146 -43.763  1.00  3.47
ATOM   5545  N   ASN A 624      31.250 -15.194 -44.701  1.00  3.86
ATOM   5546  CA  ASN A 624      30.883 -14.014 -45.504  1.00  2.46
ATOM   5547  CB  ASN A 624      32.120 -13.217 -46.023  1.00  4.19
ATOM   5548  C   ASN A 624      29.932 -14.392 -46.655  1.00  0.36
ATOM   5549  O   ASN A 624      29.978 -13.793 -47.735  1.00  4.91
ATOM   5550  CG  ASN A 624      32.858 -12.493 -44.896  1.00  0.85
ATOM   5551  ND2 ASN A 624      34.085 -12.126 -45.124  1.00  3.16
ATOM   5552 HD21 ASN A 624      34.459 -12.303 -45.970  1.00  2.47
ATOM   5553 HD22 ASN A 624      34.582 -11.714 -44.435  1.00  1.08
ATOM   5554  OD1 ASN A 624      32.289 -12.216 -43.871  1.00  1.79
ATOM   5555  H   GLY A 625      29.071 -15.743 -45.576  1.00  1.88
ATOM   5556  N   GLY A 625      29.065 -15.326 -46.408  1.00  1.48
ATOM   5557  CA  GLY A 625      28.067 -15.734 -47.391  1.00  3.38
ATOM   5558  C   GLY A 625      28.560 -16.786 -48.470  1.00  3.00
ATOM   5559  O   GLY A 625      27.748 -17.225 -49.290  1.00  3.85
ATOM   5560  H   GLU A 626      30.535 -16.699 -47.957  1.00  1.88
ATOM   5561  N   GLU A 626      29.880 -17.162 -48.494  1.00  3.66
ATOM   5562  CA  GLU A 626      30.335 -18.192 -49.384  1.00  2.50
ATOM   5563  CB  GLU A 626      31.630 -17.758 -50.044  1.00  4.03
ATOM   5564  C   GLU A 626      30.532 -19.480 -48.637  1.00  1.14
ATOM   5565  O   GLU A 626      31.000 -19.480 -47.473  1.00  3.09
ATOM   5566  CG  GLU A 626      31.445 -16.550 -50.940  1.00  1.46
ATOM   5567  CD  GLU A 626      32.724 -16.043 -51.546  1.00  4.97
ATOM   5568  OE1 GLU A 626      33.817 -16.480 -51.110  1.00  0.66
ATOM   5569  OE2 GLU A 626      32.655 -15.210 -52.493  1.00  0.52
ATOM   5570  H   LYS A 627      29.823 -20.541 -50.116  1.00  4.08
ATOM   5571  N   LYS A 627      30.189 -20.576 -49.239  1.00  1.55
ATOM   5572  CA  LYS A 627      30.329 -21.822 -48.593  1.00  0.32
ATOM   5573  CB  LYS A 627      29.537 -22.930 -49.262  1.00  0.17
ATOM   5574  C   LYS A 627      31.719 -22.176 -48.494  1.00  1.36
ATOM   5575  O   LYS A 627      32.481 -22.022 -49.469  1.00  0.41
ATOM   5576  CG  LYS A 627      29.684 -24.241 -48.543  1.00  4.37
ATOM   5577  CD  LYS A 627      28.804 -25.339 -49.114  1.00  0.63
ATOM   5578  CE  LYS A 627      29.053 -26.651 -48.380  1.00  3.42
ATOM   5579  NZ  LYS A 627      28.156 -27.743 -48.849  1.00  1.00
ATOM   5580  H   ALA A 628      31.509 -22.671 -46.623  1.00  3.04
ATOM   5581  N   ALA A 628      32.123 -22.595 -47.322  1.00  4.35
ATOM   5582  CA  ALA A 628      33.463 -22.933 -47.101  1.00  1.40
ATOM   5583  CB  ALA A 628      34.018 -22.066 -45.992  1.00  4.29
ATOM   5584  C   ALA A 628      33.616 -24.407 -46.727  1.00  2.57
ATOM   5585  O   ALA A 628      32.856 -24.948 -45.901  1.00  3.22
ATOM   5586  H   SER A 629      35.192 -24.585 -47.896  1.00  3.18
ATOM   5587  N   SER A 629      34.646 -25.038 -47.287  1.00  1.79
ATOM   5588  CA  SER A 629      34.944 -26.368 -46.980  1.00  3.53
ATOM   5589  CB  SER A 629      36.092 -26.869 -47.865  1.00  3.98
ATOM   5590  C   SER A 629      35.345 -26.409 -45.601  1.00  3.57
ATOM   5591  O   SER A 629      36.073 -25.548 -45.154  1.00  1.61
ATOM   5592  OG  SER A 629      36.455 -28.193 -47.511  1.00  4.79
ATOM   5593  H   HIS A 630      34.509 -28.126 -45.342  1.00  0.60
ATOM   5594  N   HIS A 630      34.957 -27.411 -44.912  1.00  2.45
ATOM   5595  CA  HIS A 630      35.197 -27.468 -43.572  1.00  0.82
ATOM   5596  CB  HIS A 630      34.064 -26.682 -42.832  1.00  1.94
ATOM   5597  C   HIS A 630      35.342 -28.895 -43.015  1.00  3.22
ATOM   5598  O   HIS A 630      34.767 -29.880 -43.564  1.00  0.35
ATOM   5599  CG  HIS A 630      32.681 -27.271 -42.975  1.00  1.46
ATOM   5600  ND1 HIS A 630      31.942 -27.119 -44.107  1.00  2.20
ATOM   5601  HD1 HIS A 630      32.216 -26.666 -44.898  1.00  4.01
ATOM   5602  CE1 HIS A 630      30.780 -27.720 -43.949  1.00  2.79
ATOM   5603  NE2 HIS A 630      30.683 -28.126 -42.679  1.00  3.60
ATOM   5604  HE2 HIS A 630      29.897 -28.485 -42.283  1.00  2.23
ATOM   5605  CD2 HIS A 630      31.828 -27.813 -42.032  1.00  4.18
ATOM   5606  H   THR A 631      36.477 -28.192 -41.515  1.00  0.51
ATOM   5607  N   THR A 631      36.111 -28.974 -41.876  1.00  3.84
ATOM   5608  CA  THR A 631      36.405 -30.235 -41.171  1.00  1.93
ATOM   5609  CB  THR A 631      37.882 -30.589 -41.194  1.00  3.05
ATOM   5610  C   THR A 631      35.994 -30.121 -39.752  1.00  4.03
ATOM   5611  O   THR A 631      36.188 -29.123 -39.172  1.00  2.88
ATOM   5612  CG2 THR A 631      38.104 -31.894 -40.448  1.00  4.17
ATOM   5613  OG1 THR A 631      38.321 -30.740 -42.545  1.00  0.53
ATOM   5614  H   VAL A 632      35.238 -31.869 -39.777  1.00  1.92
ATOM   5615  N   VAL A 632      35.388 -31.108 -39.246  1.00  2.84
ATOM   5616  CA  VAL A 632      34.927 -31.104 -37.957  1.00  3.14
ATOM   5617  CB  VAL A 632      33.480 -31.475 -37.962  1.00  3.20
ATOM   5618  C   VAL A 632      35.735 -32.136 -37.206  1.00  4.04
ATOM   5619  O   VAL A 632      35.788 -33.289 -37.596  1.00  4.20
ATOM   5620  CG1 VAL A 632      32.916 -31.454 -36.543  1.00  4.10
ATOM   5621  CG2 VAL A 632      32.679 -30.505 -38.859  1.00  0.11
ATOM   5622  H   ASP A 633      36.239 -30.839 -35.817  1.00  3.65
ATOM   5623  N   ASP A 633      36.380 -31.716 -36.132  1.00  4.45
ATOM   5624  CA  ASP A 633      37.319 -32.610 -35.389  1.00  4.04
ATOM   5625  CB  ASP A 633      38.445 -31.766 -34.808  1.00  4.69
ATOM   5626  C   ASP A 633      36.654 -33.479 -34.302  1.00  0.65
ATOM   5627  O   ASP A 633      35.413 -33.471 -34.145  1.00  1.16
ATOM   5628  CG  ASP A 633      37.955 -30.762 -33.738  1.00  2.53
ATOM   5629  OD1 ASP A 633      36.735 -30.816 -33.360  1.00  1.84
ATOM   5630  OD2 ASP A 633      38.790 -29.895 -33.262  1.00  0.05
ATOM   5631  H   LYS A 634      38.451 -34.176 -33.714  1.00  0.83
ATOM   5632  N   LYS A 634      37.525 -34.220 -33.514  1.00  1.61
ATOM   5633  CA  LYS A 634      37.096 -35.068 -32.386  1.00  4.53
ATOM   5634  CB  LYS A 634      38.356 -35.570 -31.690  1.00  1.75
ATOM   5635  C   LYS A 634      36.209 -34.302 -31.343  1.00  3.18
ATOM   5636  O   LYS A 634      35.501 -34.932 -30.550  1.00  4.65
ATOM   5637  CG  LYS A 634      38.797 -34.715 -30.533  1.00  2.35
ATOM   5638  CD  LYS A 634      40.139 -35.165 -30.011  1.00  0.78
ATOM   5639  CE  LYS A 634      40.104 -36.594 -29.640  1.00  4.54
ATOM   5640  NZ  LYS A 634      41.405 -37.027 -29.036  1.00  1.06
ATOM   5641  H   ASN A 635      36.847 -32.521 -31.942  1.00  1.21
ATOM   5642  N   ASN A 635      36.303 -32.959 -31.316  1.00  1.25
ATOM   5643  CA  ASN A 635      35.552 -32.163 -30.354  1.00  3.73
ATOM   5644  CB  ASN A 635      36.465 -31.010 -29.848  1.00  3.68
ATOM   5645  C   ASN A 635      34.312 -31.530 -30.982  1.00  4.60
ATOM   5646  O   ASN A 635      33.672 -30.785 -30.363  1.00  4.20
ATOM   5647  CG  ASN A 635      37.604 -31.543 -29.082  1.00  1.68
ATOM   5648  ND2 ASN A 635      38.821 -31.010 -29.303  1.00  0.03
ATOM   5649 HD21 ASN A 635      38.903 -30.326 -29.947  1.00  3.79
ATOM   5650 HD22 ASN A 635      39.567 -31.347 -28.838  1.00  4.38
ATOM   5651  OD1 ASN A 635      37.437 -32.457 -28.328  1.00  3.03
ATOM   5652  H   GLY A 636      34.527 -32.392 -32.747  1.00  0.34
ATOM   5653  N   GLY A 636      34.012 -31.798 -32.246  1.00  4.79
ATOM   5654  CA  GLY A 636      32.821 -31.162 -32.831  1.00  0.78
ATOM   5655  C   GLY A 636      33.083 -29.703 -33.249  1.00  1.06
ATOM   5656  O   GLY A 636      32.142 -28.938 -33.608  1.00  3.07
ATOM   5657  H   ILE A 637      34.989 -29.940 -33.052  1.00  4.27
ATOM   5658  N   ILE A 637      34.309 -29.321 -33.251  1.00  0.03
ATOM   5659  CA  ILE A 637      34.642 -28.018 -33.558  1.00  1.55
ATOM   5660  CB  ILE A 637      35.925 -27.600 -32.831  1.00  0.59
ATOM   5661  C   ILE A 637      34.885 -28.022 -35.047  1.00  4.96
ATOM   5662  O   ILE A 637      35.695 -28.835 -35.577  1.00  4.02
ATOM   5663  CG1 ILE A 637      35.777 -27.764 -31.316  1.00  3.31
ATOM   5664  CD1 ILE A 637      37.069 -27.528 -30.566  1.00  0.26
ATOM   5665  CG2 ILE A 637      36.311 -26.153 -33.192  1.00  3.46
ATOM   5666  H   TRP A 638      33.496 -26.620 -35.197  1.00  1.60
ATOM   5667  N   TRP A 638      34.133 -27.176 -35.711  1.00  2.88
ATOM   5668  CA  TRP A 638      34.181 -27.068 -37.170  1.00  2.89
ATOM   5669  CB  TRP A 638      32.952 -26.352 -37.701  1.00  1.65
ATOM   5670  C   TRP A 638      35.289 -26.193 -37.517  1.00  3.81
ATOM   5671  O   TRP A 638      35.454 -25.225 -36.902  1.00  3.87
ATOM   5672  CG  TRP A 638      31.635 -26.981 -37.512  1.00  4.68
ATOM   5673  CD1 TRP A 638      31.304 -28.091 -36.775  1.00  1.43
ATOM   5674  NE1 TRP A 638      30.007 -28.365 -36.923  1.00  0.08
ATOM   5675  HE1 TRP A 638      29.553 -29.098 -36.521  1.00  3.43
ATOM   5676  CD2 TRP A 638      30.471 -26.557 -38.129  1.00  0.09
ATOM   5677  CE2 TRP A 638      29.465 -27.470 -37.785  1.00  1.26
ATOM   5678  CE3 TRP A 638      30.183 -25.564 -39.013  1.00  0.69
ATOM   5679  CZ3 TRP A 638      28.909 -25.486 -39.525  1.00  1.94
ATOM   5680  CH2 TRP A 638      27.937 -26.412 -39.169  1.00  1.91
ATOM   5681  CZ2 TRP A 638      28.214 -27.437 -38.361  1.00  4.25
ATOM   5682  H   SER A 639      35.907 -27.270 -38.976  1.00  4.07
ATOM   5683  N   SER A 639      36.018 -26.469 -38.519  1.00  0.52
ATOM   5684  CA  SER A 639      37.047 -25.578 -38.896  1.00  0.48
ATOM   5685  CB  SER A 639      38.337 -26.045 -38.287  1.00  4.63
ATOM   5686  C   SER A 639      37.239 -25.504 -40.392  1.00  4.59
ATOM   5687  O   SER A 639      36.966 -26.448 -41.128  1.00  4.23
ATOM   5688  OG  SER A 639      38.696 -27.307 -38.851  1.00  1.32
ATOM   5689  H   SER A 640      37.944 -23.661 -40.183  1.00  3.69
ATOM   5690  N   SER A 640      37.767 -24.380 -40.822  1.00  2.18
ATOM   5691  CA  SER A 640      38.061 -24.131 -42.257  1.00  0.46
ATOM   5692  CB  SER A 640      36.819 -23.684 -42.982  1.00  1.92
ATOM   5693  C   SER A 640      39.160 -22.995 -42.347  1.00  2.78
ATOM   5694  O   SER A 640      39.530 -22.470 -41.348  1.00  3.17
ATOM   5695  OG  SER A 640      36.441 -22.416 -42.594  1.00  1.94
ATOM   5696  H   GLU A 641      39.481 -23.212 -44.318  1.00  2.15
ATOM   5697  N   GLU A 641      39.706 -22.698 -43.557  1.00  1.13
ATOM   5698  CA  GLU A 641      40.694 -21.591 -43.687  1.00  1.66
ATOM   5699  CB  GLU A 641      42.003 -22.144 -44.193  1.00  4.16
ATOM   5700  C   GLU A 641      40.195 -20.485 -44.688  1.00  2.59
ATOM   5701  O   GLU A 641      39.875 -20.764 -45.858  1.00  1.80
ATOM   5702  CG  GLU A 641      43.131 -21.129 -44.249  1.00  2.72
ATOM   5703  CD  GLU A 641      44.424 -21.719 -44.840  1.00  2.69
ATOM   5704  OE1 GLU A 641      44.409 -22.848 -45.290  1.00  4.64
ATOM   5705  OE2 GLU A 641      45.415 -21.021 -44.917  1.00  0.98
ATOM   5706  H   VAL A 642      40.456 -19.047 -43.430  1.00  0.58
ATOM   5707  N   VAL A 642      40.192 -19.276 -44.297  1.00  4.41
ATOM   5708  CA  VAL A 642      39.727 -18.322 -45.144  1.00  1.48
ATOM   5709  CB  VAL A 642      38.895 -17.303 -44.385  1.00  3.15
ATOM   5710  C   VAL A 642      40.873 -17.687 -45.741  1.00  3.89
ATOM   5711  O   VAL A 642      41.683 -16.987 -45.062  1.00  0.35
ATOM   5712  CG1 VAL A 642      38.380 -16.220 -45.320  1.00  5.00
ATOM   5713  CG2 VAL A 642      37.739 -17.994 -43.629  1.00  2.56
ATOM   5714  H   LYS A 643      40.282 -18.349 -47.467  1.00  2.55
ATOM   5715  N   LYS A 643      40.970 -17.876 -47.014  1.00  1.33
ATOM   5716  CA  LYS A 643      42.064 -17.380 -47.763  1.00  1.81
ATOM   5717  CB  LYS A 643      42.196 -18.171 -49.070  1.00  0.87
ATOM   5718  C   LYS A 643      41.823 -15.945 -48.110  1.00  0.23
ATOM   5719  O   LYS A 643      40.735 -15.554 -48.501  1.00  0.61
ATOM   5720  CG  LYS A 643      42.538 -19.690 -48.969  1.00  0.38
ATOM   5721  CD  LYS A 643      43.975 -19.967 -48.427  1.00  2.53
ATOM   5722  CE  LYS A 643      44.306 -21.479 -48.466  1.00  3.70
ATOM   5723  NZ  LYS A 643      45.684 -21.783 -47.932  1.00  0.71
ATOM   5724  H   TYR A 644      43.610 -15.546 -47.833  1.00  0.48
ATOM   5725  N   TYR A 644      42.754 -15.213 -48.052  1.00  4.49
ATOM   5726  CA  TYR A 644      42.584 -13.861 -48.286  1.00  4.71
ATOM   5727  CB  TYR A 644      43.251 -13.105 -47.278  1.00  2.92
ATOM   5728  C   TYR A 644      43.058 -13.470 -49.638  1.00  4.07
ATOM   5729  O   TYR A 644      44.224 -13.098 -49.825  1.00  2.70
ATOM   5730  CG  TYR A 644      42.914 -11.728 -47.276  1.00  1.62
ATOM   5731  CD1 TYR A 644      41.690 -11.327 -46.853  1.00  3.97
ATOM   5732  CE1 TYR A 644      41.376 -10.044 -46.793  1.00  1.91
ATOM   5733  CZ  TYR A 644      42.321  -9.104 -47.103  1.00  0.87
ATOM   5734  CD2 TYR A 644      43.811 -10.780 -47.641  1.00  2.72
ATOM   5735  CE2 TYR A 644      43.498  -9.469 -47.586  1.00  0.59
ATOM   5736  OH  TYR A 644      42.009  -7.819 -47.045  1.00  3.61
ATOM   5737  H   ALA A 645      41.291 -13.787 -50.372  1.00  0.08
ATOM   5738  N   ALA A 645      42.154 -13.500 -50.579  1.00  4.05
ATOM   5739  CA  ALA A 645      42.467 -13.118 -51.980  1.00  3.10
ATOM   5740  CB  ALA A 645      41.571 -13.860 -52.924  1.00  0.09
ATOM   5741  C   ALA A 645      42.315 -11.614 -52.193  1.00  4.24
ATOM   5742  O   ALA A 645      41.346 -11.143 -52.890  1.00  0.22
ATOM   5743  H   ALA A 646      43.914 -11.223 -51.118  1.00  0.65
ATOM   5744  N   ALA A 646      43.209 -10.838 -51.595  1.00  4.19
ATOM   5745  CA  ALA A 646      43.122  -9.411 -51.697  1.00  3.04
ATOM   5746  CB  ALA A 646      44.172  -8.763 -50.805  1.00  3.24
ATOM   5747  C   ALA A 646      43.308  -8.916 -53.159  1.00  4.67
ATOM   5748  O   ALA A 646      44.128  -9.432 -53.919  1.00  2.79
ATOM   5749  N   PRO A 647      42.516  -7.937 -53.521  1.00  2.56
ATOM   5750  CA  PRO A 647      42.525  -7.302 -54.881  1.00  1.85
ATOM   5751  CB  PRO A 647      41.289  -6.443 -54.852  1.00  2.57
ATOM   5752  C   PRO A 647      43.759  -6.415 -55.185  1.00  2.11
ATOM   5753  O   PRO A 647      44.355  -5.841 -54.288  1.00  3.44
ATOM   5754  CG  PRO A 647      41.136  -6.099 -53.403  1.00  2.77
ATOM   5755  CD  PRO A 647      41.481  -7.363 -52.688  1.00  3.09
ATOM   5756  H   GLU A 648      43.645  -6.765 -57.119  1.00  3.19
ATOM   5757  N   GLU A 648      44.097  -6.264 -56.454  1.00  3.22
ATOM   5758  CA  GLU A 648      45.148  -5.388 -56.826  1.00  1.62
ATOM   5759  CB  GLU A 648      45.829  -5.854 -58.092  1.00  1.19
ATOM   5760  C   GLU A 648      44.579  -3.993 -56.997  1.00  3.40
ATOM   5761  O   GLU A 648      44.189  -3.561 -58.103  1.00  0.67
ATOM   5762  CG  GLU A 648      47.157  -5.161 -58.385  1.00  4.31
ATOM   5763  CD  GLU A 648      47.852  -5.713 -59.641  1.00  0.52
ATOM   5764  OE1 GLU A 648      47.209  -6.494 -60.369  1.00  4.28
ATOM   5765  OE2 GLU A 648      49.052  -5.386 -59.872  1.00  4.00
ATOM   5766  H   ILE A 649      44.955  -3.595 -55.177  1.00  3.02
ATOM   5767  N   ILE A 649      44.576  -3.277 -55.977  1.00  3.48
ATOM   5768  CA  ILE A 649      43.996  -2.029 -56.010  1.00  0.19
ATOM   5769  CB  ILE A 649      43.494  -1.649 -54.639  1.00  3.67
ATOM   5770  C   ILE A 649      44.967  -1.110 -56.402  1.00  0.68
ATOM   5771  O   ILE A 649      46.055  -1.087 -55.834  1.00  3.78
ATOM   5772  CG1 ILE A 649      42.373  -2.563 -54.202  1.00  3.02
ATOM   5773  CD1 ILE A 649      42.039  -2.438 -52.784  1.00  4.42
ATOM   5774  CG2 ILE A 649      43.093  -0.155 -54.594  1.00  0.77
ATOM   5775  H   LYS A 650      43.884  -0.574 -57.947  1.00  1.48
ATOM   5776  N   LYS A 650      44.658  -0.364 -57.456  1.00  3.18
ATOM   5777  CA  LYS A 650      45.504   0.698 -57.904  1.00  1.95
ATOM   5778  CB  LYS A 650      45.920   0.428 -59.328  1.00  0.17
ATOM   5779  C   LYS A 650      44.742   2.038 -57.844  1.00  2.02
ATOM   5780  O   LYS A 650      43.584   2.148 -58.326  1.00  1.91
ATOM   5781  CG  LYS A 650      46.750  -0.804 -59.466  1.00  4.08
ATOM   5782  CD  LYS A 650      47.150  -1.050 -60.892  1.00  3.53
ATOM   5783  CE  LYS A 650      47.940  -2.310 -61.014  1.00  4.60
ATOM   5784  NZ  LYS A 650      48.343  -2.573 -62.430  1.00  1.38
ATOM   5785  H   LEU A 651      46.268   2.916 -57.031  1.00  1.02
ATOM   5786  N   LEU A 651      45.374   3.033 -57.319  1.00  3.59
ATOM   5787  CA  LEU A 651      44.762   4.327 -57.188  1.00  3.66
ATOM   5788  CB  LEU A 651      44.890   4.792 -55.771  1.00  2.14
ATOM   5789  C   LEU A 651      45.456   5.333 -58.016  1.00  3.49
ATOM   5790  O   LEU A 651      46.700   5.388 -58.008  1.00  0.26
ATOM   5791  CG  LEU A 651      44.264   3.956 -54.703  1.00  3.72
ATOM   5792  CD1 LEU A 651      44.553   4.556 -53.359  1.00  1.09
ATOM   5793  CD2 LEU A 651      42.805   3.841 -54.924  1.00  1.62
ATOM   5794  N   PRO A 652      44.753   6.190 -58.724  1.00  1.82
ATOM   5795  CA  PRO A 652      45.461   7.142 -59.481  1.00  1.04
ATOM   5796  CB  PRO A 652      44.368   7.874 -60.278  1.00  4.00
ATOM   5797  C   PRO A 652      46.116   8.047 -58.514  1.00  2.95
ATOM   5798  O   PRO A 652      45.553   8.245 -57.418  1.00  2.51
ATOM   5799  CG  PRO A 652      43.165   7.764 -59.389  1.00  2.03
ATOM   5800  CD  PRO A 652      43.269   6.367 -58.805  1.00  4.77
ATOM   5801  H   GLY A 653      47.727   8.457 -59.612  1.00  0.46
ATOM   5802  N   GLY A 653      47.308   8.595 -58.790  1.00  1.39
ATOM   5803  CA  GLY A 653      47.904   9.443 -57.770  1.00  2.47
ATOM   5804  C   GLY A 653      47.392  10.854 -57.841  1.00  1.58
ATOM   5805  O   GLY A 653      47.103  11.356 -58.929  1.00  3.03
ATOM   5806  H   LEU A 654      47.631  11.161 -55.930  1.00  1.42
ATOM   5807  N   LEU A 654      47.368  11.551 -56.750  1.00  3.25
ATOM   5808  CA  LEU A 654      46.937  12.887 -56.788  1.00  0.96
ATOM   5809  CB  LEU A 654      46.730  13.481 -55.406  1.00  3.38
ATOM   5810  C   LEU A 654      47.910  13.719 -57.590  1.00  4.32
ATOM   5811  O   LEU A 654      47.503  14.515 -58.371  1.00  2.89
ATOM   5812  CG  LEU A 654      45.564  12.890 -54.581  1.00  0.81
ATOM   5813  CD1 LEU A 654      45.528  13.465 -53.233  1.00  4.72
ATOM   5814  CD2 LEU A 654      44.206  13.078 -55.277  1.00  0.37
ATOM   5815  H   LYS A 655      49.495  12.832 -56.831  1.00  1.97
ATOM   5816  N   LYS A 655      49.203  13.492 -57.452  1.00  0.78
ATOM   5817  CA  LYS A 655      50.218  14.231 -58.281  1.00  4.19
ATOM   5818  CB  LYS A 655      51.604  13.652 -58.049  1.00  1.15
ATOM   5819  C   LYS A 655      49.908  14.070 -59.797  1.00  2.26
ATOM   5820  O   LYS A 655      50.082  14.979 -60.569  1.00  1.65
ATOM   5821  CG  LYS A 655      51.612  12.113 -57.998  1.00  3.93
ATOM   5822  CD  LYS A 655      53.022  11.552 -57.832  1.00  3.69
ATOM   5823  CE  LYS A 655      53.020  10.007 -57.797  1.00  3.16
ATOM   5824  NZ  LYS A 655      52.703   9.404 -59.147  1.00  2.36
ATOM   5825  H   ASP A 656      49.323  12.239 -59.543  1.00  4.52
ATOM   5826  N   ASP A 656      49.488  12.865 -60.177  1.00  2.64
ATOM   5827  CA  ASP A 656      49.221  12.516 -61.555  1.00  3.74
ATOM   5828  CB  ASP A 656      48.916  11.001 -61.616  1.00  2.49
ATOM   5829  C   ASP A 656      48.002  13.336 -62.031  1.00  3.78
ATOM   5830  O   ASP A 656      47.893  13.696 -63.222  1.00  1.73
ATOM   5831  CG  ASP A 656      50.134  10.124 -61.271  1.00  3.60
ATOM   5832  OD1 ASP A 656      51.287  10.530 -61.579  1.00  3.81
ATOM   5833  OD2 ASP A 656      49.942   9.034 -60.616  1.00  1.77
ATOM   5834  H   LEU A 657      47.282  13.508 -60.156  1.00  1.18
ATOM   5835  N   LEU A 657      47.092  13.692 -61.064  1.00  3.18
ATOM   5836  CA  LEU A 657      45.836  14.399 -61.421  1.00  1.69
ATOM   5837  CB  LEU A 657      44.856  14.437 -60.259  1.00  3.73
ATOM   5838  C   LEU A 657      46.087  15.821 -61.814  1.00  4.87
ATOM   5839  O   LEU A 657      46.889  16.503 -61.198  1.00  1.59
ATOM   5840  CG  LEU A 657      44.343  13.140 -59.766  1.00  2.21
ATOM   5841  CD1 LEU A 657      43.428  13.367 -58.615  1.00  3.17
ATOM   5842  CD2 LEU A 657      43.664  12.427 -60.842  1.00  2.12
ATOM   5843  H   ASP A 658      44.648  15.773 -63.216  1.00  1.18
ATOM   5844  N   ASP A 658      45.311  16.316 -62.827  1.00  4.16
ATOM   5845  CA  ASP A 658      45.520  17.655 -63.333  1.00  2.66
ATOM   5846  CB  ASP A 658      45.007  17.763 -64.801  1.00  1.92
ATOM   5847  C   ASP A 658      44.784  18.638 -62.452  1.00  3.93
ATOM   5848  O   ASP A 658      43.620  19.073 -62.754  1.00  4.98
ATOM   5849  CG  ASP A 658      45.277  19.138 -65.467  1.00  4.59
ATOM   5850  OD1 ASP A 658      46.206  19.857 -65.033  1.00  3.85
ATOM   5851  OD2 ASP A 658      44.524  19.512 -66.396  1.00  4.68
ATOM   5852  H   TRP A 659      46.351  18.773 -61.283  1.00  2.72
ATOM   5853  N   TRP A 659      45.460  19.067 -61.412  1.00  2.40
ATOM   5854  CA  TRP A 659      44.913  19.917 -60.501  1.00  3.03
ATOM   5855  CB  TRP A 659      45.851  20.010 -59.220  1.00  4.13
ATOM   5856  C   TRP A 659      44.751  21.244 -61.122  1.00  2.45
ATOM   5857  O   TRP A 659      45.641  21.694 -61.916  1.00  3.24
ATOM   5858  CG  TRP A 659      45.834  18.792 -58.282  1.00  2.26
ATOM   5859  CD1 TRP A 659      46.613  17.709 -58.357  1.00  1.60
ATOM   5860  NE1 TRP A 659      46.264  16.813 -57.364  1.00  2.38
ATOM   5861  HE1 TRP A 659      46.689  15.977 -57.209  1.00  0.30
ATOM   5862  CD2 TRP A 659      45.050  18.644 -57.068  1.00  3.54
ATOM   5863  CE2 TRP A 659      45.284  17.370 -56.588  1.00  4.86
ATOM   5864  CE3 TRP A 659      44.173  19.448 -56.407  1.00  4.85
ATOM   5865  CZ3 TRP A 659      43.503  18.938 -55.292  1.00  2.70
ATOM   5866  CH2 TRP A 659      43.714  17.644 -54.871  1.00  1.60
ATOM   5867  CZ2 TRP A 659      44.596  16.846 -55.484  1.00  4.13
ATOM   5868  H   LYS A 660      42.900  21.390 -60.393  1.00  2.92
ATOM   5869  N   LYS A 660      43.575  21.862 -60.866  1.00  3.18
ATOM   5870  CA  LYS A 660      43.314  23.204 -61.288  1.00  2.10
ATOM   5871  CB  LYS A 660      41.922  23.363 -61.904  1.00  4.69
ATOM   5872  C   LYS A 660      43.443  24.079 -60.069  1.00  4.24
ATOM   5873  O   LYS A 660      43.102  23.654 -58.995  1.00  3.15
ATOM   5874  CG  LYS A 660      41.622  22.535 -63.209  1.00  3.73
ATOM   5875  CD  LYS A 660      42.498  22.990 -64.397  1.00  4.57
ATOM   5876  CE  LYS A 660      42.102  22.266 -65.685  1.00  3.70
ATOM   5877  NZ  LYS A 660      42.217  20.783 -65.557  1.00  1.01
ATOM   5878  H   TYR A 661      44.070  25.616 -61.121  1.00  0.75
ATOM   5879  N   TYR A 661      43.890  25.328 -60.256  1.00  4.10
ATOM   5880  CA  TYR A 661      44.164  26.220 -59.173  1.00  2.03
ATOM   5881  CB  TYR A 661      45.650  26.469 -59.051  1.00  3.58
ATOM   5882  C   TYR A 661      43.413  27.547 -59.261  1.00  1.44
ATOM   5883  O   TYR A 661      43.254  28.201 -60.415  1.00  1.05
ATOM   5884  CG  TYR A 661      46.023  27.524 -58.010  1.00  2.26
ATOM   5885  CD1 TYR A 661      45.976  27.253 -56.657  1.00  1.36
ATOM   5886  CE1 TYR A 661      46.332  28.210 -55.726  1.00  4.55
ATOM   5887  CZ  TYR A 661      46.786  29.412 -56.146  1.00  4.82
ATOM   5888  CD2 TYR A 661      46.456  28.763 -58.408  1.00  0.23
ATOM   5889  CE2 TYR A 661      46.852  29.705 -57.489  1.00  0.77
ATOM   5890  OH  TYR A 661      47.143  30.341 -55.244  1.00  4.65
ATOM   5891  H   LEU A 662      43.040  27.381 -57.351  1.00  0.54
ATOM   5892  N   LEU A 662      42.895  27.931 -58.106  1.00  2.20
ATOM   5893  CA  LEU A 662      42.122  29.128 -57.920  1.00  0.74
ATOM   5894  CB  LEU A 662      40.737  28.734 -57.535  1.00  0.15
ATOM   5895  C   LEU A 662      42.734  30.026 -56.773  1.00  3.02
ATOM   5896  O   LEU A 662      43.063  29.516 -55.692  1.00  4.81
ATOM   5897  CG  LEU A 662      39.830  29.846 -57.109  1.00  3.00
ATOM   5898  CD1 LEU A 662      39.537  30.782 -58.231  1.00  4.80
ATOM   5899  CD2 LEU A 662      38.603  29.307 -56.520  1.00  1.43
ATOM   5900  H   ASP A 663      42.756  31.658 -57.885  1.00  3.68
ATOM   5901  N   ASP A 663      42.924  31.316 -57.023  1.00  1.09
ATOM   5902  CA  ASP A 663      43.424  32.243 -55.941  1.00  0.62
ATOM   5903  CB  ASP A 663      44.079  33.493 -56.531  1.00  2.26
ATOM   5904  C   ASP A 663      42.258  32.646 -55.053  1.00  2.71
ATOM   5905  O   ASP A 663      41.422  33.480 -55.446  1.00  3.39
ATOM   5906  CG  ASP A 663      44.656  34.432 -55.453  1.00  3.48
ATOM   5907  OD1 ASP A 663      44.426  34.170 -54.220  1.00  4.50
ATOM   5908  OD2 ASP A 663      45.332  35.437 -55.824  1.00  4.11
ATOM   5909  H   THR A 664      42.919  31.575 -53.537  1.00  3.23
ATOM   5910  N   THR A 664      42.205  32.098 -53.849  1.00  3.54
ATOM   5911  CA  THR A 664      41.079  32.320 -53.005  1.00  0.40
ATOM   5912  CB  THR A 664      40.856  31.214 -52.023  1.00  4.33
ATOM   5913  C   THR A 664      41.131  33.618 -52.244  1.00  0.22
ATOM   5914  O   THR A 664      40.137  33.896 -51.481  1.00  0.74
ATOM   5915  CG2 THR A 664      40.878  29.932 -52.703  1.00  2.89
ATOM   5916  OG1 THR A 664      41.885  31.204 -51.160  1.00  4.81
ATOM   5917  H   LEU A 665      43.026  34.133 -52.781  1.00  0.73
ATOM   5918  N   LEU A 665      42.256  34.414 -52.313  1.00  4.88
ATOM   5919  CA  LEU A 665      42.208  35.797 -51.634  1.00  1.35
ATOM   5920  CB  LEU A 665      43.326  36.057 -50.658  1.00  1.80
ATOM   5921  C   LEU A 665      42.136  37.061 -52.658  1.00  2.50
ATOM   5922  O   LEU A 665      43.100  37.910 -52.692  1.00  2.28
ATOM   5923  CG  LEU A 665      43.497  35.103 -49.550  1.00  4.35
ATOM   5924  CD1 LEU A 665      44.688  35.522 -48.665  1.00  4.00
ATOM   5925  CD2 LEU A 665      42.213  34.973 -48.732  1.00  0.16
ATOM   5926  N   PRO A 666      41.009  37.258 -53.453  1.00  3.85
ATOM   5927  CA  PRO A 666      40.935  38.401 -54.355  1.00  2.70
ATOM   5928  CB  PRO A 666      39.519  38.311 -54.937  1.00  4.10
ATOM   5929  C   PRO A 666      41.143  39.738 -53.571  1.00  0.27
ATOM   5930  O   PRO A 666      41.722  40.693 -54.072  1.00  1.62
ATOM   5931  CG  PRO A 666      39.205  36.878 -54.886  1.00  2.64
ATOM   5932  CD  PRO A 666      39.810  36.420 -53.567  1.00  4.97
ATOM   5933  H   GLU A 667      40.292  38.946 -52.018  1.00  4.12
ATOM   5934  N   GLU A 667      40.716  39.730 -52.333  1.00  2.26
ATOM   5935  CA  GLU A 667      40.841  40.890 -51.397  1.00  3.42
ATOM   5936  CB  GLU A 667      40.301  40.434 -50.133  1.00  3.87
ATOM   5937  C   GLU A 667      42.353  41.354 -51.131  1.00  4.72
ATOM   5938  O   GLU A 667      42.583  42.463 -50.581  1.00  0.01
ATOM   5939  CG  GLU A 667      41.114  39.353 -49.578  1.00  4.22
ATOM   5940  CD  GLU A 667      40.508  38.725 -48.441  1.00  3.05
ATOM   5941  OE1 GLU A 667      39.217  38.895 -48.249  1.00  0.58
ATOM   5942  OE2 GLU A 667      41.255  38.001 -47.710  1.00  2.10
ATOM   5943  H   ILE A 668      43.211  39.701 -51.838  1.00  2.22
ATOM   5944  N   ILE A 668      43.364  40.537 -51.434  1.00  1.55
ATOM   5945  CA  ILE A 668      44.738  41.005 -51.156  1.00  2.80
ATOM   5946  CB  ILE A 668      45.769  39.879 -50.566  1.00  1.82
ATOM   5947  C   ILE A 668      45.217  41.795 -52.357  1.00  1.39
ATOM   5948  O   ILE A 668      46.310  42.440 -52.330  1.00  4.02
ATOM   5949  CG1 ILE A 668      45.997  38.748 -51.528  1.00  0.97
ATOM   5950  CD1 ILE A 668      47.065  37.747 -51.019  1.00  1.81
ATOM   5951  CG2 ILE A 668      45.214  39.322 -49.231  1.00  2.36
ATOM   5952  H   LYS A 669      43.616  41.199 -53.440  1.00  1.92
ATOM   5953  N   LYS A 669      44.385  41.756 -53.461  1.00  1.21
ATOM   5954  CA  LYS A 669      44.643  42.577 -54.667  1.00  2.10
ATOM   5955  CB  LYS A 669      44.094  41.871 -55.958  1.00  3.94
ATOM   5956  C   LYS A 669      43.884  43.991 -54.502  1.00  1.47
ATOM   5957  O   LYS A 669      42.639  44.052 -54.027  1.00  1.00
ATOM   5958  CG  LYS A 669      44.605  40.460 -56.265  1.00  4.06
ATOM   5959  CD  LYS A 669      46.105  40.414 -56.539  1.00  1.40
ATOM   5960  CE  LYS A 669      46.540  38.993 -57.035  1.00  4.10
ATOM   5961  NZ  LYS A 669      46.279  37.922 -56.039  1.00  3.00
ATOM   5962  H   SER A 670      45.344  44.975 -55.398  1.00  1.30
ATOM   5963  N   SER A 670      44.533  45.073 -54.939  1.00  2.86
ATOM   5964  CA  SER A 670      43.988  46.437 -54.742  1.00  0.27
ATOM   5965  CB  SER A 670      45.058  47.455 -55.101  1.00  1.14
ATOM   5966  C   SER A 670      42.716  46.719 -55.571  1.00  2.71
ATOM   5967  O   SER A 670      41.967  47.634 -55.256  1.00  1.10
ATOM   5968  OG  SER A 670      45.397  47.352 -56.477  1.00  0.68
[truncated: 192,232 more chars]
