# Supplementary material for: Genome-wide identification and comparative in-silico characterization of β-galactosidase (GH-35) in ascomycetes and its role in germ tube development of Aspergillus fumigatus via RNA-seq analysis
Source: PLoS One. 2023 Jun 22;18(6):e0286428. doi: 10.1371/journal.pone.0286428 (PMC10287015; doi:10.1371/journal.pone.0286428)
Supplement: S4 File — (ZIP) [file pone.0286428.s004.zip › BciBG refine.pdb]

REMARK TARGET BciBG
REMARK METHOD 3Drefine
REMARK MODEL 5
REMARK Optimize HB Network and Energy Minimize
ATOM      1  N   LEU A   1       2.933   0.905  -1.668  1.00  4.95
ATOM      2  CA  LEU A   1       3.445   1.340  -0.351  1.00  0.50
ATOM      3  CB  LEU A   1       4.901   1.804  -0.459  1.00  0.76
ATOM      4  C   LEU A   1       2.589   2.429   0.242  1.00  1.21
ATOM      5  O   LEU A   1       3.002   3.587   0.320  1.00  1.25
ATOM      6  CG  LEU A   1       5.968   0.737  -0.198  1.00  3.95
ATOM      7  CD1 LEU A   1       7.335   1.387  -0.058  1.00  3.59
ATOM      8  CD2 LEU A   1       5.622  -0.051   1.058  1.00  2.82
ATOM      9  H   LYS A   2       1.167   1.152   0.642  1.00  3.35
ATOM     10  N   LYS A   2       1.425   2.066   0.706  1.00  3.22
ATOM     11  CA  LYS A   2       0.530   3.020   1.327  1.00  3.03
ATOM     12  CB  LYS A   2      -0.823   2.361   1.636  1.00  0.87
ATOM     13  C   LYS A   2       1.162   3.606   2.619  1.00  0.69
ATOM     14  O   LYS A   2       1.033   4.773   2.877  1.00  3.31
ATOM     15  CG  LYS A   2      -1.636   2.002   0.386  1.00  4.85
ATOM     16  CD  LYS A   2      -2.988   1.368   0.753  1.00  3.03
ATOM     17  CE  LYS A   2      -3.813   1.005  -0.495  1.00  2.03
ATOM     18  NZ  LYS A   2      -5.121   0.383  -0.134  1.00  0.66
ATOM     19  H   VAL A   3       1.991   1.875   3.073  1.00  0.72
ATOM     20  N   VAL A   3       1.900   2.762   3.369  1.00  1.57
ATOM     21  CA  VAL A   3       2.587   3.160   4.655  1.00  0.35
ATOM     22  CB  VAL A   3       4.146   3.141   4.472  1.00  0.96
ATOM     23  C   VAL A   3       2.168   4.500   5.181  1.00  3.63
ATOM     24  O   VAL A   3       2.964   5.478   5.162  1.00  0.73
ATOM     25  CG1 VAL A   3       4.639   1.724   4.167  1.00  4.61
ATOM     26  CG2 VAL A   3       4.546   4.082   3.320  1.00  4.61
ATOM     27  H   GLY A   4       0.383   3.877   5.711  1.00  4.43
ATOM     28  N   GLY A   4       0.983   4.590   5.730  1.00  4.14
ATOM     29  CA  GLY A   4       0.643   5.771   6.288  1.00  3.69
ATOM     30  C   GLY A   4       1.354   5.899   7.505  1.00  0.73
ATOM     31  O   GLY A   4       1.855   4.922   8.031  1.00  1.77
ATOM     32  H   SER A   5       0.974   7.728   7.578  1.00  0.74
ATOM     33  N   SER A   5       1.409   7.014   7.995  1.00  4.08
ATOM     34  CA  SER A   5       2.158   7.255   9.197  1.00  2.70
ATOM     35  CB  SER A   5       2.576   8.680   9.271  1.00  2.53
ATOM     36  C   SER A   5       1.429   6.898  10.391  1.00  0.69
ATOM     37  O   SER A   5       0.208   6.745  10.377  1.00  2.60
ATOM     38  OG  SER A   5       1.454   9.501   9.464  1.00  0.46
ATOM     39  H   ILE A   6       3.101   6.726  11.323  1.00  2.96
ATOM     40  N   ILE A   6       2.166   6.715  11.426  1.00  0.32
ATOM     41  CA  ILE A   6       1.629   6.486  12.735  1.00  2.50
ATOM     42  CB  ILE A   6       2.032   5.127  13.233  1.00  1.98
ATOM     43  C   ILE A   6       2.212   7.574  13.600  1.00  4.76
ATOM     44  O   ILE A   6       3.438   7.693  13.687  1.00  3.60
ATOM     45  CG1 ILE A   6       1.495   4.088  12.295  1.00  1.76
ATOM     46  CD1 ILE A   6       2.028   2.723  12.574  1.00  3.28
ATOM     47  CG2 ILE A   6       1.497   4.880  14.637  1.00  3.41
ATOM     48  H   GLN A   7       0.485   8.155  14.252  1.00  1.79
ATOM     49  N   GLN A   7       1.400   8.338  14.249  1.00  4.66
ATOM     50  CA  GLN A   7       1.935   9.500  15.023  1.00  1.82
ATOM     51  CB  GLN A   7       1.553  10.766  14.340  1.00  1.73
ATOM     52  C   GLN A   7       1.557   9.520  16.571  1.00  0.09
ATOM     53  O   GLN A   7       0.467   9.063  16.987  1.00  4.33
ATOM     54  CG  GLN A   7       2.197  10.897  12.957  1.00  3.56
ATOM     55  CD  GLN A   7       1.800  12.172  12.273  1.00  0.05
ATOM     56  NE2 GLN A   7       1.536  12.099  10.991  1.00  1.70
ATOM     57 HE21 GLN A   7       1.622  11.264  10.561  1.00  3.82
ATOM     58 HE22 GLN A   7       1.251  12.869  10.530  1.00  1.85
ATOM     59  OE1 GLN A   7       1.708  13.225  12.912  1.00  1.59
ATOM     60  H   ASN A   8       3.224  10.512  17.010  1.00  3.98
ATOM     61  N   ASN A   8       2.461  10.112  17.389  1.00  0.06
ATOM     62  CA  ASN A   8       2.312  10.124  18.864  1.00  4.80
ATOM     63  CB  ASN A   8       3.706  10.160  19.497  1.00  4.94
ATOM     64  C   ASN A   8       1.485  11.256  19.305  1.00  1.89
ATOM     65  O   ASN A   8       1.997  12.268  19.834  1.00  2.64
ATOM     66  CG  ASN A   8       4.384   8.782  19.475  1.00  2.54
ATOM     67  ND2 ASN A   8       5.715   8.766  19.305  1.00  1.71
ATOM     68 HD21 ASN A   8       6.166   9.585  19.193  1.00  4.59
ATOM     69 HD22 ASN A   8       6.171   7.938  19.281  1.00  3.54
ATOM     70  OD1 ASN A   8       3.715   7.739  19.554  1.00  2.39
ATOM     71  H   ALA A   9      -0.129  10.324  18.722  1.00  3.10
ATOM     72  N   ALA A   9       0.187  11.096  19.142  1.00  2.69
ATOM     73  CA  ALA A   9      -0.718  12.053  19.561  1.00  2.50
ATOM     74  CB  ALA A   9      -2.129  11.675  19.126  1.00  2.16
ATOM     75  C   ALA A   9      -0.656  12.145  21.031  1.00  0.45
ATOM     76  O   ALA A   9      -0.461  11.130  21.722  1.00  0.17
ATOM     77  H   ARG A  10      -1.037  14.044  20.955  1.00  4.64
ATOM     78  N   ARG A  10      -0.836  13.317  21.535  1.00  1.74
ATOM     79  CA  ARG A  10      -0.711  13.572  22.982  1.00  3.04
ATOM     80  CB  ARG A  10       0.552  14.320  23.234  1.00  0.78
ATOM     81  C   ARG A  10      -1.895  14.407  23.533  1.00  3.30
ATOM     82  O   ARG A  10      -2.496  15.239  22.800  1.00  4.08
ATOM     83  CG  ARG A  10       1.817  13.589  22.768  1.00  2.18
ATOM     84  CD  ARG A  10       2.131  12.384  23.619  1.00  1.53
ATOM     85  NE  ARG A  10       3.365  11.773  23.192  1.00  3.39
ATOM     86  HE  ARG A  10       3.838  12.189  22.481  1.00  1.21
ATOM     87  CZ  ARG A  10       3.895  10.698  23.726  1.00  4.77
ATOM     88  NH1 ARG A  10       3.270  10.078  24.697  1.00  3.97
ATOM     89  NH2 ARG A  10       5.066  10.246  23.296  1.00  4.89
ATOM     90  H   ILE A  11      -1.728  13.577  25.347  1.00  1.98
ATOM     91  N   ILE A  11      -2.193  14.230  24.854  1.00  2.41
ATOM     92  CA  ILE A  11      -3.191  14.971  25.484  1.00  4.38
ATOM     93  CB  ILE A  11      -4.143  14.042  26.272  1.00  0.22
ATOM     94  C   ILE A  11      -2.544  15.878  26.426  1.00  4.38
ATOM     95  O   ILE A  11      -1.907  15.442  27.407  1.00  3.23
ATOM     96  CG1 ILE A  11      -4.861  13.083  25.314  1.00  3.06
ATOM     97  CD1 ILE A  11      -5.626  11.982  26.005  1.00  4.34
ATOM     98  CG2 ILE A  11      -5.149  14.847  27.122  1.00  3.65
ATOM     99  H   LYS A  12      -3.225  17.406  25.465  1.00  4.61
ATOM    100  N   LYS A  12      -2.722  17.117  26.221  1.00  2.75
ATOM    101  CA  LYS A  12      -2.206  18.069  27.124  1.00  1.71
ATOM    102  CB  LYS A  12      -2.214  19.473  26.522  1.00  2.79
ATOM    103  C   LYS A  12      -3.060  18.065  28.328  1.00  2.46
ATOM    104  O   LYS A  12      -4.304  17.970  28.237  1.00  1.15
ATOM    105  CG  LYS A  12      -1.263  19.665  25.334  1.00  1.25
ATOM    106  CD  LYS A  12      -1.315  21.108  24.812  1.00  0.39
ATOM    107  CE  LYS A  12      -0.365  21.329  23.627  1.00  0.59
ATOM    108  NZ  LYS A  12      -0.424  22.733  23.126  1.00  3.66
ATOM    109  H   VAL A  13      -1.497  18.165  29.445  1.00  4.57
ATOM    110  N   VAL A  13      -2.432  18.107  29.456  1.00  3.53
ATOM    111  CA  VAL A  13      -3.097  18.057  30.706  1.00  0.42
ATOM    112  CB  VAL A  13      -2.929  16.743  31.416  1.00  3.52
ATOM    113  C   VAL A  13      -2.718  19.247  31.611  1.00  0.67
ATOM    114  O   VAL A  13      -1.550  19.599  31.772  1.00  0.28
ATOM    115  CG1 VAL A  13      -3.608  16.820  32.762  1.00  2.47
ATOM    116  CG2 VAL A  13      -3.554  15.607  30.588  1.00  2.44
ATOM    117  H   HIS A  14      -4.526  19.532  32.006  1.00  4.17
ATOM    118  N   HIS A  14      -3.640  19.839  32.139  1.00  0.43
ATOM    119  CA  HIS A  14      -3.424  20.914  32.854  1.00  3.35
ATOM    120  CB  HIS A  14      -4.366  21.970  32.417  1.00  2.08
ATOM    121  C   HIS A  14      -3.534  20.599  34.246  1.00  0.02
ATOM    122  O   HIS A  14      -4.632  20.368  34.781  1.00  2.31
ATOM    123  CG  HIS A  14      -4.127  22.425  30.984  1.00  1.28
ATOM    124  ND1 HIS A  14      -3.081  23.267  30.635  1.00  1.61
ATOM    125  HD1 HIS A  14      -2.456  23.662  31.236  1.00  0.25
ATOM    126  CE1 HIS A  14      -3.168  23.552  29.349  1.00  3.24
ATOM    127  NE2 HIS A  14      -4.153  22.848  28.831  1.00  4.77
ATOM    128  HE2 HIS A  14      -4.367  22.811  27.905  1.00  1.36
ATOM    129  CD2 HIS A  14      -4.757  22.112  29.837  1.00  2.79
ATOM    130  H   LYS A  15      -1.636  20.874  34.455  1.00  2.60
ATOM    131  N   LYS A  15      -2.443  20.589  34.876  1.00  4.89
ATOM    132  CA  LYS A  15      -2.405  20.188  36.232  1.00  0.17
ATOM    133  CB  LYS A  15      -0.974  20.022  36.681  1.00  0.23
ATOM    134  C   LYS A  15      -3.175  21.192  37.148  1.00  1.98
ATOM    135  O   LYS A  15      -2.962  22.416  37.088  1.00  4.54
ATOM    136  CG  LYS A  15      -0.830  19.513  38.166  1.00  4.15
ATOM    137  CD  LYS A  15       0.654  19.338  38.602  1.00  3.10
ATOM    138  CE  LYS A  15       0.802  18.884  40.091  1.00  0.70
ATOM    139  NZ  LYS A  15       2.252  18.754  40.486  1.00  1.47
ATOM    140  H   ARG A  16      -4.088  19.691  38.093  1.00  4.31
ATOM    141  N   ARG A  16      -4.042  20.640  38.028  1.00  1.02
ATOM    142  CA  ARG A  16      -4.917  21.459  38.905  1.00  1.71
ATOM    143  CB  ARG A  16      -6.069  20.612  39.443  1.00  1.55
ATOM    144  C   ARG A  16      -4.148  22.028  40.063  1.00  3.33
ATOM    145  O   ARG A  16      -3.147  21.485  40.457  1.00  0.01
ATOM    146  CG  ARG A  16      -7.068  20.153  38.384  1.00  0.50
ATOM    147  CD  ARG A  16      -8.164  19.334  38.976  1.00  3.99
ATOM    148  NE  ARG A  16      -8.988  20.109  39.876  1.00  4.93
ATOM    149  HE  ARG A  16      -8.772  20.082  40.800  1.00  2.00
ATOM    150  CZ  ARG A  16     -10.057  20.838  39.509  1.00  3.50
ATOM    151  NH1 ARG A  16     -10.392  20.958  38.202  1.00  0.06
ATOM    152  NH2 ARG A  16     -10.847  21.396  40.469  1.00  2.55
ATOM    153  H   GLU A  17      -5.336  23.575  40.211  1.00  1.40
ATOM    154  N   GLU A  17      -4.585  23.136  40.587  1.00  0.49
ATOM    155  CA  GLU A  17      -3.954  23.678  41.675  1.00  1.29
ATOM    156  CB  GLU A  17      -4.607  25.009  42.064  1.00  1.57
ATOM    157  C   GLU A  17      -4.118  22.759  42.775  1.00  1.15
ATOM    158  O   GLU A  17      -5.212  22.407  43.133  1.00  3.71
ATOM    159  CG  GLU A  17      -3.951  25.677  43.255  1.00  4.76
ATOM    160  CD  GLU A  17      -4.590  26.987  43.635  1.00  2.65
ATOM    161  OE1 GLU A  17      -5.655  27.326  43.060  1.00  0.92
ATOM    162  OE2 GLU A  17      -4.053  27.683  44.524  1.00  1.80
ATOM    163  H   VAL A  18      -2.287  22.794  43.104  1.00  2.19
ATOM    164  N   VAL A  18      -3.115  22.425  43.350  1.00  1.94
ATOM    165  CA  VAL A  18      -3.173  21.562  44.349  1.00  2.66
ATOM    166  CB  VAL A  18      -2.039  20.487  44.206  1.00  1.50
ATOM    167  C   VAL A  18      -3.046  22.379  45.573  1.00  2.55
ATOM    168  O   VAL A  18      -2.101  23.141  45.741  1.00  1.69
ATOM    169  CG1 VAL A  18      -2.041  19.523  45.405  1.00  1.20
ATOM    170  CG2 VAL A  18      -2.219  19.699  42.863  1.00  1.07
ATOM    171  H   LEU A  19      -4.685  21.586  46.273  1.00  0.59
ATOM    172  N   LEU A  19      -4.030  22.249  46.430  1.00  1.31
ATOM    173  CA  LEU A  19      -4.134  23.039  47.626  1.00  2.29
ATOM    174  CB  LEU A  19      -5.541  22.861  48.293  1.00  4.00
ATOM    175  C   LEU A  19      -2.940  22.796  48.589  1.00  0.47
ATOM    176  O   LEU A  19      -2.598  23.684  49.381  1.00  1.30
ATOM    177  CG  LEU A  19      -6.765  23.485  47.484  1.00  4.89
ATOM    178  CD1 LEU A  19      -8.092  23.085  48.112  1.00  1.29
ATOM    179  CD2 LEU A  19      -6.635  24.986  47.446  1.00  2.06
ATOM    180  H   GLN A  20      -2.588  20.947  47.914  1.00  0.34
ATOM    181  N   GLN A  20      -2.331  21.565  48.561  1.00  2.11
ATOM    182  CA  GLN A  20      -1.233  21.210  49.534  1.00  4.01
ATOM    183  CB  GLN A  20      -1.821  20.431  50.562  1.00  3.91
ATOM    184  C   GLN A  20      -0.168  20.300  48.947  1.00  3.22
ATOM    185  O   GLN A  20      -0.416  19.502  48.070  1.00  3.19
ATOM    186  CG  GLN A  20      -2.337  19.174  49.958  1.00  0.28
ATOM    187  CD  GLN A  20      -2.972  18.288  50.886  1.00  0.52
ATOM    188  NE2 GLN A  20      -4.236  18.315  50.872  1.00  0.53
ATOM    189 HE21 GLN A  20      -4.666  18.904  50.274  1.00  3.85
ATOM    190 HE22 GLN A  20      -4.720  17.764  51.461  1.00  2.55
ATOM    191  OE1 GLN A  20      -2.299  17.590  51.674  1.00  2.24
ATOM    192  H   ASP A  21       1.062  21.039  50.177  1.00  4.97
ATOM    193  N   ASP A  21       0.957  20.408  49.481  1.00  4.42
ATOM    194  CA  ASP A  21       2.081  19.628  49.117  1.00  0.70
ATOM    195  CB  ASP A  21       3.242  20.299  49.755  1.00  2.60
ATOM    196  C   ASP A  21       1.984  18.074  49.568  1.00  1.30
ATOM    197  O   ASP A  21       2.478  17.220  48.884  1.00  3.76
ATOM    198  CG  ASP A  21       3.460  21.663  49.145  1.00  1.74
ATOM    199  OD1 ASP A  21       3.169  21.845  47.943  1.00  0.09
ATOM    200  OD2 ASP A  21       3.850  22.569  49.866  1.00  0.39
ATOM    201  H   LEU A  22       0.989  18.440  51.258  1.00  2.19
ATOM    202  N   LEU A  22       1.393  17.762  50.738  1.00  4.13
ATOM    203  CA  LEU A  22       1.408  16.390  51.221  1.00  2.05
ATOM    204  CB  LEU A  22       0.824  16.320  52.637  1.00  3.16
ATOM    205  C   LEU A  22       0.669  15.489  50.301  1.00  3.95
ATOM    206  O   LEU A  22       1.189  14.480  49.872  1.00  3.70
ATOM    207  CG  LEU A  22       1.151  15.089  53.399  1.00  2.12
ATOM    208  CD1 LEU A  22       1.025  15.316  54.873  1.00  0.78
ATOM    209  CD2 LEU A  22       0.302  13.941  52.938  1.00  4.58
ATOM    210  H   VAL A  23      -0.813  16.700  50.224  1.00  4.58
ATOM    211  N   VAL A  23      -0.484  15.881  49.922  1.00  2.03
ATOM    212  CA  VAL A  23      -1.305  15.053  49.087  1.00  2.11
ATOM    213  CB  VAL A  23      -2.701  14.679  49.697  1.00  2.97
ATOM    214  C   VAL A  23      -1.477  15.709  47.801  1.00  2.28
ATOM    215  O   VAL A  23      -1.757  16.914  47.719  1.00  1.98
ATOM    216  CG1 VAL A  23      -3.511  13.736  48.745  1.00  4.68
ATOM    217  CG2 VAL A  23      -2.554  14.063  51.056  1.00  1.97
ATOM    218  H   SER A  24      -0.980  14.105  46.900  1.00  2.76
ATOM    219  N   SER A  24      -1.255  14.998  46.795  1.00  4.59
ATOM    220  CA  SER A  24      -1.457  15.514  45.494  1.00  0.81
ATOM    221  CB  SER A  24      -0.137  16.113  45.006  1.00  4.30
ATOM    222  C   SER A  24      -1.881  14.417  44.564  1.00  2.44
ATOM    223  O   SER A  24      -2.051  13.308  44.975  1.00  2.04
ATOM    224  OG  SER A  24      -0.331  16.847  43.811  1.00  4.62
ATOM    225  H   TRP A  25      -1.698  15.517  42.975  1.00  2.02
ATOM    226  N   TRP A  25      -1.970  14.676  43.322  1.00  3.06
ATOM    227  CA  TRP A  25      -2.461  13.659  42.444  1.00  3.44
ATOM    228  CB  TRP A  25      -4.082  13.668  42.494  1.00  3.08
ATOM    229  C   TRP A  25      -1.953  13.870  41.003  1.00  3.37
ATOM    230  O   TRP A  25      -1.478  15.008  40.619  1.00  0.89
ATOM    231  CG  TRP A  25      -4.732  14.984  41.925  1.00  0.09
ATOM    232  CD1 TRP A  25      -5.141  15.174  40.639  1.00  1.90
ATOM    233  NE1 TRP A  25      -5.578  16.484  40.460  1.00  0.58
ATOM    234  HE1 TRP A  25      -5.892  16.847  39.639  1.00  4.38
ATOM    235  CD2 TRP A  25      -4.956  16.266  42.623  1.00  4.33
ATOM    236  CE2 TRP A  25      -5.483  17.168  41.671  1.00  4.18
ATOM    237  CE3 TRP A  25      -4.832  16.687  43.961  1.00  3.71
ATOM    238  CZ3 TRP A  25      -5.252  17.987  44.296  1.00  2.45
ATOM    239  CH2 TRP A  25      -5.832  18.833  43.330  1.00  1.59
ATOM    240  CZ2 TRP A  25      -5.992  18.434  42.036  1.00  0.69
ATOM    241  H   ASP A  26      -2.392  12.021  40.523  1.00  2.19
ATOM    242  N   ASP A  26      -2.075  12.845  40.198  1.00  3.92
ATOM    243  CA  ASP A  26      -1.707  12.953  38.834  1.00  0.87
ATOM    244  CB  ASP A  26      -0.201  12.617  38.628  1.00  0.53
ATOM    245  C   ASP A  26      -2.633  12.085  37.950  1.00  3.96
ATOM    246  O   ASP A  26      -3.599  11.397  38.460  1.00  3.43
ATOM    247  CG  ASP A  26       0.149  11.124  38.782  1.00  2.24
ATOM    248  OD1 ASP A  26      -0.766  10.290  38.851  1.00  1.27
ATOM    249  OD2 ASP A  26       1.335  10.811  38.806  1.00  3.23
ATOM    250  H   GLU A  27      -1.507  12.387  36.409  1.00  0.21
ATOM    251  N   GLU A  27      -2.320  12.004  36.709  1.00  2.85
ATOM    252  CA  GLU A  27      -3.190  11.358  35.732  1.00  3.70
ATOM    253  CB  GLU A  27      -2.536  11.355  34.299  1.00  1.10
ATOM    254  C   GLU A  27      -3.520   9.964  36.088  1.00  1.66
ATOM    255  O   GLU A  27      -4.648   9.498  35.764  1.00  4.53
ATOM    256  CG  GLU A  27      -2.364  12.705  33.638  1.00  2.45
ATOM    257  CD  GLU A  27      -1.068  13.423  34.025  1.00  4.76
ATOM    258  OE1 GLU A  27      -0.374  12.969  34.982  1.00  2.66
ATOM    259  OE2 GLU A  27      -0.717  14.410  33.358  1.00  4.79
ATOM    260  H   HIS A  28      -1.707   9.573  36.924  1.00  0.16
ATOM    261  N   HIS A  28      -2.545   9.189  36.705  1.00  1.05
ATOM    262  CA  HIS A  28      -2.822   7.731  37.028  1.00  2.63
ATOM    263  CB  HIS A  28      -1.659   6.856  36.533  1.00  4.75
ATOM    264  C   HIS A  28      -2.923   7.420  38.570  1.00  2.09
ATOM    265  O   HIS A  28      -3.325   6.255  38.952  1.00  0.50
ATOM    266  CG  HIS A  28      -1.437   6.868  35.071  1.00  4.53
ATOM    267  ND1 HIS A  28      -0.397   6.204  34.490  1.00  3.06
ATOM    268  HD1 HIS A  28       0.278   5.711  34.947  1.00  4.57
ATOM    269  CE1 HIS A  28      -0.415   6.424  33.203  1.00  0.04
ATOM    270  NE2 HIS A  28      -1.351   7.313  32.949  1.00  2.40
ATOM    271  HE2 HIS A  28      -1.497   7.719  32.104  1.00  2.46
ATOM    272  CD2 HIS A  28      -1.970   7.643  34.111  1.00  0.34
ATOM    273  H   SER A  29      -2.462   9.283  39.167  1.00  3.34
ATOM    274  N   SER A  29      -2.643   8.410  39.458  1.00  0.26
ATOM    275  CA  SER A  29      -2.582   8.084  40.906  1.00  1.84
ATOM    276  CB  SER A  29      -1.222   7.440  41.196  1.00  1.53
ATOM    277  C   SER A  29      -2.747   9.248  41.862  1.00  0.08
ATOM    278  O   SER A  29      -2.668  10.404  41.480  1.00  0.39
ATOM    279  OG  SER A  29      -0.171   8.378  41.024  1.00  3.60
ATOM    280  H   ILE A  30      -2.975   7.931  43.436  1.00  4.11
ATOM    281  N   ILE A  30      -2.910   8.848  43.236  1.00  1.47
ATOM    282  CA  ILE A  30      -2.961   9.789  44.324  1.00  0.50
ATOM    283  CB  ILE A  30      -4.282   9.718  45.213  1.00  0.76
ATOM    284  C   ILE A  30      -1.703   9.585  45.153  1.00  2.33
ATOM    285  O   ILE A  30      -1.363   8.444  45.601  1.00  3.34
ATOM    286  CG1 ILE A  30      -4.211  10.747  46.393  1.00  4.39
ATOM    287  CD1 ILE A  30      -5.566  10.992  47.110  1.00  0.61
ATOM    288  CG2 ILE A  30      -4.557   8.263  45.739  1.00  2.75
ATOM    289  H   ILE A  31      -1.453  11.495  45.142  1.00  2.06
ATOM    290  N   ILE A  31      -1.049  10.669  45.380  1.00  4.93
ATOM    291  CA  ILE A  31       0.230  10.696  46.044  1.00  0.45
ATOM    292  CB  ILE A  31       1.345  11.496  45.228  1.00  0.43
ATOM    293  C   ILE A  31       0.074  11.287  47.411  1.00  4.04
ATOM    294  O   ILE A  31      -0.496  12.361  47.567  1.00  0.16
ATOM    295  CG1 ILE A  31       1.496  10.973  43.791  1.00  3.76
ATOM    296  CD1 ILE A  31       0.457  11.496  42.842  1.00  3.59
ATOM    297  CG2 ILE A  31       2.665  11.476  45.934  1.00  2.17
ATOM    298  H   VAL A  32       0.929   9.727  48.192  1.00  3.38
ATOM    299  N   VAL A  32       0.507  10.561  48.385  1.00  1.14
ATOM    300  CA  VAL A  32       0.404  10.988  49.772  1.00  1.65
ATOM    301  CB  VAL A  32      -0.492  10.087  50.563  1.00  2.19
ATOM    302  C   VAL A  32       1.835  11.032  50.377  1.00  0.25
ATOM    303  O   VAL A  32       2.598  10.195  50.125  1.00  1.57
ATOM    304  CG1 VAL A  32      -0.576  10.555  51.986  1.00  3.14
ATOM    305  CG2 VAL A  32      -1.893  10.030  49.945  1.00  2.63
ATOM    306  H   ARG A  33       1.570  12.784  51.198  1.00  0.06
ATOM    307  N   ARG A  33       2.192  12.075  51.064  1.00  4.74
ATOM    308  CA  ARG A  33       3.576  12.200  51.631  1.00  2.41
ATOM    309  CB  ARG A  33       3.704  11.312  52.898  1.00  1.14
ATOM    310  C   ARG A  33       4.656  11.750  50.599  1.00  4.44
ATOM    311  O   ARG A  33       5.682  11.123  50.964  1.00  0.51
ATOM    312  CG  ARG A  33       2.826  11.770  54.031  1.00  3.72
ATOM    313  CD  ARG A  33       2.972  10.941  55.259  1.00  1.23
ATOM    314  NE  ARG A  33       2.043  11.401  56.293  1.00  4.15
ATOM    315  HE  ARG A  33       1.223  10.937  56.380  1.00  1.05
ATOM    316  CZ  ARG A  33       2.266  12.408  57.125  1.00  1.89
ATOM    317  NH1 ARG A  33       3.373  13.099  57.044  1.00  0.89
ATOM    318  NH2 ARG A  33       1.349  12.747  58.016  1.00  4.14
ATOM    319  H   GLY A  34       3.609  12.440  49.117  1.00  4.46
ATOM    320  N   GLY A  34       4.416  12.034  49.346  1.00  2.41
ATOM    321  CA  GLY A  34       5.377  11.760  48.308  1.00  1.84
ATOM    322  C   GLY A  34       5.361  10.308  47.754  1.00  2.07
ATOM    323  O   GLY A  34       6.118  10.012  46.841  1.00  0.64
ATOM    324  H   GLU A  35       4.049   9.599  49.128  1.00  1.74
ATOM    325  N   GLU A  35       4.529   9.392  48.319  1.00  0.76
ATOM    326  CA  GLU A  35       4.413   8.063  47.771  1.00  3.90
ATOM    327  CB  GLU A  35       4.672   7.055  48.801  1.00  3.45
ATOM    328  C   GLU A  35       3.144   7.817  47.078  1.00  4.02
ATOM    329  O   GLU A  35       2.082   8.362  47.458  1.00  0.73
ATOM    330  CG  GLU A  35       6.154   7.059  49.222  1.00  2.83
ATOM    331  CD  GLU A  35       6.463   6.160  50.370  1.00  3.95
ATOM    332  OE1 GLU A  35       5.619   6.012  51.224  1.00  4.69
ATOM    333  OE2 GLU A  35       7.549   5.551  50.389  1.00  4.05
ATOM    334  H   ARG A  36       4.016   6.661  45.775  1.00  0.75
ATOM    335  N   ARG A  36       3.186   7.046  46.046  1.00  2.86
ATOM    336  CA  ARG A  36       2.021   6.798  45.304  1.00  1.75
ATOM    337  CB  ARG A  36       2.407   6.279  43.957  1.00  0.63
ATOM    338  C   ARG A  36       1.249   5.778  46.032  1.00  3.04
ATOM    339  O   ARG A  36       1.735   4.654  46.226  1.00  4.26
ATOM    340  CG  ARG A  36       3.150   7.282  43.116  1.00  1.62
ATOM    341  CD  ARG A  36       3.513   6.692  41.779  1.00  2.90
ATOM    342  NE  ARG A  36       4.312   7.608  40.974  1.00  0.79
ATOM    343  HE  ARG A  36       5.257   7.519  41.010  1.00  4.72
ATOM    344  CZ  ARG A  36       3.823   8.513  40.190  1.00  4.60
ATOM    345  NH1 ARG A  36       2.556   8.628  40.082  1.00  1.73
ATOM    346  NH2 ARG A  36       4.620   9.300  39.480  1.00  1.86
ATOM    347  H   ILE A  37      -0.211   7.009  46.400  1.00  0.91
ATOM    348  N   ILE A  37       0.066   6.152  46.518  1.00  4.67
ATOM    349  CA  ILE A  37      -0.732   5.205  47.333  1.00  4.94
ATOM    350  CB  ILE A  37      -0.972   5.755  48.758  1.00  2.85
ATOM    351  C   ILE A  37      -2.069   4.889  46.738  1.00  1.52
ATOM    352  O   ILE A  37      -2.903   5.788  46.555  1.00  2.71
ATOM    353  CG1 ILE A  37       0.352   5.982  49.496  1.00  2.36
ATOM    354  CD1 ILE A  37       0.230   6.703  50.716  1.00  4.12
ATOM    355  CG2 ILE A  37      -1.848   4.780  49.545  1.00  4.01
ATOM    356  H   MET A  38      -1.634   2.950  46.605  1.00  2.30
ATOM    357  N   MET A  38      -2.323   3.593  46.498  1.00  2.70
ATOM    358  CA  MET A  38      -3.622   3.157  46.044  1.00  0.52
ATOM    359  CB  MET A  38      -3.589   1.753  45.375  1.00  4.31
ATOM    360  C   MET A  38      -4.465   3.096  47.183  1.00  2.65
ATOM    361  O   MET A  38      -4.048   2.603  48.235  1.00  4.77
ATOM    362  CG  MET A  38      -4.945   1.292  44.885  1.00  1.46
ATOM    363  SD  MET A  38      -4.913  -0.310  44.113  1.00  1.86
ATOM    364  CE  MET A  38      -4.287   0.075  42.524  1.00  0.84
ATOM    365  H   ILE A  39      -5.934   3.884  46.254  1.00  4.34
ATOM    366  N   ILE A  39      -5.605   3.581  47.089  1.00  2.00
ATOM    367  CA  ILE A  39      -6.391   3.622  48.224  1.00  2.65
ATOM    368  CB  ILE A  39      -6.881   5.058  48.545  1.00  2.14
ATOM    369  C   ILE A  39      -7.507   2.684  48.142  1.00  3.69
ATOM    370  O   ILE A  39      -8.348   2.791  47.305  1.00  2.20
ATOM    371  CG1 ILE A  39      -5.676   5.996  48.826  1.00  3.82
ATOM    372  CD1 ILE A  39      -6.040   7.411  48.939  1.00  0.45
ATOM    373  CG2 ILE A  39      -7.823   5.065  49.700  1.00  2.69
ATOM    374  H   TYR A  40      -6.793   1.694  49.672  1.00  1.67
ATOM    375  N   TYR A  40      -7.524   1.765  49.075  1.00  1.73
ATOM    376  CA  TYR A  40      -8.568   0.866  49.191  1.00  4.47
ATOM    377  CB  TYR A  40      -8.045  -0.631  49.030  1.00  2.51
ATOM    378  C   TYR A  40      -9.297   1.184  50.509  1.00  4.77
ATOM    379  O   TYR A  40      -8.684   1.187  51.641  1.00  3.07
ATOM    380  CG  TYR A  40      -9.102  -1.712  49.073  1.00  2.51
ATOM    381  CD1 TYR A  40     -10.103  -1.728  48.128  1.00  1.02
ATOM    382  CE1 TYR A  40     -11.123  -2.699  48.163  1.00  3.13
ATOM    383  CZ  TYR A  40     -11.085  -3.704  49.132  1.00  4.27
ATOM    384  CD2 TYR A  40      -9.047  -2.770  50.005  1.00  1.26
ATOM    385  CE2 TYR A  40     -10.025  -3.790  50.005  1.00  3.25
ATOM    386  OH  TYR A  40     -12.089  -4.645  49.180  1.00  3.45
ATOM    387  H   SER A  41     -10.993   1.410  49.557  1.00  1.54
ATOM    388  N   SER A  41     -10.559   1.504  50.389  1.00  4.11
ATOM    389  CA  SER A  41     -11.289   1.937  51.496  1.00  1.91
ATOM    390  CB  SER A  41     -11.598   3.442  51.367  1.00  0.73
ATOM    391  C   SER A  41     -12.564   1.216  51.746  1.00  4.37
ATOM    392  O   SER A  41     -13.250   0.786  50.842  1.00  2.81
ATOM    393  OG  SER A  41     -10.419   4.214  51.485  1.00  2.21
ATOM    394  H   GLY A  42     -12.099   1.280  53.720  1.00  2.15
ATOM    395  N   GLY A  42     -12.824   1.044  53.064  1.00  2.74
ATOM    396  CA  GLY A  42     -14.092   0.450  53.578  1.00  4.68
ATOM    397  C   GLY A  42     -15.088   1.514  53.921  1.00  0.70
ATOM    398  O   GLY A  42     -14.883   2.701  53.554  1.00  0.22
ATOM    399  H   GLU A  43     -16.170   0.313  55.187  1.00  4.00
ATOM    400  N   GLU A  43     -16.136   1.194  54.705  1.00  4.07
ATOM    401  CA  GLU A  43     -17.144   2.174  54.947  1.00  4.19
ATOM    402  CB  GLU A  43     -18.224   2.176  53.869  1.00  3.46
ATOM    403  C   GLU A  43     -17.693   2.108  56.286  1.00  2.51
ATOM    404  O   GLU A  43     -18.283   1.013  56.696  1.00  3.82
ATOM    405  CG  GLU A  43     -19.246   3.307  54.000  1.00  1.99
ATOM    406  CD  GLU A  43     -20.498   2.924  54.763  1.00  4.43
ATOM    407  OE1 GLU A  43     -20.770   1.686  54.907  1.00  4.23
ATOM    408  OE2 GLU A  43     -21.230   3.848  55.230  1.00  0.49
ATOM    409  H   VAL A  44     -17.100   4.032  56.645  1.00  2.65
ATOM    410  N   VAL A  44     -17.566   3.271  57.029  1.00  0.09
ATOM    411  CA  VAL A  44     -18.106   3.383  58.373  1.00  2.86
ATOM    412  CB  VAL A  44     -16.983   3.382  59.529  1.00  4.12
ATOM    413  C   VAL A  44     -19.109   4.623  58.536  1.00  2.19
ATOM    414  O   VAL A  44     -18.858   5.883  58.094  1.00  1.14
ATOM    415  CG1 VAL A  44     -17.640   3.524  60.946  1.00  3.21
ATOM    416  CG2 VAL A  44     -16.180   2.089  59.469  1.00  1.68
ATOM    417  H   HIS A  45     -20.380   3.416  59.160  1.00  3.08
ATOM    418  N   HIS A  45     -20.169   4.331  59.027  1.00  0.28
ATOM    419  CA  HIS A  45     -21.066   5.288  59.374  1.00  4.65
ATOM    420  CB  HIS A  45     -22.474   5.032  58.861  1.00  1.88
ATOM    421  C   HIS A  45     -21.044   5.280  60.864  1.00  1.82
ATOM    422  O   HIS A  45     -21.687   4.403  61.499  1.00  3.35
ATOM    423  CG  HIS A  45     -23.365   6.246  59.026  1.00  0.96
ATOM    424  ND1 HIS A  45     -24.740   6.206  58.853  1.00  2.52
ATOM    425  HD1 HIS A  45     -25.256   5.433  58.657  1.00  0.92
ATOM    426  CE1 HIS A  45     -25.234   7.380  59.125  1.00  1.35
ATOM    427  NE2 HIS A  45     -24.228   8.243  59.220  1.00  1.93
ATOM    428  HE2 HIS A  45     -24.324   9.176  59.363  1.00  3.89
ATOM    429  CD2 HIS A  45     -23.048   7.548  59.200  1.00  0.04
ATOM    430  N   PRO A  46     -20.293   6.179  61.489  1.00  1.41
ATOM    431  CA  PRO A  46     -20.216   6.216  62.941  1.00  2.48
ATOM    432  CB  PRO A  46     -19.349   7.426  63.227  1.00  0.53
ATOM    433  C   PRO A  46     -21.530   6.341  63.578  1.00  3.76
ATOM    434  O   PRO A  46     -21.700   5.989  64.760  1.00  2.59
ATOM    435  CG  PRO A  46     -19.488   8.262  62.010  1.00  2.66
ATOM    436  CD  PRO A  46     -19.507   7.252  60.888  1.00  2.89
ATOM    437  H   PHE A  47     -22.372   6.913  61.913  1.00  3.52
ATOM    438  N   PHE A  47     -22.517   6.746  62.833  1.00  2.20
ATOM    439  CA  PHE A  47     -23.790   6.951  63.397  1.00  0.30
ATOM    440  CB  PHE A  47     -24.559   8.147  62.828  1.00  0.05
ATOM    441  C   PHE A  47     -24.608   5.723  63.396  1.00  0.93
ATOM    442  O   PHE A  47     -25.715   5.813  63.654  1.00  4.59
ATOM    443  CG  PHE A  47     -23.940   9.497  63.204  1.00  4.15
ATOM    444  CD1 PHE A  47     -23.265  10.226  62.282  1.00  4.70
ATOM    445  CE1 PHE A  47     -22.688  11.446  62.622  1.00  4.78
ATOM    446  CZ  PHE A  47     -22.843  11.955  63.922  1.00  2.60
ATOM    447  CD2 PHE A  47     -24.006   9.974  64.533  1.00  0.64
ATOM    448  CE2 PHE A  47     -23.477  11.211  64.868  1.00  3.38
ATOM    449  H   ARG A  48     -23.167   4.575  62.646  1.00  1.25
ATOM    450  N   ARG A  48     -24.050   4.570  62.999  1.00  1.62
ATOM    451  CA  ARG A  48     -24.772   3.271  63.145  1.00  0.23
ATOM    452  CB  ARG A  48     -24.755   2.375  61.878  1.00  4.89
ATOM    453  C   ARG A  48     -24.113   2.502  64.279  1.00  3.69
ATOM    454  O   ARG A  48     -24.616   1.391  64.690  1.00  3.10
ATOM    455  CG  ARG A  48     -25.612   2.809  60.713  1.00  3.42
ATOM    456  CD  ARG A  48     -25.439   1.812  59.535  1.00  1.08
ATOM    457  NE  ARG A  48     -26.267   2.165  58.398  1.00  1.68
ATOM    458  HE  ARG A  48     -26.868   2.892  58.509  1.00  2.37
ATOM    459  CZ  ARG A  48     -26.275   1.535  57.201  1.00  2.13
ATOM    460  NH1 ARG A  48     -25.423   0.487  56.945  1.00  3.54
ATOM    461  NH2 ARG A  48     -27.134   1.951  56.253  1.00  2.82
ATOM    462  H   ILE A  49     -22.639   3.902  64.416  1.00  2.34
ATOM    463  N   ILE A  49     -22.902   3.076  64.763  1.00  1.04
ATOM    464  CA  ILE A  49     -22.044   2.463  65.832  1.00  3.58
ATOM    465  CB  ILE A  49     -20.663   2.123  65.223  1.00  1.78
ATOM    466  C   ILE A  49     -21.895   3.531  66.913  1.00  1.80
ATOM    467  O   ILE A  49     -20.818   4.177  67.054  1.00  0.35
ATOM    468  CG1 ILE A  49     -20.872   1.196  64.039  1.00  1.87
ATOM    469  CD1 ILE A  49     -19.635   1.045  63.143  1.00  0.26
ATOM    470  CG2 ILE A  49     -19.772   1.474  66.265  1.00  4.50
ATOM    471  N   PRO A  50     -22.964   3.750  67.674  1.00  3.70
ATOM    472  CA  PRO A  50     -22.967   4.752  68.721  1.00  3.62
ATOM    473  CB  PRO A  50     -24.411   4.973  68.981  1.00  4.66
ATOM    474  C   PRO A  50     -22.247   4.375  69.982  1.00  3.38
ATOM    475  O   PRO A  50     -22.809   4.383  71.070  1.00  1.35
ATOM    476  CG  PRO A  50     -24.983   3.627  68.812  1.00  0.48
ATOM    477  CD  PRO A  50     -24.233   3.034  67.623  1.00  4.28
ATOM    478  H   SER A  51     -20.644   4.113  68.975  1.00  4.46
ATOM    479  N   SER A  51     -21.010   4.111  69.838  1.00  4.68
ATOM    480  CA  SER A  51     -20.152   3.862  70.912  1.00  4.09
ATOM    481  CB  SER A  51     -20.217   2.425  71.294  1.00  1.40
ATOM    482  C   SER A  51     -18.781   4.183  70.451  1.00  1.12
ATOM    483  O   SER A  51     -18.071   3.315  69.888  1.00  4.93
ATOM    484  OG  SER A  51     -19.974   1.552  70.124  1.00  4.39
ATOM    485  N   PRO A  52     -18.348   5.410  70.720  1.00  1.34
ATOM    486  CA  PRO A  52     -17.007   5.887  70.323  1.00  4.74
ATOM    487  CB  PRO A  52     -16.959   7.306  70.906  1.00  4.06
ATOM    488  C   PRO A  52     -15.836   4.977  70.839  1.00  3.81
ATOM    489  O   PRO A  52     -14.754   4.840  70.158  1.00  0.87
ATOM    490  CG  PRO A  52     -18.379   7.723  70.952  1.00  0.29
ATOM    491  CD  PRO A  52     -19.114   6.471  71.381  1.00  0.73
ATOM    492  H   GLY A  53     -16.912   4.434  72.371  1.00  1.47
ATOM    493  N   GLY A  53     -16.077   4.332  71.967  1.00  3.64
ATOM    494  CA  GLY A  53     -15.070   3.474  72.629  1.00  3.51
ATOM    495  C   GLY A  53     -14.678   2.271  71.810  1.00  1.33
ATOM    496  O   GLY A  53     -13.582   1.617  72.092  1.00  4.12
ATOM    497  H   LEU A  54     -16.390   2.395  70.813  1.00  1.92
ATOM    498  N   LEU A  54     -15.589   1.896  70.872  1.00  3.57
ATOM    499  CA  LEU A  54     -15.421   0.753  69.932  1.00  1.59
ATOM    500  CB  LEU A  54     -16.727   0.017  69.780  1.00  1.61
ATOM    501  C   LEU A  54     -14.849   1.142  68.473  1.00  3.96
ATOM    502  O   LEU A  54     -14.505   0.255  67.685  1.00  0.41
ATOM    503  CG  LEU A  54     -16.632  -1.293  69.072  1.00  3.73
ATOM    504  CD1 LEU A  54     -15.792  -2.265  69.900  1.00  2.13
ATOM    505  CD2 LEU A  54     -17.984  -1.841  68.821  1.00  4.40
ATOM    506  H   TRP A  55     -15.018   3.115  68.759  1.00  1.53
ATOM    507  N   TRP A  55     -14.814   2.444  68.118  1.00  0.19
ATOM    508  CA  TRP A  55     -14.426   2.841  66.722  1.00  0.63
ATOM    509  CB  TRP A  55     -14.564   4.394  66.545  1.00  3.76
ATOM    510  C   TRP A  55     -13.012   2.351  66.356  1.00  4.75
ATOM    511  O   TRP A  55     -12.775   1.873  65.219  1.00  0.99
ATOM    512  CG  TRP A  55     -16.024   4.898  66.497  1.00  2.50
ATOM    513  CD1 TRP A  55     -17.147   4.175  66.180  1.00  4.07
ATOM    514  NE1 TRP A  55     -18.268   5.003  66.211  1.00  2.45
ATOM    515  HE1 TRP A  55     -19.160   4.721  66.043  1.00  1.23
ATOM    516  CD2 TRP A  55     -16.479   6.222  66.833  1.00  3.98
ATOM    517  CE2 TRP A  55     -17.883   6.259  66.579  1.00  1.56
ATOM    518  CE3 TRP A  55     -15.848   7.368  67.273  1.00  0.90
ATOM    519  CZ3 TRP A  55     -16.602   8.551  67.383  1.00  0.12
ATOM    520  CH2 TRP A  55     -17.978   8.568  67.062  1.00  2.71
ATOM    521  CZ2 TRP A  55     -18.634   7.438  66.691  1.00  0.46
ATOM    522  H   LEU A  56     -12.309   2.684  68.178  1.00  0.95
ATOM    523  N   LEU A  56     -12.095   2.356  67.316  1.00  2.06
ATOM    524  CA  LEU A  56     -10.756   1.828  67.052  1.00  2.31
ATOM    525  CB  LEU A  56      -9.771   2.042  68.198  1.00  0.69
ATOM    526  C   LEU A  56     -10.847   0.352  66.673  1.00  1.47
ATOM    527  O   LEU A  56     -10.209  -0.077  65.726  1.00  4.01
ATOM    528  CG  LEU A  56      -8.348   1.493  67.936  1.00  3.07
ATOM    529  CD1 LEU A  56      -7.686   2.218  66.758  1.00  4.04
ATOM    530  CD2 LEU A  56      -7.493   1.578  69.172  1.00  4.12
ATOM    531  H   ASP A  57     -12.227  -0.059  68.039  1.00  1.55
ATOM    532  N   ASP A  57     -11.707  -0.416  67.338  1.00  2.38
ATOM    533  CA  ASP A  57     -11.859  -1.817  66.952  1.00  0.62
ATOM    534  CB  ASP A  57     -12.859  -2.546  67.816  1.00  1.80
ATOM    535  C   ASP A  57     -12.274  -1.940  65.528  1.00  2.30
ATOM    536  O   ASP A  57     -11.699  -2.696  64.867  1.00  1.43
ATOM    537  CG  ASP A  57     -13.160  -3.965  67.269  1.00  2.34
ATOM    538  OD1 ASP A  57     -12.239  -4.666  66.832  1.00  1.06
ATOM    539  OD2 ASP A  57     -14.316  -4.331  67.220  1.00  4.61
ATOM    540  H   ILE A  58     -13.549  -0.469  65.619  1.00  3.98
ATOM    541  N   ILE A  58     -13.214  -1.119  65.077  1.00  2.44
ATOM    542  CA  ILE A  58     -13.687  -1.204  63.698  1.00  3.00
ATOM    543  CB  ILE A  58     -14.825  -0.191  63.413  1.00  4.87
ATOM    544  C   ILE A  58     -12.526  -0.913  62.760  1.00  3.65
ATOM    545  O   ILE A  58     -12.264  -1.670  61.794  1.00  0.98
ATOM    546  CG1 ILE A  58     -16.093  -0.514  64.196  1.00  3.61
ATOM    547  CD1 ILE A  58     -16.677  -1.878  63.893  1.00  2.96
ATOM    548  CG2 ILE A  58     -15.112  -0.122  61.950  1.00  0.44
ATOM    549  H   PHE A  59     -11.873   0.551  63.865  1.00  2.81
ATOM    550  N   PHE A  59     -11.758   0.116  63.077  1.00  1.23
ATOM    551  CA  PHE A  59     -10.721   0.509  62.227  1.00  4.04
ATOM    552  CB  PHE A  59     -10.085   1.719  62.669  1.00  0.30
ATOM    553  C   PHE A  59      -9.735  -0.549  62.134  1.00  2.80
ATOM    554  O   PHE A  59      -9.277  -0.851  61.034  1.00  1.48
ATOM    555  CG  PHE A  59     -10.952   2.870  62.543  1.00  2.14
ATOM    556  CD1 PHE A  59     -11.722   3.040  61.425  1.00  2.58
ATOM    557  CE1 PHE A  59     -12.576   4.106  61.317  1.00  1.51
ATOM    558  CZ  PHE A  59     -12.653   5.013  62.325  1.00  3.01
ATOM    559  CD2 PHE A  59     -10.963   3.832  63.493  1.00  0.59
ATOM    560  CE2 PHE A  59     -11.822   4.906  63.398  1.00  1.52
ATOM    561  H   GLN A  60      -9.896  -1.087  63.977  1.00  3.95
ATOM    562  N   GLN A  60      -9.440  -1.230  63.245  1.00  4.19
ATOM    563  CA  GLN A  60      -8.456  -2.225  63.233  1.00  4.31
ATOM    564  CB  GLN A  60      -7.972  -2.628  64.604  1.00  3.38
ATOM    565  C   GLN A  60      -8.892  -3.364  62.381  1.00  0.48
ATOM    566  O   GLN A  60      -8.138  -3.847  61.599  1.00  3.99
ATOM    567  CG  GLN A  60      -7.172  -1.509  65.259  1.00  0.60
ATOM    568  CD  GLN A  60      -6.552  -1.874  66.592  1.00  1.27
ATOM    569  NE2 GLN A  60      -5.283  -1.270  66.873  1.00  1.65
ATOM    570 HE21 GLN A  60      -4.905  -0.700  66.226  1.00  0.67
ATOM    571 HE22 GLN A  60      -4.861  -1.437  67.699  1.00  2.41
ATOM    572  OE1 GLN A  60      -7.151  -2.620  67.400  1.00  3.13
ATOM    573  H   LYS A  61     -10.749  -3.291  62.998  1.00  1.86
ATOM    574  N   LYS A  61     -10.164  -3.724  62.436  1.00  3.82
ATOM    575  CA  LYS A  61     -10.663  -4.779  61.567  1.00  0.96
ATOM    576  CB  LYS A  61     -12.110  -5.123  61.902  1.00  4.40
ATOM    577  C   LYS A  61     -10.519  -4.390  60.078  1.00  3.47
ATOM    578  O   LYS A  61     -10.063  -5.172  59.290  1.00  4.70
ATOM    579  CG  LYS A  61     -12.326  -5.905  63.183  1.00  2.47
ATOM    580  CD  LYS A  61     -13.843  -6.263  63.325  1.00  2.58
ATOM    581  CE  LYS A  61     -14.153  -7.204  64.523  1.00  4.55
ATOM    582  NZ  LYS A  61     -13.869  -6.623  65.787  1.00  0.31
ATOM    583  H   ILE A  62     -11.048  -2.559  60.367  1.00  4.63
ATOM    584  N   ILE A  62     -10.790  -3.149  59.741  1.00  4.42
ATOM    585  CA  ILE A  62     -10.625  -2.683  58.360  1.00  2.71
ATOM    586  CB  ILE A  62     -11.157  -1.243  58.241  1.00  0.00
ATOM    587  C   ILE A  62      -9.146  -2.783  57.954  1.00  3.31
ATOM    588  O   ILE A  62      -8.790  -3.312  56.873  1.00  4.45
ATOM    589  CG1 ILE A  62     -12.600  -1.258  58.444  1.00  2.66
ATOM    590  CD1 ILE A  62     -13.197   0.098  58.602  1.00  3.82
ATOM    591  CG2 ILE A  62     -10.885  -0.684  56.922  1.00  4.29
ATOM    592  H   LYS A  63      -8.596  -2.114  59.627  1.00  2.27
ATOM    593  N   LYS A  63      -8.305  -2.372  58.823  1.00  3.67
ATOM    594  CA  LYS A  63      -6.909  -2.369  58.580  1.00  4.42
ATOM    595  CB  LYS A  63      -6.193  -1.740  59.739  1.00  0.70
ATOM    596  C   LYS A  63      -6.414  -3.825  58.361  1.00  1.60
ATOM    597  O   LYS A  63      -5.617  -4.087  57.441  1.00  4.89
ATOM    598  CG  LYS A  63      -4.821  -1.449  59.436  1.00  1.50
ATOM    599  CD  LYS A  63      -4.144  -0.747  60.562  1.00  2.88
ATOM    600  CE  LYS A  63      -3.693  -1.662  61.642  1.00  1.36
ATOM    601  NZ  LYS A  63      -2.651  -2.648  61.143  1.00  4.36
ATOM    602  H   ALA A  64      -7.554  -4.560  59.763  1.00  0.94
ATOM    603  N   ALA A  64      -6.956  -4.792  59.173  1.00  2.06
ATOM    604  CA  ALA A  64      -6.628  -6.206  59.052  1.00  3.48
ATOM    605  CB  ALA A  64      -7.294  -6.959  60.082  1.00  2.08
ATOM    606  C   ALA A  64      -7.062  -6.733  57.715  1.00  1.23
ATOM    607  O   ALA A  64      -6.417  -7.612  57.153  1.00  3.32
ATOM    608  H   MET A  65      -8.684  -5.624  57.675  1.00  1.67
ATOM    609  N   MET A  65      -8.195  -6.227  57.205  1.00  2.63
ATOM    610  CA  MET A  65      -8.660  -6.608  55.884  1.00  1.61
ATOM    611  CB  MET A  65      -9.999  -6.121  55.557  1.00  2.24
ATOM    612  C   MET A  65      -7.707  -6.185  54.850  1.00  0.61
ATOM    613  O   MET A  65      -7.752  -6.700  53.738  1.00  4.89
ATOM    614  CG  MET A  65     -11.008  -6.741  56.361  1.00  1.80
ATOM    615  SD  MET A  65     -12.605  -6.363  55.801  1.00  1.61
ATOM    616  CE  MET A  65     -12.619  -7.444  54.359  1.00  1.12
ATOM    617  H   GLY A  66      -6.821  -4.881  56.024  1.00  4.30
ATOM    618  N   GLY A  66      -6.862  -5.220  55.157  1.00  1.80
ATOM    619  CA  GLY A  66      -5.964  -4.700  54.153  1.00  1.35
ATOM    620  C   GLY A  66      -6.417  -3.449  53.546  1.00  0.55
ATOM    621  O   GLY A  66      -5.812  -2.962  52.582  1.00  0.70
ATOM    622  H   PHE A  67      -7.919  -3.279  54.802  1.00  3.95
ATOM    623  N   PHE A  67      -7.458  -2.865  54.088  1.00  2.40
ATOM    624  CA  PHE A  67      -7.861  -1.610  53.619  1.00  0.27
ATOM    625  CB  PHE A  67      -9.215  -1.216  54.137  1.00  4.53
ATOM    626  C   PHE A  67      -6.860  -0.593  54.102  1.00  3.04
ATOM    627  O   PHE A  67      -6.305  -0.732  55.219  1.00  1.73
ATOM    628  CG  PHE A  67     -10.371  -1.968  53.564  1.00  2.24
ATOM    629  CD1 PHE A  67     -10.870  -3.049  54.198  1.00  2.77
ATOM    630  CE1 PHE A  67     -11.964  -3.712  53.700  1.00  1.28
ATOM    631  CZ  PHE A  67     -12.533  -3.295  52.536  1.00  4.87
ATOM    632  CD2 PHE A  67     -10.980  -1.536  52.427  1.00  1.94
ATOM    633  CE2 PHE A  67     -12.086  -2.175  51.936  1.00  0.31
ATOM    634  H   THR A  68      -6.926   0.399  52.377  1.00  2.23
ATOM    635  N   THR A  68      -6.561   0.409  53.240  1.00  3.20
ATOM    636  CA  THR A  68      -5.660   1.496  53.603  1.00  4.49
ATOM    637  CB  THR A  68      -4.926   2.064  52.352  1.00  0.59
ATOM    638  C   THR A  68      -6.463   2.583  54.154  1.00  0.97
ATOM    639  O   THR A  68      -5.901   3.538  54.865  1.00  3.21
ATOM    640  CG2 THR A  68      -4.113   1.002  51.612  1.00  0.79
ATOM    641  OG1 THR A  68      -5.894   2.586  51.483  1.00  3.54
ATOM    642  H   GLY A  69      -8.181   1.810  53.393  1.00  3.24
ATOM    643  N   GLY A  69      -7.771   2.507  53.976  1.00  3.24
ATOM    644  CA  GLY A  69      -8.542   3.493  54.565  1.00  3.40
ATOM    645  C   GLY A  69      -9.987   3.282  54.619  1.00  3.86
ATOM    646  O   GLY A  69     -10.522   2.238  54.251  1.00  1.42
ATOM    647  H   VAL A  70     -10.232   5.050  55.465  1.00  1.05
ATOM    648  N   VAL A  70     -10.677   4.262  55.169  1.00  3.59
ATOM    649  CA  VAL A  70     -12.056   4.136  55.346  1.00  0.11
ATOM    650  CB  VAL A  70     -12.400   3.590  56.782  1.00  4.64
ATOM    651  C   VAL A  70     -12.808   5.399  55.001  1.00  2.49
ATOM    652  O   VAL A  70     -12.380   6.531  55.331  1.00  2.47
ATOM    653  CG1 VAL A  70     -12.000   4.535  57.858  1.00  2.01
ATOM    654  CG2 VAL A  70     -13.830   3.219  56.915  1.00  2.75
ATOM    655  H   SER A  71     -14.104   4.418  53.869  1.00  2.57
ATOM    656  N   SER A  71     -13.872   5.263  54.263  1.00  4.58
ATOM    657  CA  SER A  71     -14.668   6.360  54.044  1.00  0.73
ATOM    658  CB  SER A  71     -15.435   6.224  52.715  1.00  3.18
ATOM    659  C   SER A  71     -15.628   6.472  55.219  1.00  0.07
ATOM    660  O   SER A  71     -15.983   5.396  55.893  1.00  3.53
ATOM    661  OG  SER A  71     -16.354   5.145  52.794  1.00  3.92
ATOM    662  H   PHE A  72     -15.789   8.461  55.033  1.00  0.99
ATOM    663  N   PHE A  72     -16.122   7.637  55.490  1.00  4.36
ATOM    664  CA  PHE A  72     -17.106   7.709  56.511  1.00  1.45
ATOM    665  CB  PHE A  72     -16.494   7.797  57.900  1.00  4.60
ATOM    666  C   PHE A  72     -18.018   8.780  56.306  1.00  2.99
ATOM    667  O   PHE A  72     -17.691   9.787  55.658  1.00  3.35
ATOM    668  CG  PHE A  72     -15.838   9.085  58.207  1.00  0.96
ATOM    669  CD1 PHE A  72     -16.535  10.093  58.852  1.00  1.22
ATOM    670  CE1 PHE A  72     -15.924  11.278  59.170  1.00  3.57
ATOM    671  CZ  PHE A  72     -14.606  11.481  58.832  1.00  2.09
ATOM    672  CD2 PHE A  72     -14.545   9.319  57.823  1.00  1.56
ATOM    673  CE2 PHE A  72     -13.915  10.509  58.151  1.00  1.25
ATOM    674  H   TYR A  73     -19.347   7.699  57.505  1.00  4.61
ATOM    675  N   TYR A  73     -19.160   8.640  56.895  1.00  2.65
ATOM    676  CA  TYR A  73     -20.269   9.711  56.688  1.00  1.35
ATOM    677  CB  TYR A  73     -21.597   9.131  56.160  1.00  0.03
ATOM    678  C   TYR A  73     -20.604  10.424  57.887  1.00  1.13
ATOM    679  O   TYR A  73     -20.575   9.868  58.956  1.00  4.16
ATOM    680  CG  TYR A  73     -21.621   8.609  54.751  1.00  4.18
ATOM    681  CD1 TYR A  73     -21.513   7.254  54.465  1.00  0.06
ATOM    682  CE1 TYR A  73     -21.580   6.784  53.132  1.00  0.72
ATOM    683  CZ  TYR A  73     -21.754   7.685  52.108  1.00  2.93
ATOM    684  CD2 TYR A  73     -21.783   9.478  53.711  1.00  0.30
ATOM    685  CE2 TYR A  73     -21.822   9.021  52.367  1.00  3.99
ATOM    686  OH  TYR A  73     -21.779   7.234  50.777  1.00  0.63
ATOM    687  H   THR A  74     -20.950  12.085  56.883  1.00  0.72
ATOM    688  N   THR A  74     -20.978  11.683  57.730  1.00  4.15
ATOM    689  CA  THR A  74     -21.438  12.410  58.840  1.00  0.77
ATOM    690  CB  THR A  74     -20.541  13.674  59.068  1.00  2.41
ATOM    691  C   THR A  74     -22.916  12.803  58.567  1.00  2.09
ATOM    692  O   THR A  74     -23.207  13.504  57.549  1.00  3.18
ATOM    693  CG2 THR A  74     -20.964  14.398  60.288  1.00  1.94
ATOM    694  OG1 THR A  74     -19.177  13.235  59.262  1.00  4.80
ATOM    695  H   TYR A  75     -23.555  11.969  60.296  1.00  1.33
ATOM    696  N   TYR A  75     -23.854  12.402  59.512  1.00  3.74
ATOM    697  CA  TYR A  75     -25.338  12.643  59.345  1.00  1.13
ATOM    698  CB  TYR A  75     -26.168  11.502  60.155  1.00  0.87
ATOM    699  C   TYR A  75     -25.701  14.065  59.938  1.00  3.29
ATOM    700  O   TYR A  75     -25.537  14.320  61.199  1.00  1.55
ATOM    701  CG  TYR A  75     -27.751  11.462  59.918  1.00  0.68
ATOM    702  CD1 TYR A  75     -28.331  10.690  58.910  1.00  0.53
ATOM    703  CE1 TYR A  75     -29.741  10.724  58.678  1.00  2.46
ATOM    704  CZ  TYR A  75     -30.517  11.580  59.402  1.00  4.48
ATOM    705  CD2 TYR A  75     -28.575  12.211  60.706  1.00  0.80
ATOM    706  CE2 TYR A  75     -29.989  12.266  60.462  1.00  3.46
ATOM    707  OH  TYR A  75     -31.868  11.671  59.137  1.00  3.34
ATOM    708  H   TRP A  76     -26.406  14.642  58.185  1.00  2.16
ATOM    709  N   TRP A  76     -26.242  14.934  59.071  1.00  2.70
ATOM    710  CA  TRP A  76     -26.573  16.345  59.414  1.00  2.12
ATOM    711  CB  TRP A  76     -26.888  17.178  58.117  1.00  1.98
ATOM    712  C   TRP A  76     -27.562  16.449  60.479  1.00  2.35
ATOM    713  O   TRP A  76     -27.374  17.234  61.448  1.00  2.64
ATOM    714  CG  TRP A  76     -27.283  18.602  58.294  1.00  2.53
ATOM    715  CD1 TRP A  76     -27.013  19.390  59.330  1.00  3.24
ATOM    716  NE1 TRP A  76     -27.458  20.687  59.065  1.00  0.84
ATOM    717  HE1 TRP A  76     -27.375  21.426  59.659  1.00  0.06
ATOM    718  CD2 TRP A  76     -28.111  19.405  57.367  1.00  0.29
ATOM    719  CE2 TRP A  76     -28.096  20.703  57.837  1.00  2.84
ATOM    720  CE3 TRP A  76     -28.774  19.127  56.127  1.00  0.07
ATOM    721  CZ3 TRP A  76     -29.316  20.200  55.407  1.00  4.32
ATOM    722  CH2 TRP A  76     -29.154  21.518  55.854  1.00  2.05
ATOM    723  CZ2 TRP A  76     -28.489  21.799  57.031  1.00  2.94
ATOM    724  H   GLY A  77     -28.638  15.051  59.720  1.00  4.15
ATOM    725  N   GLY A  77     -28.552  15.659  60.422  1.00  3.98
ATOM    726  CA  GLY A  77     -29.531  15.690  61.462  1.00  4.15
ATOM    727  C   GLY A  77     -28.937  15.376  62.844  1.00  0.32
ATOM    728  O   GLY A  77     -29.278  16.017  63.836  1.00  2.28
ATOM    729  H   LEU A  78     -27.798  13.971  62.139  1.00  4.59
ATOM    730  N   LEU A  78     -28.064  14.436  62.918  1.00  4.18
ATOM    731  CA  LEU A  78     -27.486  14.118  64.153  1.00  3.62
ATOM    732  CB  LEU A  78     -26.875  12.751  64.154  1.00  2.23
ATOM    733  C   LEU A  78     -26.547  15.192  64.665  1.00  0.19
ATOM    734  O   LEU A  78     -26.562  15.505  65.848  1.00  1.15
ATOM    735  CG  LEU A  78     -27.886  11.637  64.093  1.00  3.86
ATOM    736  CD1 LEU A  78     -27.236  10.300  63.988  1.00  4.64
ATOM    737  CD2 LEU A  78     -28.795  11.701  65.317  1.00  4.03
ATOM    738  H   ASN A  79     -25.747  15.549  62.974  1.00  2.81
ATOM    739  N   ASN A  79     -25.754  15.764  63.858  1.00  2.75
ATOM    740  CA  ASN A  79     -24.895  16.815  64.368  1.00  2.11
ATOM    741  CB  ASN A  79     -23.676  17.102  63.460  1.00  2.44
ATOM    742  C   ASN A  79     -25.657  18.020  64.717  1.00  4.08
ATOM    743  O   ASN A  79     -25.374  18.646  65.700  1.00  3.45
ATOM    744  CG  ASN A  79     -22.651  15.934  63.494  1.00  0.86
ATOM    745  ND2 ASN A  79     -21.942  15.742  64.657  1.00  0.88
ATOM    746 HD21 ASN A  79     -22.111  16.313  65.388  1.00  0.54
ATOM    747 HD22 ASN A  79     -21.295  15.058  64.698  1.00  0.20
ATOM    748  OD1 ASN A  79     -22.435  15.271  62.508  1.00  1.88
ATOM    749  H   GLU A  80     -27.001  17.774  63.249  1.00  1.06
ATOM    750  N   GLU A  80     -26.722  18.345  63.948  1.00  4.76
ATOM    751  CA  GLU A  80     -27.431  19.628  64.203  1.00  3.43
ATOM    752  CB  GLU A  80     -27.258  20.639  63.066  1.00  1.79
ATOM    753  C   GLU A  80     -28.885  19.503  64.498  1.00  1.98
ATOM    754  O   GLU A  80     -29.703  19.618  63.602  1.00  3.59
ATOM    755  CG  GLU A  80     -25.834  21.024  62.816  1.00  2.29
ATOM    756  CD  GLU A  80     -25.729  22.096  61.820  1.00  2.09
ATOM    757  OE1 GLU A  80     -26.791  22.493  61.245  1.00  0.08
ATOM    758  OE2 GLU A  80     -24.605  22.602  61.610  1.00  1.10
ATOM    759  H   GLY A  81     -28.563  19.312  66.424  1.00  2.34
ATOM    760  N   GLY A  81     -29.229  19.341  65.771  1.00  3.97
ATOM    761  CA  GLY A  81     -30.633  19.233  66.186  1.00  3.56
ATOM    762  C   GLY A  81     -31.473  20.504  65.817  1.00  1.17
ATOM    763  O   GLY A  81     -32.692  20.415  65.509  1.00  0.10
ATOM    764  H   ASN A  82     -29.907  21.676  66.103  1.00  2.05
ATOM    765  N   ASN A  82     -30.806  21.674  65.822  1.00  4.77
ATOM    766  CA  ASN A  82     -31.424  22.951  65.416  1.00  2.48
ATOM    767  CB  ASN A  82     -31.868  23.730  66.690  1.00  1.72
ATOM    768  C   ASN A  82     -30.388  23.737  64.547  1.00  0.81
ATOM    769  O   ASN A  82     -29.186  23.435  64.603  1.00  0.47
ATOM    770  CG  ASN A  82     -30.707  24.097  67.612  1.00  1.93
ATOM    771  ND2 ASN A  82     -30.780  23.637  68.872  1.00  3.50
ATOM    772 HD21 ASN A  82     -31.518  23.105  69.116  1.00  0.34
ATOM    773 HD22 ASN A  82     -30.082  23.828  69.477  1.00  2.32
ATOM    774  OD1 ASN A  82     -29.738  24.704  67.188  1.00  3.19
ATOM    775  N   PRO A  83     -30.805  24.774  63.780  1.00  4.33
ATOM    776  CA  PRO A  83     -29.841  25.547  62.920  1.00  2.83
ATOM    777  CB  PRO A  83     -30.755  26.515  62.118  1.00  0.69
ATOM    778  C   PRO A  83     -28.798  26.280  63.672  1.00  4.72
ATOM    779  O   PRO A  83     -27.715  26.593  63.142  1.00  3.66
ATOM    780  CG  PRO A  83     -31.974  26.664  62.980  1.00  0.13
ATOM    781  CD  PRO A  83     -32.192  25.258  63.594  1.00  0.50
ATOM    782  H   GLY A  84     -29.871  26.188  65.255  1.00  4.92
ATOM    783  N   GLY A  84     -29.076  26.515  64.900  1.00  2.78
ATOM    784  CA  GLY A  84     -28.219  27.273  65.718  1.00  4.68
ATOM    785  C   GLY A  84     -27.223  26.466  66.485  1.00  0.45
ATOM    786  O   GLY A  84     -26.549  27.004  67.347  1.00  4.87
ATOM    787  H   GLN A  85     -27.591  24.760  65.554  1.00  3.02
ATOM    788  N   GLN A  85     -27.125  25.163  66.255  1.00  2.04
ATOM    789  CA  GLN A  85     -26.229  24.380  67.117  1.00  4.41
ATOM    790  CB  GLN A  85     -27.001  24.051  68.413  1.00  1.70
ATOM    791  C   GLN A  85     -25.621  23.141  66.476  1.00  3.91
ATOM    792  O   GLN A  85     -26.235  22.467  65.701  1.00  0.03
ATOM    793  CG  GLN A  85     -26.332  23.178  69.392  1.00  2.14
ATOM    794  CD  GLN A  85     -27.192  23.025  70.654  1.00  4.65
ATOM    795  NE2 GLN A  85     -26.547  23.006  71.828  1.00  0.01
ATOM    796 HE21 GLN A  85     -25.605  23.096  71.825  1.00  3.84
ATOM    797 HE22 GLN A  85     -27.035  22.902  72.627  1.00  2.52
ATOM    798  OE1 GLN A  85     -28.433  22.902  70.569  1.00  4.96
ATOM    799  H   VAL A  86     -23.916  23.534  67.296  1.00  1.37
ATOM    800  N   VAL A  86     -24.385  22.904  66.780  1.00  2.17
ATOM    801  CA  VAL A  86     -23.708  21.725  66.350  1.00  4.88
ATOM    802  CB  VAL A  86     -22.519  22.024  65.419  1.00  3.36
ATOM    803  C   VAL A  86     -23.251  21.002  67.591  1.00  3.36
ATOM    804  O   VAL A  86     -22.645  21.632  68.506  1.00  3.63
ATOM    805  CG1 VAL A  86     -21.818  20.719  65.013  1.00  2.29
ATOM    806  CG2 VAL A  86     -23.001  22.776  64.157  1.00  1.45
ATOM    807  H   ILE A  87     -24.109  19.346  67.013  1.00  4.54
ATOM    808  N   ILE A  87     -23.574  19.733  67.683  1.00  1.99
ATOM    809  CA  ILE A  87     -23.142  18.931  68.796  1.00  3.86
ATOM    810  CB  ILE A  87     -24.297  18.016  69.354  1.00  2.84
ATOM    811  C   ILE A  87     -22.030  18.039  68.296  1.00  0.72
ATOM    812  O   ILE A  87     -22.234  17.201  67.377  1.00  0.23
ATOM    813  CG1 ILE A  87     -25.434  18.824  69.863  1.00  1.05
ATOM    814  CD1 ILE A  87     -26.630  18.030  70.201  1.00  3.84
ATOM    815  CG2 ILE A  87     -23.786  17.139  70.443  1.00  0.89
ATOM    816  H   THR A  88     -20.835  18.770  69.663  1.00  1.56
ATOM    817  N   THR A  88     -20.876  18.194  68.923  1.00  0.64
ATOM    818  CA  THR A  88     -19.647  17.496  68.531  1.00  3.49
ATOM    819  CB  THR A  88     -18.553  18.485  68.267  1.00  0.54
ATOM    820  C   THR A  88     -19.174  16.510  69.621  1.00  1.90
ATOM    821  O   THR A  88     -18.141  15.886  69.486  1.00  1.01
ATOM    822  CG2 THR A  88     -18.957  19.437  67.160  1.00  1.79
ATOM    823  OG1 THR A  88     -18.330  19.236  69.466  1.00  0.83
ATOM    824  H   ASP A  89     -20.682  16.965  70.790  1.00  1.33
ATOM    825  N   ASP A  89     -19.899  16.443  70.721  1.00  2.53
ATOM    826  CA  ASP A  89     -19.529  15.549  71.861  1.00  4.42
ATOM    827  CB  ASP A  89     -20.185  16.142  73.139  1.00  2.40
ATOM    828  C   ASP A  89     -20.099  14.096  71.627  1.00  2.18
ATOM    829  O   ASP A  89     -20.705  13.842  70.634  1.00  1.58
ATOM    830  CG  ASP A  89     -19.631  15.639  74.456  1.00  1.14
ATOM    831  OD1 ASP A  89     -18.698  14.837  74.458  1.00  4.87
ATOM    832  OD2 ASP A  89     -20.118  16.069  75.475  1.00  0.28
ATOM    833  H   GLY A  90     -19.178  13.359  73.188  1.00  4.06
ATOM    834  N   GLY A  90     -19.785  13.162  72.508  1.00  3.30
ATOM    835  CA  GLY A  90     -20.380  11.834  72.460  1.00  2.05
ATOM    836  C   GLY A  90     -20.231  11.104  71.165  1.00  4.14
ATOM    837  O   GLY A  90     -19.192  11.121  70.522  1.00  4.40
ATOM    838  H   VAL A  91     -22.073  10.608  71.298  1.00  4.70
ATOM    839  N   VAL A  91     -21.302  10.533  70.768  1.00  1.36
ATOM    840  CA  VAL A  91     -21.388   9.787  69.561  1.00  3.81
ATOM    841  CB  VAL A  91     -22.720   9.035  69.474  1.00  3.45
ATOM    842  C   VAL A  91     -21.204  10.705  68.373  1.00  2.72
ATOM    843  O   VAL A  91     -20.948  10.251  67.254  1.00  0.00
ATOM    844  CG1 VAL A  91     -22.816   8.018  70.623  1.00  2.41
ATOM    845  CG2 VAL A  91     -23.890  10.000  69.536  1.00  0.06
ATOM    846  H   PHE A  92     -21.497  12.305  69.467  1.00  0.59
ATOM    847  N   PHE A  92     -21.360  11.983  68.587  1.00  0.33
ATOM    848  CA  PHE A  92     -21.301  12.924  67.479  1.00  0.69
ATOM    849  CB  PHE A  92     -22.156  14.087  67.757  1.00  1.15
ATOM    850  C   PHE A  92     -19.885  13.444  67.313  1.00  4.87
ATOM    851  O   PHE A  92     -19.649  14.392  66.453  1.00  0.20
ATOM    852  CG  PHE A  92     -23.473  13.765  68.160  1.00  0.11
ATOM    853  CD1 PHE A  92     -23.841  13.895  69.453  1.00  1.51
ATOM    854  CE1 PHE A  92     -25.075  13.601  69.842  1.00  2.95
ATOM    855  CZ  PHE A  92     -25.982  13.095  68.926  1.00  3.93
ATOM    856  CD2 PHE A  92     -24.380  13.286  67.259  1.00  0.90
ATOM    857  CE2 PHE A  92     -25.619  12.932  67.651  1.00  1.27
ATOM    858  H   SER A  93     -19.158  12.206  68.745  1.00  0.09
ATOM    859  N   SER A  93     -18.905  12.860  68.148  1.00  4.38
ATOM    860  CA  SER A  93     -17.500  13.333  68.153  1.00  1.33
ATOM    861  CB  SER A  93     -16.768  13.082  69.422  1.00  2.14
ATOM    862  C   SER A  93     -16.651  12.832  67.058  1.00  0.14
ATOM    863  O   SER A  93     -15.953  11.753  67.164  1.00  3.05
ATOM    864  OG  SER A  93     -15.450  13.661  69.296  1.00  3.64
ATOM    865  H   LEU A  94     -17.166  14.353  66.027  1.00  0.13
ATOM    866  N   LEU A  94     -16.605  13.593  66.058  1.00  2.98
ATOM    867  CA  LEU A  94     -15.777  13.331  65.002  1.00  2.30
ATOM    868  CB  LEU A  94     -15.913  14.322  63.867  1.00  2.65
ATOM    869  C   LEU A  94     -14.380  13.338  65.477  1.00  1.15
ATOM    870  O   LEU A  94     -13.626  12.550  65.027  1.00  1.98
ATOM    871  CG  LEU A  94     -17.155  14.315  63.019  1.00  0.99
ATOM    872  CD1 LEU A  94     -17.074  15.468  62.018  1.00  4.97
ATOM    873  CD2 LEU A  94     -17.268  12.982  62.269  1.00  3.89
ATOM    874  H   ASP A  95     -14.640  14.743  66.912  1.00  1.15
ATOM    875  N   ASP A  95     -14.004  14.195  66.482  1.00  3.19
ATOM    876  CA  ASP A  95     -12.586  14.219  66.911  1.00  1.21
ATOM    877  CB  ASP A  95     -12.331  15.309  68.073  1.00  1.23
ATOM    878  C   ASP A  95     -12.210  12.874  67.408  1.00  0.84
ATOM    879  O   ASP A  95     -11.214  12.371  67.045  1.00  0.59
ATOM    880  CG  ASP A  95     -12.310  16.822  67.628  1.00  2.60
ATOM    881  OD1 ASP A  95     -12.066  17.104  66.480  1.00  4.68
ATOM    882  OD2 ASP A  95     -12.589  17.694  68.487  1.00  2.54
ATOM    883  H   GLU A  96     -13.914  12.617  68.359  1.00  0.16
ATOM    884  N   GLU A  96     -13.072  12.235  68.162  1.00  0.06
ATOM    885  CA  GLU A  96     -12.742  10.946  68.675  1.00  2.31
ATOM    886  CB  GLU A  96     -13.612  10.479  69.803  1.00  0.85
ATOM    887  C   GLU A  96     -12.587   9.907  67.538  1.00  4.57
ATOM    888  O   GLU A  96     -11.666   9.073  67.560  1.00  0.91
ATOM    889  CG  GLU A  96     -13.119   9.153  70.348  1.00  1.43
ATOM    890  CD  GLU A  96     -13.794   8.698  71.610  1.00  1.63
ATOM    891  OE1 GLU A  96     -14.708   9.408  72.110  1.00  1.18
ATOM    892  OE2 GLU A  96     -13.391   7.628  72.147  1.00  0.44
ATOM    893  H   PHE A  97     -14.071  10.687  66.520  1.00  1.10
ATOM    894  N   PHE A  97     -13.435  10.015  66.513  1.00  0.15
ATOM    895  CA  PHE A  97     -13.357   9.116  65.340  1.00  0.38
ATOM    896  CB  PHE A  97     -14.522   9.487  64.322  1.00  2.49
ATOM    897  C   PHE A  97     -12.044   9.288  64.709  1.00  3.18
ATOM    898  O   PHE A  97     -11.347   8.319  64.460  1.00  3.51
ATOM    899  CG  PHE A  97     -14.684   8.593  63.098  1.00  2.81
ATOM    900  CD1 PHE A  97     -15.447   7.426  63.166  1.00  4.76
ATOM    901  CE1 PHE A  97     -15.653   6.648  62.037  1.00  4.59
ATOM    902  CZ  PHE A  97     -15.054   6.991  60.860  1.00  3.61
ATOM    903  CD2 PHE A  97     -14.035   8.894  61.918  1.00  1.01
ATOM    904  CE2 PHE A  97     -14.178   8.086  60.815  1.00  3.49
ATOM    905  H   PHE A  98     -12.117  11.255  64.865  1.00  3.43
ATOM    906  N   PHE A  98     -11.630  10.582  64.526  1.00  1.83
ATOM    907  CA  PHE A  98     -10.415  10.887  63.866  1.00  1.65
ATOM    908  CB  PHE A  98     -10.274  12.332  63.627  1.00  2.89
ATOM    909  C   PHE A  98      -9.281  10.403  64.634  1.00  0.32
ATOM    910  O   PHE A  98      -8.412   9.809  64.091  1.00  1.99
ATOM    911  CG  PHE A  98     -11.159  12.854  62.542  1.00  1.51
ATOM    912  CD1 PHE A  98     -12.083  13.842  62.802  1.00  3.46
ATOM    913  CE1 PHE A  98     -12.865  14.364  61.785  1.00  4.85
ATOM    914  CZ  PHE A  98     -12.687  13.940  60.521  1.00  3.16
ATOM    915  CD2 PHE A  98     -11.105  12.323  61.287  1.00  2.50
ATOM    916  CE2 PHE A  98     -11.876  12.843  60.274  1.00  3.73
ATOM    917  H   ASP A  99     -10.073  10.991  66.326  1.00  3.71
ATOM    918  N   ASP A  99      -9.325  10.563  65.934  1.00  3.71
ATOM    919  CA  ASP A  99      -8.255  10.108  66.784  1.00  2.21
ATOM    920  CB  ASP A  99      -8.507  10.517  68.216  1.00  1.73
ATOM    921  C   ASP A  99      -8.110   8.563  66.709  1.00  3.36
ATOM    922  O   ASP A  99      -6.986   8.024  66.641  1.00  0.38
ATOM    923  CG  ASP A  99      -7.290  10.211  69.112  1.00  2.37
ATOM    924  OD1 ASP A  99      -6.144  10.619  68.738  1.00  3.68
ATOM    925  OD2 ASP A  99      -7.458   9.530  70.158  1.00  1.78
ATOM    926  H   ALA A 100     -10.018   8.259  66.712  1.00  1.64
ATOM    927  N   ALA A 100      -9.219   7.849  66.665  1.00  4.95
ATOM    928  CA  ALA A 100      -9.178   6.416  66.525  1.00  1.28
ATOM    929  CB  ALA A 100     -10.583   5.851  66.640  1.00  0.42
ATOM    930  C   ALA A 100      -8.556   6.018  65.172  1.00  1.69
ATOM    931  O   ALA A 100      -7.763   5.085  65.085  1.00  0.44
ATOM    932  H   ALA A 101      -9.428   7.446  64.253  1.00  2.68
ATOM    933  N   ALA A 101      -8.877   6.758  64.142  1.00  3.70
ATOM    934  CA  ALA A 101      -8.335   6.523  62.837  1.00  0.57
ATOM    935  CB  ALA A 101      -9.039   7.370  61.855  1.00  1.25
ATOM    936  C   ALA A 101      -6.855   6.786  62.815  1.00  2.31
ATOM    937  O   ALA A 101      -6.108   6.061  62.211  1.00  1.33
ATOM    938  H   THR A 102      -7.055   8.403  63.991  1.00  4.93
ATOM    939  N   THR A 102      -6.423   7.849  63.559  1.00  0.45
ATOM    940  CA  THR A 102      -5.013   8.172  63.681  1.00  3.86
ATOM    941  CB  THR A 102      -4.837   9.433  64.565  1.00  2.02
ATOM    942  C   THR A 102      -4.325   7.050  64.320  1.00  0.08
ATOM    943  O   THR A 102      -3.314   6.584  63.821  1.00  3.13
ATOM    944  CG2 THR A 102      -3.397   9.769  64.796  1.00  2.22
ATOM    945  OG1 THR A 102      -5.486  10.518  63.943  1.00  0.93
ATOM    946  H   GLN A 103      -5.725   6.852  65.716  1.00  3.73
ATOM    947  N   GLN A 103      -4.906   6.508  65.409  1.00  4.70
ATOM    948  CA  GLN A 103      -4.257   5.443  66.133  1.00  2.15
ATOM    949  CB  GLN A 103      -5.067   5.083  67.392  1.00  3.57
ATOM    950  C   GLN A 103      -4.142   4.208  65.267  1.00  3.22
ATOM    951  O   GLN A 103      -3.122   3.570  65.225  1.00  1.63
ATOM    952  CG  GLN A 103      -5.020   6.117  68.523  1.00  0.52
ATOM    953  CD  GLN A 103      -5.845   5.683  69.697  1.00  1.47
ATOM    954  NE2 GLN A 103      -6.545   6.604  70.308  1.00  2.77
ATOM    955 HE21 GLN A 103      -6.513   7.484  69.977  1.00  1.79
ATOM    956 HE22 GLN A 103      -7.050   6.375  71.071  1.00  2.72
ATOM    957  OE1 GLN A 103      -5.882   4.518  70.016  1.00  1.22
ATOM    958  H   ALA A 104      -5.959   4.421  64.688  1.00  3.69
ATOM    959  N   ALA A 104      -5.175   3.927  64.562  1.00  1.37
ATOM    960  CA  ALA A 104      -5.198   2.835  63.617  1.00  1.29
ATOM    961  CB  ALA A 104      -6.570   2.561  63.139  1.00  4.60
ATOM    962  C   ALA A 104      -4.216   3.059  62.418  1.00  4.20
ATOM    963  O   ALA A 104      -3.815   2.140  61.797  1.00  4.28
ATOM    964  H   GLY A 105      -4.222   5.020  62.567  1.00  4.86
ATOM    965  N   GLY A 105      -3.925   4.328  62.060  1.00  2.36
ATOM    966  CA  GLY A 105      -3.083   4.596  60.904  1.00  2.65
ATOM    967  C   GLY A 105      -3.881   4.510  59.607  1.00  0.44
ATOM    968  O   GLY A 105      -3.320   4.308  58.501  1.00  3.56
ATOM    969  H   ILE A 106      -5.528   4.767  60.607  1.00  2.35
ATOM    970  N   ILE A 106      -5.174   4.591  59.754  1.00  0.70
ATOM    971  CA  ILE A 106      -6.064   4.396  58.661  1.00  2.27
ATOM    972  CB  ILE A 106      -7.329   3.614  59.138  1.00  2.82
ATOM    973  C   ILE A 106      -6.443   5.695  58.076  1.00  0.85
ATOM    974  O   ILE A 106      -6.849   6.579  58.783  1.00  1.13
ATOM    975  CG1 ILE A 106      -8.071   3.076  58.002  1.00  4.56
ATOM    976  CD1 ILE A 106      -9.119   2.097  58.406  1.00  4.38
ATOM    977  CG2 ILE A 106      -8.224   4.478  59.970  1.00  3.00
ATOM    978  H   TYR A 107      -5.968   5.117  56.220  1.00  3.47
ATOM    979  N   TYR A 107      -6.308   5.833  56.731  1.00  4.35
ATOM    980  CA  TYR A 107      -6.643   7.088  56.063  1.00  4.98
ATOM    981  CB  TYR A 107      -6.167   7.078  54.665  1.00  2.89
ATOM    982  C   TYR A 107      -8.092   7.209  56.015  1.00  0.48
ATOM    983  O   TYR A 107      -8.781   6.222  55.886  1.00  2.24
ATOM    984  CG  TYR A 107      -4.704   7.100  54.505  1.00  1.90
ATOM    985  CD1 TYR A 107      -4.102   6.415  53.450  1.00  4.55
ATOM    986  CE1 TYR A 107      -2.727   6.494  53.232  1.00  4.47
ATOM    987  CZ  TYR A 107      -1.939   7.242  54.102  1.00  3.65
ATOM    988  CD2 TYR A 107      -3.872   7.740  55.450  1.00  4.02
ATOM    989  CE2 TYR A 107      -2.505   7.825  55.251  1.00  2.64
ATOM    990  OH  TYR A 107      -0.587   7.358  53.873  1.00  0.98
ATOM    991  H   LEU A 108      -7.981   9.100  56.346  1.00  3.83
ATOM    992  N   LEU A 108      -8.569   8.373  56.188  1.00  0.90
ATOM    993  CA  LEU A 108      -9.927   8.604  56.134  1.00  3.98
ATOM    994  CB  LEU A 108     -10.380   9.204  57.325  1.00  2.88
ATOM    995  C   LEU A 108     -10.350   9.432  55.008  1.00  4.02
ATOM    996  O   LEU A 108      -9.673  10.267  54.556  1.00  1.21
ATOM    997  CG  LEU A 108     -10.212   8.439  58.576  1.00  0.70
ATOM    998  CD1 LEU A 108     -10.664   9.265  59.677  1.00  2.82
ATOM    999  CD2 LEU A 108     -11.002   7.172  58.527  1.00  1.38
ATOM   1000  H   ILE A 109     -11.944   8.340  54.861  1.00  1.22
ATOM   1001  N   ILE A 109     -11.455   9.144  54.518  1.00  1.03
ATOM   1002  CA  ILE A 109     -12.040   9.957  53.508  1.00  4.73
ATOM   1003  CB  ILE A 109     -12.215   9.142  52.270  1.00  3.86
ATOM   1004  C   ILE A 109     -13.416  10.431  54.078  1.00  3.93
ATOM   1005  O   ILE A 109     -14.373   9.563  54.351  1.00  3.22
ATOM   1006  CG1 ILE A 109     -10.823   8.663  51.800  1.00  4.41
ATOM   1007  CD1 ILE A 109     -10.864   7.633  50.695  1.00  4.42
ATOM   1008  CG2 ILE A 109     -12.903   9.947  51.168  1.00  4.48
ATOM   1009  H   ALA A 110     -12.878  12.352  54.020  1.00  4.95
ATOM   1010  N   ALA A 110     -13.555  11.742  54.313  1.00  3.00
ATOM   1011  CA  ALA A 110     -14.764  12.245  54.954  1.00  4.31
ATOM   1012  CB  ALA A 110     -14.399  13.521  55.754  1.00  1.88
ATOM   1013  C   ALA A 110     -15.921  12.535  53.958  1.00  0.90
ATOM   1014  O   ALA A 110     -15.688  13.075  52.891  1.00  4.55
ATOM   1015  H   ARG A 111     -17.303  11.563  55.033  1.00  2.12
ATOM   1016  N   ARG A 111     -17.169  12.171  54.302  1.00  3.13
ATOM   1017  CA  ARG A 111     -18.297  12.539  53.522  1.00  2.14
ATOM   1018  CB  ARG A 111     -19.046  11.335  53.249  1.00  2.30
ATOM   1019  C   ARG A 111     -19.272  13.452  54.344  1.00  2.33
ATOM   1020  O   ARG A 111     -20.283  12.986  54.919  1.00  3.61
ATOM   1021  CG  ARG A 111     -18.730  10.701  52.025  1.00  0.45
ATOM   1022  CD  ARG A 111     -17.383  10.071  52.090  1.00  3.92
ATOM   1023  NE  ARG A 111     -17.131   9.443  50.897  1.00  1.89
ATOM   1024  HE  ARG A 111     -16.652   9.929  50.239  1.00  1.16
ATOM   1025  CZ  ARG A 111     -17.502   8.285  50.606  1.00  1.57
ATOM   1026  NH1 ARG A 111     -18.118   7.509  51.522  1.00  3.33
ATOM   1027  NH2 ARG A 111     -17.348   7.872  49.362  1.00  0.07
ATOM   1028  N   PRO A 112     -18.905  14.752  54.458  1.00  1.30
ATOM   1029  CA  PRO A 112     -19.685  15.747  55.156  1.00  2.05
ATOM   1030  CB  PRO A 112     -18.736  16.890  55.392  1.00  0.46
ATOM   1031  C   PRO A 112     -20.826  16.183  54.267  1.00  1.84
ATOM   1032  O   PRO A 112     -21.049  15.581  53.195  1.00  4.52
ATOM   1033  CG  PRO A 112     -17.900  16.881  54.176  1.00  3.25
ATOM   1034  CD  PRO A 112     -17.690  15.390  53.873  1.00  2.17
ATOM   1035  H   GLY A 113     -21.429  17.423  55.558  1.00  2.30
ATOM   1036  N   GLY A 113     -21.556  17.103  54.691  1.00  3.64
ATOM   1037  CA  GLY A 113     -22.586  17.679  53.872  1.00  3.54
ATOM   1038  C   GLY A 113     -23.994  17.302  54.224  1.00  0.04
ATOM   1039  O   GLY A 113     -24.264  16.276  54.868  1.00  0.21
ATOM   1040  N   PRO A 114     -24.911  18.125  53.769  1.00  0.15
ATOM   1041  CA  PRO A 114     -26.330  17.972  53.994  1.00  2.98
ATOM   1042  CB  PRO A 114     -26.884  19.213  53.345  1.00  3.12
ATOM   1043  C   PRO A 114     -26.996  16.783  53.423  1.00  1.01
ATOM   1044  O   PRO A 114     -27.972  16.308  53.978  1.00  3.19
ATOM   1045  CG  PRO A 114     -25.885  19.582  52.363  1.00  2.10
ATOM   1046  CD  PRO A 114     -24.627  19.329  53.045  1.00  0.87
ATOM   1047  H   TYR A 115     -25.772  16.601  51.939  1.00  4.03
ATOM   1048  N   TYR A 115     -26.506  16.227  52.398  1.00  1.41
ATOM   1049  CA  TYR A 115     -27.133  15.019  51.936  1.00  4.40
ATOM   1050  CB  TYR A 115     -28.033  15.260  50.730  1.00  1.53
ATOM   1051  C   TYR A 115     -26.064  14.037  51.588  1.00  3.39
ATOM   1052  O   TYR A 115     -25.258  14.256  50.595  1.00  1.58
ATOM   1053  CG  TYR A 115     -29.115  14.123  50.503  1.00  0.36
ATOM   1054  CD1 TYR A 115     -30.445  14.262  50.984  1.00  4.40
ATOM   1055  CE1 TYR A 115     -31.407  13.294  50.716  1.00  1.62
ATOM   1056  CZ  TYR A 115     -31.040  12.134  50.011  1.00  3.86
ATOM   1057  CD2 TYR A 115     -28.756  12.908  49.889  1.00  0.98
ATOM   1058  CE2 TYR A 115     -29.702  11.907  49.668  1.00  4.60
ATOM   1059  OH  TYR A 115     -31.968  11.156  49.786  1.00  3.15
ATOM   1060  H   ILE A 116     -26.781  12.781  52.919  1.00  2.99
ATOM   1061  N   ILE A 116     -26.069  12.920  52.320  1.00  3.18
ATOM   1062  CA  ILE A 116     -25.042  11.903  52.212  1.00  0.75
ATOM   1063  CB  ILE A 116     -24.392  11.683  53.593  1.00  3.96
ATOM   1064  C   ILE A 116     -25.625  10.593  51.653  1.00  4.63
ATOM   1065  O   ILE A 116     -24.897   9.657  51.419  1.00  2.54
ATOM   1066  CG1 ILE A 116     -25.459  11.263  54.608  1.00  3.69
ATOM   1067  CD1 ILE A 116     -24.906  10.836  55.962  1.00  3.85
ATOM   1068  CG2 ILE A 116     -23.629  12.915  54.052  1.00  3.63
ATOM   1069  H   ASN A 117     -27.460  11.242  51.801  1.00  1.49
ATOM   1070  N   ASN A 117     -26.928  10.527  51.500  1.00  3.57
ATOM   1071  CA  ASN A 117     -27.610   9.331  50.851  1.00  4.18
ATOM   1072  CB  ASN A 117     -27.254   9.301  49.338  1.00  0.03
ATOM   1073  C   ASN A 117     -27.238   8.010  51.503  1.00  1.95
ATOM   1074  O   ASN A 117     -27.326   6.928  50.861  1.00  0.87
ATOM   1075  CG  ASN A 117     -28.255   8.486  48.459  1.00  3.31
ATOM   1076  ND2 ASN A 117     -27.732   7.868  47.386  1.00  2.20
ATOM   1077 HD21 ASN A 117     -26.812   7.963  47.216  1.00  2.74
ATOM   1078 HD22 ASN A 117     -28.290   7.339  46.836  1.00  2.33
ATOM   1079  OD1 ASN A 117     -29.486   8.460  48.718  1.00  1.21
ATOM   1080  H   ALA A 118     -26.633   8.884  53.125  1.00  0.64
ATOM   1081  N   ALA A 118     -26.795   8.057  52.718  1.00  3.05
ATOM   1082  CA  ALA A 118     -26.543   6.875  53.421  1.00  0.94
ATOM   1083  CB  ALA A 118     -25.854   7.172  54.722  1.00  3.26
ATOM   1084  C   ALA A 118     -27.801   6.313  53.676  1.00  4.03
ATOM   1085  O   ALA A 118     -28.754   7.091  53.904  1.00  2.06
ATOM   1086  H   GLU A 119     -27.202   4.414  53.636  1.00  4.72
ATOM   1087  N   GLU A 119     -27.944   4.993  53.713  1.00  4.40
ATOM   1088  CA  GLU A 119     -29.272   4.485  53.908  1.00  4.94
ATOM   1089  CB  GLU A 119     -29.337   3.023  53.683  1.00  1.38
ATOM   1090  C   GLU A 119     -29.785   4.873  55.320  1.00  2.18
ATOM   1091  O   GLU A 119     -29.777   4.031  56.315  1.00  0.51
ATOM   1092  CG  GLU A 119     -28.900   2.625  52.313  1.00  4.13
ATOM   1093  CD  GLU A 119     -29.043   1.145  52.064  1.00  0.23
ATOM   1094  OE1 GLU A 119     -29.979   0.493  52.696  1.00  2.93
ATOM   1095  OE2 GLU A 119     -28.219   0.595  51.302  1.00  4.47
ATOM   1096  H   THR A 120     -30.412   6.616  54.586  1.00  2.25
ATOM   1097  N   THR A 120     -30.313   6.133  55.379  1.00  3.78
ATOM   1098  CA  THR A 120     -30.746   6.766  56.616  1.00  0.36
ATOM   1099  CB  THR A 120     -29.696   7.757  57.132  1.00  2.61
ATOM   1100  C   THR A 120     -32.028   7.461  56.472  1.00  2.35
ATOM   1101  O   THR A 120     -32.495   7.768  55.336  1.00  3.26
ATOM   1102  CG2 THR A 120     -28.343   7.059  57.376  1.00  4.86
ATOM   1103  OG1 THR A 120     -29.526   8.838  56.129  1.00  3.31
ATOM   1104  H   ALA A 121     -32.095   7.717  58.394  1.00  3.16
ATOM   1105  N   ALA A 121     -32.576   7.830  57.602  1.00  2.17
ATOM   1106  CA  ALA A 121     -33.829   8.383  57.667  1.00  0.27
ATOM   1107  CB  ALA A 121     -34.123   8.784  59.085  1.00  4.34
ATOM   1108  C   ALA A 121     -33.993   9.493  56.866  1.00  1.80
ATOM   1109  O   ALA A 121     -34.960   9.598  56.246  1.00  4.39
ATOM   1110  H   ALA A 122     -32.298  10.213  57.218  1.00  0.30
ATOM   1111  N   ALA A 122     -33.111  10.315  56.772  1.00  0.21
ATOM   1112  CA  ALA A 122     -33.374  11.432  55.998  1.00  0.31
ATOM   1113  CB  ALA A 122     -33.608  12.631  56.843  1.00  0.81
ATOM   1114  C   ALA A 122     -32.348  11.669  55.044  1.00  3.31
ATOM   1115  O   ALA A 122     -32.175  12.805  54.579  1.00  0.07
ATOM   1116  H   GLY A 123     -31.650   9.861  55.139  1.00  4.89
ATOM   1117  N   GLY A 123     -31.560  10.689  54.738  1.00  2.12
ATOM   1118  CA  GLY A 123     -30.592  10.907  53.711  1.00  2.17
ATOM   1119  C   GLY A 123     -29.468  11.766  54.233  1.00  1.03
ATOM   1120  O   GLY A 123     -28.623  12.243  53.460  1.00  0.42
ATOM   1121  H   GLY A 124     -30.020  11.401  56.105  1.00  4.25
ATOM   1122  N   GLY A 124     -29.430  11.907  55.591  1.00  2.11
ATOM   1123  CA  GLY A 124     -28.505  12.826  56.287  1.00  1.63
ATOM   1124  C   GLY A 124     -29.179  14.290  56.692  1.00  4.69
ATOM   1125  O   GLY A 124     -28.553  15.085  57.334  1.00  2.89
ATOM   1126  H   ILE A 125     -30.999  13.838  55.964  1.00  4.78
ATOM   1127  N   ILE A 125     -30.496  14.525  56.366  1.00  3.28
ATOM   1128  CA  ILE A 125     -31.161  15.892  56.621  1.00  3.36
ATOM   1129  CB  ILE A 125     -31.943  16.372  55.414  1.00  1.54
ATOM   1130  C   ILE A 125     -32.125  15.981  57.857  1.00  0.22
ATOM   1131  O   ILE A 125     -33.151  15.270  57.934  1.00  1.73
ATOM   1132  CG1 ILE A 125     -31.107  16.736  54.277  1.00  2.69
ATOM   1133  CD1 ILE A 125     -31.915  17.021  53.084  1.00  4.09
ATOM   1134  CG2 ILE A 125     -32.881  17.434  55.758  1.00  3.91
ATOM   1135  N   PRO A 126     -31.809  16.928  58.800  1.00  0.62
ATOM   1136  CA  PRO A 126     -32.605  17.160  60.009  1.00  2.23
ATOM   1137  CB  PRO A 126     -31.716  18.077  60.864  1.00  4.09
ATOM   1138  C   PRO A 126     -34.060  17.764  59.755  1.00  0.26
ATOM   1139  O   PRO A 126     -34.351  18.484  58.696  1.00  4.07
ATOM   1140  CG  PRO A 126     -30.885  18.792  59.863  1.00  2.76
ATOM   1141  CD  PRO A 126     -30.607  17.765  58.800  1.00  1.83
ATOM   1142  H   GLY A 127     -34.674  17.094  61.480  1.00  3.16
ATOM   1143  N   GLY A 127     -34.941  17.541  60.708  1.00  3.37
ATOM   1144  CA  GLY A 127     -36.325  17.956  60.569  1.00  3.90
ATOM   1145  C   GLY A 127     -36.421  19.429  60.334  1.00  1.92
ATOM   1146  O   GLY A 127     -37.280  19.920  59.506  1.00  3.66
ATOM   1147  H   TRP A 128     -34.876  19.812  61.504  1.00  3.30
ATOM   1148  N   TRP A 128     -35.545  20.192  60.949  1.00  0.01
ATOM   1149  CA  TRP A 128     -35.616  21.596  60.791  1.00  4.30
ATOM   1150  CB  TRP A 128     -34.720  22.384  61.815  1.00  1.67
ATOM   1151  C   TRP A 128     -35.418  22.014  59.356  1.00  3.59
ATOM   1152  O   TRP A 128     -36.026  22.925  58.911  1.00  2.67
ATOM   1153  CG  TRP A 128     -33.261  22.161  61.690  1.00  4.16
ATOM   1154  CD1 TRP A 128     -32.531  21.244  62.350  1.00  3.45
ATOM   1155  NE1 TRP A 128     -31.207  21.342  61.984  1.00  0.62
ATOM   1156  HE1 TRP A 128     -30.503  20.806  62.333  1.00  1.87
ATOM   1157  CD2 TRP A 128     -32.338  22.900  60.856  1.00  4.27
ATOM   1158  CE2 TRP A 128     -31.067  22.356  61.072  1.00  0.85
ATOM   1159  CE3 TRP A 128     -32.492  23.915  59.890  1.00  3.00
ATOM   1160  CZ3 TRP A 128     -31.359  24.365  59.209  1.00  0.86
ATOM   1161  CH2 TRP A 128     -30.046  23.856  59.539  1.00  0.85
ATOM   1162  CZ2 TRP A 128     -29.879  22.935  60.509  1.00  3.94
ATOM   1163  H   VAL A 129     -34.233  20.526  59.014  1.00  4.47
ATOM   1164  N   VAL A 129     -34.625  21.287  58.631  1.00  3.21
ATOM   1165  CA  VAL A 129     -34.350  21.599  57.251  1.00  4.66
ATOM   1166  CB  VAL A 129     -33.274  20.805  56.701  1.00  1.09
ATOM   1167  C   VAL A 129     -35.592  21.385  56.470  1.00  0.66
ATOM   1168  O   VAL A 129     -35.896  22.096  55.565  1.00  3.31
ATOM   1169  CG1 VAL A 129     -33.155  21.080  55.232  1.00  3.39
ATOM   1170  CG2 VAL A 129     -32.004  21.118  57.399  1.00  2.37
ATOM   1171  H   LEU A 130     -35.991  19.881  57.516  1.00  4.76
ATOM   1172  N   LEU A 130     -36.252  20.395  56.780  1.00  1.35
ATOM   1173  CA  LEU A 130     -37.432  20.036  56.069  1.00  3.01
ATOM   1174  CB  LEU A 130     -37.841  18.690  56.393  1.00  4.92
ATOM   1175  C   LEU A 130     -38.556  21.145  56.240  1.00  3.44
ATOM   1176  O   LEU A 130     -39.503  21.216  55.409  1.00  4.31
ATOM   1177  CG  LEU A 130     -36.816  17.622  55.952  1.00  1.15
ATOM   1178  CD1 LEU A 130     -37.221  16.242  56.439  1.00  2.83
ATOM   1179  CD2 LEU A 130     -36.610  17.658  54.458  1.00  4.45
ATOM   1180  H   ARG A 131     -37.795  21.859  57.975  1.00  1.25
ATOM   1181  N   ARG A 131     -38.480  21.990  57.325  1.00  0.13
ATOM   1182  CA  ARG A 131     -39.442  23.157  57.477  1.00  4.20
ATOM   1183  CB  ARG A 131     -39.451  23.683  58.942  1.00  2.49
ATOM   1184  C   ARG A 131     -38.894  24.341  56.592  1.00  4.21
ATOM   1185  O   ARG A 131     -39.309  25.489  56.722  1.00  1.25
ATOM   1186  CG  ARG A 131     -39.129  22.691  59.999  1.00  1.68
ATOM   1187  CD  ARG A 131     -38.883  23.395  61.377  1.00  2.99
ATOM   1188  NE  ARG A 131     -40.070  23.955  61.978  1.00  0.75
ATOM   1189  HE  ARG A 131     -40.900  23.850  61.527  1.00  4.03
ATOM   1190  CZ  ARG A 131     -40.051  24.630  63.108  1.00  2.02
ATOM   1191  NH1 ARG A 131     -38.897  24.872  63.695  1.00  1.76
ATOM   1192  NH2 ARG A 131     -41.178  25.020  63.684  1.00  4.53
ATOM   1193  H   ILE A 132     -37.726  23.174  55.541  1.00  2.61
ATOM   1194  N   ILE A 132     -38.046  24.050  55.644  1.00  1.94
ATOM   1195  CA  ILE A 132     -37.597  25.068  54.807  1.00  2.78
ATOM   1196  CB  ILE A 132     -36.014  24.972  54.323  1.00  0.58
ATOM   1197  C   ILE A 132     -38.472  25.066  53.680  1.00  3.85
ATOM   1198  O   ILE A 132     -38.621  24.064  52.984  1.00  4.22
ATOM   1199  CG1 ILE A 132     -35.007  25.132  55.521  1.00  1.38
ATOM   1200  CD1 ILE A 132     -33.569  24.842  55.131  1.00  4.49
ATOM   1201  CG2 ILE A 132     -35.688  25.976  53.212  1.00  3.98
ATOM   1202  H   LYS A 133     -39.007  26.848  54.174  1.00  0.59
ATOM   1203  N   LYS A 133     -39.121  26.163  53.524  1.00  2.12
ATOM   1204  CA  LYS A 133     -39.997  26.435  52.391  1.00  3.60
ATOM   1205  CB  LYS A 133     -40.472  27.937  52.503  1.00  3.48
ATOM   1206  C   LYS A 133     -39.325  26.160  50.961  1.00  1.29
ATOM   1207  O   LYS A 133     -40.032  26.049  49.939  1.00  2.84
ATOM   1208  CG  LYS A 133     -39.560  28.988  51.810  1.00  3.94
ATOM   1209  CD  LYS A 133     -40.139  30.447  52.029  1.00  3.88
ATOM   1210  CE  LYS A 133     -39.240  31.583  51.433  1.00  3.95
ATOM   1211  NZ  LYS A 133     -38.067  31.873  52.298  1.00  1.56
ATOM   1212  H   GLY A 134     -37.557  26.061  51.724  1.00  2.81
ATOM   1213  N   GLY A 134     -38.035  26.038  50.927  1.00  1.97
ATOM   1214  CA  GLY A 134     -37.277  25.893  49.648  1.00  3.23
ATOM   1215  C   GLY A 134     -37.071  24.444  49.178  1.00  1.38
ATOM   1216  O   GLY A 134     -37.865  23.518  49.554  1.00  1.80
ATOM   1217  H   VAL A 135     -35.508  25.003  48.045  1.00  2.95
ATOM   1218  N   VAL A 135     -36.030  24.258  48.282  1.00  0.70
ATOM   1219  CA  VAL A 135     -35.711  22.947  47.638  1.00  4.24
ATOM   1220  CB  VAL A 135     -35.758  23.069  46.104  1.00  2.91
ATOM   1221  C   VAL A 135     -34.320  22.508  48.109  1.00  2.17
ATOM   1222  O   VAL A 135     -33.299  23.243  47.939  1.00  3.77
ATOM   1223  CG1 VAL A 135     -35.366  21.751  45.446  1.00  2.03
ATOM   1224  CG2 VAL A 135     -37.134  23.484  45.656  1.00  1.69
ATOM   1225  H   ILE A 136     -34.980  20.763  48.529  1.00  1.43
ATOM   1226  N   ILE A 136     -34.241  21.342  48.596  1.00  0.77
ATOM   1227  CA  ILE A 136     -33.100  20.905  49.185  1.00  0.74
ATOM   1228  CB  ILE A 136     -33.337  19.469  49.684  1.00  0.55
ATOM   1229  C   ILE A 136     -31.928  20.946  48.230  1.00  0.32
ATOM   1230  O   ILE A 136     -31.007  21.577  48.511  1.00  0.12
ATOM   1231  CG1 ILE A 136     -34.463  19.436  50.798  1.00  0.09
ATOM   1232  CD1 ILE A 136     -34.128  20.236  52.043  1.00  0.93
ATOM   1233  CG2 ILE A 136     -32.033  18.891  50.208  1.00  1.45
ATOM   1234  H   ARG A 137     -32.732  19.887  46.804  1.00  0.92
ATOM   1235  N   ARG A 137     -31.970  20.385  47.086  1.00  4.47
ATOM   1236  CA  ARG A 137     -30.748  20.515  46.219  1.00  3.84
ATOM   1237  CB  ARG A 137     -30.299  19.268  45.669  1.00  2.74
ATOM   1238  C   ARG A 137     -30.932  21.534  45.206  1.00  0.82
ATOM   1239  O   ARG A 137     -31.059  21.249  43.971  1.00  4.99
ATOM   1240  CG  ARG A 137     -29.642  18.356  46.666  1.00  1.66
ATOM   1241  CD  ARG A 137     -28.357  18.855  47.080  1.00  4.70
ATOM   1242  NE  ARG A 137     -27.381  18.804  46.031  1.00  4.20
ATOM   1243  HE  ARG A 137     -27.294  19.572  45.475  1.00  4.84
ATOM   1244  CZ  ARG A 137     -26.545  17.741  45.780  1.00  2.47
ATOM   1245  NH1 ARG A 137     -26.590  16.598  46.541  1.00  1.26
ATOM   1246  NH2 ARG A 137     -25.675  17.817  44.856  1.00  1.88
ATOM   1247  H   SER A 138     -30.794  22.912  46.614  1.00  2.24
ATOM   1248  N   SER A 138     -30.899  22.778  45.696  1.00  3.09
ATOM   1249  CA  SER A 138     -30.997  23.895  44.868  1.00  2.21
ATOM   1250  CB  SER A 138     -32.417  24.417  44.757  1.00  0.60
ATOM   1251  C   SER A 138     -30.100  24.961  45.337  1.00  2.75
ATOM   1252  O   SER A 138     -29.230  24.734  46.153  1.00  0.51
ATOM   1253  OG  SER A 138     -32.813  25.004  45.955  1.00  1.15
ATOM   1254  H   THR A 139     -30.935  26.157  44.137  1.00  0.74
ATOM   1255  N   THR A 139     -30.259  26.066  44.783  1.00  2.65
ATOM   1256  CA  THR A 139     -29.455  27.183  45.062  1.00  1.29
ATOM   1257  CB  THR A 139     -29.016  27.868  43.776  1.00  3.16
ATOM   1258  C   THR A 139     -30.212  28.151  45.929  1.00  0.89
ATOM   1259  O   THR A 139     -29.837  29.324  46.027  1.00  0.54
ATOM   1260  CG2 THR A 139     -28.175  26.937  42.917  1.00  0.08
ATOM   1261  OG1 THR A 139     -30.181  28.255  43.046  1.00  0.44
ATOM   1262  H   ASP A 140     -31.626  26.803  46.387  1.00  2.94
ATOM   1263  N   ASP A 140     -31.345  27.693  46.527  1.00  0.82
ATOM   1264  CA  ASP A 140     -32.154  28.575  47.357  1.00  3.85
ATOM   1265  CB  ASP A 140     -33.408  27.855  47.815  1.00  4.40
ATOM   1266  C   ASP A 140     -31.322  29.056  48.565  1.00  3.18
ATOM   1267  O   ASP A 140     -30.681  28.264  49.253  1.00  2.46
ATOM   1268  CG  ASP A 140     -34.390  27.642  46.688  1.00  0.04
ATOM   1269  OD1 ASP A 140     -34.386  28.428  45.723  1.00  0.13
ATOM   1270  OD2 ASP A 140     -35.103  26.665  46.729  1.00  3.49
ATOM   1271  H   GLN A 141     -32.012  30.818  48.334  1.00  0.38
ATOM   1272  N   GLN A 141     -31.403  30.312  48.834  1.00  4.51
ATOM   1273  CA  GLN A 141     -30.583  30.964  49.844  1.00  2.02
ATOM   1274  CB  GLN A 141     -30.686  32.439  49.783  1.00  4.37
ATOM   1275  C   GLN A 141     -30.819  30.467  51.226  1.00  0.95
ATOM   1276  O   GLN A 141     -29.867  30.297  51.993  1.00  0.22
ATOM   1277  CG  GLN A 141     -29.598  33.107  50.576  1.00  4.25
ATOM   1278  CD  GLN A 141     -28.227  32.830  49.966  1.00  3.22
ATOM   1279  NE2 GLN A 141     -27.253  32.569  50.799  1.00  3.21
ATOM   1280 HE21 GLN A 141     -27.438  32.584  51.723  1.00  3.58
ATOM   1281 HE22 GLN A 141     -26.391  32.391  50.465  1.00  0.04
ATOM   1282  OE1 GLN A 141     -28.060  32.865  48.742  1.00  4.05
ATOM   1283  H   ASP A 142     -32.760  30.280  50.951  1.00  4.47
ATOM   1284  N   ASP A 142     -32.053  30.165  51.569  1.00  3.36
ATOM   1285  CA  ASP A 142     -32.327  29.690  52.887  1.00  3.62
ATOM   1286  CB  ASP A 142     -33.824  29.398  52.944  1.00  0.11
ATOM   1287  C   ASP A 142     -31.647  28.381  53.078  1.00  1.92
ATOM   1288  O   ASP A 142     -30.920  28.180  54.042  1.00  3.68
ATOM   1289  CG  ASP A 142     -34.736  30.614  52.873  1.00  4.70
ATOM   1290  OD1 ASP A 142     -34.302  31.740  53.186  1.00  3.68
ATOM   1291  OD2 ASP A 142     -35.882  30.440  52.471  1.00  3.32
ATOM   1292  H   TYR A 143     -32.279  27.760  51.319  1.00  3.02
ATOM   1293  N   TYR A 143     -31.793  27.511  52.093  1.00  0.10
ATOM   1294  CA  TYR A 143     -31.206  26.206  52.159  1.00  2.03
ATOM   1295  CB  TYR A 143     -31.743  25.220  51.092  1.00  0.80
ATOM   1296  C   TYR A 143     -29.658  26.310  52.215  1.00  0.98
ATOM   1297  O   TYR A 143     -28.988  25.685  53.058  1.00  1.12
ATOM   1298  CG  TYR A 143     -31.144  23.885  51.238  1.00  2.45
ATOM   1299  CD1 TYR A 143     -31.578  22.990  52.193  1.00  1.93
ATOM   1300  CE1 TYR A 143     -30.961  21.774  52.350  1.00  3.23
ATOM   1301  CZ  TYR A 143     -29.883  21.482  51.596  1.00  2.59
ATOM   1302  CD2 TYR A 143     -30.131  23.528  50.457  1.00  4.44
ATOM   1303  CE2 TYR A 143     -29.501  22.303  50.612  1.00  4.62
ATOM   1304  OH  TYR A 143     -29.221  20.297  51.781  1.00  1.28
ATOM   1305  H   LEU A 144     -29.634  27.662  50.753  1.00  1.29
ATOM   1306  N   LEU A 144     -29.096  27.190  51.374  1.00  3.82
ATOM   1307  CA  LEU A 144     -27.660  27.402  51.391  1.00  3.62
ATOM   1308  CB  LEU A 144     -27.226  28.453  50.363  1.00  1.74
ATOM   1309  C   LEU A 144     -27.210  27.895  52.771  1.00  2.97
ATOM   1310  O   LEU A 144     -26.268  27.399  53.305  1.00  1.15
ATOM   1311  CG  LEU A 144     -27.377  28.117  48.875  1.00  1.78
ATOM   1312  CD1 LEU A 144     -26.945  29.342  48.034  1.00  1.13
ATOM   1313  CD2 LEU A 144     -26.575  26.866  48.494  1.00  4.60
ATOM   1314  H   ASP A 145     -28.704  29.073  53.047  1.00  3.52
ATOM   1315  N   ASP A 145     -27.941  28.787  53.396  1.00  1.99
ATOM   1316  CA  ASP A 145     -27.545  29.264  54.641  1.00  1.54
ATOM   1317  CB  ASP A 145     -28.526  30.416  55.083  1.00  3.43
ATOM   1318  C   ASP A 145     -27.538  28.127  55.646  1.00  1.13
ATOM   1319  O   ASP A 145     -26.517  27.907  56.397  1.00  3.93
ATOM   1320  CG  ASP A 145     -28.274  31.706  54.331  1.00  3.76
ATOM   1321  OD1 ASP A 145     -27.211  31.807  53.701  1.00  3.68
ATOM   1322  OD2 ASP A 145     -29.115  32.655  54.419  1.00  4.96
ATOM   1323  H   SER A 146     -29.132  27.388  54.984  1.00  2.44
ATOM   1324  N   SER A 146     -28.510  27.338  55.628  1.00  2.02
ATOM   1325  CA  SER A 146     -28.597  26.316  56.597  1.00  2.82
ATOM   1326  CB  SER A 146     -29.863  25.583  56.338  1.00  1.54
ATOM   1327  C   SER A 146     -27.410  25.358  56.416  1.00  3.37
ATOM   1328  O   SER A 146     -26.686  24.927  57.413  1.00  0.86
ATOM   1329  OG  SER A 146     -30.942  26.428  56.560  1.00  4.32
ATOM   1330  H   THR A 147     -27.471  25.479  54.480  1.00  2.81
ATOM   1331  N   THR A 147     -27.079  25.061  55.177  1.00  2.21
ATOM   1332  CA  THR A 147     -26.034  24.100  54.934  1.00  3.88
ATOM   1333  CB  THR A 147     -26.043  23.665  53.526  1.00  2.05
ATOM   1334  C   THR A 147     -24.713  24.647  55.254  1.00  0.06
ATOM   1335  O   THR A 147     -23.801  23.897  55.653  1.00  1.28
ATOM   1336  CG2 THR A 147     -27.321  22.939  53.204  1.00  0.79
ATOM   1337  OG1 THR A 147     -25.919  24.796  52.699  1.00  4.14
ATOM   1338  H   GLN A 148     -25.268  26.409  54.887  1.00  3.25
ATOM   1339  N   GLN A 148     -24.592  25.943  55.173  1.00  2.77
ATOM   1340  CA  GLN A 148     -23.412  26.601  55.433  1.00  4.20
ATOM   1341  CB  GLN A 148     -23.625  28.088  55.300  1.00  3.69
ATOM   1342  C   GLN A 148     -22.996  26.370  56.690  1.00  4.53
ATOM   1343  O   GLN A 148     -21.860  26.030  56.867  1.00  0.56
ATOM   1344  CG  GLN A 148     -22.455  28.902  55.766  1.00  0.72
ATOM   1345  CD  GLN A 148     -22.635  30.388  55.534  1.00  4.51
ATOM   1346  NE2 GLN A 148     -21.552  31.036  55.125  1.00  2.05
ATOM   1347 HE21 GLN A 148     -20.750  30.553  55.029  1.00  0.32
ATOM   1348 HE22 GLN A 148     -21.598  31.965  54.966  1.00  0.94
ATOM   1349  OE1 GLN A 148     -23.741  30.969  55.741  1.00  2.37
ATOM   1350  H   ASN A 149     -24.794  26.587  57.504  1.00  3.56
ATOM   1351  N   ASN A 149     -23.886  26.418  57.677  1.00  0.84
ATOM   1352  CA  ASN A 149     -23.373  26.282  59.061  1.00  4.90
ATOM   1353  CB  ASN A 149     -24.530  26.397  60.079  1.00  0.33
ATOM   1354  C   ASN A 149     -22.703  24.951  59.231  1.00  2.58
ATOM   1355  O   ASN A 149     -21.538  24.863  59.688  1.00  1.82
ATOM   1356  CG  ASN A 149     -25.025  27.832  60.261  1.00  3.90
ATOM   1357  ND2 ASN A 149     -26.246  27.988  60.809  1.00  1.75
ATOM   1358 HD21 ASN A 149     -26.722  27.224  61.070  1.00  4.58
ATOM   1359 HD22 ASN A 149     -26.584  28.859  60.948  1.00  4.94
ATOM   1360  OD1 ASN A 149     -24.288  28.796  59.989  1.00  3.61
ATOM   1361  H   TYR A 150     -24.178  24.102  58.376  1.00  1.16
ATOM   1362  N   TYR A 150     -23.344  23.958  58.776  1.00  0.72
ATOM   1363  CA  TYR A 150     -22.892  22.623  58.915  1.00  2.61
ATOM   1364  CB  TYR A 150     -23.924  21.710  58.275  1.00  2.27
ATOM   1365  C   TYR A 150     -21.602  22.453  58.247  1.00  4.64
ATOM   1366  O   TYR A 150     -20.632  21.966  58.843  1.00  4.26
ATOM   1367  CG  TYR A 150     -23.636  20.229  58.381  1.00  1.71
ATOM   1368  CD1 TYR A 150     -23.794  19.570  59.607  1.00  2.13
ATOM   1369  CE1 TYR A 150     -23.622  18.230  59.709  1.00  1.19
ATOM   1370  CZ  TYR A 150     -23.330  17.495  58.575  1.00  2.74
ATOM   1371  CD2 TYR A 150     -23.265  19.493  57.294  1.00  5.00
ATOM   1372  CE2 TYR A 150     -23.078  18.124  57.390  1.00  1.95
ATOM   1373  OH  TYR A 150     -23.197  16.111  58.665  1.00  0.51
ATOM   1374  H   ALA A 151     -22.192  23.424  56.740  1.00  1.85
ATOM   1375  N   ALA A 151     -21.523  22.922  57.063  1.00  3.50
ATOM   1376  CA  ALA A 151     -20.407  22.724  56.287  1.00  1.90
ATOM   1377  CB  ALA A 151     -20.637  23.330  54.926  1.00  3.79
ATOM   1378  C   ALA A 151     -19.242  23.312  56.896  1.00  4.94
ATOM   1379  O   ALA A 151     -18.254  22.703  56.989  1.00  2.12
ATOM   1380  H   SER A 152     -20.214  24.850  57.444  1.00  4.30
ATOM   1381  N   SER A 152     -19.387  24.471  57.397  1.00  0.07
ATOM   1382  CA  SER A 152     -18.313  25.161  57.929  1.00  2.28
ATOM   1383  CB  SER A 152     -18.771  26.606  58.192  1.00  3.52
ATOM   1384  C   SER A 152     -17.826  24.502  59.191  1.00  1.20
ATOM   1385  O   SER A 152     -16.601  24.309  59.397  1.00  4.19
ATOM   1386  OG  SER A 152     -19.134  27.271  56.900  1.00  0.64
ATOM   1387  H   THR A 153     -19.630  24.101  59.771  1.00  1.55
ATOM   1388  N   THR A 153     -18.744  24.068  60.007  1.00  1.29
ATOM   1389  CA  THR A 153     -18.388  23.510  61.212  1.00  2.99
ATOM   1390  CB  THR A 153     -19.640  23.182  62.000  1.00  4.15
ATOM   1391  C   THR A 153     -17.628  22.243  60.949  1.00  3.37
ATOM   1392  O   THR A 153     -16.484  22.033  61.460  1.00  0.66
ATOM   1393  CG2 THR A 153     -19.297  22.567  63.318  1.00  1.18
ATOM   1394  OG1 THR A 153     -20.364  24.388  62.234  1.00  0.62
ATOM   1395  H   ILE A 154     -18.932  21.658  59.660  1.00  4.41
ATOM   1396  N   ILE A 154     -18.169  21.423  60.098  1.00  0.82
ATOM   1397  CA  ILE A 154     -17.565  20.181  59.812  1.00  4.43
ATOM   1398  CB  ILE A 154     -18.350  19.263  59.194  1.00  2.14
ATOM   1399  C   ILE A 154     -16.306  20.372  59.132  1.00  4.60
ATOM   1400  O   ILE A 154     -15.346  19.678  59.421  1.00  4.45
ATOM   1401  CG1 ILE A 154     -19.338  18.834  60.172  1.00  0.78
ATOM   1402  CD1 ILE A 154     -20.330  17.973  59.649  1.00  2.74
ATOM   1403  CG2 ILE A 154     -17.462  18.083  58.806  1.00  2.62
ATOM   1404  H   GLY A 155     -17.004  21.799  58.044  1.00  4.63
ATOM   1405  N   GLY A 155     -16.245  21.308  58.264  1.00  1.57
ATOM   1406  CA  GLY A 155     -15.045  21.570  57.627  1.00  4.11
ATOM   1407  C   GLY A 155     -13.957  21.906  58.594  1.00  4.71
ATOM   1408  O   GLY A 155     -12.950  21.402  58.478  1.00  1.31
ATOM   1409  H   LYS A 156     -15.068  23.049  59.718  1.00  1.02
ATOM   1410  N   LYS A 156     -14.214  22.679  59.617  1.00  4.88
ATOM   1411  CA  LYS A 156     -13.184  22.983  60.601  1.00  4.62
ATOM   1412  CB  LYS A 156     -13.733  24.023  61.591  1.00  0.28
ATOM   1413  C   LYS A 156     -12.705  21.673  61.326  1.00  4.74
ATOM   1414  O   LYS A 156     -11.506  21.469  61.515  1.00  0.69
ATOM   1415  CG  LYS A 156     -13.959  25.426  60.956  1.00  3.07
ATOM   1416  CD  LYS A 156     -14.535  26.409  61.967  1.00  0.43
ATOM   1417  CE  LYS A 156     -14.792  27.809  61.351  1.00  3.11
ATOM   1418  NZ  LYS A 156     -15.357  28.763  62.357  1.00  2.75
ATOM   1419  H   ILE A 157     -14.539  20.929  61.467  1.00  3.57
ATOM   1420  N   ILE A 157     -13.631  20.751  61.627  1.00  2.77
ATOM   1421  CA  ILE A 157     -13.245  19.445  62.252  1.00  2.78
ATOM   1422  CB  ILE A 157     -14.520  18.587  62.477  1.00  3.53
ATOM   1423  C   ILE A 157     -12.344  18.700  61.258  1.00  0.46
ATOM   1424  O   ILE A 157     -11.258  18.226  61.609  1.00  0.81
ATOM   1425  CG1 ILE A 157     -15.464  19.267  63.477  1.00  4.76
ATOM   1426  CD1 ILE A 157     -16.867  18.651  63.532  1.00  0.25
ATOM   1427  CG2 ILE A 157     -14.146  17.220  62.984  1.00  0.95
ATOM   1428  H   ILE A 158     -13.478  19.141  59.795  1.00  0.53
ATOM   1429  N   ILE A 158     -12.748  18.672  60.032  1.00  4.21
ATOM   1430  CA  ILE A 158     -12.036  17.965  59.029  1.00  3.74
ATOM   1431  CB  ILE A 158     -12.714  17.888  57.792  1.00  2.60
ATOM   1432  C   ILE A 158     -10.716  18.572  58.847  1.00  3.87
ATOM   1433  O   ILE A 158      -9.733  17.883  58.733  1.00  1.31
ATOM   1434  CG1 ILE A 158     -13.934  17.061  57.934  1.00  0.28
ATOM   1435  CD1 ILE A 158     -14.808  17.112  56.722  1.00  4.00
ATOM   1436  CG2 ILE A 158     -11.792  17.296  56.733  1.00  0.04
ATOM   1437  H   ALA A 159     -11.441  20.348  59.032  1.00  0.31
ATOM   1438  N   ALA A 159     -10.661  19.858  58.869  1.00  3.33
ATOM   1439  CA  ALA A 159      -9.412  20.558  58.670  1.00  2.59
ATOM   1440  CB  ALA A 159      -9.612  22.093  58.667  1.00  3.04
ATOM   1441  C   ALA A 159      -8.446  20.164  59.727  1.00  0.03
ATOM   1442  O   ALA A 159      -7.334  19.904  59.415  1.00  3.06
ATOM   1443  H   LYS A 160      -9.792  20.279  61.223  1.00  0.95
ATOM   1444  N   LYS A 160      -8.906  20.032  61.014  1.00  2.97
ATOM   1445  CA  LYS A 160      -7.983  19.550  62.129  1.00  2.01
ATOM   1446  CB  LYS A 160      -8.700  19.570  63.524  1.00  0.43
ATOM   1447  C   LYS A 160      -7.535  18.112  61.895  1.00  0.70
ATOM   1448  O   LYS A 160      -6.366  17.718  62.180  1.00  0.47
ATOM   1449  CG  LYS A 160      -8.992  20.951  64.142  1.00  1.97
ATOM   1450  CD  LYS A 160      -9.546  20.792  65.622  1.00  1.92
ATOM   1451  CE  LYS A 160     -10.925  20.240  65.663  1.00  4.71
ATOM   1452  NZ  LYS A 160     -11.389  20.074  67.063  1.00  4.17
ATOM   1453  H   ALA A 161      -9.277  17.676  61.299  1.00  0.99
ATOM   1454  N   ALA A 161      -8.444  17.336  61.442  1.00  3.52
ATOM   1455  CA  ALA A 161      -8.207  15.970  61.116  1.00  0.91
ATOM   1456  CB  ALA A 161      -9.467  15.312  60.852  1.00  0.32
ATOM   1457  C   ALA A 161      -7.250  15.782  59.919  1.00  4.33
ATOM   1458  O   ALA A 161      -6.714  14.677  59.712  1.00  3.17
ATOM   1459  H   GLN A 162      -7.479  17.632  59.308  1.00  3.20
ATOM   1460  N   GLN A 162      -7.109  16.808  59.083  1.00  4.17
ATOM   1461  CA  GLN A 162      -6.327  16.677  57.811  1.00  0.60
ATOM   1462  CB  GLN A 162      -6.265  17.923  57.060  1.00  0.30
ATOM   1463  C   GLN A 162      -4.865  16.141  57.936  1.00  3.63
ATOM   1464  O   GLN A 162      -4.172  16.382  58.885  1.00  4.85
ATOM   1465  CG  GLN A 162      -7.499  18.270  56.373  1.00  4.55
ATOM   1466  CD  GLN A 162      -7.307  19.541  55.639  1.00  3.07
ATOM   1467  NE2 GLN A 162      -6.936  20.606  56.380  1.00  2.51
ATOM   1468 HE21 GLN A 162      -6.819  20.490  57.307  1.00  4.47
ATOM   1469 HE22 GLN A 162      -6.812  21.441  55.962  1.00  4.40
ATOM   1470  OE1 GLN A 162      -7.419  19.584  54.462  1.00  4.17
ATOM   1471  H   ILE A 163      -4.991  15.335  56.099  1.00  1.77
ATOM   1472  N   ILE A 163      -4.416  15.431  56.835  1.00  3.98
ATOM   1473  CA  ILE A 163      -3.094  14.787  56.778  1.00  4.92
ATOM   1474  CB  ILE A 163      -2.907  13.943  55.496  1.00  3.76
ATOM   1475  C   ILE A 163      -2.026  15.833  56.909  1.00  3.20
ATOM   1476  O   ILE A 163      -0.964  15.568  57.492  1.00  4.40
ATOM   1477  CG1 ILE A 163      -1.678  12.979  55.602  1.00  4.55
ATOM   1478  CD1 ILE A 163      -1.763  11.842  56.584  1.00  4.80
ATOM   1479  CG2 ILE A 163      -2.768  14.842  54.283  1.00  3.54
ATOM   1480  H   THR A 164      -3.137  17.260  56.066  1.00  1.35
ATOM   1481  N   THR A 164      -2.298  17.073  56.441  1.00  3.79
ATOM   1482  CA  THR A 164      -1.311  18.137  56.528  1.00  4.45
ATOM   1483  CB  THR A 164      -1.801  19.334  55.787  1.00  4.74
ATOM   1484  C   THR A 164      -1.128  18.573  57.946  1.00  3.44
ATOM   1485  O   THR A 164      -0.049  19.067  58.317  1.00  3.54
ATOM   1486  CG2 THR A 164      -1.954  19.049  54.315  1.00  4.14
ATOM   1487  OG1 THR A 164      -3.103  19.738  56.360  1.00  0.20
ATOM   1488  H   ASN A 165      -2.886  17.939  58.447  1.00  4.38
ATOM   1489  N   ASN A 165      -2.106  18.366  58.753  1.00  1.14
ATOM   1490  CA  ASN A 165      -2.032  18.802  60.096  1.00  1.01
ATOM   1491  CB  ASN A 165      -3.372  19.430  60.495  1.00  3.57
ATOM   1492  C   ASN A 165      -1.683  17.618  60.944  1.00  3.74
ATOM   1493  O   ASN A 165      -1.803  17.625  62.144  1.00  1.26
ATOM   1494  CG  ASN A 165      -3.620  20.715  59.667  1.00  0.52
ATOM   1495  ND2 ASN A 165      -4.831  21.286  59.745  1.00  4.25
ATOM   1496 HD21 ASN A 165      -5.474  20.901  60.311  1.00  3.70
ATOM   1497 HD22 ASN A 165      -5.022  22.048  59.218  1.00  2.56
ATOM   1498  OD1 ASN A 165      -2.695  21.224  59.001  1.00  3.94
ATOM   1499  H   GLY A 166      -1.301  16.601  59.334  1.00  1.74
ATOM   1500  N   GLY A 166      -1.281  16.567  60.255  1.00  2.81
ATOM   1501  CA  GLY A 166      -0.841  15.365  60.881  1.00  4.67
ATOM   1502  C   GLY A 166      -1.940  14.374  61.142  1.00  1.26
ATOM   1503  O   GLY A 166      -1.665  13.288  61.571  1.00  0.17
ATOM   1504  H   GLY A 167      -3.348  15.528  60.420  1.00  2.02
ATOM   1505  N   GLY A 167      -3.172  14.704  60.815  1.00  1.60
ATOM   1506  CA  GLY A 167      -4.253  13.766  61.055  1.00  4.81
ATOM   1507  C   GLY A 167      -4.460  12.706  59.891  1.00  4.93
ATOM   1508  O   GLY A 167      -3.779  12.726  58.904  1.00  2.57
ATOM   1509  N   PRO A 168      -5.438  11.812  60.058  1.00  4.91
ATOM   1510  CA  PRO A 168      -5.772  10.751  59.093  1.00  3.48
ATOM   1511  CB  PRO A 168      -6.607   9.800  59.904  1.00  3.78
ATOM   1512  C   PRO A 168      -6.514  11.149  57.809  1.00  0.73
ATOM   1513  O   PRO A 168      -6.564  10.330  56.843  1.00  0.53
ATOM   1514  CG  PRO A 168      -7.353  10.692  60.833  1.00  0.50
ATOM   1515  CD  PRO A 168      -6.369  11.783  61.202  1.00  1.81
ATOM   1516  H   VAL A 169      -6.813  13.074  58.322  1.00  1.76
ATOM   1517  N   VAL A 169      -7.023  12.359  57.680  1.00  1.09
ATOM   1518  CA  VAL A 169      -7.883  12.603  56.482  1.00  3.13
ATOM   1519  CB  VAL A 169      -8.958  13.707  56.756  1.00  4.12
ATOM   1520  C   VAL A 169      -7.091  12.924  55.198  1.00  2.48
ATOM   1521  O   VAL A 169      -6.373  13.958  55.096  1.00  4.83
ATOM   1522  CG1 VAL A 169      -9.799  13.983  55.535  1.00  2.84
ATOM   1523  CG2 VAL A 169      -9.840  13.343  57.905  1.00  0.09
ATOM   1524  H   ILE A 170      -7.655  11.270  54.389  1.00  4.69
ATOM   1525  N   ILE A 170      -7.195  11.952  54.217  1.00  1.53
ATOM   1526  CA  ILE A 170      -6.584  12.071  52.825  1.00  4.34
ATOM   1527  CB  ILE A 170      -6.227  10.712  52.266  1.00  2.70
ATOM   1528  C   ILE A 170      -7.446  12.901  51.820  1.00  1.57
ATOM   1529  O   ILE A 170      -6.897  13.748  51.042  1.00  0.61
ATOM   1530  CG1 ILE A 170      -5.180  10.090  53.170  1.00  3.06
ATOM   1531  CD1 ILE A 170      -3.907  10.868  53.270  1.00  4.30
ATOM   1532  CG2 ILE A 170      -5.683  10.810  50.884  1.00  1.06
ATOM   1533  H   MET A 171      -9.104  12.062  52.390  1.00  1.74
ATOM   1534  N   MET A 171      -8.786  12.609  51.792  1.00  4.62
ATOM   1535  CA  MET A 171      -9.734  13.220  50.832  1.00  3.97
ATOM   1536  CB  MET A 171      -9.951  12.274  49.710  1.00  4.30
ATOM   1537  C   MET A 171     -11.109  13.643  51.486  1.00  3.55
ATOM   1538  O   MET A 171     -11.534  13.059  52.483  1.00  1.62
ATOM   1539  CG  MET A 171      -8.730  12.066  48.856  1.00  0.31
ATOM   1540  SD  MET A 171      -8.963  10.820  47.613  1.00  2.42
ATOM   1541  CE  MET A 171      -8.898   9.374  48.612  1.00  4.10
ATOM   1542  H   VAL A 172     -11.361  15.139  50.220  1.00  1.07
ATOM   1543  N   VAL A 172     -11.746  14.689  50.946  1.00  3.69
ATOM   1544  CA  VAL A 172     -13.087  15.154  51.456  1.00  0.10
ATOM   1545  CB  VAL A 172     -13.029  16.516  52.218  1.00  1.20
ATOM   1546  C   VAL A 172     -14.167  15.170  50.315  1.00  3.69
ATOM   1547  O   VAL A 172     -13.926  15.631  49.244  1.00  2.84
ATOM   1548  CG1 VAL A 172     -14.433  16.979  52.588  1.00  3.05
ATOM   1549  CG2 VAL A 172     -12.240  16.353  53.479  1.00  1.63
ATOM   1550  H   GLN A 173     -15.426  14.150  51.372  1.00  3.95
ATOM   1551  N   GLN A 173     -15.303  14.585  50.556  1.00  2.19
ATOM   1552  CA  GLN A 173     -16.420  14.566  49.534  1.00  0.22
ATOM   1553  CB  GLN A 173     -16.821  13.178  49.208  1.00  3.45
ATOM   1554  C   GLN A 173     -17.589  15.419  49.963  1.00  4.41
ATOM   1555  O   GLN A 173     -18.529  14.920  50.569  1.00  3.79
ATOM   1556  CG  GLN A 173     -18.217  13.017  48.928  1.00  4.31
ATOM   1557  CD  GLN A 173     -18.528  11.647  48.359  1.00  3.01
ATOM   1558  NE2 GLN A 173     -19.764  11.438  48.059  1.00  1.80
ATOM   1559 HE21 GLN A 173     -20.387  12.125  48.221  1.00  4.06
ATOM   1560 HE22 GLN A 173     -20.018  10.614  47.677  1.00  4.53
ATOM   1561  OE1 GLN A 173     -17.628  10.740  48.248  1.00  3.56
ATOM   1562  N   PRO A 174     -17.600  16.728  49.566  1.00  0.55
ATOM   1563  CA  PRO A 174     -18.691  17.663  49.963  1.00  1.94
ATOM   1564  CB  PRO A 174     -18.439  18.896  49.096  1.00  3.77
ATOM   1565  C   PRO A 174     -20.128  17.188  49.824  1.00  2.66
ATOM   1566  O   PRO A 174     -20.964  17.623  50.636  1.00  0.75
ATOM   1567  CG  PRO A 174     -16.951  18.887  48.872  1.00  2.70
ATOM   1568  CD  PRO A 174     -16.616  17.406  48.671  1.00  3.19
ATOM   1569  H   GLU A 175     -19.828  16.149  48.149  1.00  4.25
ATOM   1570  N   GLU A 175     -20.471  16.363  48.804  1.00  2.10
ATOM   1571  CA  GLU A 175     -21.877  15.796  48.686  1.00  2.75
ATOM   1572  CB  GLU A 175     -22.762  16.646  47.717  1.00  2.34
ATOM   1573  C   GLU A 175     -21.850  14.433  48.098  1.00  3.33
ATOM   1574  O   GLU A 175     -20.881  14.106  47.331  1.00  1.75
ATOM   1575  CG  GLU A 175     -23.069  18.098  48.135  1.00  4.05
ATOM   1576  CD  GLU A 175     -23.961  18.278  49.428  1.00  4.35
ATOM   1577  OE1 GLU A 175     -24.646  17.221  49.974  1.00  4.81
ATOM   1578  OE2 GLU A 175     -23.972  19.387  49.934  1.00  2.27
ATOM   1579  H   ASN A 176     -23.604  13.829  48.984  1.00  1.38
ATOM   1580  N   ASN A 176     -22.929  13.565  48.379  1.00  4.83
ATOM   1581  CA  ASN A 176     -23.022  12.215  47.672  1.00  4.34
ATOM   1582  CB  ASN A 176     -23.648  11.039  48.597  1.00  0.60
ATOM   1583  C   ASN A 176     -23.852  12.417  46.365  1.00  2.62
ATOM   1584  O   ASN A 176     -24.016  13.603  45.895  1.00  0.13
ATOM   1585  CG  ASN A 176     -22.962   9.560  48.396  1.00  1.43
ATOM   1586  ND2 ASN A 176     -23.801   8.549  48.155  1.00  4.40
ATOM   1587 HD21 ASN A 176     -24.727   8.735  48.099  1.00  1.61
ATOM   1588 HD22 ASN A 176     -23.461   7.685  48.027  1.00  1.88
ATOM   1589  OD1 ASN A 176     -21.683   9.368  48.471  1.00  1.65
ATOM   1590  H   GLU A 177     -24.360  10.499  46.335  1.00  4.32
ATOM   1591  N   GLU A 177     -24.429  11.298  45.839  1.00  0.08
ATOM   1592  CA  GLU A 177     -25.168  11.247  44.560  1.00  3.17
ATOM   1593  CB  GLU A 177     -26.204  10.077  44.607  1.00  3.47
ATOM   1594  C   GLU A 177     -25.890  12.523  44.196  1.00  1.88
ATOM   1595  O   GLU A 177     -26.899  13.036  44.932  1.00  4.26
ATOM   1596  CG  GLU A 177     -26.880   9.750  43.270  1.00  3.70
ATOM   1597  CD  GLU A 177     -27.824   8.570  43.366  1.00  0.24
ATOM   1598  OE1 GLU A 177     -28.061   8.114  44.466  1.00  1.85
ATOM   1599  OE2 GLU A 177     -28.352   8.128  42.325  1.00  2.18
ATOM   1600  H   TYR A 178     -24.778  12.671  42.595  1.00  2.45
ATOM   1601  N   TYR A 178     -25.505  13.056  43.054  1.00  3.77
ATOM   1602  CA  TYR A 178     -26.131  14.210  42.509  1.00  0.02
ATOM   1603  CB  TYR A 178     -25.099  15.350  42.582  1.00  0.25
ATOM   1604  C   TYR A 178     -26.518  13.962  40.945  1.00  3.60
ATOM   1605  O   TYR A 178     -27.225  14.759  40.353  1.00  1.55
ATOM   1606  CG  TYR A 178     -23.840  15.028  41.801  1.00  2.92
ATOM   1607  CD1 TYR A 178     -23.813  15.272  40.483  1.00  3.45
ATOM   1608  CE1 TYR A 178     -22.675  14.909  39.679  1.00  2.05
ATOM   1609  CZ  TYR A 178     -21.574  14.360  40.274  1.00  0.54
ATOM   1610  CD2 TYR A 178     -22.688  14.505  42.402  1.00  4.40
ATOM   1611  CE2 TYR A 178     -21.551  14.150  41.621  1.00  0.39
ATOM   1612  OH  TYR A 178     -20.457  13.977  39.477  1.00  2.48
ATOM   1613  H   ALA A 179     -25.697  12.183  40.889  1.00  2.45
ATOM   1614  N   ALA A 179     -26.122  12.835  40.375  1.00  1.83
ATOM   1615  CA  ALA A 179     -26.357  12.586  38.918  1.00  1.29
ATOM   1616  CB  ALA A 179     -25.541  11.445  38.398  1.00  3.74
ATOM   1617  C   ALA A 179     -27.813  12.444  38.542  1.00  2.86
ATOM   1618  O   ALA A 179     -28.231  12.932  37.502  1.00  0.56
ATOM   1619  H   SER A 180     -28.298  11.546  40.237  1.00  2.33
ATOM   1620  N   SER A 180     -28.612  11.815  39.396  1.00  3.13
ATOM   1621  CA  SER A 180     -29.965  11.566  39.036  1.00  2.83
ATOM   1622  CB  SER A 180     -30.077  10.107  38.438  1.00  1.10
ATOM   1623  C   SER A 180     -30.926  11.714  40.207  1.00  1.04
ATOM   1624  O   SER A 180     -30.763  11.091  41.251  1.00  4.32
ATOM   1625  OG  SER A 180     -31.457   9.777  38.149  1.00  0.49
ATOM   1626  H   TRP A 181     -32.110  12.901  39.134  1.00  3.64
ATOM   1627  N   TRP A 181     -31.980  12.515  39.991  1.00  3.66
ATOM   1628  CA  TRP A 181     -32.919  12.771  40.996  1.00  1.45
ATOM   1629  CB  TRP A 181     -32.762  14.237  41.522  1.00  2.34
ATOM   1630  C   TRP A 181     -34.327  12.588  40.458  1.00  0.68
ATOM   1631  O   TRP A 181     -34.909  13.554  39.916  1.00  2.64
ATOM   1632  CG  TRP A 181     -31.458  14.551  42.260  1.00  1.05
ATOM   1633  CD1 TRP A 181     -30.574  13.660  42.809  1.00  1.94
ATOM   1634  NE1 TRP A 181     -29.436  14.363  43.353  1.00  4.41
ATOM   1635  HE1 TRP A 181     -28.685  13.953  43.764  1.00  0.08
ATOM   1636  CD2 TRP A 181     -30.923  15.909  42.553  1.00  0.34
ATOM   1637  CE2 TRP A 181     -29.601  15.723  43.134  1.00  1.18
ATOM   1638  CE3 TRP A 181     -31.309  17.213  42.160  1.00  4.93
ATOM   1639  CZ3 TRP A 181     -30.347  18.264  42.230  1.00  0.95
ATOM   1640  CH2 TRP A 181     -29.040  18.027  42.700  1.00  4.14
ATOM   1641  CZ2 TRP A 181     -28.652  16.773  43.196  1.00  2.69
ATOM   1642  N   PRO A 182     -34.870  11.375  40.502  1.00  4.98
ATOM   1643  CA  PRO A 182     -36.246  11.102  40.018  1.00  2.44
ATOM   1644  CB  PRO A 182     -36.305   9.607  39.960  1.00  4.80
ATOM   1645  C   PRO A 182     -37.288  11.650  41.019  1.00  2.25
ATOM   1646  O   PRO A 182     -36.985  11.754  42.225  1.00  2.34
ATOM   1647  CG  PRO A 182     -35.397   9.189  41.050  1.00  2.21
ATOM   1648  CD  PRO A 182     -34.235  10.164  40.976  1.00  2.78
ATOM   1649  H   GLY A 183     -38.731  11.875  39.670  1.00  2.82
ATOM   1650  N   GLY A 183     -38.520  11.961  40.573  1.00  2.90
ATOM   1651  CA  GLY A 183     -39.540  12.395  41.541  1.00  3.15
ATOM   1652  C   GLY A 183     -39.412  13.858  41.936  1.00  1.31
ATOM   1653  O   GLY A 183     -39.979  14.290  42.958  1.00  0.84
ATOM   1654  H   VAL A 184     -38.432  14.273  40.303  1.00  2.92
ATOM   1655  N   VAL A 184     -38.717  14.623  41.128  1.00  2.33
ATOM   1656  CA  VAL A 184     -38.391  16.009  41.456  1.00  2.20
ATOM   1657  CB  VAL A 184     -37.011  16.249  40.914  1.00  0.04
ATOM   1658  C   VAL A 184     -39.278  16.998  40.778  1.00  2.07
ATOM   1659  O   VAL A 184     -39.300  17.080  39.619  1.00  4.00
ATOM   1660  CG1 VAL A 184     -36.664  17.569  41.072  1.00  2.47
ATOM   1661  CG2 VAL A 184     -36.018  15.396  41.625  1.00  3.94
ATOM   1662  H   THR A 185     -39.945  17.684  42.485  1.00  3.62
ATOM   1663  N   THR A 185     -39.977  17.791  41.556  1.00  4.66
ATOM   1664  CA  THR A 185     -40.791  18.864  40.996  1.00  2.14
ATOM   1665  CB  THR A 185     -41.660  19.500  42.089  1.00  0.82
ATOM   1666  C   THR A 185     -39.872  19.956  40.424  1.00  2.31
ATOM   1667  O   THR A 185     -40.081  20.454  39.326  1.00  0.32
ATOM   1668  CG2 THR A 185     -42.511  20.648  41.534  1.00  2.51
ATOM   1669  OG1 THR A 185     -42.524  18.512  42.652  1.00  4.51
ATOM   1670  H   ASN A 186     -38.821  19.921  42.068  1.00  4.66
ATOM   1671  N   ASN A 186     -38.891  20.335  41.231  1.00  4.63
ATOM   1672  CA  ASN A 186     -37.900  21.375  40.895  1.00  3.30
ATOM   1673  CB  ASN A 186     -37.725  22.208  42.074  1.00  3.00
ATOM   1674  C   ASN A 186     -36.645  20.740  40.444  1.00  1.64
ATOM   1675  O   ASN A 186     -35.797  20.346  41.266  1.00  4.88
ATOM   1676  CG  ASN A 186     -39.066  22.842  42.449  1.00  3.02
ATOM   1677  ND2 ASN A 186     -39.541  22.550  43.632  1.00  1.11
ATOM   1678 HD21 ASN A 186     -39.039  21.983  44.191  1.00  3.24
ATOM   1679 HD22 ASN A 186     -40.381  22.891  43.892  1.00  1.99
ATOM   1680  OD1 ASN A 186     -39.708  23.517  41.629  1.00  1.61
ATOM   1681  H   PHE A 187     -37.079  21.202  38.603  1.00  3.96
ATOM   1682  N   PHE A 187     -36.482  20.707  39.150  1.00  1.71
ATOM   1683  CA  PHE A 187     -35.397  19.973  38.496  1.00  4.27
ATOM   1684  CB  PHE A 187     -35.731  19.788  37.118  1.00  2.64
ATOM   1685  C   PHE A 187     -34.039  20.537  38.618  1.00  0.42
ATOM   1686  O   PHE A 187     -33.829  21.729  38.694  1.00  1.12
ATOM   1687  CG  PHE A 187     -36.847  18.881  36.990  1.00  3.12
ATOM   1688  CD1 PHE A 187     -38.129  19.361  36.890  1.00  1.74
ATOM   1689  CE1 PHE A 187     -39.184  18.503  36.722  1.00  3.29
ATOM   1690  CZ  PHE A 187     -38.949  17.158  36.585  1.00  2.05
ATOM   1691  CD2 PHE A 187     -36.653  17.526  37.041  1.00  0.35
ATOM   1692  CE2 PHE A 187     -37.709  16.660  36.859  1.00  3.81
ATOM   1693  N   PRO A 188     -33.072  19.578  38.553  1.00  4.14
ATOM   1694  CA  PRO A 188     -31.641  19.793  38.652  1.00  4.27
ATOM   1695  CB  PRO A 188     -31.054  18.413  38.341  1.00  0.32
ATOM   1696  C   PRO A 188     -31.072  20.807  37.736  1.00  4.79
ATOM   1697  O   PRO A 188     -29.927  21.211  37.920  1.00  3.70
ATOM   1698  CG  PRO A 188     -32.116  17.490  38.697  1.00  2.58
ATOM   1699  CD  PRO A 188     -33.342  18.161  38.269  1.00  0.64
ATOM   1700  H   SER A 189     -32.598  20.767  36.531  1.00  4.30
ATOM   1701  N   SER A 189     -31.767  21.164  36.698  1.00  3.44
ATOM   1702  CA  SER A 189     -31.258  22.154  35.776  1.00  0.37
ATOM   1703  CB  SER A 189     -31.140  23.470  36.484  1.00  3.50
ATOM   1704  C   SER A 189     -29.886  21.733  35.228  1.00  1.76
ATOM   1705  O   SER A 189     -28.906  22.516  35.250  1.00  2.66
ATOM   1706  OG  SER A 189     -32.372  23.769  37.148  1.00  2.19
ATOM   1707  H   GLN A 190     -30.604  20.025  34.652  1.00  2.49
ATOM   1708  N   GLN A 190     -29.821  20.531  34.712  1.00  1.03
ATOM   1709  CA  GLN A 190     -28.579  19.967  34.202  1.00  1.79
ATOM   1710  CB  GLN A 190     -28.057  20.828  33.087  1.00  4.49
ATOM   1711  C   GLN A 190     -27.493  19.889  35.267  1.00  0.84
ATOM   1712  O   GLN A 190     -26.253  19.939  34.920  1.00  3.75
ATOM   1713  CG  GLN A 190     -28.877  20.771  31.821  1.00  1.14
ATOM   1714  CD  GLN A 190     -28.325  21.675  30.762  1.00  2.74
ATOM   1715  NE2 GLN A 190     -29.198  22.414  30.098  1.00  4.06
ATOM   1716 HE21 GLN A 190     -30.107  22.351  30.328  1.00  3.36
ATOM   1717 HE22 GLN A 190     -28.898  22.973  29.396  1.00  2.69
ATOM   1718  OE1 GLN A 190     -27.113  21.747  30.567  1.00  3.94
ATOM   1719  H   MET A 191     -28.824  19.719  36.751  1.00  4.69
ATOM   1720  N   MET A 191     -27.915  19.696  36.563  1.00  1.42
ATOM   1721  CA  MET A 191     -26.995  19.517  37.642  1.00  3.88
ATOM   1722  CB  MET A 191     -25.902  18.666  37.169  1.00  3.78
ATOM   1723  C   MET A 191     -26.546  20.918  38.300  1.00  2.60
ATOM   1724  O   MET A 191     -25.714  21.662  37.737  1.00  3.36
ATOM   1725  CG  MET A 191     -26.443  17.225  36.890  1.00  0.84
ATOM   1726  SD  MET A 191     -25.290  16.122  36.099  1.00  0.33
ATOM   1727  CE  MET A 191     -24.273  15.789  37.379  1.00  2.12
ATOM   1728  H   ASN A 192     -27.820  20.713  39.829  1.00  0.76
ATOM   1729  N   ASN A 192     -27.176  21.272  39.490  1.00  3.36
ATOM   1730  CA  ASN A 192     -26.903  22.595  40.171  1.00  3.07
ATOM   1731  CB  ASN A 192     -27.959  22.820  41.285  1.00  4.97
ATOM   1732  C   ASN A 192     -25.451  22.706  40.740  1.00  0.58
ATOM   1733  O   ASN A 192     -25.149  22.478  41.992  1.00  4.82
ATOM   1734  CG  ASN A 192     -29.365  23.043  40.705  1.00  0.30
ATOM   1735  ND2 ASN A 192     -30.356  22.300  41.214  1.00  0.38
ATOM   1736 HD21 ASN A 192     -30.154  21.689  41.902  1.00  4.76
ATOM   1737 HD22 ASN A 192     -31.230  22.393  40.871  1.00  1.65
ATOM   1738  OD1 ASN A 192     -29.548  23.832  39.749  1.00  1.27
ATOM   1739  H   LYS A 193     -24.906  23.384  38.973  1.00  4.96
ATOM   1740  N   LYS A 193     -24.576  23.144  39.830  1.00  4.21
ATOM   1741  CA  LYS A 193     -23.196  23.247  40.058  1.00  0.54
ATOM   1742  CB  LYS A 193     -22.432  23.647  38.736  1.00  1.73
ATOM   1743  C   LYS A 193     -22.960  24.226  41.066  1.00  2.51
ATOM   1744  O   LYS A 193     -22.115  24.036  41.901  1.00  4.72
ATOM   1745  CG  LYS A 193     -22.500  22.537  37.638  1.00  1.37
ATOM   1746  CD  LYS A 193     -21.715  22.914  36.371  1.00  2.03
ATOM   1747  CE  LYS A 193     -21.820  21.791  35.273  1.00  2.32
ATOM   1748  NZ  LYS A 193     -21.052  22.110  34.011  1.00  1.13
ATOM   1749  H   ASP A 194     -24.494  25.336  40.482  1.00  3.14
ATOM   1750  N   ASP A 194     -23.770  25.289  41.084  1.00  2.99
ATOM   1751  CA  ASP A 194     -23.546  26.360  41.988  1.00  0.83
ATOM   1752  CB  ASP A 194     -24.647  27.398  41.767  1.00  3.06
ATOM   1753  C   ASP A 194     -23.644  25.867  43.386  1.00  3.04
ATOM   1754  O   ASP A 194     -22.799  26.123  44.153  1.00  4.89
ATOM   1755  CG  ASP A 194     -24.541  28.116  40.431  1.00  0.07
ATOM   1756  OD1 ASP A 194     -23.481  28.116  39.840  1.00  3.92
ATOM   1757  OD2 ASP A 194     -25.554  28.656  39.968  1.00  0.53
ATOM   1758  H   TYR A 195     -25.260  24.824  42.999  1.00  0.96
ATOM   1759  N   TYR A 195     -24.640  25.052  43.673  1.00  2.14
ATOM   1760  CA  TYR A 195     -24.799  24.477  45.009  1.00  4.09
ATOM   1761  CB  TYR A 195     -25.961  23.585  45.049  1.00  1.89
ATOM   1762  C   TYR A 195     -23.582  23.677  45.397  1.00  3.84
ATOM   1763  O   TYR A 195     -22.985  23.877  46.508  1.00  3.47
ATOM   1764  CG  TYR A 195     -26.100  22.922  46.340  1.00  3.79
ATOM   1765  CD1 TYR A 195     -26.668  23.573  47.412  1.00  4.11
ATOM   1766  CE1 TYR A 195     -26.843  22.930  48.619  1.00  2.55
ATOM   1767  CZ  TYR A 195     -26.439  21.604  48.751  1.00  2.99
ATOM   1768  CD2 TYR A 195     -25.598  21.638  46.540  1.00  2.44
ATOM   1769  CE2 TYR A 195     -25.750  20.995  47.756  1.00  2.84
ATOM   1770  OH  TYR A 195     -26.675  20.913  49.967  1.00  3.50
ATOM   1771  H   MET A 196     -23.498  22.803  43.638  1.00  1.92
ATOM   1772  N   MET A 196     -23.112  22.833  44.492  1.00  4.32
ATOM   1773  CA  MET A 196     -21.966  21.988  44.810  1.00  1.65
ATOM   1774  CB  MET A 196     -21.611  21.146  43.609  1.00  0.00
ATOM   1775  C   MET A 196     -20.777  22.888  45.130  1.00  0.82
ATOM   1776  O   MET A 196     -20.081  22.719  46.154  1.00  3.83
ATOM   1777  CG  MET A 196     -20.643  20.022  43.901  1.00  1.73
ATOM   1778  SD  MET A 196     -21.422  18.754  44.947  1.00  3.06
ATOM   1779  CE  MET A 196     -22.431  17.943  43.741  1.00  4.02
ATOM   1780  H   ALA A 197     -21.215  24.060  43.693  1.00  3.11
ATOM   1781  N   ALA A 197     -20.605  23.899  44.317  1.00  4.01
ATOM   1782  CA  ALA A 197     -19.480  24.818  44.427  1.00  2.18
ATOM   1783  CB  ALA A 197     -19.489  25.790  43.279  1.00  2.91
ATOM   1784  C   ALA A 197     -19.555  25.548  45.717  1.00  1.34
ATOM   1785  O   ALA A 197     -18.561  25.759  46.376  1.00  0.77
ATOM   1786  H   PHE A 198     -21.486  25.668  45.619  1.00  0.32
ATOM   1787  N   PHE A 198     -20.764  25.888  46.124  1.00  4.98
ATOM   1788  CA  PHE A 198     -20.981  26.562  47.380  1.00  4.56
ATOM   1789  CB  PHE A 198     -22.535  26.855  47.603  1.00  0.64
ATOM   1790  C   PHE A 198     -20.490  25.740  48.469  1.00  2.46
ATOM   1791  O   PHE A 198     -19.679  26.188  49.273  1.00  3.97
ATOM   1792  CG  PHE A 198     -22.869  27.398  48.971  1.00  0.77
ATOM   1793  CD1 PHE A 198     -22.639  28.739  49.280  1.00  4.78
ATOM   1794  CE1 PHE A 198     -22.910  29.240  50.578  1.00  3.76
ATOM   1795  CZ  PHE A 198     -23.396  28.385  51.563  1.00  1.24
ATOM   1796  CD2 PHE A 198     -23.453  26.567  49.950  1.00  3.83
ATOM   1797  CE2 PHE A 198     -23.704  27.050  51.242  1.00  4.68
ATOM   1798  H   VAL A 199     -21.382  24.176  47.772  1.00  3.73
ATOM   1799  N   VAL A 199     -20.882  24.507  48.481  1.00  1.08
ATOM   1800  CA  VAL A 199     -20.539  23.629  49.565  1.00  2.45
ATOM   1801  CB  VAL A 199     -21.301  22.289  49.414  1.00  3.45
ATOM   1802  C   VAL A 199     -19.063  23.447  49.620  1.00  0.73
ATOM   1803  O   VAL A 199     -18.426  23.578  50.712  1.00  2.88
ATOM   1804  CG1 VAL A 199     -20.829  21.252  50.453  1.00  3.06
ATOM   1805  CG2 VAL A 199     -22.823  22.540  49.549  1.00  0.79
ATOM   1806  H   GLU A 200     -18.965  23.192  47.652  1.00  1.81
ATOM   1807  N   GLU A 200     -18.457  23.236  48.453  1.00  0.13
ATOM   1808  CA  GLU A 200     -17.035  23.062  48.403  1.00  2.44
ATOM   1809  CB  GLU A 200     -16.563  22.733  47.045  1.00  2.65
ATOM   1810  C   GLU A 200     -16.308  24.245  48.914  1.00  3.52
ATOM   1811  O   GLU A 200     -15.394  24.107  49.664  1.00  1.26
ATOM   1812  CG  GLU A 200     -15.031  22.585  46.980  1.00  3.28
ATOM   1813  CD  GLU A 200     -14.550  22.102  45.669  1.00  3.70
ATOM   1814  OE1 GLU A 200     -15.281  21.357  45.033  1.00  1.67
ATOM   1815  OE2 GLU A 200     -13.462  22.501  45.243  1.00  2.11
ATOM   1816  H   GLN A 201     -17.499  25.475  48.050  1.00  0.21
ATOM   1817  N   GLN A 201     -16.762  25.414  48.584  1.00  0.63
ATOM   1818  CA  GLN A 201     -16.126  26.614  49.005  1.00  2.60
ATOM   1819  CB  GLN A 201     -16.762  27.798  48.412  1.00  2.01
ATOM   1820  C   GLN A 201     -16.194  26.756  50.424  1.00  1.97
ATOM   1821  O   GLN A 201     -15.261  27.200  51.039  1.00  1.99
ATOM   1822  CG  GLN A 201     -16.011  29.054  48.737  1.00  4.46
ATOM   1823  CD  GLN A 201     -14.641  29.055  48.099  1.00  4.91
ATOM   1824  NE2 GLN A 201     -13.649  29.472  48.841  1.00  1.14
ATOM   1825 HE21 GLN A 201     -13.837  29.771  49.716  1.00  1.58
ATOM   1826 HE22 GLN A 201     -12.772  29.485  48.486  1.00  3.11
ATOM   1827  OE1 GLN A 201     -14.485  28.722  46.897  1.00  1.49
ATOM   1828  H   GLN A 202     -17.996  26.044  50.512  1.00  3.50
ATOM   1829  N   GLN A 202     -17.317  26.407  51.003  1.00  0.41
ATOM   1830  CA  GLN A 202     -17.468  26.547  52.418  1.00  3.86
ATOM   1831  CB  GLN A 202     -18.913  26.294  52.806  1.00  1.88
ATOM   1832  C   GLN A 202     -16.494  25.600  53.135  1.00  0.91
ATOM   1833  O   GLN A 202     -15.824  25.993  54.109  1.00  1.16
ATOM   1834  CG  GLN A 202     -19.872  27.360  52.278  1.00  0.94
ATOM   1835  CD  GLN A 202     -19.657  28.758  52.917  1.00  4.54
ATOM   1836  NE2 GLN A 202     -19.652  29.827  52.070  1.00  1.70
ATOM   1837 HE21 GLN A 202     -19.762  29.670  51.149  1.00  4.70
ATOM   1838 HE22 GLN A 202     -19.531  30.695  52.417  1.00  2.13
ATOM   1839  OE1 GLN A 202     -19.540  28.893  54.179  1.00  2.32
ATOM   1840  H   LEU A 203     -16.799  24.121  51.885  1.00  1.07
ATOM   1841  N   LEU A 203     -16.328  24.385  52.624  1.00  4.14
ATOM   1842  CA  LEU A 203     -15.337  23.474  53.225  1.00  4.33
ATOM   1843  CB  LEU A 203     -15.403  22.146  52.637  1.00  0.63
ATOM   1844  C   LEU A 203     -13.946  24.013  53.048  1.00  1.53
ATOM   1845  O   LEU A 203     -13.162  24.042  53.983  1.00  0.62
ATOM   1846  CG  LEU A 203     -16.648  21.277  52.981  1.00  4.42
ATOM   1847  CD1 LEU A 203     -16.603  20.011  52.173  1.00  1.19
ATOM   1848  CD2 LEU A 203     -16.676  20.923  54.515  1.00  3.97
ATOM   1849  H   LEU A 204     -14.331  24.544  51.235  1.00  0.45
ATOM   1850  N   LEU A 204     -13.672  24.526  51.920  1.00  4.89
ATOM   1851  CA  LEU A 204     -12.407  25.037  51.663  1.00  1.55
ATOM   1852  CB  LEU A 204     -12.279  25.379  50.207  1.00  4.06
ATOM   1853  C   LEU A 204     -12.109  26.214  52.603  1.00  3.85
ATOM   1854  O   LEU A 204     -11.023  26.294  53.180  1.00  4.31
ATOM   1855  CG  LEU A 204     -11.007  25.979  49.785  1.00  0.85
ATOM   1856  CD1 LEU A 204      -9.907  25.018  50.039  1.00  2.42
ATOM   1857  CD2 LEU A 204     -11.042  26.330  48.319  1.00  0.77
ATOM   1858  H   ASP A 205     -13.931  26.992  52.339  1.00  4.63
ATOM   1859  N   ASP A 205     -13.132  27.099  52.822  1.00  0.37
ATOM   1860  CA  ASP A 205     -13.026  28.253  53.761  1.00  1.83
ATOM   1861  CB  ASP A 205     -14.292  29.122  53.671  1.00  3.95
ATOM   1862  C   ASP A 205     -12.783  27.766  55.227  1.00  0.07
ATOM   1863  O   ASP A 205     -12.019  28.383  55.993  1.00  1.36
ATOM   1864  CG  ASP A 205     -14.300  29.923  52.409  1.00  4.11
ATOM   1865  OD1 ASP A 205     -13.243  29.995  51.775  1.00  2.65
ATOM   1866  OD2 ASP A 205     -15.368  30.542  52.049  1.00  1.12
ATOM   1867  H   ALA A 206     -13.893  26.241  54.959  1.00  3.19
ATOM   1868  N   ALA A 206     -13.390  26.632  55.560  1.00  4.37
ATOM   1869  CA  ALA A 206     -13.226  25.948  56.848  1.00  4.72
ATOM   1870  CB  ALA A 206     -14.212  24.833  56.997  1.00  2.86
ATOM   1871  C   ALA A 206     -11.767  25.469  57.006  1.00  2.79
ATOM   1872  O   ALA A 206     -11.337  25.059  58.097  1.00  3.03
ATOM   1873  H   GLY A 207     -11.380  25.787  55.099  1.00  2.39
ATOM   1874  N   GLY A 207     -11.022  25.455  55.892  1.00  3.32
ATOM   1875  CA  GLY A 207      -9.623  24.954  55.903  1.00  3.72
ATOM   1876  C   GLY A 207      -9.441  23.575  55.344  1.00  1.95
ATOM   1877  O   GLY A 207      -8.349  23.006  55.413  1.00  4.04
ATOM   1878  H   VAL A 208     -11.246  23.507  54.645  1.00  2.62
ATOM   1879  N   VAL A 208     -10.437  23.044  54.731  1.00  3.47
ATOM   1880  CA  VAL A 208     -10.285  21.785  54.170  1.00  0.27
ATOM   1881  CB  VAL A 208     -11.664  21.098  54.002  1.00  1.68
ATOM   1882  C   VAL A 208      -9.605  21.964  52.804  1.00  4.39
ATOM   1883  O   VAL A 208     -10.118  22.609  51.943  1.00  4.24
ATOM   1884  CG1 VAL A 208     -11.525  19.781  53.322  1.00  3.48
ATOM   1885  CG2 VAL A 208     -12.326  20.884  55.341  1.00  4.13
ATOM   1886  H   VAL A 209      -8.026  20.951  53.428  1.00  2.12
ATOM   1887  N   VAL A 209      -8.377  21.391  52.688  1.00  1.53
ATOM   1888  CA  VAL A 209      -7.547  21.493  51.474  1.00  3.95
ATOM   1889  CB  VAL A 209      -6.157  22.114  51.787  1.00  1.28
ATOM   1890  C   VAL A 209      -7.288  20.128  50.901  1.00  0.53
ATOM   1891  O   VAL A 209      -6.648  19.994  49.842  1.00  1.27
ATOM   1892  CG1 VAL A 209      -6.304  23.482  52.375  1.00  2.95
ATOM   1893  CG2 VAL A 209      -5.357  21.201  52.720  1.00  3.24
ATOM   1894  H   VAL A 210      -8.003  19.256  52.433  1.00  1.55
ATOM   1895  N   VAL A 210      -7.663  19.143  51.567  1.00  4.03
ATOM   1896  CA  VAL A 210      -7.528  17.839  51.013  1.00  3.58
ATOM   1897  CB  VAL A 210      -7.875  16.704  51.933  1.00  1.83
ATOM   1898  C   VAL A 210      -8.251  17.821  49.750  1.00  1.77
ATOM   1899  O   VAL A 210      -9.266  18.513  49.626  1.00  4.39
ATOM   1900  CG1 VAL A 210      -6.855  16.607  53.053  1.00  2.43
ATOM   1901  CG2 VAL A 210      -9.213  16.811  52.461  1.00  1.72
ATOM   1902  N   PRO A 211      -7.764  17.121  48.732  1.00  4.02
ATOM   1903  CA  PRO A 211      -8.473  17.111  47.497  1.00  3.00
ATOM   1904  CB  PRO A 211      -7.720  16.069  46.662  1.00  1.89
ATOM   1905  C   PRO A 211      -9.941  16.732  47.698  1.00  4.33
ATOM   1906  O   PRO A 211     -10.293  15.802  48.482  1.00  1.20
ATOM   1907  CG  PRO A 211      -6.314  16.126  47.215  1.00  3.23
ATOM   1908  CD  PRO A 211      -6.503  16.342  48.673  1.00  2.91
ATOM   1909  H   PHE A 212     -10.442  18.002  46.324  1.00  4.37
ATOM   1910  N   PHE A 212     -10.780  17.390  46.966  1.00  1.80
ATOM   1911  CA  PHE A 212     -12.158  17.209  47.069  1.00  1.42
ATOM   1912  CB  PHE A 212     -12.901  18.559  46.970  1.00  2.81
ATOM   1913  C   PHE A 212     -12.608  16.217  46.022  1.00  4.69
ATOM   1914  O   PHE A 212     -12.147  16.239  44.857  1.00  3.60
ATOM   1915  CG  PHE A 212     -12.703  19.462  48.203  1.00  4.07
ATOM   1916  CD1 PHE A 212     -11.641  20.437  48.240  1.00  3.48
ATOM   1917  CE1 PHE A 212     -11.515  21.265  49.275  1.00  2.07
ATOM   1918  CZ  PHE A 212     -12.366  21.152  50.348  1.00  3.93
ATOM   1919  CD2 PHE A 212     -13.517  19.348  49.275  1.00  3.41
ATOM   1920  CE2 PHE A 212     -13.356  20.156  50.359  1.00  2.60
ATOM   1921  H   VAL A 213     -13.842  15.435  47.282  1.00  3.15
ATOM   1922  N   VAL A 213     -13.461  15.338  46.434  1.00  2.92
ATOM   1923  CA  VAL A 213     -13.863  14.280  45.607  1.00  0.78
ATOM   1924  CB  VAL A 213     -13.296  12.899  46.141  1.00  2.96
ATOM   1925  C   VAL A 213     -15.326  14.247  45.510  1.00  3.73
ATOM   1926  O   VAL A 213     -16.026  14.749  46.403  1.00  3.28
ATOM   1927  CG1 VAL A 213     -11.789  12.915  46.161  1.00  3.41
ATOM   1928  CG2 VAL A 213     -13.780  12.617  47.523  1.00  1.94
ATOM   1929  H   VAL A 214     -15.234  13.434  43.624  1.00  0.39
ATOM   1930  N   VAL A 214     -15.848  13.730  44.402  1.00  0.52
ATOM   1931  CA  VAL A 214     -17.361  13.645  44.286  1.00  2.71
ATOM   1932  CB  VAL A 214     -17.985  14.851  43.496  1.00  2.44
ATOM   1933  C   VAL A 214     -17.830  12.253  43.713  1.00  4.81
ATOM   1934  O   VAL A 214     -17.144  11.682  42.829  1.00  4.50
ATOM   1935  CG1 VAL A 214     -17.743  14.741  41.983  1.00  1.92
ATOM   1936  CG2 VAL A 214     -19.433  15.086  43.837  1.00  0.43
ATOM   1937  H   ASN A 215     -19.427  12.126  45.045  1.00  2.58
ATOM   1938  N   ASN A 215     -19.033  11.676  44.316  1.00  2.15
ATOM   1939  CA  ASN A 215     -19.674  10.358  43.848  1.00  2.07
ATOM   1940  CB  ASN A 215     -20.164   9.492  44.996  1.00  1.29
ATOM   1941  C   ASN A 215     -20.810  10.512  42.775  1.00  0.47
ATOM   1942  O   ASN A 215     -21.992  10.836  43.099  1.00  4.78
ATOM   1943  CG  ASN A 215     -19.042   8.794  45.734  1.00  2.34
ATOM   1944  ND2 ASN A 215     -19.251   8.542  46.999  1.00  0.98
ATOM   1945 HD21 ASN A 215     -20.079   8.788  47.378  1.00  2.67
ATOM   1946 HD22 ASN A 215     -18.582   8.109  47.503  1.00  1.86
ATOM   1947  OD1 ASN A 215     -17.995   8.484  45.154  1.00  2.76
ATOM   1948  H   ASP A 216     -19.494  10.206  41.366  1.00  3.68
ATOM   1949  N   ASP A 216     -20.438  10.323  41.556  1.00  1.15
ATOM   1950  CA  ASP A 216     -21.362  10.319  40.433  1.00  0.52
ATOM   1951  CB  ASP A 216     -20.688  10.907  39.230  1.00  2.91
ATOM   1952  C   ASP A 216     -21.988   8.862  40.206  1.00  0.84
ATOM   1953  O   ASP A 216     -21.273   7.929  40.094  1.00  4.87
ATOM   1954  CG  ASP A 216     -21.579  11.129  38.117  1.00  0.27
ATOM   1955  OD1 ASP A 216     -22.606  10.503  38.090  1.00  4.09
ATOM   1956  OD2 ASP A 216     -21.263  12.026  37.230  1.00  2.26
ATOM   1957  H   ASN A 217     -23.871   9.409  40.453  1.00  3.87
ATOM   1958  N   ASN A 217     -23.300   8.685  40.263  1.00  1.03
ATOM   1959  CA  ASN A 217     -23.860   7.316  40.053  1.00  1.08
ATOM   1960  CB  ASN A 217     -25.383   7.253  40.300  1.00  2.01
ATOM   1961  C   ASN A 217     -23.541   6.817  38.624  1.00  3.12
ATOM   1962  O   ASN A 217     -23.243   5.640  38.406  1.00  2.31
ATOM   1963  CG  ASN A 217     -25.939   5.800  40.275  1.00  3.84
ATOM   1964  ND2 ASN A 217     -27.095   5.613  39.662  1.00  0.29
ATOM   1965 HD21 ASN A 217     -27.512   6.354  39.250  1.00  1.42
ATOM   1966 HD22 ASN A 217     -27.460   4.749  39.616  1.00  4.62
ATOM   1967  OD1 ASN A 217     -25.307   4.865  40.773  1.00  4.06
ATOM   1968  H   LEU A 218     -23.751   8.612  37.928  1.00  3.47
ATOM   1969  N   LEU A 218     -23.598   7.707  37.693  1.00  3.26
ATOM   1970  CA  LEU A 218     -23.421   7.372  36.318  1.00  1.64
ATOM   1971  CB  LEU A 218     -24.553   8.083  35.497  1.00  3.06
ATOM   1972  C   LEU A 218     -22.020   7.858  35.837  1.00  3.54
ATOM   1973  O   LEU A 218     -21.485   8.811  36.392  1.00  1.37
ATOM   1974  CG  LEU A 218     -26.029   7.827  35.978  1.00  3.34
ATOM   1975  CD1 LEU A 218     -27.013   8.629  35.131  1.00  3.72
ATOM   1976  CD2 LEU A 218     -26.349   6.340  35.922  1.00  4.11
ATOM   1977  H   ASN A 219     -21.759   6.470  34.505  1.00  1.54
ATOM   1978  N   ASN A 219     -21.405   7.246  34.901  1.00  4.76
ATOM   1979  CA  ASN A 219     -20.153   7.814  34.456  1.00  2.81
ATOM   1980  CB  ASN A 219     -19.151   6.710  33.933  1.00  3.14
ATOM   1981  C   ASN A 219     -20.444   8.994  33.434  1.00  4.50
ATOM   1982  O   ASN A 219     -20.412   8.821  32.190  1.00  4.38
ATOM   1983  CG  ASN A 219     -17.799   7.280  33.612  1.00  2.33
ATOM   1984  ND2 ASN A 219     -16.763   6.477  33.746  1.00  0.02
ATOM   1985 HD21 ASN A 219     -16.912   5.596  34.046  1.00  4.89
ATOM   1986 HD22 ASN A 219     -15.902   6.790  33.527  1.00  2.26
ATOM   1987  OD1 ASN A 219     -17.688   8.467  33.210  1.00  2.17
ATOM   1988  H   ILE A 220     -20.582  10.278  35.010  1.00  0.88
ATOM   1989  N   ILE A 220     -20.694  10.240  34.076  1.00  1.22
ATOM   1990  CA  ILE A 220     -21.102  11.494  33.387  1.00  0.08
ATOM   1991  CB  ILE A 220     -22.467  12.023  33.989  1.00  1.50
ATOM   1992  C   ILE A 220     -20.067  12.596  33.598  1.00  1.77
ATOM   1993  O   ILE A 220     -19.784  12.959  34.663  1.00  0.52
ATOM   1994  CG1 ILE A 220     -23.597  11.093  33.743  1.00  3.59
ATOM   1995  CD1 ILE A 220     -24.850  11.484  34.503  1.00  1.69
ATOM   1996  CG2 ILE A 220     -22.771  13.424  33.504  1.00  3.91
ATOM   1997  H   GLY A 221     -19.949  13.021  31.712  1.00  1.27
ATOM   1998  N   GLY A 221     -19.594  13.197  32.559  1.00  3.08
ATOM   1999  CA  GLY A 221     -18.510  14.209  32.704  1.00  1.51
ATOM   2000  C   GLY A 221     -18.882  15.517  33.459  1.00  2.19
ATOM   2001  O   GLY A 221     -18.236  16.527  33.272  1.00  4.29
ATOM   2002  H   ASN A 222     -20.328  14.665  34.476  1.00  4.03
ATOM   2003  N   ASN A 222     -19.938  15.484  34.287  1.00  1.73
ATOM   2004  CA  ASN A 222     -20.422  16.610  34.971  1.00  0.96
ATOM   2005  CB  ASN A 222     -21.927  16.604  34.886  1.00  0.05
ATOM   2006  C   ASN A 222     -19.831  16.545  36.476  1.00  4.71
ATOM   2007  O   ASN A 222     -19.820  15.467  37.087  1.00  0.70
ATOM   2008  CG  ASN A 222     -22.558  17.896  35.271  1.00  2.73
ATOM   2009  ND2 ASN A 222     -23.653  18.242  34.590  1.00  3.37
ATOM   2010 HD21 ASN A 222     -23.955  17.670  33.898  1.00  3.88
ATOM   2011 HD22 ASN A 222     -24.116  19.026  34.823  1.00  1.71
ATOM   2012  OD1 ASN A 222     -22.058  18.603  36.110  1.00  3.32
ATOM   2013  H   PHE A 223     -19.475  18.539  36.598  1.00  0.48
ATOM   2014  N   PHE A 223     -19.344  17.724  37.041  1.00  2.29
ATOM   2015  CA  PHE A 223     -18.638  17.734  38.365  1.00  1.07
ATOM   2016  CB  PHE A 223     -19.517  17.213  39.589  1.00  1.28
ATOM   2017  C   PHE A 223     -17.238  17.060  38.218  1.00  4.76
ATOM   2018  O   PHE A 223     -16.424  17.079  39.121  1.00  0.60
ATOM   2019  CG  PHE A 223     -20.795  18.054  39.822  1.00  3.22
ATOM   2020  CD1 PHE A 223     -21.945  17.706  39.255  1.00  4.33
ATOM   2021  CE1 PHE A 223     -23.082  18.475  39.421  1.00  1.91
ATOM   2022  CZ  PHE A 223     -23.033  19.573  40.153  1.00  0.31
ATOM   2023  CD2 PHE A 223     -20.755  19.180  40.578  1.00  0.20
ATOM   2024  CE2 PHE A 223     -21.862  19.956  40.722  1.00  2.58
ATOM   2025  H   ALA A 224     -17.604  16.632  36.411  1.00  1.23
ATOM   2026  N   ALA A 224     -16.978  16.562  37.038  1.00  3.23
ATOM   2027  CA  ALA A 224     -15.700  16.004  36.699  1.00  2.89
ATOM   2028  CB  ALA A 224     -15.771  15.221  35.380  1.00  2.10
ATOM   2029  C   ALA A 224     -14.673  17.141  36.654  1.00  1.63
ATOM   2030  O   ALA A 224     -15.018  18.290  36.383  1.00  0.86
ATOM   2031  N   PRO A 225     -13.468  16.868  36.903  1.00  2.40
ATOM   2032  CA  PRO A 225     -12.422  17.912  36.890  1.00  2.31
ATOM   2033  CB  PRO A 225     -11.134  17.103  36.951  1.00  1.55
ATOM   2034  C   PRO A 225     -12.415  18.823  35.656  1.00  2.24
ATOM   2035  O   PRO A 225     -11.903  19.917  35.732  1.00  4.60
ATOM   2036  CG  PRO A 225     -11.538  15.836  37.663  1.00  1.63
ATOM   2037  CD  PRO A 225     -12.899  15.528  37.198  1.00  1.55
ATOM   2038  H   GLY A 226     -13.197  17.448  34.494  1.00  0.76
ATOM   2039  N   GLY A 226     -12.890  18.329  34.514  1.00  3.14
ATOM   2040  CA  GLY A 226     -12.970  19.158  33.268  1.00  4.40
ATOM   2041  C   GLY A 226     -14.338  19.873  33.027  1.00  0.90
ATOM   2042  O   GLY A 226     -14.539  20.494  31.981  1.00  4.35
ATOM   2043  H   SER A 227     -15.060  19.303  34.753  1.00  4.91
ATOM   2044  N   SER A 227     -15.270  19.730  33.950  1.00  3.43
ATOM   2045  CA  SER A 227     -16.673  20.264  33.755  1.00  0.80
ATOM   2046  CB  SER A 227     -17.596  19.437  34.483  1.00  1.14
ATOM   2047  C   SER A 227     -16.945  21.766  34.121  1.00  4.59
ATOM   2048  O   SER A 227     -18.001  22.231  33.823  1.00  1.66
ATOM   2049  OG  SER A 227     -17.376  19.474  35.818  1.00  1.47
ATOM   2050  H   GLY A 228     -15.223  22.192  34.940  1.00  3.33
ATOM   2051  N   GLY A 228     -16.085  22.493  34.775  1.00  0.99
ATOM   2052  CA  GLY A 228     -16.528  23.903  35.173  1.00  2.33
ATOM   2053  C   GLY A 228     -16.660  24.209  36.740  1.00  0.74
ATOM   2054  O   GLY A 228     -15.890  23.769  37.524  1.00  4.99
ATOM   2055  H   LEU A 229     -18.191  25.351  36.440  1.00  2.87
ATOM   2056  N   LEU A 229     -17.603  25.013  37.101  1.00  3.27
ATOM   2057  CA  LEU A 229     -17.764  25.454  38.451  1.00  1.69
ATOM   2058  CB  LEU A 229     -18.892  26.375  38.545  1.00  2.38
ATOM   2059  C   LEU A 229     -17.996  24.308  39.395  1.00  1.27
ATOM   2060  O   LEU A 229     -17.553  24.353  40.555  1.00  1.96
ATOM   2061  CG  LEU A 229     -19.153  26.892  39.909  1.00  1.45
ATOM   2062  CD1 LEU A 229     -17.967  27.713  40.377  1.00  4.46
ATOM   2063  CD2 LEU A 229     -20.423  27.699  39.942  1.00  3.47
ATOM   2064  H   GLY A 230     -19.128  23.360  38.119  1.00  3.72
ATOM   2065  N   GLY A 230     -18.742  23.319  38.966  1.00  0.47
ATOM   2066  CA  GLY A 230     -18.949  22.103  39.819  1.00  2.29
ATOM   2067  C   GLY A 230     -17.704  21.119  39.825  1.00  0.62
ATOM   2068  O   GLY A 230     -17.778  20.009  40.359  1.00  1.74
ATOM   2069  H   GLU A 231     -16.534  22.418  38.942  1.00  3.24
ATOM   2070  N   GLU A 231     -16.589  21.536  39.274  1.00  2.05
ATOM   2071  CA  GLU A 231     -15.413  20.629  39.137  1.00  4.91
ATOM   2072  CB  GLU A 231     -14.290  21.282  38.425  1.00  1.60
ATOM   2073  C   GLU A 231     -14.791  20.109  40.481  1.00  0.49
ATOM   2074  O   GLU A 231     -14.537  20.882  41.375  1.00  2.74
ATOM   2075  CG  GLU A 231     -14.486  21.478  37.056  1.00  4.90
ATOM   2076  CD  GLU A 231     -13.387  22.344  36.458  1.00  0.57
ATOM   2077  OE1 GLU A 231     -12.514  22.877  37.241  1.00  3.75
ATOM   2078  OE2 GLU A 231     -13.417  22.537  35.257  1.00  4.22
ATOM   2079  H   VAL A 232     -14.631  18.247  39.829  1.00  3.58
ATOM   2080  N   VAL A 232     -14.462  18.817  40.555  1.00  2.89
ATOM   2081  CA  VAL A 232     -13.863  18.268  41.781  1.00  1.38
ATOM   2082  CB  VAL A 232     -14.706  17.222  42.352  1.00  0.11
ATOM   2083  C   VAL A 232     -12.545  17.701  41.438  1.00  2.44
ATOM   2084  O   VAL A 232     -12.292  17.352  40.274  1.00  3.18
ATOM   2085  CG1 VAL A 232     -16.091  17.789  42.681  1.00  4.52
ATOM   2086  CG2 VAL A 232     -14.775  16.047  41.417  1.00  0.82
ATOM   2087  H   ASP A 233     -11.916  17.901  43.283  1.00  2.91
ATOM   2088  N   ASP A 233     -11.659  17.668  42.406  1.00  2.43
ATOM   2089  CA  ASP A 233     -10.324  17.254  42.169  1.00  0.60
ATOM   2090  CB  ASP A 233      -9.567  17.484  43.441  1.00  0.98
ATOM   2091  C   ASP A 233     -10.273  15.798  41.812  1.00  4.74
ATOM   2092  O   ASP A 233      -9.547  15.387  40.867  1.00  2.47
ATOM   2093  CG  ASP A 233      -9.462  18.972  43.774  1.00  1.83
ATOM   2094  OD1 ASP A 233      -9.565  19.832  42.832  1.00  1.05
ATOM   2095  OD2 ASP A 233      -9.336  19.301  45.004  1.00  4.08
ATOM   2096  H   LEU A 234     -11.517  15.324  43.298  1.00  4.07
ATOM   2097  N   LEU A 234     -11.029  14.987  42.524  1.00  0.54
ATOM   2098  CA  LEU A 234     -11.089  13.633  42.189  1.00  4.87
ATOM   2099  CB  LEU A 234     -10.335  12.730  43.228  1.00  3.12
ATOM   2100  C   LEU A 234     -12.577  13.157  41.861  1.00  3.48
ATOM   2101  O   LEU A 234     -13.567  13.362  42.664  1.00  4.38
ATOM   2102  CG  LEU A 234      -8.735  12.661  43.057  1.00  4.54
ATOM   2103  CD1 LEU A 234      -8.054  13.950  43.537  1.00  2.68
ATOM   2104  CD2 LEU A 234      -8.114  11.430  43.684  1.00  4.18
ATOM   2105  H   TYR A 235     -11.940  12.358  40.308  1.00  1.25
ATOM   2106  N   TYR A 235     -12.704  12.541  40.834  1.00  2.80
ATOM   2107  CA  TYR A 235     -13.948  12.133  40.375  1.00  4.04
ATOM   2108  CB  TYR A 235     -14.120  12.585  38.886  1.00  2.34
ATOM   2109  C   TYR A 235     -14.148  10.613  40.564  1.00  0.08
ATOM   2110  O   TYR A 235     -13.160   9.628  40.146  1.00  0.87
ATOM   2111  CG  TYR A 235     -15.406  12.158  38.233  1.00  1.00
ATOM   2112  CD1 TYR A 235     -16.612  12.832  38.480  1.00  0.37
ATOM   2113  CE1 TYR A 235     -17.817  12.395  37.894  1.00  3.41
ATOM   2114  CZ  TYR A 235     -17.814  11.257  37.101  1.00  0.82
ATOM   2115  CD2 TYR A 235     -15.416  11.101  37.319  1.00  2.10
ATOM   2116  CE2 TYR A 235     -16.614  10.667  36.725  1.00  1.02
ATOM   2117  OH  TYR A 235     -18.995  10.801  36.559  1.00  1.13
ATOM   2118  H   GLY A 236     -15.838  10.997  41.609  1.00  1.79
ATOM   2119  N   GLY A 236     -15.281  10.298  41.220  1.00  4.70
ATOM   2120  CA  GLY A 236     -15.627   8.997  41.381  1.00  1.60
ATOM   2121  C   GLY A 236     -16.928   8.591  40.773  1.00  0.72
ATOM   2122  O   GLY A 236     -17.911   9.405  40.650  1.00  3.38
ATOM   2123  H   ILE A 237     -16.158   6.775  40.548  1.00  2.18
ATOM   2124  N   ILE A 237     -16.983   7.326  40.461  1.00  1.65
ATOM   2125  CA  ILE A 237     -18.147   6.725  39.961  1.00  0.38
ATOM   2126  CB  ILE A 237     -18.043   6.112  38.507  1.00  3.03
ATOM   2127  C   ILE A 237     -18.664   5.730  40.937  1.00  4.23
ATOM   2128  O   ILE A 237     -17.955   5.051  41.493  1.00  3.73
ATOM   2129  CG1 ILE A 237     -17.210   6.953  37.599  1.00  0.16
ATOM   2130  CD1 ILE A 237     -15.769   6.828  37.830  1.00  1.79
ATOM   2131  CG2 ILE A 237     -19.390   5.986  37.923  1.00  4.87
ATOM   2132  H   ASP A 238     -20.463   6.430  40.837  1.00  2.31
ATOM   2133  N   ASP A 238     -19.922   5.765  41.222  1.00  2.80
ATOM   2134  CA  ASP A 238     -20.510   4.742  42.058  1.00  1.21
ATOM   2135  CB  ASP A 238     -21.817   5.168  42.774  1.00  1.90
ATOM   2136  C   ASP A 238     -20.731   3.528  41.240  1.00  3.81
ATOM   2137  O   ASP A 238     -21.149   3.653  40.026  1.00  2.56
ATOM   2138  CG  ASP A 238     -21.591   6.060  43.961  1.00  1.53
ATOM   2139  OD1 ASP A 238     -20.416   6.242  44.346  1.00  3.56
ATOM   2140  OD2 ASP A 238     -22.628   6.552  44.582  1.00  4.22
ATOM   2141  H   ALA A 239     -20.194   2.274  42.663  1.00  3.90
ATOM   2142  N   ALA A 239     -20.499   2.352  41.783  1.00  1.59
ATOM   2143  CA  ALA A 239     -20.774   1.178  40.981  1.00  4.20
ATOM   2144  CB  ALA A 239     -19.462   0.603  40.469  1.00  4.75
ATOM   2145  C   ALA A 239     -21.486   0.108  41.770  1.00  3.81
ATOM   2146  O   ALA A 239     -21.106  -0.215  42.941  1.00  0.32
ATOM   2147  H   TYR A 240     -22.675  -0.263  40.215  1.00  0.88
ATOM   2148  N   TYR A 240     -22.490  -0.516  41.110  1.00  3.58
ATOM   2149  CA  TYR A 240     -23.313  -1.543  41.717  1.00  1.83
ATOM   2150  CB  TYR A 240     -24.666  -0.965  42.141  1.00  4.31
ATOM   2151  C   TYR A 240     -23.448  -2.642  40.755  1.00  0.39
ATOM   2152  O   TYR A 240     -24.437  -2.805  40.114  1.00  1.68
ATOM   2153  CG  TYR A 240     -24.471   0.304  43.019  1.00  0.34
ATOM   2154  CD1 TYR A 240     -24.677   1.598  42.477  1.00  0.46
ATOM   2155  CE1 TYR A 240     -24.519   2.756  43.269  1.00  2.65
ATOM   2156  CZ  TYR A 240     -24.104   2.631  44.589  1.00  4.84
ATOM   2157  CD2 TYR A 240     -24.074   0.201  44.344  1.00  1.85
ATOM   2158  CE2 TYR A 240     -23.896   1.363  45.151  1.00  4.50
ATOM   2159  OH  TYR A 240     -23.882   3.804  45.378  1.00  4.08
ATOM   2160  N   PRO A 241     -22.505  -3.418  40.702  1.00  4.71
ATOM   2161  CA  PRO A 241     -22.451  -4.557  39.794  1.00  4.53
ATOM   2162  CB  PRO A 241     -21.100  -5.110  39.981  1.00  4.51
ATOM   2163  C   PRO A 241     -23.518  -5.575  39.954  1.00  3.61
ATOM   2164  O   PRO A 241     -23.620  -6.480  39.118  1.00  0.90
ATOM   2165  CG  PRO A 241     -20.768  -4.714  41.349  1.00  0.94
ATOM   2166  CD  PRO A 241     -21.357  -3.354  41.522  1.00  1.24
ATOM   2167  H   MET A 242     -24.097  -4.906  41.682  1.00  2.49
ATOM   2168  N   MET A 242     -24.269  -5.528  40.995  1.00  3.02
ATOM   2169  CA  MET A 242     -25.391  -6.456  41.132  1.00  2.74
ATOM   2170  CB  MET A 242     -25.031  -7.622  42.101  1.00  3.03
ATOM   2171  C   MET A 242     -26.628  -5.733  41.639  1.00  1.25
ATOM   2172  O   MET A 242     -26.522  -4.876  42.556  1.00  4.36
ATOM   2173  CG  MET A 242     -26.244  -8.456  42.444  1.00  1.24
ATOM   2174  SD  MET A 242     -26.864  -9.327  41.010  1.00  1.39
ATOM   2175  CE  MET A 242     -28.559  -9.508  41.460  1.00  4.98
ATOM   2176  H   ARG A 243     -27.817  -6.765  40.436  1.00  3.81
ATOM   2177  N   ARG A 243     -27.795  -6.087  41.106  1.00  0.12
ATOM   2178  CA  ARG A 243     -29.004  -5.483  41.518  1.00  1.52
ATOM   2179  CB  ARG A 243     -30.174  -5.999  40.682  1.00  1.63
ATOM   2180  C   ARG A 243     -29.238  -5.797  42.989  1.00  2.96
ATOM   2181  O   ARG A 243     -28.991  -6.927  43.475  1.00  4.26
ATOM   2182  CG  ARG A 243     -31.512  -5.309  40.952  1.00  1.08
ATOM   2183  CD  ARG A 243     -32.605  -5.885  40.054  1.00  2.47
ATOM   2184  NE  ARG A 243     -33.931  -5.303  40.281  1.00  0.20
ATOM   2185  HE  ARG A 243     -33.997  -4.586  40.902  1.00  2.18
ATOM   2186  CZ  ARG A 243     -35.038  -5.682  39.666  1.00  0.89
ATOM   2187  NH1 ARG A 243     -35.001  -6.658  38.766  1.00  4.69
ATOM   2188  NH2 ARG A 243     -36.192  -5.089  39.948  1.00  1.61
ATOM   2189  H   TYR A 244     -29.802  -4.005  43.236  1.00  2.68
ATOM   2190  N   TYR A 244     -29.646  -4.828  43.672  1.00  2.03
ATOM   2191  CA  TYR A 244     -29.901  -4.896  45.135  1.00  2.52
ATOM   2192  CB  TYR A 244     -30.304  -3.525  45.569  1.00  1.00
ATOM   2193  C   TYR A 244     -31.070  -5.775  45.464  1.00  3.80
ATOM   2194  O   TYR A 244     -31.383  -5.965  46.655  1.00  2.41
ATOM   2195  CG  TYR A 244     -31.496  -3.009  44.758  1.00  0.81
ATOM   2196  CD1 TYR A 244     -32.827  -3.273  45.176  1.00  2.31
ATOM   2197  CE1 TYR A 244     -33.900  -2.841  44.435  1.00  3.93
ATOM   2198  CZ  TYR A 244     -33.678  -2.182  43.240  1.00  4.26
ATOM   2199  CD2 TYR A 244     -31.308  -2.260  43.612  1.00  1.48
ATOM   2200  CE2 TYR A 244     -32.383  -1.823  42.861  1.00  1.30
ATOM   2201  OH  TYR A 244     -34.745  -1.783  42.475  1.00  1.15
ATOM   2202  H   ASP A 245     -31.357  -6.312  43.607  1.00  2.79
ATOM   2203  N   ASP A 245     -31.691  -6.365  44.490  1.00  0.36
ATOM   2204  CA  ASP A 245     -32.884  -7.121  44.765  1.00  3.19
ATOM   2205  CB  ASP A 245     -33.746  -7.217  43.550  1.00  3.66
ATOM   2206  C   ASP A 245     -32.516  -8.492  45.248  1.00  3.76
ATOM   2207  O   ASP A 245     -32.404  -9.511  44.432  1.00  4.75
ATOM   2208  CG  ASP A 245     -35.069  -7.848  43.831  1.00  1.90
ATOM   2209  OD1 ASP A 245     -35.267  -8.369  44.944  1.00  1.77
ATOM   2210  OD2 ASP A 245     -35.931  -7.811  42.966  1.00  4.46
ATOM   2211  H   CYS A 246     -32.587  -7.876  47.102  1.00  4.01
ATOM   2212  N   CYS A 246     -32.399  -8.606  46.560  1.00  1.88
ATOM   2213  CA  CYS A 246     -31.943  -9.847  47.192  1.00  3.68
ATOM   2214  CB  CYS A 246     -31.550  -9.661  48.701  1.00  1.20
ATOM   2215  C   CYS A 246     -32.961 -10.934  47.042  1.00  4.80
ATOM   2216  O   CYS A 246     -32.718 -12.093  47.404  1.00  1.85
ATOM   2217  SG  CYS A 246     -30.142  -8.573  48.935  1.00  1.94
ATOM   2218  H   GLY A 247     -34.244  -9.741  46.215  1.00  3.99
ATOM   2219  N   GLY A 247     -34.097 -10.611  46.511  1.00  2.95
ATOM   2220  CA  GLY A 247     -35.089 -11.581  46.348  1.00  3.75
ATOM   2221  C   GLY A 247     -34.610 -12.698  45.488  1.00  1.87
ATOM   2222  O   GLY A 247     -34.941 -13.864  45.773  1.00  2.46
ATOM   2223  H   ASP A 248     -33.698 -11.497  44.070  1.00  2.20
ATOM   2224  N   ASP A 248     -33.837 -12.394  44.319  1.00  2.81
ATOM   2225  CA  ASP A 248     -33.227 -13.532  43.484  1.00  4.26
ATOM   2226  CB  ASP A 248     -33.611 -13.435  41.999  1.00  3.35
ATOM   2227  C   ASP A 248     -31.691 -13.651  43.699  1.00  0.82
ATOM   2228  O   ASP A 248     -30.854 -13.129  42.860  1.00  4.94
ATOM   2229  CG  ASP A 248     -33.178 -14.652  41.143  1.00  2.13
ATOM   2230  OD1 ASP A 248     -32.289 -15.449  41.586  1.00  2.03
ATOM   2231  OD2 ASP A 248     -33.769 -14.846  40.042  1.00  0.43
ATOM   2232  N   PRO A 249     -31.276 -14.382  44.703  1.00  0.72
ATOM   2233  CA  PRO A 249     -29.916 -14.535  44.989  1.00  1.43
ATOM   2234  CB  PRO A 249     -29.868 -15.245  46.306  1.00  4.67
ATOM   2235  C   PRO A 249     -29.086 -15.195  43.934  1.00  2.16
ATOM   2236  O   PRO A 249     -27.902 -15.231  44.084  1.00  0.48
ATOM   2237  CG  PRO A 249     -31.106 -16.021  46.334  1.00  4.50
ATOM   2238  CD  PRO A 249     -32.105 -15.104  45.701  1.00  2.82
ATOM   2239  H   TYR A 250     -30.580 -15.731  42.767  1.00  2.57
ATOM   2240  N   TYR A 250     -29.648 -15.779  42.909  1.00  4.63
ATOM   2241  CA  TYR A 250     -28.792 -16.466  41.978  1.00  4.91
ATOM   2242  CB  TYR A 250     -29.212 -17.888  41.860  1.00  3.83
ATOM   2243  C   TYR A 250     -28.694 -15.849  40.630  1.00  1.21
ATOM   2244  O   TYR A 250     -27.784 -16.197  39.885  1.00  2.90
ATOM   2245  CG  TYR A 250     -29.298 -18.527  43.167  1.00  4.91
ATOM   2246  CD1 TYR A 250     -30.506 -18.715  43.755  1.00  4.17
ATOM   2247  CE1 TYR A 250     -30.608 -19.268  45.047  1.00  4.47
ATOM   2248  CZ  TYR A 250     -29.465 -19.580  45.740  1.00  4.84
ATOM   2249  CD2 TYR A 250     -28.150 -18.900  43.873  1.00  4.23
ATOM   2250  CE2 TYR A 250     -28.238 -19.447  45.148  1.00  1.58
ATOM   2251  OH  TYR A 250     -29.556 -20.075  47.021  1.00  4.81
ATOM   2252  H   ILE A 251     -30.142 -14.562  40.898  1.00  1.92
ATOM   2253  N   ILE A 251     -29.508 -14.896  40.292  1.00  0.66
ATOM   2254  CA  ILE A 251     -29.428 -14.374  38.863  1.00  0.01
ATOM   2255  CB  ILE A 251     -30.782 -14.434  38.120  1.00  3.53
ATOM   2256  C   ILE A 251     -28.869 -13.016  38.828  1.00  2.31
ATOM   2257  O   ILE A 251     -29.459 -12.099  39.389  1.00  4.86
ATOM   2258  CG1 ILE A 251     -31.288 -15.866  38.123  1.00  3.76
ATOM   2259  CD1 ILE A 251     -30.342 -16.833  37.426  1.00  3.22
ATOM   2260  CG2 ILE A 251     -30.636 -13.924  36.663  1.00  1.65
ATOM   2261  H   TRP A 252     -27.266 -13.586  37.692  1.00  0.64
ATOM   2262  N   TRP A 252     -27.683 -12.838  38.112  1.00  0.19
ATOM   2263  CA  TRP A 252     -27.062 -11.516  38.018  1.00  4.95
ATOM   2264  CB  TRP A 252     -25.511 -11.650  37.981  1.00  3.64
ATOM   2265  C   TRP A 252     -27.323 -10.886  36.688  1.00  3.21
ATOM   2266  O   TRP A 252     -27.140 -11.509  35.680  1.00  3.38
ATOM   2267  CG  TRP A 252     -24.779 -12.105  39.160  1.00  4.68
ATOM   2268  CD1 TRP A 252     -25.236 -12.387  40.376  1.00  2.18
ATOM   2269  NE1 TRP A 252     -24.210 -12.702  41.191  1.00  0.19
ATOM   2270  HE1 TRP A 252     -24.293 -12.942  42.108  1.00  1.03
ATOM   2271  CD2 TRP A 252     -23.377 -12.269  39.210  1.00  3.32
ATOM   2272  CE2 TRP A 252     -23.059 -12.657  40.483  1.00  1.18
ATOM   2273  CE3 TRP A 252     -22.381 -12.089  38.316  1.00  3.78
ATOM   2274  CZ3 TRP A 252     -21.062 -12.376  38.710  1.00  2.49
ATOM   2275  CH2 TRP A 252     -20.802 -12.863  39.933  1.00  0.96
ATOM   2276  CZ2 TRP A 252     -21.792 -13.092  40.820  1.00  3.16
ATOM   2277  N   PRO A 253     -27.780  -9.737  36.634  1.00  2.55
ATOM   2278  CA  PRO A 253     -27.983  -9.147  35.368  1.00  0.01
ATOM   2279  CB  PRO A 253     -28.557  -7.779  35.692  1.00  2.03
ATOM   2280  C   PRO A 253     -26.572  -9.012  34.697  1.00  0.54
ATOM   2281  O   PRO A 253     -25.611  -8.793  35.410  1.00  3.25
ATOM   2282  CG  PRO A 253     -29.156  -7.955  37.047  1.00  1.52
ATOM   2283  CD  PRO A 253     -28.199  -8.885  37.733  1.00  4.41
ATOM   2284  H   THR A 254     -27.133  -9.456  32.863  1.00  3.35
ATOM   2285  N   THR A 254     -26.410  -9.205  33.405  1.00  3.65
ATOM   2286  CA  THR A 254     -25.020  -8.984  32.779  1.00  0.28
ATOM   2287  CB  THR A 254     -24.867  -9.705  31.432  1.00  0.30
ATOM   2288  C   THR A 254     -24.582  -7.459  32.637  1.00  3.17
ATOM   2289  O   THR A 254     -23.439  -7.043  33.070  1.00  1.67
ATOM   2290  CG2 THR A 254     -23.494  -9.410  30.821  1.00  1.16
ATOM   2291  OG1 THR A 254     -25.008 -11.149  31.629  1.00  0.65
ATOM   2292  H   TYR A 255     -26.348  -6.989  31.948  1.00  0.73
ATOM   2293  N   TYR A 255     -25.486  -6.652  32.129  1.00  3.25
ATOM   2294  CA  TYR A 255     -25.200  -5.212  31.807  1.00  2.53
ATOM   2295  CB  TYR A 255     -26.459  -4.610  31.214  1.00  3.76
ATOM   2296  C   TYR A 255     -24.713  -4.411  33.036  1.00  4.89
ATOM   2297  O   TYR A 255     -23.993  -3.386  32.912  1.00  4.85
ATOM   2298  CG  TYR A 255     -27.611  -4.536  32.190  1.00  4.60
ATOM   2299  CD1 TYR A 255     -27.882  -3.385  32.887  1.00  0.26
ATOM   2300  CE1 TYR A 255     -28.901  -3.333  33.780  1.00  4.61
ATOM   2301  CZ  TYR A 255     -29.620  -4.468  34.049  1.00  4.20
ATOM   2302  CD2 TYR A 255     -28.376  -5.636  32.440  1.00  0.14
ATOM   2303  CE2 TYR A 255     -29.391  -5.597  33.365  1.00  3.72
ATOM   2304  OH  TYR A 255     -30.609  -4.435  34.985  1.00  1.84
ATOM   2305  H   ARG A 256     -25.458  -5.737  34.194  1.00  1.36
ATOM   2306  N   ARG A 256     -25.016  -4.894  34.164  1.00  3.38
ATOM   2307  CA  ARG A 256     -24.712  -4.238  35.383  1.00  3.36
ATOM   2308  CB  ARG A 256     -25.382  -4.915  36.637  1.00  2.08
ATOM   2309  C   ARG A 256     -23.181  -4.062  35.549  1.00  1.84
ATOM   2310  O   ARG A 256     -22.728  -3.105  36.159  1.00  3.23
ATOM   2311  CG  ARG A 256     -26.905  -4.799  36.697  1.00  2.66
ATOM   2312  CD  ARG A 256     -27.348  -3.368  36.953  1.00  3.95
ATOM   2313  NE  ARG A 256     -28.768  -3.275  37.052  1.00  0.74
ATOM   2314  HE  ARG A 256     -29.266  -4.086  37.004  1.00  0.29
ATOM   2315  CZ  ARG A 256     -29.447  -2.158  37.223  1.00  1.70
ATOM   2316  NH1 ARG A 256     -28.812  -0.996  37.394  1.00  3.24
ATOM   2317  NH2 ARG A 256     -30.757  -2.182  37.160  1.00  3.66
ATOM   2318  H   PHE A 257     -22.757  -5.684  34.528  1.00  3.68
ATOM   2319  N   PHE A 257     -22.398  -4.934  34.976  1.00  4.18
ATOM   2320  CA  PHE A 257     -20.937  -4.754  35.070  1.00  1.69
ATOM   2321  CB  PHE A 257     -20.307  -6.084  34.995  1.00  2.76
ATOM   2322  C   PHE A 257     -20.438  -3.944  33.903  1.00  1.18
ATOM   2323  O   PHE A 257     -20.596  -4.350  32.777  1.00  4.76
ATOM   2324  CG  PHE A 257     -20.497  -6.921  36.192  1.00  1.02
ATOM   2325  CD1 PHE A 257     -21.651  -7.690  36.344  1.00  3.43
ATOM   2326  CE1 PHE A 257     -21.794  -8.542  37.424  1.00  0.27
ATOM   2327  CZ  PHE A 257     -20.759  -8.695  38.310  1.00  0.02
ATOM   2328  CD2 PHE A 257     -19.530  -6.999  37.141  1.00  1.13
ATOM   2329  CE2 PHE A 257     -19.664  -7.869  38.229  1.00  4.77
ATOM   2330  N   PRO A 258     -19.800  -2.759  34.182  1.00  0.62
ATOM   2331  CA  PRO A 258     -19.272  -1.886  33.125  1.00  4.08
ATOM   2332  CB  PRO A 258     -18.965  -0.550  33.862  1.00  3.65
ATOM   2333  C   PRO A 258     -18.019  -2.448  32.413  1.00  1.02
ATOM   2334  O   PRO A 258     -17.266  -3.248  32.993  1.00  2.70
ATOM   2335  CG  PRO A 258     -18.632  -0.988  35.243  1.00  3.60
ATOM   2336  CD  PRO A 258     -19.599  -2.159  35.517  1.00  3.21
ATOM   2337  H   LYS A 259     -18.487  -1.518  30.703  1.00  1.59
ATOM   2338  N   LYS A 259     -17.824  -2.053  31.125  1.00  2.43
ATOM   2339  CA  LYS A 259     -16.590  -2.418  30.352  1.00  3.04
ATOM   2340  CB  LYS A 259     -16.884  -3.471  29.211  1.00  4.58
ATOM   2341  C   LYS A 259     -15.837  -1.105  29.720  1.00  2.80
ATOM   2342  O   LYS A 259     -14.698  -1.220  29.186  1.00  3.11
ATOM   2343  CG  LYS A 259     -17.294  -4.882  29.683  1.00  0.62
ATOM   2344  CD  LYS A 259     -17.564  -5.846  28.466  1.00  2.41
ATOM   2345  CE  LYS A 259     -17.998  -7.245  28.934  1.00  3.73
ATOM   2346  NZ  LYS A 259     -18.335  -8.161  27.795  1.00  2.08
ATOM   2347  H   THR A 260     -17.295   0.176  30.298  1.00  3.79
ATOM   2348  N   THR A 260     -16.491   0.121  29.820  1.00  2.17
ATOM   2349  CA  THR A 260     -15.941   1.411  29.165  1.00  3.03
ATOM   2350  CB  THR A 260     -16.936   1.973  28.149  1.00  0.76
ATOM   2351  C   THR A 260     -15.630   2.575  30.190  1.00  0.79
ATOM   2352  O   THR A 260     -15.344   3.715  29.771  1.00  1.67
ATOM   2353  CG2 THR A 260     -17.214   0.968  27.043  1.00  0.94
ATOM   2354  OG1 THR A 260     -18.174   2.294  28.825  1.00  1.92
ATOM   2355  H   TRP A 261     -15.856   1.430  31.717  1.00  2.72
ATOM   2356  N   TRP A 261     -15.721   2.323  31.426  1.00  3.75
ATOM   2357  CA  TRP A 261     -15.589   3.378  32.396  1.00  4.71
ATOM   2358  CB  TRP A 261     -15.951   2.955  33.732  1.00  3.85
ATOM   2359  C   TRP A 261     -14.245   4.063  32.393  1.00  2.15
ATOM   2360  O   TRP A 261     -14.195   5.341  32.532  1.00  4.64
ATOM   2361  CG  TRP A 261     -17.374   2.928  33.957  1.00  3.76
ATOM   2362  CD1 TRP A 261     -18.413   3.134  33.033  1.00  3.68
ATOM   2363  NE1 TRP A 261     -19.586   3.125  33.666  1.00  1.62
ATOM   2364  HE1 TRP A 261     -20.434   3.224  33.249  1.00  1.10
ATOM   2365  CD2 TRP A 261     -17.974   2.762  35.196  1.00  2.83
ATOM   2366  CE2 TRP A 261     -19.363   2.951  35.017  1.00  1.83
ATOM   2367  CE3 TRP A 261     -17.492   2.503  36.467  1.00  4.81
ATOM   2368  CZ3 TRP A 261     -18.387   2.392  37.499  1.00  3.51
ATOM   2369  CH2 TRP A 261     -19.771   2.585  37.286  1.00  0.84
ATOM   2370  CZ2 TRP A 261     -20.255   2.937  36.078  1.00  4.93
ATOM   2371  H   GLU A 262     -13.151   2.379  32.060  1.00  3.14
ATOM   2372  N   GLU A 262     -13.109   3.318  32.163  1.00  2.23
ATOM   2373  CA  GLU A 262     -11.863   3.989  32.106  1.00  0.08
ATOM   2374  CB  GLU A 262     -10.703   2.998  32.017  1.00  2.62
ATOM   2375  C   GLU A 262     -11.857   4.956  30.971  1.00  4.68
ATOM   2376  O   GLU A 262     -11.515   6.103  31.156  1.00  0.20
ATOM   2377  CG  GLU A 262      -9.281   3.629  31.946  1.00  4.59
ATOM   2378  CD  GLU A 262      -8.150   2.540  32.015  1.00  2.13
ATOM   2379  OE1 GLU A 262      -8.519   1.342  32.185  1.00  1.41
ATOM   2380  OE2 GLU A 262      -6.899   2.876  31.864  1.00  2.23
ATOM   2381  H   VAL A 263     -12.714   3.674  29.766  1.00  3.69
ATOM   2382  N   VAL A 263     -12.343   4.534  29.824  1.00  1.88
ATOM   2383  CA  VAL A 263     -12.302   5.359  28.647  1.00  4.75
ATOM   2384  CB  VAL A 263     -12.872   4.601  27.447  1.00  0.88
ATOM   2385  C   VAL A 263     -13.105   6.571  28.885  1.00  1.97
ATOM   2386  O   VAL A 263     -12.627   7.686  28.661  1.00  2.97
ATOM   2387  CG1 VAL A 263     -12.985   5.521  26.210  1.00  1.75
ATOM   2388  CG2 VAL A 263     -12.033   3.361  27.140  1.00  3.74
ATOM   2389  H   SER A 264     -14.590   5.548  29.690  1.00  3.13
ATOM   2390  N   SER A 264     -14.303   6.401  29.438  1.00  4.77
ATOM   2391  CA  SER A 264     -15.204   7.553  29.641  1.00  1.89
ATOM   2392  CB  SER A 264     -16.525   7.029  30.246  1.00  4.22
ATOM   2393  C   SER A 264     -14.560   8.506  30.581  1.00  0.84
ATOM   2394  O   SER A 264     -14.543   9.695  30.324  1.00  4.70
ATOM   2395  OG  SER A 264     -17.185   6.183  29.315  1.00  2.09
ATOM   2396  H   HIS A 265     -13.876   7.120  31.763  1.00  1.05
ATOM   2397  N   HIS A 265     -13.908   7.988  31.651  1.00  1.20
ATOM   2398  CA  HIS A 265     -13.304   8.826  32.611  1.00  1.45
ATOM   2399  CB  HIS A 265     -12.610   7.986  33.667  1.00  0.58
ATOM   2400  C   HIS A 265     -12.289   9.633  31.985  1.00  0.71
ATOM   2401  O   HIS A 265     -12.266  10.845  32.175  1.00  0.91
ATOM   2402  CG  HIS A 265     -11.909   8.837  34.660  1.00  2.86
ATOM   2403  ND1 HIS A 265     -12.594   9.541  35.617  1.00  3.55
ATOM   2404  HD1 HIS A 265     -13.538   9.575  35.717  1.00  4.98
ATOM   2405  CE1 HIS A 265     -11.746  10.228  36.330  1.00  1.06
ATOM   2406  NE2 HIS A 265     -10.555  10.115  35.779  1.00  3.76
ATOM   2407  HE2 HIS A 265      -9.784  10.604  36.046  1.00  1.89
ATOM   2408  CD2 HIS A 265     -10.642   9.277  34.707  1.00  1.34
ATOM   2409  H   ALA A 266     -11.608   8.132  30.964  1.00  0.86
ATOM   2410  N   ALA A 266     -11.459   8.999  31.161  1.00  1.46
ATOM   2411  CA  ALA A 266     -10.355   9.655  30.523  1.00  2.66
ATOM   2412  CB  ALA A 266      -9.528   8.635  29.709  1.00  4.16
ATOM   2413  C   ALA A 266     -10.859  10.757  29.620  1.00  3.65
ATOM   2414  O   ALA A 266     -10.292  11.857  29.593  1.00  3.86
ATOM   2415  H   ASN A 267     -12.398   9.706  29.047  1.00  1.28
ATOM   2416  N   ASN A 267     -11.974  10.494  28.920  1.00  1.34
ATOM   2417  CA  ASN A 267     -12.554  11.450  28.008  1.00  0.66
ATOM   2418  CB  ASN A 267     -13.716  10.791  27.171  1.00  1.62
ATOM   2419  C   ASN A 267     -13.084  12.677  28.774  1.00  4.27
ATOM   2420  O   ASN A 267     -13.093  13.806  28.256  1.00  2.18
ATOM   2421  CG  ASN A 267     -13.191   9.814  26.081  1.00  4.07
ATOM   2422  ND2 ASN A 267     -14.046   8.884  25.641  1.00  4.92
ATOM   2423 HD21 ASN A 267     -14.920   8.872  25.994  1.00  1.92
ATOM   2424 HD22 ASN A 267     -13.761   8.260  24.995  1.00  0.64
ATOM   2425  OD1 ASN A 267     -12.046   9.930  25.621  1.00  0.18
ATOM   2426  H   TYR A 268     -13.631  11.579  30.301  1.00  4.83
ATOM   2427  N   TYR A 268     -13.583  12.453  29.967  1.00  0.74
ATOM   2428  CA  TYR A 268     -14.061  13.535  30.770  1.00  3.58
ATOM   2429  CB  TYR A 268     -15.127  13.067  31.726  1.00  1.38
ATOM   2430  C   TYR A 268     -12.944  14.276  31.582  1.00  4.88
ATOM   2431  O   TYR A 268     -12.930  15.544  31.645  1.00  2.41
ATOM   2432  CG  TYR A 268     -16.296  12.456  31.036  1.00  0.66
ATOM   2433  CD1 TYR A 268     -16.776  11.218  31.422  1.00  1.35
ATOM   2434  CE1 TYR A 268     -17.816  10.604  30.733  1.00  0.60
ATOM   2435  CZ  TYR A 268     -18.346  11.216  29.647  1.00  1.08
ATOM   2436  CD2 TYR A 268     -16.888  13.078  29.966  1.00  0.78
ATOM   2437  CE2 TYR A 268     -17.935  12.485  29.288  1.00  4.58
ATOM   2438  OH  TYR A 268     -19.383  10.619  28.969  1.00  1.53
ATOM   2439  H   SER A 269     -11.963  12.605  31.990  1.00  2.19
ATOM   2440  N   SER A 269     -11.988  13.526  32.146  1.00  3.30
ATOM   2441  CA  SER A 269     -10.996  14.121  33.037  1.00  2.32
ATOM   2442  CB  SER A 269     -11.599  14.073  34.414  1.00  0.82
ATOM   2443  C   SER A 269      -9.692  13.310  33.099  1.00  1.81
ATOM   2444  O   SER A 269      -9.404  12.569  34.157  1.00  3.18
ATOM   2445  OG  SER A 269     -12.206  12.774  34.633  1.00  2.27
ATOM   2446  N   PRO A 270      -8.850  13.460  32.073  1.00  0.90
ATOM   2447  CA  PRO A 270      -7.591  12.745  32.011  1.00  1.71
ATOM   2448  CB  PRO A 270      -7.017  13.167  30.635  1.00  1.08
ATOM   2449  C   PRO A 270      -6.636  13.140  33.112  1.00  2.37
ATOM   2450  O   PRO A 270      -5.656  12.440  33.369  1.00  3.85
ATOM   2451  CG  PRO A 270      -7.619  14.516  30.401  1.00  1.10
ATOM   2452  CD  PRO A 270      -9.018  14.379  30.923  1.00  3.79
ATOM   2453  H   SER A 271      -7.635  14.800  33.492  1.00  1.09
ATOM   2454  N   SER A 271      -6.879  14.302  33.728  1.00  0.91
ATOM   2455  CA  SER A 271      -5.978  14.826  34.764  1.00  0.64
ATOM   2456  CB  SER A 271      -6.230  16.335  34.997  1.00  4.11
ATOM   2457  C   SER A 271      -6.160  14.141  36.080  1.00  1.54
ATOM   2458  O   SER A 271      -5.300  14.262  36.986  1.00  2.30
ATOM   2459  OG  SER A 271      -7.484  16.520  35.697  1.00  2.22
ATOM   2460  H   THR A 272      -7.707  13.199  35.457  1.00  3.26
ATOM   2461  N   THR A 272      -7.178  13.404  36.204  1.00  1.75
ATOM   2462  CA  THR A 272      -7.514  12.854  37.478  1.00  3.88
ATOM   2463  CB  THR A 272      -8.816  13.471  37.885  1.00  2.43
ATOM   2464  C   THR A 272      -7.590  11.356  37.607  1.00  3.04
ATOM   2465  O   THR A 272      -8.017  10.645  36.708  1.00  3.30
ATOM   2466  CG2 THR A 272      -9.439  12.843  39.081  1.00  1.75
ATOM   2467  OG1 THR A 272      -8.597  14.897  38.097  1.00  3.81
ATOM   2468  N   PRO A 273      -7.080  10.847  38.740  1.00  0.77
ATOM   2469  CA  PRO A 273      -7.100   9.436  39.015  1.00  3.01
ATOM   2470  CB  PRO A 273      -6.493   9.323  40.407  1.00  4.31
ATOM   2471  C   PRO A 273      -8.547   8.875  39.019  1.00  1.46
ATOM   2472  O   PRO A 273      -9.557   9.560  39.479  1.00  3.89
ATOM   2473  CG  PRO A 273      -5.655  10.529  40.551  1.00  2.92
ATOM   2474  CD  PRO A 273      -6.398  11.595  39.821  1.00  1.16
ATOM   2475  H   PHE A 274      -7.924   7.205  38.368  1.00  0.49
ATOM   2476  N   PHE A 274      -8.688   7.704  38.623  1.00  0.93
ATOM   2477  CA  PHE A 274      -9.939   7.136  38.528  1.00  1.94
ATOM   2478  CB  PHE A 274      -9.933   6.024  37.465  1.00  2.57
ATOM   2479  C   PHE A 274     -10.357   6.596  39.879  1.00  0.60
ATOM   2480  O   PHE A 274      -9.646   5.710  40.497  1.00  4.77
ATOM   2481  CG  PHE A 274     -11.239   5.393  37.240  1.00  2.41
ATOM   2482  CD1 PHE A 274     -12.238   6.084  36.715  1.00  2.41
ATOM   2483  CE1 PHE A 274     -13.455   5.469  36.419  1.00  0.21
ATOM   2484  CZ  PHE A 274     -13.609   4.151  36.631  1.00  0.61
ATOM   2485  CD2 PHE A 274     -11.429   4.078  37.515  1.00  4.30
ATOM   2486  CE2 PHE A 274     -12.644   3.461  37.224  1.00  1.01
ATOM   2487  H   THR A 275     -11.939   8.042  39.989  1.00  1.56
ATOM   2488  N   THR A 275     -11.485   7.156  40.428  1.00  1.34
ATOM   2489  CA  THR A 275     -11.995   6.656  41.649  1.00  1.71
ATOM   2490  CB  THR A 275     -12.090   7.761  42.620  1.00  2.20
ATOM   2491  C   THR A 275     -13.373   5.919  41.539  1.00  2.69
ATOM   2492  O   THR A 275     -14.305   6.367  40.840  1.00  0.09
ATOM   2493  CG2 THR A 275     -12.741   7.316  43.929  1.00  0.82
ATOM   2494  OG1 THR A 275     -10.804   8.278  42.854  1.00  0.99
ATOM   2495  H   ILE A 276     -12.621   4.355  42.638  1.00  3.32
ATOM   2496  N   ILE A 276     -13.459   4.740  42.214  1.00  2.41
ATOM   2497  CA  ILE A 276     -14.738   3.978  42.299  1.00  2.58
ATOM   2498  CB  ILE A 276     -14.644   2.534  41.866  1.00  4.23
ATOM   2499  C   ILE A 276     -15.279   4.075  43.673  1.00  2.36
ATOM   2500  O   ILE A 276     -14.593   3.730  44.689  1.00  2.40
ATOM   2501  CG1 ILE A 276     -14.221   2.469  40.445  1.00  4.96
ATOM   2502  CD1 ILE A 276     -15.171   3.146  39.541  1.00  2.86
ATOM   2503  CG2 ILE A 276     -15.986   1.807  42.084  1.00  0.40
ATOM   2504  H   GLY A 277     -16.990   4.720  42.910  1.00  4.07
ATOM   2505  N   GLY A 277     -16.531   4.605  43.721  1.00  4.92
ATOM   2506  CA  GLY A 277     -17.228   4.909  45.008  1.00  3.21
ATOM   2507  C   GLY A 277     -18.346   3.910  45.376  1.00  3.79
ATOM   2508  O   GLY A 277     -18.953   3.205  44.419  1.00  0.93
ATOM   2509  H   GLU A 278     -18.304   4.534  47.373  1.00  3.56
ATOM   2510  N   GLU A 278     -18.699   3.877  46.793  1.00  0.99
ATOM   2511  CA  GLU A 278     -19.733   2.896  47.406  1.00  1.79
ATOM   2512  CB  GLU A 278     -21.083   3.580  47.774  1.00  0.87
ATOM   2513  C   GLU A 278     -19.921   1.670  46.603  1.00  0.91
ATOM   2514  O   GLU A 278     -21.041   1.207  46.439  1.00  4.73
ATOM   2515  CG  GLU A 278     -20.909   4.959  48.194  1.00  3.56
ATOM   2516  CD  GLU A 278     -20.112   5.021  49.538  1.00  0.12
ATOM   2517  OE1 GLU A 278     -20.694   4.696  50.623  1.00  0.56
ATOM   2518  OE2 GLU A 278     -18.938   5.345  49.490  1.00  2.00
ATOM   2519  H   PHE A 279     -18.082   1.433  46.406  1.00  4.82
ATOM   2520  N   PHE A 279     -18.909   1.093  46.209  1.00  4.64
ATOM   2521  CA  PHE A 279     -19.017  -0.020  45.438  1.00  4.54
ATOM   2522  CB  PHE A 279     -17.670  -0.467  45.087  1.00  1.47
ATOM   2523  C   PHE A 279     -19.760  -1.046  46.263  1.00  3.18
ATOM   2524  O   PHE A 279     -19.375  -1.360  47.387  1.00  0.27
ATOM   2525  CG  PHE A 279     -17.642  -1.564  44.258  1.00  4.33
ATOM   2526  CD1 PHE A 279     -17.884  -1.430  42.934  1.00  2.40
ATOM   2527  CE1 PHE A 279     -17.777  -2.495  42.100  1.00  3.65
ATOM   2528  CZ  PHE A 279     -17.380  -3.694  42.594  1.00  1.96
ATOM   2529  CD2 PHE A 279     -17.392  -2.821  44.764  1.00  4.40
ATOM   2530  CE2 PHE A 279     -17.298  -3.876  43.948  1.00  1.50
ATOM   2531  H   GLN A 280     -20.905  -1.469  44.792  1.00  0.43
ATOM   2532  N   GLN A 280     -20.751  -1.609  45.704  1.00  3.05
ATOM   2533  CA  GLN A 280     -21.613  -2.478  46.450  1.00  1.27
ATOM   2534  CB  GLN A 280     -22.502  -3.224  45.429  1.00  0.73
ATOM   2535  C   GLN A 280     -20.793  -3.553  47.303  1.00  1.83
ATOM   2536  O   GLN A 280     -20.063  -4.370  46.765  1.00  3.98
ATOM   2537  CG  GLN A 280     -23.117  -4.458  45.908  1.00  2.90
ATOM   2538  CD  GLN A 280     -23.964  -5.019  44.894  1.00  3.62
ATOM   2539  NE2 GLN A 280     -25.081  -5.594  45.317  1.00  3.93
ATOM   2540 HE21 GLN A 280     -25.247  -5.626  46.248  1.00  0.29
ATOM   2541 HE22 GLN A 280     -25.673  -5.976  44.691  1.00  3.36
ATOM   2542  OE1 GLN A 280     -23.626  -4.996  43.717  1.00  0.09
ATOM   2543  H   GLY A 281     -21.429  -2.762  48.994  1.00  0.98
ATOM   2544  N   GLY A 281     -20.930  -3.464  48.644  1.00  2.62
ATOM   2545  CA  GLY A 281     -20.342  -4.432  49.580  1.00  0.48
ATOM   2546  C   GLY A 281     -21.356  -5.344  50.155  1.00  2.93
ATOM   2547  O   GLY A 281     -21.057  -6.127  51.067  1.00  4.51
ATOM   2548  H   GLY A 282     -22.716  -4.691  48.944  1.00  4.99
ATOM   2549  N   GLY A 282     -22.553  -5.262  49.662  1.00  3.32
ATOM   2550  CA  GLY A 282     -23.632  -6.027  50.211  1.00  3.61
ATOM   2551  C   GLY A 282     -24.968  -5.782  49.476  1.00  3.41
ATOM   2552  O   GLY A 282     -25.015  -5.076  48.408  1.00  0.51
ATOM   2553  H   GLY A 283     -25.893  -6.883  50.761  1.00  2.01
ATOM   2554  N   GLY A 283     -25.999  -6.399  49.971  1.00  1.78
ATOM   2555  CA  GLY A 283     -27.343  -6.336  49.355  1.00  1.49
ATOM   2556  C   GLY A 283     -28.216  -5.305  49.986  1.00  4.35
ATOM   2557  O   GLY A 283     -27.721  -4.364  50.575  1.00  4.95
ATOM   2558  H   GLY A 284     -29.877  -6.108  49.275  1.00  4.04
ATOM   2559  N   GLY A 284     -29.537  -5.428  49.813  1.00  0.85
ATOM   2560  CA  GLY A 284     -30.439  -4.517  50.487  1.00  2.42
ATOM   2561  C   GLY A 284     -31.781  -5.132  50.844  1.00  2.21
ATOM   2562  O   GLY A 284     -32.214  -6.107  50.210  1.00  2.09
ATOM   2563  H   ASP A 285     -32.103  -3.712  52.211  1.00  2.19
ATOM   2564  N   ASP A 285     -32.467  -4.504  51.855  1.00  1.68
ATOM   2565  CA  ASP A 285     -33.733  -5.015  52.433  1.00  1.66
ATOM   2566  CB  ASP A 285     -33.434  -6.157  53.427  1.00  3.33
ATOM   2567  C   ASP A 285     -34.571  -3.944  53.137  1.00  3.87
ATOM   2568  O   ASP A 285     -34.032  -3.205  54.064  1.00  4.78
ATOM   2569  CG  ASP A 285     -32.957  -7.429  52.741  1.00  4.96
ATOM   2570  OD1 ASP A 285     -33.515  -7.791  51.687  1.00  0.18
ATOM   2571  OD2 ASP A 285     -31.998  -8.019  53.213  1.00  3.70
ATOM   2572  H   GLY A 286     -36.084  -4.247  51.923  1.00  4.96
ATOM   2573  N   GLY A 286     -35.811  -3.779  52.683  1.00  3.67
ATOM   2574  CA  GLY A 286     -36.741  -2.941  53.333  1.00  4.13
ATOM   2575  C   GLY A 286     -37.602  -3.807  54.349  1.00  2.33
ATOM   2576  O   GLY A 286     -37.328  -4.987  54.500  1.00  0.50
ATOM   2577  H   TRP A 287     -38.948  -2.380  54.766  1.00  4.44
ATOM   2578  N   TRP A 287     -38.674  -3.266  54.964  1.00  3.65
ATOM   2579  CA  TRP A 287     -39.432  -4.065  55.943  1.00  3.22
ATOM   2580  CB  TRP A 287     -40.563  -3.229  56.679  1.00  2.18
ATOM   2581  C   TRP A 287     -40.059  -5.292  55.205  1.00  4.30
ATOM   2582  O   TRP A 287     -40.298  -6.350  55.806  1.00  2.93
ATOM   2583  CG  TRP A 287     -40.090  -2.238  57.771  1.00  1.35
ATOM   2584  CD1 TRP A 287     -39.973  -0.852  57.660  1.00  0.41
ATOM   2585  NE1 TRP A 287     -39.448  -0.326  58.841  1.00  3.73
ATOM   2586  HE1 TRP A 287     -39.290   0.596  59.006  1.00  2.77
ATOM   2587  CD2 TRP A 287     -39.751  -2.568  59.156  1.00  0.45
ATOM   2588  CE2 TRP A 287     -39.240  -1.379  59.756  1.00  0.20
ATOM   2589  CE3 TRP A 287     -39.717  -3.774  59.898  1.00  2.13
ATOM   2590  CZ3 TRP A 287     -39.124  -3.760  61.183  1.00  3.28
ATOM   2591  CH2 TRP A 287     -38.528  -2.575  61.699  1.00  4.48
ATOM   2592  CZ2 TRP A 287     -38.460  -1.417  60.936  1.00  3.68
ATOM   2593  H   GLY A 288     -40.155  -4.250  53.559  1.00  3.31
ATOM   2594  N   GLY A 288     -40.327  -5.087  53.923  1.00  0.21
ATOM   2595  CA  GLY A 288     -40.910  -6.136  53.021  1.00  3.91
ATOM   2596  C   GLY A 288     -39.854  -7.011  52.293  1.00  0.92
ATOM   2597  O   GLY A 288     -40.195  -7.749  51.343  1.00  4.66
ATOM   2598  H   GLY A 289     -38.389  -6.368  53.449  1.00  3.33
ATOM   2599  N   GLY A 289     -38.577  -6.890  52.700  1.00  1.41
ATOM   2600  CA  GLY A 289     -37.477  -7.576  52.022  1.00  3.83
ATOM   2601  C   GLY A 289     -37.242  -8.989  52.498  1.00  3.79
ATOM   2602  O   GLY A 289     -38.103  -9.593  53.110  1.00  3.64
ATOM   2603  H   VAL A 290     -35.391  -9.014  51.774  1.00  2.45
ATOM   2604  N   VAL A 290     -36.045  -9.538  52.194  1.00  1.04
ATOM   2605  CA  VAL A 290     -35.745 -10.918  52.505  1.00  4.88
ATOM   2606  CB  VAL A 290     -35.450 -11.779  51.225  1.00  3.20
ATOM   2607  C   VAL A 290     -34.575 -10.930  53.376  1.00  1.52
ATOM   2608  O   VAL A 290     -34.077  -9.856  53.776  1.00  3.56
ATOM   2609  CG1 VAL A 290     -36.631 -11.787  50.262  1.00  2.84
ATOM   2610  CG2 VAL A 290     -34.164 -11.320  50.523  1.00  4.96
ATOM   2611  H   GLY A 291     -34.500 -12.880  53.439  1.00  2.78
ATOM   2612  N   GLY A 291     -34.120 -12.088  53.756  1.00  3.74
ATOM   2613  CA  GLY A 291     -33.082 -12.120  54.666  1.00  4.74
ATOM   2614  C   GLY A 291     -31.700 -11.806  54.076  1.00  1.40
ATOM   2615  O   GLY A 291     -31.466 -11.822  52.828  1.00  1.72
ATOM   2616  H   GLU A 292     -31.026 -11.698  55.900  1.00  0.95
ATOM   2617  N   GLU A 292     -30.777 -11.604  54.992  1.00  2.62
ATOM   2618  CA  GLU A 292     -29.474 -11.215  54.712  1.00  3.08
ATOM   2619  CB  GLU A 292     -28.771 -10.709  55.942  1.00  4.74
ATOM   2620  C   GLU A 292     -28.696 -12.255  54.069  1.00  3.40
ATOM   2621  O   GLU A 292     -27.822 -11.961  53.304  1.00  4.43
ATOM   2622  CG  GLU A 292     -28.642 -11.725  57.089  1.00  3.80
ATOM   2623  CD  GLU A 292     -29.792 -11.666  58.108  1.00  2.31
ATOM   2624  OE1 GLU A 292     -30.860 -11.091  57.795  1.00  1.54
ATOM   2625  OE2 GLU A 292     -29.606 -12.143  59.213  1.00  3.48
ATOM   2626  H   ASP A 293     -29.718 -13.649  54.898  1.00  4.75
ATOM   2627  N   ASP A 293     -29.021 -13.453  54.294  1.00  2.51
ATOM   2628  CA  ASP A 293     -28.330 -14.483  53.674  1.00  2.17
ATOM   2629  CB  ASP A 293     -28.565 -15.787  54.317  1.00  3.22
ATOM   2630  C   ASP A 293     -28.513 -14.453  52.194  1.00  4.84
ATOM   2631  O   ASP A 293     -27.582 -14.593  51.509  1.00  3.59
ATOM   2632  CG  ASP A 293     -27.825 -15.867  55.653  1.00  0.67
ATOM   2633  OD1 ASP A 293     -26.807 -15.109  55.843  1.00  4.94
ATOM   2634  OD2 ASP A 293     -28.217 -16.698  56.507  1.00  3.64
ATOM   2635  H   ARG A 294     -30.430 -13.967  52.244  1.00  2.03
ATOM   2636  N   ARG A 294     -29.686 -14.146  51.676  1.00  4.85
ATOM   2637  CA  ARG A 294     -29.819 -14.052  50.207  1.00  1.36
ATOM   2638  CB  ARG A 294     -31.221 -13.849  49.793  1.00  3.08
ATOM   2639  C   ARG A 294     -28.905 -12.920  49.647  1.00  2.87
ATOM   2640  O   ARG A 294     -28.201 -13.108  48.631  1.00  2.30
ATOM   2641  CG  ARG A 294     -32.108 -15.036  50.038  1.00  3.91
ATOM   2642  CD  ARG A 294     -33.451 -14.763  49.462  1.00  3.07
ATOM   2643  NE  ARG A 294     -34.398 -15.766  49.763  1.00  3.20
ATOM   2644  HE  ARG A 294     -34.135 -16.472  50.350  1.00  1.76
ATOM   2645  CZ  ARG A 294     -35.634 -15.759  49.315  1.00  3.52
ATOM   2646  NH1 ARG A 294     -36.026 -14.809  48.464  1.00  1.78
ATOM   2647  NH2 ARG A 294     -36.503 -16.661  49.744  1.00  1.62
ATOM   2648  H   CYS A 295     -29.256 -11.758  51.116  1.00  1.19
ATOM   2649  N   CYS A 295     -28.825 -11.819  50.357  1.00  4.05
ATOM   2650  CA  CYS A 295     -27.988 -10.704  49.955  1.00  1.69
ATOM   2651  CB  CYS A 295     -28.214  -9.538  50.933  1.00  4.00
ATOM   2652  C   CYS A 295     -26.520 -11.131  49.964  1.00  2.45
ATOM   2653  O   CYS A 295     -25.752 -10.818  49.032  1.00  2.08
ATOM   2654  SG  CYS A 295     -29.854  -8.782  50.812  1.00  1.04
ATOM   2655  H   ALA A 296     -26.747 -12.181  51.518  1.00  1.53
ATOM   2656  N   ALA A 296     -26.145 -11.918  50.941  1.00  2.17
ATOM   2657  CA  ALA A 296     -24.805 -12.433  51.083  1.00  3.37
ATOM   2658  CB  ALA A 296     -24.715 -13.288  52.317  1.00  4.25
ATOM   2659  C   ALA A 296     -24.452 -13.277  49.900  1.00  3.35
ATOM   2660  O   ALA A 296     -23.380 -13.190  49.426  1.00  1.17
ATOM   2661  H   ILE A 297     -26.232 -14.068  49.738  1.00  3.58
ATOM   2662  N   ILE A 297     -25.414 -14.048  49.359  1.00  3.79
ATOM   2663  CA  ILE A 297     -25.160 -14.866  48.172  1.00  4.60
ATOM   2664  CB  ILE A 297     -26.378 -15.552  47.734  1.00  1.20
ATOM   2665  C   ILE A 297     -24.793 -13.957  47.054  1.00  4.98
ATOM   2666  O   ILE A 297     -23.812 -14.192  46.355  1.00  1.11
ATOM   2667  CG1 ILE A 297     -26.846 -16.497  48.790  1.00  0.09
ATOM   2668  CD1 ILE A 297     -28.215 -17.105  48.552  1.00  3.95
ATOM   2669  CG2 ILE A 297     -26.098 -16.269  46.442  1.00  3.70
ATOM   2670  H   LEU A 298     -26.228 -12.716  47.444  1.00  1.95
ATOM   2671  N   LEU A 298     -25.515 -12.887  46.887  1.00  2.90
ATOM   2672  CA  LEU A 298     -25.240 -11.982  45.774  1.00  0.31
ATOM   2673  CB  LEU A 298     -26.201 -10.879  45.672  1.00  3.45
ATOM   2674  C   LEU A 298     -23.885 -11.423  45.858  1.00  1.21
ATOM   2675  O   LEU A 298     -23.283 -11.193  44.883  1.00  1.15
ATOM   2676  CG  LEU A 298     -27.539 -11.232  45.274  1.00  0.24
ATOM   2677  CD1 LEU A 298     -28.393  -9.986  45.258  1.00  4.88
ATOM   2678  CD2 LEU A 298     -27.507 -11.932  43.886  1.00  2.64
ATOM   2679  H   THR A 299     -23.843 -11.589  47.734  1.00  1.87
ATOM   2680  N   THR A 299     -23.397 -11.260  47.013  1.00  4.51
ATOM   2681  CA  THR A 299     -22.126 -10.627  47.239  1.00  1.00
ATOM   2682  CB  THR A 299     -22.306  -9.552  48.222  1.00  2.19
ATOM   2683  C   THR A 299     -21.062 -11.663  47.718  1.00  4.52
ATOM   2684  O   THR A 299     -20.110 -11.324  48.417  1.00  1.38
ATOM   2685  CG2 THR A 299     -23.180  -8.462  47.654  1.00  2.05
ATOM   2686  OG1 THR A 299     -22.922 -10.087  49.403  1.00  0.90
ATOM   2687  H   ASN A 300     -22.020 -13.149  46.795  1.00  2.83
ATOM   2688  N   ASN A 300     -21.289 -12.952  47.354  1.00  1.72
ATOM   2689  CA  ASN A 300     -20.414 -14.070  47.803  1.00  4.01
ATOM   2690  CB  ASN A 300     -21.092 -15.416  47.592  1.00  0.32
ATOM   2691  C   ASN A 300     -19.096 -14.049  47.034  1.00  4.88
ATOM   2692  O   ASN A 300     -18.823 -13.112  46.292  1.00  1.58
ATOM   2693  CG  ASN A 300     -21.264 -15.759  46.090  1.00  4.86
ATOM   2694  ND2 ASN A 300     -22.216 -16.656  45.791  1.00  2.15
ATOM   2695 HD21 ASN A 300     -22.730 -17.018  46.491  1.00  0.30
ATOM   2696 HD22 ASN A 300     -22.339 -16.919  44.895  1.00  2.81
ATOM   2697  OD1 ASN A 300     -20.573 -15.167  45.190  1.00  1.84
ATOM   2698  H   ASN A 301     -18.607 -15.863  47.619  1.00  4.92
ATOM   2699  N   ASN A 301     -18.306 -15.105  47.151  1.00  3.40
ATOM   2700  CA  ASN A 301     -16.968 -15.107  46.579  1.00  1.89
ATOM   2701  CB  ASN A 301     -16.255 -16.406  46.836  1.00  4.80
ATOM   2702  C   ASN A 301     -16.965 -14.933  45.120  1.00  1.62
ATOM   2703  O   ASN A 301     -16.118 -14.210  44.584  1.00  2.98
ATOM   2704  CG  ASN A 301     -15.899 -16.561  48.194  1.00  2.46
ATOM   2705  ND2 ASN A 301     -15.329 -17.709  48.536  1.00  4.65
ATOM   2706 HD21 ASN A 301     -15.167 -18.350  47.864  1.00  3.26
ATOM   2707 HD22 ASN A 301     -15.079 -17.854  49.434  1.00  2.64
ATOM   2708  OD1 ASN A 301     -16.164 -15.717  48.965  1.00  1.01
ATOM   2709  H   ASP A 302     -18.575 -16.012  44.856  1.00  2.98
ATOM   2710  N   ASP A 302     -17.893 -15.520  44.428  1.00  2.85
ATOM   2711  CA  ASP A 302     -17.887 -15.384  42.996  1.00  3.84
ATOM   2712  CB  ASP A 302     -18.983 -16.222  42.364  1.00  2.49
ATOM   2713  C   ASP A 302     -18.107 -13.997  42.653  1.00  2.76
ATOM   2714  O   ASP A 302     -17.355 -13.428  41.864  1.00  2.24
ATOM   2715  CG  ASP A 302     -18.708 -17.719  42.333  1.00  2.28
ATOM   2716  OD1 ASP A 302     -17.552 -18.145  42.576  1.00  2.18
ATOM   2717  OD2 ASP A 302     -19.658 -18.492  41.992  1.00  3.26
ATOM   2718  H   ALA A 303     -19.515 -13.806  44.012  1.00  3.98
ATOM   2719  N   ALA A 303     -19.066 -13.367  43.320  1.00  4.69
ATOM   2720  CA  ALA A 303     -19.403 -12.016  43.007  1.00  3.64
ATOM   2721  CB  ALA A 303     -20.542 -11.572  43.834  1.00  4.01
ATOM   2722  C   ALA A 303     -18.314 -11.148  43.245  1.00  2.04
ATOM   2723  O   ALA A 303     -17.958 -10.349  42.384  1.00  2.56
ATOM   2724  H   ILE A 304     -17.921 -12.017  44.951  1.00  4.07
ATOM   2725  N   ILE A 304     -17.663 -11.321  44.371  1.00  1.81
ATOM   2726  CA  ILE A 304     -16.584 -10.467  44.738  1.00  3.37
ATOM   2727  CB  ILE A 304     -16.078 -10.737  46.158  1.00  3.33
ATOM   2728  C   ILE A 304     -15.507 -10.588  43.753  1.00  2.74
ATOM   2729  O   ILE A 304     -15.035  -9.590  43.274  1.00  0.02
ATOM   2730  CG1 ILE A 304     -17.155 -10.415  47.093  1.00  4.93
ATOM   2731  CD1 ILE A 304     -17.570  -8.952  47.026  1.00  3.57
ATOM   2732  CG2 ILE A 304     -14.856  -9.840  46.475  1.00  4.03
ATOM   2733  H   LYS A 305     -15.647 -12.542  43.569  1.00  2.28
ATOM   2734  N   LYS A 305     -15.155 -11.810  43.337  1.00  0.52
ATOM   2735  CA  LYS A 305     -14.070 -11.946  42.496  1.00  3.36
ATOM   2736  CB  LYS A 305     -13.858 -13.489  42.117  1.00  1.99
ATOM   2737  C   LYS A 305     -14.301 -11.216  41.285  1.00  0.73
ATOM   2738  O   LYS A 305     -13.462 -10.401  40.908  1.00  4.49
ATOM   2739  CG  LYS A 305     -13.291 -14.384  43.215  1.00  1.33
ATOM   2740  CD  LYS A 305     -13.160 -15.885  42.762  1.00  1.51
ATOM   2741  CE  LYS A 305     -14.557 -16.532  42.617  1.00  1.05
ATOM   2742  NZ  LYS A 305     -14.524 -17.994  42.203  1.00  3.68
ATOM   2743  H   VAL A 306     -16.141 -11.858  41.121  1.00  0.85
ATOM   2744  N   VAL A 306     -15.462 -11.362  40.698  1.00  3.37
ATOM   2745  CA  VAL A 306     -15.709 -10.758  39.435  1.00  4.75
ATOM   2746  CB  VAL A 306     -17.105 -11.192  38.875  1.00  1.03
ATOM   2747  C   VAL A 306     -15.676  -9.314  39.572  1.00  4.51
ATOM   2748  O   VAL A 306     -14.970  -8.641  38.859  1.00  4.65
ATOM   2749  CG1 VAL A 306     -17.441 -10.457  37.589  1.00  4.34
ATOM   2750  CG2 VAL A 306     -17.142 -12.631  38.659  1.00  3.05
ATOM   2751  H   GLN A 307     -16.689  -9.363  41.178  1.00  0.37
ATOM   2752  N   GLN A 307     -16.332  -8.816  40.537  1.00  1.15
ATOM   2753  CA  GLN A 307     -16.468  -7.444  40.652  1.00  0.86
ATOM   2754  CB  GLN A 307     -17.384  -7.139  41.857  1.00  3.80
ATOM   2755  C   GLN A 307     -15.159  -6.817  40.850  1.00  4.66
ATOM   2756  O   GLN A 307     -14.809  -5.869  40.130  1.00  3.31
ATOM   2757  CG  GLN A 307     -18.850  -7.582  41.638  1.00  3.36
ATOM   2758  CD  GLN A 307     -19.762  -7.337  42.865  1.00  1.66
ATOM   2759  NE2 GLN A 307     -20.992  -7.804  42.793  1.00  3.99
ATOM   2760 HE21 GLN A 307     -21.248  -8.276  42.018  1.00  2.17
ATOM   2761 HE22 GLN A 307     -21.592  -7.645  43.502  1.00  3.02
ATOM   2762  OE1 GLN A 307     -19.372  -6.682  43.827  1.00  4.29
ATOM   2763  H   PHE A 308     -14.536  -8.183  42.081  1.00  2.72
ATOM   2764  N   PHE A 308     -14.338  -7.384  41.724  1.00  1.97
ATOM   2765  CA  PHE A 308     -13.144  -6.786  42.043  1.00  4.77
ATOM   2766  CB  PHE A 308     -12.536  -7.366  43.327  1.00  1.15
ATOM   2767  C   PHE A 308     -12.217  -6.824  40.871  1.00  1.34
ATOM   2768  O   PHE A 308     -11.583  -5.794  40.529  1.00  3.96
ATOM   2769  CG  PHE A 308     -13.277  -6.843  44.666  1.00  3.08
ATOM   2770  CD1 PHE A 308     -14.494  -6.180  44.589  1.00  2.12
ATOM   2771  CE1 PHE A 308     -15.167  -5.769  45.757  1.00  4.92
ATOM   2772  CZ  PHE A 308     -14.591  -5.967  46.983  1.00  1.75
ATOM   2773  CD2 PHE A 308     -12.693  -7.006  45.898  1.00  2.41
ATOM   2774  CE2 PHE A 308     -13.348  -6.569  47.072  1.00  0.77
ATOM   2775  H   LYS A 309     -12.718  -8.664  40.366  1.00  1.72
ATOM   2776  N   LYS A 309     -12.185  -7.939  40.146  1.00  2.53
ATOM   2777  CA  LYS A 309     -11.369  -7.987  39.009  1.00  1.74
ATOM   2778  CB  LYS A 309     -11.314  -9.299  38.461  1.00  1.88
ATOM   2779  C   LYS A 309     -11.787  -6.988  37.977  1.00  2.54
ATOM   2780  O   LYS A 309     -10.955  -6.291  37.449  1.00  1.04
ATOM   2781  CG  LYS A 309     -10.590 -10.286  39.306  1.00  1.57
ATOM   2782  CD  LYS A 309      -9.138  -9.924  39.421  1.00  1.07
ATOM   2783  CE  LYS A 309      -8.318 -11.029  40.097  1.00  0.28
ATOM   2784  NZ  LYS A 309      -8.719 -11.310  41.440  1.00  2.38
ATOM   2785  H   ASN A 310     -13.652  -7.244  38.268  1.00  3.98
ATOM   2786  N   ASN A 310     -13.066  -6.826  37.766  1.00  4.11
ATOM   2787  CA  ASN A 310     -13.534  -5.935  36.788  1.00  2.30
ATOM   2788  CB  ASN A 310     -15.055  -6.029  36.658  1.00  0.55
ATOM   2789  C   ASN A 310     -13.121  -4.511  37.161  1.00  4.38
ATOM   2790  O   ASN A 310     -12.631  -3.778  36.338  1.00  2.44
ATOM   2791  CG  ASN A 310     -15.529  -5.283  35.441  1.00  4.63
ATOM   2792  ND2 ASN A 310     -16.600  -4.519  35.578  1.00  3.77
ATOM   2793 HD21 ASN A 310     -17.025  -4.484  36.418  1.00  0.60
ATOM   2794 HD22 ASN A 310     -16.908  -4.014  34.843  1.00  3.21
ATOM   2795  OD1 ASN A 310     -14.892  -5.343  34.394  1.00  1.60
ATOM   2796  H   THR A 311     -13.460  -4.758  39.050  1.00  4.10
ATOM   2797  N   THR A 311     -13.224  -4.163  38.450  1.00  4.53
ATOM   2798  CA  THR A 311     -12.897  -2.858  38.898  1.00  4.42
ATOM   2799  CB  THR A 311     -13.142  -2.739  40.412  1.00  0.86
ATOM   2800  C   THR A 311     -11.435  -2.617  38.618  1.00  2.75
ATOM   2801  O   THR A 311     -11.061  -1.575  38.087  1.00  2.29
ATOM   2802  CG2 THR A 311     -12.741  -1.390  40.924  1.00  3.02
ATOM   2803  OG1 THR A 311     -14.541  -2.974  40.697  1.00  2.01
ATOM   2804  H   TYR A 312     -10.920  -4.411  39.139  1.00  3.06
ATOM   2805  N   TYR A 312     -10.596  -3.627  38.904  1.00  1.05
ATOM   2806  CA  TYR A 312      -9.182  -3.490  38.772  1.00  3.78
ATOM   2807  CB  TYR A 312      -8.463  -4.678  39.324  1.00  3.99
ATOM   2808  C   TYR A 312      -8.819  -3.293  37.300  1.00  2.53
ATOM   2809  O   TYR A 312      -7.836  -2.570  36.957  1.00  2.21
ATOM   2810  CG  TYR A 312      -8.740  -4.865  40.753  1.00  2.86
ATOM   2811  CD1 TYR A 312      -9.096  -3.781  41.570  1.00  3.37
ATOM   2812  CE1 TYR A 312      -9.423  -3.964  42.858  1.00  3.12
ATOM   2813  CZ  TYR A 312      -9.359  -5.202  43.390  1.00  4.32
ATOM   2814  CD2 TYR A 312      -8.592  -6.090  41.333  1.00  2.49
ATOM   2815  CE2 TYR A 312      -8.871  -6.277  42.630  1.00  1.96
ATOM   2816  OH  TYR A 312      -9.657  -5.384  44.693  1.00  0.71
ATOM   2817  H   SER A 313     -10.332  -4.297  36.712  1.00  1.84
ATOM   2818  N   SER A 313      -9.600  -3.868  36.435  1.00  2.81
ATOM   2819  CA  SER A 313      -9.364  -3.781  35.031  1.00  1.40
ATOM   2820  CB  SER A 313     -10.425  -4.582  34.296  1.00  4.13
ATOM   2821  C   SER A 313      -9.450  -2.351  34.595  1.00  3.09
ATOM   2822  O   SER A 313      -9.092  -2.034  33.493  1.00  1.63
ATOM   2823  OG  SER A 313     -10.364  -5.902  34.670  1.00  4.75
ATOM   2824  H   PHE A 314     -10.267  -1.784  36.329  1.00  4.90
ATOM   2825  N   PHE A 314      -9.993  -1.478  35.479  1.00  3.28
ATOM   2826  CA  PHE A 314     -10.163  -0.060  35.147  1.00  1.83
ATOM   2827  CB  PHE A 314     -11.542   0.490  35.519  1.00  2.65
ATOM   2828  C   PHE A 314      -9.101   0.911  35.741  1.00  4.77
ATOM   2829  O   PHE A 314      -9.317   2.118  35.709  1.00  3.94
ATOM   2830  CG  PHE A 314     -12.639  -0.125  34.801  1.00  3.38
ATOM   2831  CD1 PHE A 314     -13.568  -0.919  35.468  1.00  1.10
ATOM   2832  CE1 PHE A 314     -14.671  -1.438  34.788  1.00  0.83
ATOM   2833  CZ  PHE A 314     -14.856  -1.127  33.466  1.00  4.54
ATOM   2834  CD2 PHE A 314     -12.737  -0.001  33.443  1.00  1.12
ATOM   2835  CE2 PHE A 314     -13.834  -0.530  32.758  1.00  2.16
ATOM   2836  H   ARG A 315      -7.854  -0.496  36.329  1.00  1.02
ATOM   2837  N   ARG A 315      -8.030   0.441  36.315  1.00  4.12
ATOM   2838  CA  ARG A 315      -7.076   1.404  36.920  1.00  0.94
ATOM   2839  CB  ARG A 315      -6.642   2.429  35.895  1.00  4.25
ATOM   2840  C   ARG A 315      -7.687   2.179  37.982  1.00  0.27
ATOM   2841  O   ARG A 315      -7.609   3.427  37.968  1.00  1.21
ATOM   2842  CG  ARG A 315      -5.470   3.291  36.328  1.00  2.61
ATOM   2843  CD  ARG A 315      -5.002   4.255  35.215  1.00  2.29
ATOM   2844  NE  ARG A 315      -5.923   5.309  34.906  1.00  4.09
ATOM   2845  HE  ARG A 315      -6.730   5.360  35.400  1.00  0.66
ATOM   2846  CZ  ARG A 315      -5.693   6.229  33.981  1.00  0.03
ATOM   2847  NH1 ARG A 315      -4.618   6.179  33.244  1.00  0.45
ATOM   2848  NH2 ARG A 315      -6.549   7.261  33.828  1.00  2.76
ATOM   2849  H   VAL A 316      -8.211   0.617  38.978  1.00  0.79
ATOM   2850  N   VAL A 316      -8.232   1.555  38.939  1.00  4.35
ATOM   2851  CA  VAL A 316      -8.881   2.286  39.903  1.00  3.85
ATOM   2852  CB  VAL A 316     -10.082   1.523  40.460  1.00  0.51
ATOM   2853  C   VAL A 316      -7.893   2.611  40.996  1.00  1.82
ATOM   2854  O   VAL A 316      -7.462   1.747  41.814  1.00  1.20
ATOM   2855  CG1 VAL A 316     -10.703   2.272  41.545  1.00  4.65
ATOM   2856  CG2 VAL A 316     -11.071   1.307  39.392  1.00  4.18
ATOM   2857  H   ALA A 317      -7.940   4.444  40.459  1.00  1.72
ATOM   2858  N   ALA A 317      -7.548   3.847  41.040  1.00  4.75
ATOM   2859  CA  ALA A 317      -6.619   4.324  41.991  1.00  0.47
ATOM   2860  CB  ALA A 317      -6.241   5.739  41.613  1.00  4.53
ATOM   2861  C   ALA A 317      -7.232   4.289  43.368  1.00  3.30
ATOM   2862  O   ALA A 317      -6.610   3.953  44.337  1.00  3.85
ATOM   2863  H   ILE A 318      -8.925   4.941  42.646  1.00  1.62
ATOM   2864  N   ILE A 318      -8.473   4.692  43.433  1.00  1.60
ATOM   2865  CA  ILE A 318      -9.152   4.712  44.683  1.00  0.97
ATOM   2866  CB  ILE A 318      -9.477   6.116  45.047  1.00  2.07
ATOM   2867  C   ILE A 318     -10.383   3.876  44.621  1.00  1.42
ATOM   2868  O   ILE A 318     -11.253   4.136  43.799  1.00  0.16
ATOM   2869  CG1 ILE A 318      -8.201   6.922  45.169  1.00  3.95
ATOM   2870  CD1 ILE A 318      -8.434   8.393  45.261  1.00  1.19
ATOM   2871  CG2 ILE A 318     -10.280   6.154  46.350  1.00  3.03
ATOM   2872  H   PHE A 319      -9.814   2.746  46.167  1.00  3.55
ATOM   2873  N   PHE A 319     -10.488   2.871  45.509  1.00  4.23
ATOM   2874  CA  PHE A 319     -11.608   1.981  45.478  1.00  4.05
ATOM   2875  CB  PHE A 319     -11.245   0.674  44.747  1.00  4.38
ATOM   2876  C   PHE A 319     -12.239   1.814  46.808  1.00  2.82
ATOM   2877  O   PHE A 319     -11.645   1.300  47.766  1.00  0.55
ATOM   2878  CG  PHE A 319     -12.262  -0.474  44.733  1.00  4.74
ATOM   2879  CD1 PHE A 319     -13.494  -0.301  44.198  1.00  1.28
ATOM   2880  CE1 PHE A 319     -14.382  -1.368  44.111  1.00  1.60
ATOM   2881  CZ  PHE A 319     -13.978  -2.630  44.493  1.00  3.06
ATOM   2882  CD2 PHE A 319     -11.911  -1.724  45.198  1.00  4.43
ATOM   2883  CE2 PHE A 319     -12.795  -2.798  45.093  1.00  0.56
ATOM   2884  H   ASN A 320     -13.798   2.687  46.059  1.00  3.24
ATOM   2885  N   ASN A 320     -13.452   2.313  46.852  1.00  3.34
ATOM   2886  CA  ASN A 320     -14.287   2.354  48.015  1.00  3.47
ATOM   2887  CB  ASN A 320     -15.013   3.667  48.002  1.00  4.81
ATOM   2888  C   ASN A 320     -15.326   1.250  47.986  1.00  3.91
ATOM   2889  O   ASN A 320     -16.111   1.203  47.103  1.00  3.22
ATOM   2890  CG  ASN A 320     -14.106   4.813  48.040  1.00  4.49
ATOM   2891  ND2 ASN A 320     -14.273   5.739  47.065  1.00  2.29
ATOM   2892 HD21 ASN A 320     -14.959   5.611  46.435  1.00  4.08
ATOM   2893 HD22 ASN A 320     -13.693   6.483  47.026  1.00  2.54
ATOM   2894  OD1 ASN A 320     -13.212   4.867  48.853  1.00  4.43
ATOM   2895  H   VAL A 321     -14.711   0.490  49.675  1.00  1.45
ATOM   2896  N   VAL A 321     -15.356   0.421  49.002  1.00  3.58
ATOM   2897  CA  VAL A 321     -16.353  -0.629  49.076  1.00  2.42
ATOM   2898  CB  VAL A 321     -15.738  -2.002  49.194  1.00  2.53
ATOM   2899  C   VAL A 321     -17.346  -0.339  50.221  1.00  0.95
ATOM   2900  O   VAL A 321     -16.981  -0.161  51.321  1.00  2.89
ATOM   2901  CG1 VAL A 321     -16.815  -3.071  49.298  1.00  1.95
ATOM   2902  CG2 VAL A 321     -14.852  -2.275  47.996  1.00  1.27
ATOM   2903  H   TYR A 322     -18.780  -0.559  48.973  1.00  1.91
ATOM   2904  N   TYR A 322     -18.582  -0.322  49.868  1.00  4.85
ATOM   2905  CA  TYR A 322     -19.723   0.049  50.743  1.00  4.64
ATOM   2906  CB  TYR A 322     -20.841   0.511  49.856  1.00  3.41
ATOM   2907  C   TYR A 322     -20.177  -1.034  51.713  1.00  2.06
ATOM   2908  O   TYR A 322     -20.276  -2.177  51.340  1.00  3.03
ATOM   2909  CG  TYR A 322     -22.083   0.851  50.487  1.00  4.09
ATOM   2910  CD1 TYR A 322     -22.159   1.926  51.372  1.00  1.64
ATOM   2911  CE1 TYR A 322     -23.368   2.315  51.928  1.00  3.84
ATOM   2912  CZ  TYR A 322     -24.502   1.622  51.621  1.00  2.56
ATOM   2913  CD2 TYR A 322     -23.242   0.179  50.172  1.00  1.38
ATOM   2914  CE2 TYR A 322     -24.458   0.551  50.732  1.00  2.63
ATOM   2915  OH  TYR A 322     -25.680   2.019  52.123  1.00  3.80
ATOM   2916  H   MET A 323     -20.423   0.299  53.153  1.00  2.48
ATOM   2917  N   MET A 323     -20.480  -0.626  52.966  1.00  0.59
ATOM   2918  CA  MET A 323     -20.923  -1.546  54.062  1.00  1.69
ATOM   2919  CB  MET A 323     -22.336  -2.131  53.842  1.00  3.78
ATOM   2920  C   MET A 323     -19.929  -2.688  54.387  1.00  0.64
ATOM   2921  O   MET A 323     -20.241  -3.887  54.157  1.00  3.20
ATOM   2922  CG  MET A 323     -23.441  -1.103  53.723  1.00  1.72
ATOM   2923  SD  MET A 323     -25.018  -1.920  53.533  1.00  0.83
ATOM   2924  CE  MET A 323     -24.736  -2.716  51.956  1.00  4.23
ATOM   2925  H   ILE A 324     -18.473  -1.476  54.880  1.00  4.16
ATOM   2926  N   ILE A 324     -18.736  -2.380  54.830  1.00  3.40
ATOM   2927  CA  ILE A 324     -17.829  -3.439  55.276  1.00  4.75
ATOM   2928  CB  ILE A 324     -16.439  -2.944  55.564  1.00  3.51
ATOM   2929  C   ILE A 324     -18.443  -4.117  56.491  1.00  2.09
ATOM   2930  O   ILE A 324     -18.435  -5.353  56.600  1.00  1.79
ATOM   2931  CG1 ILE A 324     -15.919  -2.435  54.316  1.00  1.22
ATOM   2932  CD1 ILE A 324     -15.915  -3.462  53.203  1.00  0.20
ATOM   2933  CG2 ILE A 324     -15.541  -4.066  56.077  1.00  2.10
ATOM   2934  H   TYR A 325     -19.066  -2.357  57.186  1.00  0.42
ATOM   2935  N   TYR A 325     -19.030  -3.279  57.383  1.00  0.25
ATOM   2936  CA  TYR A 325     -19.607  -3.741  58.647  1.00  4.56
ATOM   2937  CB  TYR A 325     -19.085  -2.887  59.773  1.00  2.17
ATOM   2938  C   TYR A 325     -21.007  -3.591  58.677  1.00  2.09
ATOM   2939  O   TYR A 325     -21.548  -2.762  57.999  1.00  1.35
ATOM   2940  CG  TYR A 325     -17.721  -3.066  59.936  1.00  4.74
ATOM   2941  CD1 TYR A 325     -16.809  -2.271  59.285  1.00  2.44
ATOM   2942  CE1 TYR A 325     -15.512  -2.508  59.380  1.00  3.52
ATOM   2943  CZ  TYR A 325     -15.084  -3.561  60.121  1.00  2.40
ATOM   2944  CD2 TYR A 325     -17.263  -4.009  60.768  1.00  4.28
ATOM   2945  CE2 TYR A 325     -15.951  -4.258  60.875  1.00  2.79
ATOM   2946  OH  TYR A 325     -13.810  -3.828  60.189  1.00  3.47
ATOM   2947  H   GLY A 326     -21.210  -5.119  59.834  1.00  1.36
ATOM   2948  N   GLY A 326     -21.652  -4.407  59.426  1.00  2.46
ATOM   2949  CA  GLY A 326     -23.043  -4.245  59.611  1.00  1.93
ATOM   2950  C   GLY A 326     -23.224  -3.204  60.664  1.00  4.40
ATOM   2951  O   GLY A 326     -22.198  -2.643  61.142  1.00  1.85
ATOM   2952  H   GLY A 327     -25.172  -3.450  60.796  1.00  1.72
ATOM   2953  N   GLY A 327     -24.455  -2.941  61.101  1.00  3.81
ATOM   2954  CA  GLY A 327     -24.699  -1.824  62.094  1.00  4.39
ATOM   2955  C   GLY A 327     -26.194  -1.611  62.363  1.00  2.13
ATOM   2956  O   GLY A 327     -26.998  -2.382  61.880  1.00  4.52
ATOM   2957  H   THR A 328     -25.989   0.025  63.532  1.00  0.19
ATOM   2958  N   THR A 328     -26.601  -0.581  63.157  1.00  0.07
ATOM   2959  CA  THR A 328     -28.041  -0.462  63.450  1.00  0.44
ATOM   2960  CB  THR A 328     -28.448  -1.178  64.796  1.00  0.96
ATOM   2961  C   THR A 328     -28.563   0.943  63.472  1.00  3.57
ATOM   2962  O   THR A 328     -27.891   1.873  63.743  1.00  2.93
ATOM   2963  CG2 THR A 328     -27.848  -0.458  66.023  1.00  4.28
ATOM   2964  OG1 THR A 328     -29.876  -1.168  64.922  1.00  1.52
ATOM   2965  H   ASN A 329     -30.326   0.261  63.172  1.00  1.34
ATOM   2966  N   ASN A 329     -29.819   1.047  63.277  1.00  0.04
ATOM   2967  CA  ASN A 329     -30.519   2.355  63.180  1.00  3.98
ATOM   2968  CB  ASN A 329     -31.759   2.230  62.314  1.00  1.24
ATOM   2969  C   ASN A 329     -30.872   2.848  64.536  1.00  4.87
ATOM   2970  O   ASN A 329     -31.944   3.367  64.751  1.00  3.84
ATOM   2971  CG  ASN A 329     -32.984   1.639  63.006  1.00  4.43
ATOM   2972  ND2 ASN A 329     -34.153   1.859  62.418  1.00  0.65
ATOM   2973 HD21 ASN A 329     -34.170   2.369  61.628  1.00  3.76
ATOM   2974 HD22 ASN A 329     -34.939   1.524  62.812  1.00  0.37
ATOM   2975  OD1 ASN A 329     -32.893   1.024  64.071  1.00  2.45
ATOM   2976  H   TRP A 330     -29.014   2.570  65.112  1.00  2.44
ATOM   2977  N   TRP A 330     -29.925   2.761  65.418  1.00  4.08
ATOM   2978  CA  TRP A 330     -30.110   3.020  66.814  1.00  3.51
ATOM   2979  CB  TRP A 330     -28.682   3.154  67.480  1.00  0.05
ATOM   2980  C   TRP A 330     -30.868   4.222  67.102  1.00  4.45
ATOM   2981  O   TRP A 330     -31.886   4.133  67.887  1.00  4.81
ATOM   2982  CG  TRP A 330     -27.947   4.458  67.164  1.00  1.04
ATOM   2983  CD1 TRP A 330     -27.185   4.685  66.104  1.00  3.13
ATOM   2984  NE1 TRP A 330     -26.728   6.042  66.117  1.00  0.01
ATOM   2985  HE1 TRP A 330     -26.182   6.441  65.449  1.00  2.41
ATOM   2986  CD2 TRP A 330     -27.855   5.664  67.994  1.00  3.60
ATOM   2987  CE2 TRP A 330     -27.176   6.643  67.227  1.00  0.80
ATOM   2988  CE3 TRP A 330     -28.355   6.018  69.243  1.00  2.97
ATOM   2989  CZ3 TRP A 330     -28.239   7.358  69.660  1.00  0.33
ATOM   2990  CH2 TRP A 330     -27.650   8.312  68.844  1.00  2.91
ATOM   2991  CZ2 TRP A 330     -27.146   7.984  67.596  1.00  3.29
ATOM   2992  H   GLY A 331     -29.842   5.313  65.933  1.00  1.77
ATOM   2993  N   GLY A 331     -30.519   5.289  66.569  1.00  1.90
ATOM   2994  CA  GLY A 331     -31.226   6.496  66.936  1.00  1.34
ATOM   2995  C   GLY A 331     -32.523   6.669  66.129  1.00  1.57
ATOM   2996  O   GLY A 331     -32.875   7.745  65.810  1.00  1.41
ATOM   2997  H   ASN A 332     -33.011   4.735  66.180  1.00  4.41
ATOM   2998  N   ASN A 332     -33.257   5.580  65.833  1.00  0.86
ATOM   2999  CA  ASN A 332     -34.428   5.703  64.959  1.00  4.07
ATOM   3000  CB  ASN A 332     -35.596   6.610  65.643  1.00  1.53
ATOM   3001  C   ASN A 332     -33.973   6.364  63.642  1.00  2.19
ATOM   3002  O   ASN A 332     -34.644   7.263  63.106  1.00  4.83
ATOM   3003  CG  ASN A 332     -36.204   6.006  66.888  1.00  0.71
ATOM   3004  ND2 ASN A 332     -36.260   6.785  67.968  1.00  4.89
ATOM   3005 HD21 ASN A 332     -35.909   7.656  67.914  1.00  1.81
ATOM   3006 HD22 ASN A 332     -36.655   6.454  68.760  1.00  1.99
ATOM   3007  OD1 ASN A 332     -36.572   4.829  66.900  1.00  4.78
ATOM   3008  H   LEU A 333     -32.363   5.200  63.613  1.00  3.60
ATOM   3009  N   LEU A 333     -32.780   5.924  63.168  1.00  1.46
ATOM   3010  CA  LEU A 333     -32.103   6.490  61.976  1.00  1.80
ATOM   3011  CB  LEU A 333     -30.577   6.468  62.177  1.00  0.98
ATOM   3012  C   LEU A 333     -32.445   5.785  60.706  1.00  2.73
ATOM   3013  O   LEU A 333     -31.832   6.063  59.696  1.00  0.01
ATOM   3014  CG  LEU A 333     -30.014   7.334  63.282  1.00  1.34
ATOM   3015  CD1 LEU A 333     -28.547   7.067  63.427  1.00  3.54
ATOM   3016  CD2 LEU A 333     -30.243   8.765  62.968  1.00  4.48
ATOM   3017  H   GLY A 334     -33.840   4.626  61.505  1.00  2.28
ATOM   3018  N   GLY A 334     -33.366   4.819  60.725  1.00  3.44
ATOM   3019  CA  GLY A 334     -33.634   4.078  59.491  1.00  0.25
ATOM   3020  C   GLY A 334     -34.520   4.815  58.523  1.00  4.40
ATOM   3021  O   GLY A 334     -35.031   5.852  58.841  1.00  4.04
ATOM   3022  H   TYR A 335     -34.428   3.379  57.220  1.00  2.24
ATOM   3023  N   TYR A 335     -34.767   4.244  57.389  1.00  4.11
ATOM   3024  CA  TYR A 335     -35.527   4.916  56.361  1.00  2.94
ATOM   3025  CB  TYR A 335     -34.777   4.844  55.043  1.00  4.87
ATOM   3026  C   TYR A 335     -36.902   4.306  56.278  1.00  2.88
ATOM   3027  O   TYR A 335     -37.031   3.173  56.511  1.00  4.82
ATOM   3028  CG  TYR A 335     -34.299   3.437  54.618  1.00  0.42
ATOM   3029  CD1 TYR A 335     -35.102   2.631  53.822  1.00  0.76
ATOM   3030  CE1 TYR A 335     -34.648   1.354  53.372  1.00  0.16
ATOM   3031  CZ  TYR A 335     -33.366   0.873  53.790  1.00  2.14
ATOM   3032  CD2 TYR A 335     -33.001   2.927  55.023  1.00  2.03
ATOM   3033  CE2 TYR A 335     -32.541   1.663  54.578  1.00  1.53
ATOM   3034  OH  TYR A 335     -32.903  -0.380  53.326  1.00  3.96
ATOM   3035  H   HIS A 336     -37.700   5.898  55.499  1.00  4.28
ATOM   3036  N   HIS A 336     -37.892   5.044  55.858  1.00  1.55
ATOM   3037  CA  HIS A 336     -39.291   4.557  55.897  1.00  4.60
ATOM   3038  CB  HIS A 336     -40.207   5.387  55.067  1.00  1.21
ATOM   3039  C   HIS A 336     -39.504   3.031  55.518  1.00  4.81
ATOM   3040  O   HIS A 336     -40.411   2.392  56.105  1.00  1.79
ATOM   3041  CG  HIS A 336     -40.615   6.632  55.741  1.00  1.79
ATOM   3042  ND1 HIS A 336     -40.973   6.651  57.043  1.00  1.35
ATOM   3043  HD1 HIS A 336     -40.960   5.910  57.641  1.00  4.17
ATOM   3044  CE1 HIS A 336     -41.234   7.886  57.387  1.00  1.00
ATOM   3045  NE2 HIS A 336     -41.403   8.566  56.303  1.00  4.20
ATOM   3046  HE2 HIS A 336     -41.794   9.422  56.260  1.00  0.97
ATOM   3047  CD2 HIS A 336     -41.076   7.768  55.232  1.00  2.16
ATOM   3048  H   GLY A 337     -38.219   3.012  54.058  1.00  4.07
ATOM   3049  N   GLY A 337     -38.819   2.499  54.552  1.00  3.20
ATOM   3050  CA  GLY A 337     -38.974   1.054  54.245  1.00  2.43
ATOM   3051  C   GLY A 337     -37.908   0.071  54.813  1.00  0.29
ATOM   3052  O   GLY A 337     -38.016  -1.057  54.579  1.00  4.90
ATOM   3053  H   GLY A 338     -36.951   1.398  55.954  1.00  3.95
ATOM   3054  N   GLY A 338     -36.918   0.529  55.608  1.00  4.64
ATOM   3055  CA  GLY A 338     -35.805  -0.403  56.012  1.00  1.36
ATOM   3056  C   GLY A 338     -36.042  -1.168  57.239  1.00  1.54
ATOM   3057  O   GLY A 338     -36.948  -1.003  57.830  1.00  2.39
ATOM   3058  H   TYR A 339     -34.309  -2.075  57.047  1.00  4.23
ATOM   3059  N   TYR A 339     -35.056  -1.987  57.618  1.00  2.50
ATOM   3060  CA  TYR A 339     -35.066  -2.801  58.894  1.00  2.75
ATOM   3061  CB  TYR A 339     -34.591  -4.227  58.688  1.00  0.84
ATOM   3062  C   TYR A 339     -34.143  -2.231  59.872  1.00  1.51
ATOM   3063  O   TYR A 339     -33.349  -1.472  59.532  1.00  0.70
ATOM   3064  CG  TYR A 339     -35.551  -5.203  58.086  1.00  0.77
ATOM   3065  CD1 TYR A 339     -35.233  -5.960  56.954  1.00  0.82
ATOM   3066  CE1 TYR A 339     -36.115  -6.934  56.473  1.00  1.05
ATOM   3067  CZ  TYR A 339     -37.284  -7.170  57.151  1.00  4.90
ATOM   3068  CD2 TYR A 339     -36.798  -5.341  58.626  1.00  0.69
ATOM   3069  CE2 TYR A 339     -37.686  -6.313  58.155  1.00  0.67
ATOM   3070  OH  TYR A 339     -38.165  -8.095  56.670  1.00  0.24
ATOM   3071  H   THR A 340     -34.960  -3.193  61.408  1.00  4.63
ATOM   3072  N   THR A 340     -34.279  -2.599  61.159  1.00  0.22
ATOM   3073  CA  THR A 340     -33.363  -2.046  62.197  1.00  3.04
ATOM   3074  CB  THR A 340     -33.800  -2.471  63.595  1.00  4.06
ATOM   3075  C   THR A 340     -31.901  -2.436  61.922  1.00  4.98
ATOM   3076  O   THR A 340     -30.954  -1.570  61.981  1.00  1.85
ATOM   3077  CG2 THR A 340     -32.801  -2.117  64.637  1.00  3.16
ATOM   3078  OG1 THR A 340     -35.064  -1.860  63.903  1.00  0.99
ATOM   3079  H   SER A 341     -32.423  -4.294  61.554  1.00  3.40
ATOM   3080  N   SER A 341     -31.708  -3.692  61.575  1.00  2.33
ATOM   3081  CA  SER A 341     -30.408  -4.153  61.202  1.00  4.18
ATOM   3082  CB  SER A 341     -30.301  -5.667  61.283  1.00  4.11
ATOM   3083  C   SER A 341     -30.013  -3.711  59.825  1.00  4.77
ATOM   3084  O   SER A 341     -30.850  -3.645  58.924  1.00  4.87
ATOM   3085  OG  SER A 341     -29.037  -6.076  60.718  1.00  3.09
ATOM   3086  H   TYR A 342     -28.175  -3.331  60.431  1.00  1.88
ATOM   3087  N   TYR A 342     -28.735  -3.360  59.674  1.00  1.80
ATOM   3088  CA  TYR A 342     -28.168  -3.021  58.359  1.00  4.89
ATOM   3089  CB  TYR A 342     -27.731  -1.634  58.237  1.00  1.15
ATOM   3090  C   TYR A 342     -27.105  -3.934  57.924  1.00  2.98
ATOM   3091  O   TYR A 342     -26.242  -3.531  57.085  1.00  4.36
ATOM   3092  CG  TYR A 342     -28.813  -0.647  58.483  1.00  3.06
ATOM   3093  CD1 TYR A 342     -28.825   0.055  59.625  1.00  4.37
ATOM   3094  CE1 TYR A 342     -29.812   0.932  59.894  1.00  4.53
ATOM   3095  CZ  TYR A 342     -30.810   1.129  58.978  1.00  0.43
ATOM   3096  CD2 TYR A 342     -29.862  -0.453  57.571  1.00  0.68
ATOM   3097  CE2 TYR A 342     -30.849   0.403  57.835  1.00  4.72
ATOM   3098  OH  TYR A 342     -31.748   2.008  59.220  1.00  0.42
ATOM   3099  H   ASP A 343     -27.662  -5.367  59.151  1.00  0.30
ATOM   3100  N   ASP A 343     -27.058  -5.121  58.469  1.00  4.09
ATOM   3101  CA  ASP A 343     -26.099  -6.045  57.986  1.00  0.46
ATOM   3102  CB  ASP A 343     -25.891  -7.110  59.022  1.00  2.74
ATOM   3103  C   ASP A 343     -26.638  -6.682  56.767  1.00  0.39
ATOM   3104  O   ASP A 343     -27.124  -7.776  56.804  1.00  0.73
ATOM   3105  CG  ASP A 343     -24.826  -8.095  58.673  1.00  1.41
ATOM   3106  OD1 ASP A 343     -24.257  -8.029  57.518  1.00  1.56
ATOM   3107  OD2 ASP A 343     -24.547  -8.981  59.532  1.00  4.87
ATOM   3108  H   TYR A 344     -26.065  -5.191  55.623  1.00  1.66
ATOM   3109  N   TYR A 344     -26.472  -6.038  55.633  1.00  3.28
ATOM   3110  CA  TYR A 344     -26.946  -6.610  54.432  1.00  3.53
ATOM   3111  CB  TYR A 344     -27.440  -5.595  53.424  1.00  2.66
ATOM   3112  C   TYR A 344     -25.914  -7.566  53.823  1.00  0.45
ATOM   3113  O   TYR A 344     -25.567  -7.467  52.629  1.00  1.13
ATOM   3114  CG  TYR A 344     -28.505  -4.608  53.973  1.00  4.17
ATOM   3115  CD1 TYR A 344     -28.238  -3.261  54.108  1.00  1.55
ATOM   3116  CE1 TYR A 344     -29.243  -2.362  54.533  1.00  3.26
ATOM   3117  CZ  TYR A 344     -30.530  -2.844  54.787  1.00  3.54
ATOM   3118  CD2 TYR A 344     -29.781  -5.086  54.406  1.00  1.69
ATOM   3119  CE2 TYR A 344     -30.767  -4.204  54.839  1.00  2.64
ATOM   3120  OH  TYR A 344     -31.523  -1.966  55.159  1.00  4.78
ATOM   3121  H   GLY A 345     -25.849  -8.754  55.472  1.00  2.27
ATOM   3122  N   GLY A 345     -25.457  -8.576  54.614  1.00  4.92
ATOM   3123  CA  GLY A 345     -24.460  -9.404  54.110  1.00  1.52
ATOM   3124  C   GLY A 345     -23.112  -8.782  54.235  1.00  0.12
ATOM   3125  O   GLY A 345     -22.187  -9.207  53.616  1.00  3.18
ATOM   3126  H   ALA A 346     -23.705  -7.540  55.612  1.00  2.13
ATOM   3127  N   ALA A 346     -22.985  -7.779  55.066  1.00  2.22
ATOM   3128  CA  ALA A 346     -21.724  -7.046  55.176  1.00  2.68
ATOM   3129  CB  ALA A 346     -21.801  -6.008  56.296  1.00  1.71
ATOM   3130  C   ALA A 346     -20.614  -8.016  55.477  1.00  2.16
ATOM   3131  O   ALA A 346     -20.825  -9.010  56.188  1.00  2.04
ATOM   3132  H   SER A 347     -19.239  -6.879  54.587  1.00  3.48
ATOM   3133  N   SER A 347     -19.386  -7.709  54.993  1.00  0.27
ATOM   3134  CA  SER A 347     -18.272  -8.641  55.112  1.00  3.95
ATOM   3135  CB  SER A 347     -17.050  -8.062  54.407  1.00  2.34
ATOM   3136  C   SER A 347     -17.922  -8.956  56.562  1.00  3.30
ATOM   3137  O   SER A 347     -17.325 -10.015  56.843  1.00  2.55
ATOM   3138  OG  SER A 347     -16.582  -6.944  55.088  1.00  4.58
ATOM   3139  H   ILE A 348     -18.540  -7.212  57.181  1.00  3.94
ATOM   3140  N   ILE A 348     -18.231  -8.056  57.456  1.00  3.50
ATOM   3141  CA  ILE A 348     -18.081  -8.318  58.828  1.00  3.70
ATOM   3142  CB  ILE A 348     -17.050  -7.475  59.433  1.00  1.24
ATOM   3143  C   ILE A 348     -19.421  -8.091  59.373  1.00  2.77
ATOM   3144  O   ILE A 348     -20.006  -7.013  59.150  1.00  0.94
ATOM   3145  CG1 ILE A 348     -15.704  -7.797  58.749  1.00  1.71
ATOM   3146  CD1 ILE A 348     -14.583  -6.869  59.073  1.00  1.59
ATOM   3147  CG2 ILE A 348     -16.982  -7.736  60.938  1.00  2.52
ATOM   3148  H   THR A 349     -19.502  -9.852  60.193  1.00  0.30
ATOM   3149  N   THR A 349     -19.977  -9.063  60.015  1.00  3.82
ATOM   3150  CA  THR A 349     -21.327  -8.945  60.450  1.00  2.91
ATOM   3151  CB  THR A 349     -21.927 -10.290  60.965  1.00  2.72
ATOM   3152  C   THR A 349     -21.548  -7.864  61.483  1.00  3.09
ATOM   3153  O   THR A 349     -20.611  -7.327  62.080  1.00  4.30
ATOM   3154  CG2 THR A 349     -21.063 -10.924  62.020  1.00  1.04
ATOM   3155  OG1 THR A 349     -23.204 -10.050  61.548  1.00  4.59
ATOM   3156  H   GLU A 350     -23.504  -8.006  61.219  1.00  4.62
ATOM   3157  N   GLU A 350     -22.837  -7.576  61.732  1.00  0.86
ATOM   3158  CA  GLU A 350     -23.253  -6.630  62.758  1.00  2.79
ATOM   3159  CB  GLU A 350     -24.742  -6.419  62.748  1.00  1.25
ATOM   3160  C   GLU A 350     -22.768  -7.178  64.163  1.00  0.79
ATOM   3161  O   GLU A 350     -22.526  -6.407  65.117  1.00  4.89
ATOM   3162  CG  GLU A 350     -25.186  -5.367  63.738  1.00  3.89
ATOM   3163  CD  GLU A 350     -26.655  -5.160  63.754  1.00  2.74
ATOM   3164  OE1 GLU A 350     -27.404  -5.985  63.124  1.00  3.57
ATOM   3165  OE2 GLU A 350     -27.090  -4.228  64.403  1.00  1.30
ATOM   3166  H   ASP A 351     -22.929  -9.039  63.532  1.00  1.50
ATOM   3167  N   ASP A 351     -22.686  -8.512  64.274  1.00  0.21
ATOM   3168  CA  ASP A 351     -22.214  -9.203  65.502  1.00  3.40
ATOM   3169  CB  ASP A 351     -22.632 -10.734  65.424  1.00  4.52
ATOM   3170  C   ASP A 351     -20.617  -9.112  65.605  1.00  3.18
ATOM   3171  O   ASP A 351     -19.998  -9.802  66.406  1.00  2.83
ATOM   3172  CG  ASP A 351     -24.144 -11.031  65.622  1.00  0.53
ATOM   3173  OD1 ASP A 351     -24.848 -10.210  66.231  1.00  1.81
ATOM   3174  OD2 ASP A 351     -24.622 -12.086  65.133  1.00  3.08
ATOM   3175  H   ARG A 352     -20.535  -7.860  64.060  1.00  3.89
ATOM   3176  N   ARG A 352     -20.001  -8.292  64.719  1.00  4.81
ATOM   3177  CA  ARG A 352     -18.520  -8.048  64.714  1.00  4.98
ATOM   3178  CB  ARG A 352     -18.103  -7.412  66.065  1.00  1.49
ATOM   3179  C   ARG A 352     -17.821  -9.355  64.582  1.00  0.98
ATOM   3180  O   ARG A 352     -17.017  -9.745  65.452  1.00  1.47
ATOM   3181  CG  ARG A 352     -17.978  -5.901  66.013  1.00  2.75
ATOM   3182  CD  ARG A 352     -19.384  -5.280  65.801  1.00  2.61
ATOM   3183  NE  ARG A 352     -19.378  -3.821  65.794  1.00  0.11
ATOM   3184  HE  ARG A 352     -18.553  -3.383  65.973  1.00  1.29
ATOM   3185  CZ  ARG A 352     -20.486  -3.031  65.579  1.00  4.21
ATOM   3186  NH1 ARG A 352     -21.696  -3.593  65.269  1.00  1.71
ATOM   3187  NH2 ARG A 352     -20.400  -1.724  65.728  1.00  2.44
ATOM   3188  H   GLN A 353     -18.812  -9.747  62.966  1.00  3.76
ATOM   3189  N   GLN A 353     -18.150 -10.068  63.540  1.00  2.07
ATOM   3190  CA  GLN A 353     -17.503 -11.365  63.242  1.00  0.45
ATOM   3191  CB  GLN A 353     -18.413 -12.568  63.665  1.00  0.75
ATOM   3192  C   GLN A 353     -17.118 -11.522  61.706  1.00  1.75
ATOM   3193  O   GLN A 353     -17.887 -11.099  60.792  1.00  3.66
ATOM   3194  CG  GLN A 353     -18.645 -12.732  65.197  1.00  0.24
ATOM   3195  CD  GLN A 353     -19.515 -13.964  65.525  1.00  1.78
ATOM   3196  NE2 GLN A 353     -20.672 -13.736  66.180  1.00  2.42
ATOM   3197 HE21 GLN A 353     -20.888 -12.848  66.412  1.00  1.38
ATOM   3198 HE22 GLN A 353     -21.224 -14.460  66.412  1.00  4.40
ATOM   3199  OE1 GLN A 353     -19.184 -15.098  65.157  1.00  1.30
ATOM   3200  H   VAL A 354     -15.535 -12.567  62.181  1.00  4.36
ATOM   3201  N   VAL A 354     -16.000 -12.188  61.459  1.00  4.88
ATOM   3202  CA  VAL A 354     -15.461 -12.365  60.109  1.00  0.54
ATOM   3203  CB  VAL A 354     -13.949 -12.093  60.055  1.00  1.40
ATOM   3204  C   VAL A 354     -15.712 -13.808  59.619  1.00  2.42
ATOM   3205  O   VAL A 354     -14.780 -14.436  59.085  1.00  4.29
ATOM   3206  CG1 VAL A 354     -13.604 -10.718  60.657  1.00  3.76
ATOM   3207  CG2 VAL A 354     -13.198 -13.189  60.776  1.00  4.19
ATOM   3208  H   TRP A 355     -17.540 -13.830  60.289  1.00  4.34
ATOM   3209  N   TRP A 355     -16.860 -14.335  59.861  1.00  3.37
ATOM   3210  CA  TRP A 355     -17.143 -15.714  59.458  1.00  2.00
ATOM   3211  CB  TRP A 355     -18.287 -16.302  60.285  1.00  4.01
ATOM   3212  C   TRP A 355     -17.450 -15.840  57.990  1.00  4.96
ATOM   3213  O   TRP A 355     -17.563 -16.953  57.487  1.00  2.06
ATOM   3214  CG  TRP A 355     -19.519 -15.520  60.239  1.00  2.51
ATOM   3215  CD1 TRP A 355     -19.863 -14.522  61.076  1.00  3.83
ATOM   3216  NE1 TRP A 355     -21.086 -14.061  60.764  1.00  1.44
ATOM   3217  HE1 TRP A 355     -21.546 -13.371  61.231  1.00  3.66
ATOM   3218  CD2 TRP A 355     -20.597 -15.699  59.372  1.00  0.61
ATOM   3219  CE2 TRP A 355     -21.580 -14.788  59.752  1.00  4.00
ATOM   3220  CE3 TRP A 355     -20.895 -16.638  58.382  1.00  0.07
ATOM   3221  CZ3 TRP A 355     -22.091 -16.619  57.829  1.00  3.64
ATOM   3222  CH2 TRP A 355     -23.056 -15.717  58.245  1.00  4.22
ATOM   3223  CZ2 TRP A 355     -22.810 -14.812  59.232  1.00  2.83
ATOM   3224  H   ARG A 356     -17.553 -13.870  57.684  1.00  1.79
ATOM   3225  N   ARG A 356     -17.656 -14.728  57.283  1.00  4.03
ATOM   3226  CA  ARG A 356     -18.085 -14.849  55.872  1.00  2.70
ATOM   3227  CB  ARG A 356     -19.087 -13.756  55.434  1.00  2.43
ATOM   3228  C   ARG A 356     -16.886 -14.966  54.860  1.00  1.75
ATOM   3229  O   ARG A 356     -15.847 -14.390  55.047  1.00  1.62
ATOM   3230  CG  ARG A 356     -20.453 -13.755  56.137  1.00  2.57
ATOM   3231  CD  ARG A 356     -21.400 -12.709  55.451  1.00  3.81
ATOM   3232  NE  ARG A 356     -22.681 -12.521  56.147  1.00  2.52
ATOM   3233  HE  ARG A 356     -22.736 -11.787  56.752  1.00  4.37
ATOM   3234  CZ  ARG A 356     -23.787 -13.289  56.021  1.00  2.63
ATOM   3235  NH1 ARG A 356     -23.789 -14.398  55.273  1.00  1.74
ATOM   3236  NH2 ARG A 356     -24.924 -12.913  56.602  1.00  2.14
ATOM   3237  H   GLU A 357     -17.997 -16.054  53.683  1.00  1.54
ATOM   3238  N   GLU A 357     -17.127 -15.695  53.791  1.00  4.57
ATOM   3239  CA  GLU A 357     -16.139 -15.993  52.772  1.00  4.03
ATOM   3240  CB  GLU A 357     -16.725 -17.003  51.854  1.00  4.30
ATOM   3241  C   GLU A 357     -15.771 -14.740  51.980  1.00  4.41
ATOM   3242  O   GLU A 357     -14.627 -14.571  51.525  1.00  2.68
ATOM   3243  CG  GLU A 357     -18.083 -16.575  51.329  1.00  2.26
ATOM   3244  CD  GLU A 357     -18.696 -17.525  50.368  1.00  0.37
ATOM   3245  OE1 GLU A 357     -18.738 -18.769  50.645  1.00  0.37
ATOM   3246  OE2 GLU A 357     -19.065 -17.057  49.333  1.00  2.36
ATOM   3247  H   LYS A 358     -17.572 -14.005  52.243  1.00  1.97
ATOM   3248  N   LYS A 358     -16.709 -13.829  51.883  1.00  1.06
ATOM   3249  CA  LYS A 358     -16.464 -12.581  51.243  1.00  3.34
ATOM   3250  CB  LYS A 358     -17.731 -11.740  51.102  1.00  0.82
ATOM   3251  C   LYS A 358     -15.360 -11.846  51.972  1.00  0.53
ATOM   3252  O   LYS A 358     -14.445 -11.338  51.361  1.00  1.96
ATOM   3253  CG  LYS A 358     -17.485 -10.276  50.749  1.00  0.28
ATOM   3254  CD  LYS A 358     -18.782  -9.592  50.478  1.00  0.82
ATOM   3255  CE  LYS A 358     -19.607  -9.528  51.681  1.00  4.00
ATOM   3256  NZ  LYS A 358     -20.885  -8.915  51.396  1.00  2.83
ATOM   3257  H   TYR A 359     -16.074 -12.326  53.735  1.00  4.91
ATOM   3258  N   TYR A 359     -15.377 -11.878  53.282  1.00  2.32
ATOM   3259  CA  TYR A 359     -14.325 -11.245  54.042  1.00  2.45
ATOM   3260  CB  TYR A 359     -14.464 -11.657  55.502  1.00  4.54
ATOM   3261  C   TYR A 359     -12.985 -11.698  53.572  1.00  0.88
ATOM   3262  O   TYR A 359     -12.121 -10.863  53.225  1.00  4.66
ATOM   3263  CG  TYR A 359     -13.258 -11.294  56.425  1.00  2.94
ATOM   3264  CD1 TYR A 359     -13.072 -10.016  56.926  1.00  2.49
ATOM   3265  CE1 TYR A 359     -11.947  -9.707  57.717  1.00  4.88
ATOM   3266  CZ  TYR A 359     -10.969 -10.697  57.944  1.00  1.39
ATOM   3267  CD2 TYR A 359     -12.321 -12.290  56.779  1.00  3.01
ATOM   3268  CE2 TYR A 359     -11.195 -11.984  57.568  1.00  0.93
ATOM   3269  OH  TYR A 359      -9.875 -10.403  58.698  1.00  2.73
ATOM   3270  H   SER A 360     -13.508 -13.592  53.578  1.00  2.89
ATOM   3271  N   SER A 360     -12.805 -13.022  53.464  1.00  0.91
ATOM   3272  CA  SER A 360     -11.535 -13.562  53.120  1.00  3.95
ATOM   3273  CB  SER A 360     -11.565 -15.074  53.287  1.00  4.76
ATOM   3274  C   SER A 360     -11.154 -13.182  51.740  1.00  2.08
ATOM   3275  O   SER A 360      -9.972 -12.808  51.457  1.00  4.65
ATOM   3276  OG  SER A 360     -11.735 -15.403  54.687  1.00  0.90
ATOM   3277  H   GLU A 361     -12.974 -13.344  51.099  1.00  1.08
ATOM   3278  N   GLU A 361     -12.103 -13.179  50.853  1.00  2.68
ATOM   3279  CA  GLU A 361     -11.805 -12.864  49.495  1.00  3.89
ATOM   3280  CB  GLU A 361     -13.009 -13.138  48.632  1.00  4.44
ATOM   3281  C   GLU A 361     -11.341 -11.373  49.391  1.00  2.60
ATOM   3282  O   GLU A 361     -10.312 -11.041  48.753  1.00  0.66
ATOM   3283  CG  GLU A 361     -12.784 -12.810  47.168  1.00  1.17
ATOM   3284  CD  GLU A 361     -11.744 -13.719  46.391  1.00  3.48
ATOM   3285  OE1 GLU A 361     -11.467 -14.822  46.807  1.00  2.20
ATOM   3286  OE2 GLU A 361     -11.233 -13.271  45.375  1.00  1.90
ATOM   3287  H   MET A 362     -12.707 -10.794  50.659  1.00  2.78
ATOM   3288  N   MET A 362     -12.032 -10.501  50.108  1.00  0.82
ATOM   3289  CA  MET A 362     -11.726  -9.138  50.086  1.00  3.01
ATOM   3290  CB  MET A 362     -12.706  -8.379  50.872  1.00  2.69
ATOM   3291  C   MET A 362     -10.412  -8.911  50.656  1.00  1.04
ATOM   3292  O   MET A 362      -9.631  -8.174  50.130  1.00  2.52
ATOM   3293  CG  MET A 362     -14.079  -8.292  50.252  1.00  0.13
ATOM   3294  SD  MET A 362     -15.152  -7.311  51.252  1.00  1.40
ATOM   3295  CE  MET A 362     -14.345  -5.737  51.046  1.00  2.29
ATOM   3296  H   LYS A 363     -10.754 -10.237  52.024  1.00  0.14
ATOM   3297  N   LYS A 363     -10.120  -9.612  51.685  1.00  3.99
ATOM   3298  CA  LYS A 363      -8.885  -9.459  52.345  1.00  3.80
ATOM   3299  CB  LYS A 363      -8.862 -10.369  53.617  1.00  0.57
ATOM   3300  C   LYS A 363      -7.764  -9.800  51.354  1.00  3.56
ATOM   3301  O   LYS A 363      -6.834  -9.040  51.218  1.00  4.12
ATOM   3302  CG  LYS A 363      -7.664 -10.237  54.513  1.00  3.02
ATOM   3303  CD  LYS A 363      -7.816 -11.158  55.772  1.00  2.87
ATOM   3304  CE  LYS A 363      -7.694 -12.648  55.378  1.00  2.25
ATOM   3305  NZ  LYS A 363      -7.828 -13.610  56.525  1.00  3.98
ATOM   3306  H   LEU A 364      -8.658 -11.420  50.548  1.00  1.85
ATOM   3307  N   LEU A 364      -7.898 -10.915  50.533  1.00  0.60
ATOM   3308  CA  LEU A 364      -6.816 -11.260  49.612  1.00  1.74
ATOM   3309  CB  LEU A 364      -7.196 -12.465  48.716  1.00  1.52
ATOM   3310  C   LEU A 364      -6.626 -10.179  48.664  1.00  4.42
ATOM   3311  O   LEU A 364      -5.470  -9.750  48.391  1.00  3.87
ATOM   3312  CG  LEU A 364      -7.367 -13.844  49.308  1.00  2.90
ATOM   3313  CD1 LEU A 364      -7.804 -14.792  48.215  1.00  2.04
ATOM   3314  CD2 LEU A 364      -6.103 -14.342  49.907  1.00  1.72
ATOM   3315  H   GLU A 365      -8.515  -9.894  48.557  1.00  3.81
ATOM   3316  N   GLU A 365      -7.699  -9.656  48.204  1.00  0.93
ATOM   3317  CA  GLU A 365      -7.644  -8.675  47.184  1.00  2.20
ATOM   3318  CB  GLU A 365      -9.050  -8.416  46.559  1.00  3.96
ATOM   3319  C   GLU A 365      -6.992  -7.401  47.704  1.00  1.97
ATOM   3320  O   GLU A 365      -6.200  -6.748  46.973  1.00  3.61
ATOM   3321  CG  GLU A 365      -9.666  -9.698  45.848  1.00  3.68
ATOM   3322  CD  GLU A 365      -8.896 -10.244  44.609  1.00  0.84
ATOM   3323  OE1 GLU A 365      -8.219  -9.465  43.891  1.00  4.42
ATOM   3324  OE2 GLU A 365      -8.944 -11.477  44.387  1.00  1.05
ATOM   3325  H   ALA A 366      -7.772  -7.587  49.506  1.00  4.54
ATOM   3326  N   ALA A 366      -7.245  -7.058  48.995  1.00  2.10
ATOM   3327  CA  ALA A 366      -6.633  -5.869  49.601  1.00  2.95
ATOM   3328  CB  ALA A 366      -7.119  -5.687  50.976  1.00  0.72
ATOM   3329  C   ALA A 366      -5.185  -6.025  49.640  1.00  3.68
ATOM   3330  O   ALA A 366      -4.458  -5.124  49.245  1.00  4.52
ATOM   3331  H   ASN A 367      -5.314  -7.903  50.198  1.00  1.96
ATOM   3332  N   ASN A 367      -4.719  -7.208  50.013  1.00  1.70
ATOM   3333  CA  ASN A 367      -3.275  -7.453  50.100  1.00  3.08
ATOM   3334  CB  ASN A 367      -3.058  -8.790  50.663  1.00  0.76
ATOM   3335  C   ASN A 367      -2.654  -7.366  48.808  1.00  2.73
ATOM   3336  O   ASN A 367      -1.662  -6.715  48.652  1.00  3.98
ATOM   3337  CG  ASN A 367      -3.287  -8.830  52.151  1.00  0.67
ATOM   3338  ND2 ASN A 367      -4.315  -9.541  52.539  1.00  4.94
ATOM   3339 HD21 ASN A 367      -4.833  -9.981  51.882  1.00  2.12
ATOM   3340 HD22 ASN A 367      -4.521  -9.599  53.456  1.00  2.06
ATOM   3341  OD1 ASN A 367      -2.568  -8.131  52.975  1.00  0.98
ATOM   3342  H   PHE A 368      -4.078  -8.398  48.027  1.00  2.99
ATOM   3343  N   PHE A 368      -3.273  -7.913  47.851  1.00  3.82
ATOM   3344  CA  PHE A 368      -2.777  -7.851  46.490  1.00  1.42
ATOM   3345  CB  PHE A 368      -3.776  -8.559  45.642  1.00  1.47
ATOM   3346  C   PHE A 368      -2.591  -6.458  46.054  1.00  1.59
ATOM   3347  O   PHE A 368      -1.482  -6.093  45.613  1.00  4.23
ATOM   3348  CG  PHE A 368      -3.788  -8.269  44.241  1.00  3.55
ATOM   3349  CD1 PHE A 368      -2.789  -8.710  43.430  1.00  4.77
ATOM   3350  CE1 PHE A 368      -2.852  -8.505  42.078  1.00  3.22
ATOM   3351  CZ  PHE A 368      -3.991  -7.898  41.523  1.00  2.99
ATOM   3352  CD2 PHE A 368      -4.842  -7.546  43.680  1.00  0.83
ATOM   3353  CE2 PHE A 368      -4.909  -7.339  42.330  1.00  0.34
ATOM   3354  H   LEU A 369      -4.356  -5.863  46.682  1.00  3.37
ATOM   3355  N   LEU A 369      -3.611  -5.600  46.254  1.00  2.57
ATOM   3356  CA  LEU A 369      -3.517  -4.265  45.801  1.00  3.83
ATOM   3357  CB  LEU A 369      -4.747  -3.505  46.046  1.00  0.64
ATOM   3358  C   LEU A 369      -2.481  -3.574  46.458  1.00  1.91
ATOM   3359  O   LEU A 369      -1.805  -2.780  45.846  1.00  2.84
ATOM   3360  CG  LEU A 369      -5.947  -3.877  45.258  1.00  4.70
ATOM   3361  CD1 LEU A 369      -7.070  -3.026  45.671  1.00  0.71
ATOM   3362  CD2 LEU A 369      -5.676  -3.740  43.745  1.00  4.32
ATOM   3363  H   LYS A 370      -2.801  -4.435  48.156  1.00  2.13
ATOM   3364  N   LYS A 370      -2.318  -3.796  47.743  1.00  2.76
ATOM   3365  CA  LYS A 370      -1.330  -3.071  48.474  1.00  0.33
ATOM   3366  CB  LYS A 370      -1.458  -3.246  49.987  1.00  4.26
ATOM   3367  C   LYS A 370       0.018  -3.427  48.039  1.00  0.72
ATOM   3368  O   LYS A 370       0.911  -2.545  47.881  1.00  4.10
ATOM   3369  CG  LYS A 370      -2.628  -2.482  50.607  1.00  3.33
ATOM   3370  CD  LYS A 370      -2.651  -2.593  52.147  1.00  0.38
ATOM   3371  CE  LYS A 370      -1.451  -1.892  52.808  1.00  3.37
ATOM   3372  NZ  LYS A 370      -1.521  -1.982  54.304  1.00  3.07
ATOM   3373  H   ALA A 371      -0.464  -5.256  47.844  1.00  0.14
ATOM   3374  N   ALA A 371       0.218  -4.675  47.794  1.00  4.21
ATOM   3375  CA  ALA A 371       1.469  -5.130  47.396  1.00  2.40
ATOM   3376  CB  ALA A 371       1.459  -6.628  47.331  1.00  4.26
ATOM   3377  C   ALA A 371       1.818  -4.599  46.051  1.00  0.88
ATOM   3378  O   ALA A 371       2.961  -4.119  45.814  1.00  3.81
ATOM   3379  H   SER A 372      -0.004  -4.799  45.335  1.00  0.68
ATOM   3380  N   SER A 372       0.883  -4.569  45.148  1.00  1.05
ATOM   3381  CA  SER A 372       1.272  -4.224  43.900  1.00  4.61
ATOM   3382  CB  SER A 372       0.755  -5.259  42.967  1.00  3.07
ATOM   3383  C   SER A 372       0.911  -2.783  43.450  1.00  4.96
ATOM   3384  O   SER A 372      -0.238  -2.461  42.879  1.00  3.40
ATOM   3385  OG  SER A 372       0.976  -6.571  43.516  1.00  4.94
ATOM   3386  H   ALA A 373       2.703  -2.310  43.954  1.00  0.48
ATOM   3387  N   ALA A 373       1.907  -1.963  43.610  1.00  4.76
ATOM   3388  CA  ALA A 373       1.879  -0.534  43.284  1.00  4.97
ATOM   3389  CB  ALA A 373       3.087   0.176  43.891  1.00  1.04
ATOM   3390  C   ALA A 373       1.776  -0.322  41.805  1.00  2.04
ATOM   3391  O   ALA A 373       1.207   0.675  41.314  1.00  3.87
ATOM   3392  H   ALA A 374       2.710  -1.952  41.483  1.00  3.72
ATOM   3393  N   ALA A 374       2.318  -1.205  41.080  1.00  1.20
ATOM   3394  CA  ALA A 374       2.329  -1.103  39.684  1.00  2.18
ATOM   3395  CB  ALA A 374       3.077  -2.266  39.054  1.00  0.61
ATOM   3396  C   ALA A 374       0.936  -1.004  39.166  1.00  1.68
ATOM   3397  O   ALA A 374       0.704  -0.320  38.170  1.00  2.94
ATOM   3398  H   TYR A 375       0.164  -2.150  40.623  1.00  3.66
ATOM   3399  N   TYR A 375      -0.046  -1.642  39.854  1.00  3.02
ATOM   3400  CA  TYR A 375      -1.459  -1.562  39.384  1.00  2.92
ATOM   3401  CB  TYR A 375      -2.399  -2.479  40.151  1.00  3.48
ATOM   3402  C   TYR A 375      -1.939  -0.153  39.439  1.00  2.15
ATOM   3403  O   TYR A 375      -2.592   0.332  38.500  1.00  0.15
ATOM   3404  CG  TYR A 375      -2.202  -3.908  39.819  1.00  4.73
ATOM   3405  CD1 TYR A 375      -1.384  -4.683  40.576  1.00  4.26
ATOM   3406  CE1 TYR A 375      -1.227  -6.040  40.306  1.00  4.62
ATOM   3407  CZ  TYR A 375      -1.901  -6.595  39.267  1.00  3.27
ATOM   3408  CD2 TYR A 375      -2.834  -4.485  38.735  1.00  1.98
ATOM   3409  CE2 TYR A 375      -2.672  -5.817  38.446  1.00  1.66
ATOM   3410  OH  TYR A 375      -1.736  -7.914  38.985  1.00  2.48
ATOM   3411  H   LEU A 376      -0.967   0.163  41.081  1.00  1.58
ATOM   3412  N   LEU A 376      -1.556   0.545  40.449  1.00  0.40
ATOM   3413  CA  LEU A 376      -1.987   1.906  40.626  1.00  2.19
ATOM   3414  CB  LEU A 376      -1.283   2.454  41.813  1.00  1.49
ATOM   3415  C   LEU A 376      -1.586   2.700  39.434  1.00  0.75
ATOM   3416  O   LEU A 376      -2.394   3.482  38.918  1.00  4.99
ATOM   3417  CG  LEU A 376      -1.450   3.893  42.144  1.00  1.97
ATOM   3418  CD1 LEU A 376      -2.888   4.223  42.525  1.00  0.32
ATOM   3419  CD2 LEU A 376      -0.508   4.234  43.257  1.00  1.15
ATOM   3420  H   THR A 377       0.198   1.876  39.280  1.00  0.96
ATOM   3421  N   THR A 377      -0.368   2.502  38.921  1.00  4.29
ATOM   3422  CA  THR A 377       0.079   3.334  37.770  1.00  0.83
ATOM   3423  CB  THR A 377       1.619   3.433  37.716  1.00  4.28
ATOM   3424  C   THR A 377      -0.346   2.750  36.471  1.00  4.31
ATOM   3425  O   THR A 377      -0.330   3.441  35.401  1.00  1.78
ATOM   3426  CG2 THR A 377       2.180   4.068  38.964  1.00  3.11
ATOM   3427  OG1 THR A 377       2.182   2.107  37.545  1.00  2.84
ATOM   3428  H   ALA A 378      -0.922   1.132  37.282  1.00  3.25
ATOM   3429  N   ALA A 378      -0.768   1.561  36.485  1.00  0.52
ATOM   3430  CA  ALA A 378      -1.071   0.895  35.238  1.00  1.96
ATOM   3431  CB  ALA A 378      -1.200  -0.595  35.434  1.00  3.60
ATOM   3432  C   ALA A 378      -2.258   1.446  34.501  1.00  4.59
ATOM   3433  O   ALA A 378      -3.334   1.647  35.069  1.00  3.68
ATOM   3434  H   THR A 379      -1.250   1.412  32.754  1.00  4.62
ATOM   3435  N   THR A 379      -2.084   1.611  33.136  1.00  1.88
ATOM   3436  CA  THR A 379      -3.169   2.082  32.244  1.00  3.59
ATOM   3437  CB  THR A 379      -2.751   3.239  31.381  1.00  2.77
ATOM   3438  C   THR A 379      -3.648   0.979  31.414  1.00  3.74
ATOM   3439  O   THR A 379      -2.862   0.233  30.813  1.00  4.74
ATOM   3440  CG2 THR A 379      -3.875   3.669  30.444  1.00  2.35
ATOM   3441  OG1 THR A 379      -2.432   4.307  32.220  1.00  0.92
ATOM   3442  H   ALA A 380      -5.443   1.447  31.871  1.00  4.20
ATOM   3443  N   ALA A 380      -4.914   0.812  31.435  1.00  3.79
ATOM   3444  CA  ALA A 380      -5.582  -0.299  30.777  1.00  4.24
ATOM   3445  CB  ALA A 380      -6.568  -0.944  31.694  1.00  3.71
ATOM   3446  C   ALA A 380      -6.229   0.013  29.453  1.00  1.07
ATOM   3447  O   ALA A 380      -6.459   1.203  29.103  1.00  2.82
ATOM   3448  H   GLY A 381      -6.321  -1.956  29.047  1.00  3.13
ATOM   3449  N   GLY A 381      -6.575  -1.126  28.712  1.00  3.45
ATOM   3450  CA  GLY A 381      -7.324  -1.101  27.434  1.00  1.14
ATOM   3451  C   GLY A 381      -8.082  -2.408  27.344  1.00  3.14
ATOM   3452  O   GLY A 381      -7.840  -3.248  28.119  1.00  4.95
ATOM   3453  H   HIS A 382      -9.014  -1.960  25.685  1.00  2.32
ATOM   3454  N   HIS A 382      -8.934  -2.606  26.370  1.00  2.77
ATOM   3455  CA  HIS A 382      -9.804  -3.844  26.357  1.00  3.81
ATOM   3456  CB  HIS A 382     -11.276  -3.426  26.599  1.00  1.69
ATOM   3457  C   HIS A 382      -9.690  -4.645  25.097  1.00  0.01
ATOM   3458  O   HIS A 382     -10.397  -4.380  24.139  1.00  4.64
ATOM   3459  CG  HIS A 382     -11.502  -2.898  27.978  1.00  3.45
ATOM   3460  ND1 HIS A 382     -11.694  -3.711  29.051  1.00  2.38
ATOM   3461  HD1 HIS A 382     -11.727  -4.662  29.034  1.00  2.09
ATOM   3462  CE1 HIS A 382     -11.825  -2.970  30.137  1.00  4.68
ATOM   3463  NE2 HIS A 382     -11.596  -1.709  29.811  1.00  2.05
ATOM   3464  HE2 HIS A 382     -11.534  -0.990  30.432  1.00  1.38
ATOM   3465  CD2 HIS A 382     -11.363  -1.635  28.477  1.00  2.69
ATOM   3466  H   GLY A 383      -8.224  -5.743  25.837  1.00  2.09
ATOM   3467  N   GLY A 383      -8.756  -5.606  25.083  1.00  3.42
ATOM   3468  CA  GLY A 383      -8.561  -6.495  23.897  1.00  4.16
ATOM   3469  C   GLY A 383      -9.746  -7.441  23.550  1.00  2.72
ATOM   3470  O   GLY A 383     -10.025  -7.676  22.400  1.00  0.64
ATOM   3471  H   GLU A 384     -10.104  -7.716  25.420  1.00  3.47
ATOM   3472  N   GLU A 384     -10.354  -7.983  24.547  1.00  2.76
ATOM   3473  CA  GLU A 384     -11.457  -9.027  24.411  1.00  1.02
ATOM   3474  CB  GLU A 384     -12.776  -8.413  23.843  1.00  4.54
ATOM   3475  C   GLU A 384     -11.014 -10.359  23.613  1.00  3.88
ATOM   3476  O   GLU A 384     -11.407 -11.501  24.026  1.00  3.67
ATOM   3477  CG  GLU A 384     -13.571  -7.591  24.880  1.00  3.10
ATOM   3478  CD  GLU A 384     -14.826  -6.992  24.296  1.00  3.92
ATOM   3479  OE1 GLU A 384     -15.006  -7.099  23.061  1.00  1.09
ATOM   3480  OE2 GLU A 384     -15.636  -6.376  25.062  1.00  2.30
ATOM   3481  H   ASN A 385      -9.820  -9.372  22.401  1.00  2.52
ATOM   3482  N   ASN A 385     -10.163 -10.227  22.603  1.00  3.81
ATOM   3483  CA  ASN A 385      -9.785 -11.368  21.732  1.00  4.97
ATOM   3484  CB  ASN A 385     -10.752 -11.483  20.566  1.00  0.95
ATOM   3485  C   ASN A 385      -8.339 -11.293  21.201  1.00  2.94
ATOM   3486  O   ASN A 385      -7.559 -10.402  21.586  1.00  3.30
ATOM   3487  CG  ASN A 385     -12.044 -12.224  20.908  1.00  4.03
ATOM   3488  ND2 ASN A 385     -13.167 -11.634  20.553  1.00  1.30
ATOM   3489 HD21 ASN A 385     -13.121 -10.796  20.127  1.00  1.35
ATOM   3490 HD22 ASN A 385     -13.991 -12.057  20.735  1.00  4.15
ATOM   3491  OD1 ASN A 385     -12.026 -13.299  21.545  1.00  3.79
ATOM   3492  H   GLY A 386      -8.525 -13.027  20.287  1.00  4.92
ATOM   3493  N   GLY A 386      -7.951 -12.304  20.410  1.00  1.30
ATOM   3494  CA  GLY A 386      -6.641 -12.307  19.704  1.00  0.82
ATOM   3495  C   GLY A 386      -5.516 -12.671  20.570  1.00  4.67
ATOM   3496  O   GLY A 386      -4.381 -12.848  20.110  1.00  1.23
ATOM   3497  H   THR A 387      -6.695 -12.773  22.036  1.00  0.54
ATOM   3498  N   THR A 387      -5.802 -12.846  21.758  1.00  4.86
ATOM   3499  CA  THR A 387      -4.831 -13.120  22.723  1.00  4.47
ATOM   3500  CB  THR A 387      -4.890 -12.044  23.782  1.00  1.53
ATOM   3501  C   THR A 387      -5.062 -14.429  23.276  1.00  3.50
ATOM   3502  O   THR A 387      -4.236 -14.963  23.988  1.00  2.51
ATOM   3503  CG2 THR A 387      -4.377 -10.719  23.270  1.00  4.68
ATOM   3504  OG1 THR A 387      -6.252 -11.890  24.150  1.00  1.47
ATOM   3505  H   PHE A 388      -6.854 -14.430  22.502  1.00  2.19
ATOM   3506  N   PHE A 388      -6.224 -14.951  22.981  1.00  1.87
ATOM   3507  CA  PHE A 388      -6.573 -16.274  23.336  1.00  0.10
ATOM   3508  CB  PHE A 388      -8.001 -16.225  23.865  1.00  2.65
ATOM   3509  C   PHE A 388      -6.661 -17.117  22.087  1.00  3.40
ATOM   3510  O   PHE A 388      -5.978 -18.124  21.929  1.00  4.23
ATOM   3511  CG  PHE A 388      -8.163 -15.497  25.088  1.00  0.45
ATOM   3512  CD1 PHE A 388      -8.475 -14.171  25.068  1.00  1.60
ATOM   3513  CE1 PHE A 388      -8.567 -13.475  26.201  1.00  3.03
ATOM   3514  CZ  PHE A 388      -8.388 -14.096  27.387  1.00  2.17
ATOM   3515  CD2 PHE A 388      -8.065 -16.127  26.279  1.00  3.90
ATOM   3516  CE2 PHE A 388      -8.159 -15.443  27.421  1.00  0.33
ATOM   3517  H   GLY A 389      -8.056 -15.942  21.495  1.00  0.06
ATOM   3518  N   GLY A 389      -7.579 -16.706  21.258  1.00  1.72
ATOM   3519  CA  GLY A 389      -7.920 -17.329  19.980  1.00  1.50
ATOM   3520  C   GLY A 389      -8.905 -18.459  20.211  1.00  0.50
ATOM   3521  O   GLY A 389      -9.742 -18.777  19.350  1.00  0.39
ATOM   3522  H   VAL A 390      -8.125 -18.756  21.989  1.00  4.65
ATOM   3523  N   VAL A 390      -8.831 -19.016  21.429  1.00  1.25
ATOM   3524  CA  VAL A 390      -9.768 -20.023  21.938  1.00  1.36
ATOM   3525  CB  VAL A 390      -9.328 -21.471  21.600  1.00  2.25
ATOM   3526  C   VAL A 390      -9.841 -19.852  23.465  1.00  2.54
ATOM   3527  O   VAL A 390      -8.808 -19.437  24.082  1.00  1.54
ATOM   3528  CG1 VAL A 390      -9.343 -21.685  20.128  1.00  1.17
ATOM   3529  CG2 VAL A 390      -7.935 -21.789  22.183  1.00  0.79
ATOM   3530  N   PRO A 391     -10.953 -20.071  24.143  1.00  4.49
ATOM   3531  CA  PRO A 391     -12.230 -20.465  23.560  1.00  3.76
ATOM   3532  CB  PRO A 391     -12.973 -21.039  24.726  1.00  2.45
ATOM   3533  C   PRO A 391     -12.965 -19.206  22.968  1.00  0.53
ATOM   3534  O   PRO A 391     -14.010 -19.317  22.310  1.00  2.52
ATOM   3535  CG  PRO A 391     -12.475 -20.235  25.867  1.00  1.32
ATOM   3536  CD  PRO A 391     -11.052 -20.003  25.585  1.00  0.37
ATOM   3537  H   ALA A 392     -11.551 -17.989  23.698  1.00  0.44
ATOM   3538  N   ALA A 392     -12.379 -17.982  23.269  1.00  0.83
ATOM   3539  CA  ALA A 392     -12.960 -16.670  22.932  1.00  2.26
ATOM   3540  CB  ALA A 392     -13.138 -16.538  21.443  1.00  1.77
ATOM   3541  C   ALA A 392     -14.287 -16.411  23.652  1.00  0.25
ATOM   3542  O   ALA A 392     -15.045 -15.519  23.297  1.00  0.77
ATOM   3543  H   GLU A 393     -13.956 -17.908  24.836  1.00  0.43
ATOM   3544  N   GLU A 393     -14.523 -17.165  24.675  1.00  4.48
ATOM   3545  CA  GLU A 393     -15.639 -16.936  25.559  1.00  2.67
ATOM   3546  CB  GLU A 393     -16.185 -18.217  26.252  1.00  3.68
ATOM   3547  C   GLU A 393     -15.125 -16.080  26.627  1.00  1.65
ATOM   3548  O   GLU A 393     -15.863 -15.618  27.489  1.00  3.27
ATOM   3549  CG  GLU A 393     -16.796 -19.252  25.384  1.00  3.84
ATOM   3550  CD  GLU A 393     -17.318 -20.424  26.208  1.00  4.70
ATOM   3551  OE1 GLU A 393     -17.115 -20.412  27.459  1.00  1.20
ATOM   3552  OE2 GLU A 393     -17.942 -21.356  25.621  1.00  2.96
ATOM   3553  H   ILE A 394     -13.273 -16.309  25.922  1.00  3.65
ATOM   3554  N   ILE A 394     -13.777 -15.931  26.625  1.00  1.57
ATOM   3555  CA  ILE A 394     -13.077 -15.228  27.691  1.00  3.00
ATOM   3556  CB  ILE A 394     -12.087 -16.202  28.388  1.00  1.15
ATOM   3557  C   ILE A 394     -12.380 -13.895  27.218  1.00  3.55
ATOM   3558  O   ILE A 394     -11.578 -13.882  26.310  1.00  1.12
ATOM   3559  CG1 ILE A 394     -12.873 -17.336  29.055  1.00  1.91
ATOM   3560  CD1 ILE A 394     -12.030 -18.481  29.594  1.00  3.96
ATOM   3561  CG2 ILE A 394     -11.263 -15.488  29.379  1.00  2.66
ATOM   3562  H   ALA A 395     -13.368 -12.897  28.595  1.00  0.51
ATOM   3563  N   ALA A 395     -12.800 -12.782  27.880  1.00  0.83
ATOM   3564  CA  ALA A 395     -12.339 -11.432  27.586  1.00  2.65
ATOM   3565  CB  ALA A 395     -13.365 -10.424  27.947  1.00  0.19
ATOM   3566  C   ALA A 395     -11.032 -11.117  28.243  1.00  4.67
ATOM   3567  O   ALA A 395     -10.784 -11.593  29.264  1.00  4.79
ATOM   3568  H   VAL A 396     -10.490  -9.909  26.776  1.00  1.62
ATOM   3569  N   VAL A 396     -10.231 -10.240  27.618  1.00  3.44
ATOM   3570  CA  VAL A 396      -8.960  -9.797  28.179  1.00  3.00
ATOM   3571  CB  VAL A 396      -7.774 -10.403  27.450  1.00  2.28
ATOM   3572  C   VAL A 396      -8.787  -8.250  28.129  1.00  3.61
ATOM   3573  O   VAL A 396      -9.131  -7.556  27.106  1.00  4.74
ATOM   3574  CG1 VAL A 396      -7.776  -9.954  26.025  1.00  1.94
ATOM   3575  CG2 VAL A 396      -6.476  -9.971  28.116  1.00  4.50
ATOM   3576  H   THR A 397      -8.250  -8.198  30.005  1.00  2.98
ATOM   3577  N   THR A 397      -8.328  -7.695  29.223  1.00  2.12
ATOM   3578  CA  THR A 397      -8.008  -6.324  29.253  1.00  2.95
ATOM   3579  CB  THR A 397      -8.879  -5.678  30.358  1.00  4.50
ATOM   3580  C   THR A 397      -6.578  -6.183  29.688  1.00  2.49
ATOM   3581  O   THR A 397      -6.271  -6.509  30.819  1.00  3.56
ATOM   3582  CG2 THR A 397      -8.554  -4.234  30.599  1.00  2.99
ATOM   3583  OG1 THR A 397     -10.264  -5.846  30.051  1.00  2.58
ATOM   3584  N   PRO A 398      -5.641  -5.801  28.768  1.00  3.16
ATOM   3585  CA  PRO A 398      -4.258  -5.617  29.132  1.00  1.61
ATOM   3586  CB  PRO A 398      -3.528  -5.545  27.772  1.00  3.02
ATOM   3587  C   PRO A 398      -4.057  -4.331  29.915  1.00  1.45
ATOM   3588  O   PRO A 398      -4.766  -3.330  29.648  1.00  4.93
ATOM   3589  CG  PRO A 398      -4.495  -6.144  26.827  1.00  3.20
ATOM   3590  CD  PRO A 398      -5.807  -5.620  27.337  1.00  1.74
ATOM   3591  H   LEU A 399      -2.757  -5.165  31.135  1.00  0.48
ATOM   3592  N   LEU A 399      -3.151  -4.343  30.886  1.00  0.61
ATOM   3593  CA  LEU A 399      -2.753  -3.126  31.599  1.00  0.37
ATOM   3594  CB  LEU A 399      -3.068  -3.153  33.077  1.00  1.30
ATOM   3595  C   LEU A 399      -1.283  -2.922  31.431  1.00  2.62
ATOM   3596  O   LEU A 399      -0.564  -3.814  31.681  1.00  2.70
ATOM   3597  CG  LEU A 399      -4.489  -3.228  33.470  1.00  3.64
ATOM   3598  CD1 LEU A 399      -4.962  -4.657  33.403  1.00  2.95
ATOM   3599  CD2 LEU A 399      -4.683  -2.655  34.815  1.00  4.69
ATOM   3600  H   PHE A 400      -1.497  -1.074  30.850  1.00  0.67
ATOM   3601  N   PHE A 400      -0.863  -1.748  31.077  1.00  1.78
ATOM   3602  CA  PHE A 400       0.526  -1.458  30.962  1.00  2.31
ATOM   3603  CB  PHE A 400       0.690  -0.782  29.656  1.00  2.80
ATOM   3604  C   PHE A 400       0.903  -0.524  32.102  1.00  2.48
ATOM   3605  O   PHE A 400       0.313   0.486  32.261  1.00  3.25
ATOM   3606  CG  PHE A 400       0.188  -1.644  28.595  1.00  0.83
ATOM   3607  CD1 PHE A 400      -1.181  -1.530  28.144  1.00  1.44
ATOM   3608  CE1 PHE A 400      -1.679  -2.389  27.185  1.00  4.09
ATOM   3609  CZ  PHE A 400      -0.878  -3.408  26.692  1.00  2.80
ATOM   3610  CD2 PHE A 400       1.000  -2.590  28.019  1.00  0.52
ATOM   3611  CE2 PHE A 400       0.501  -3.460  27.046  1.00  4.64
ATOM   3612  H   GLY A 401       2.426  -1.633  32.569  1.00  1.86
ATOM   3613  N   GLY A 401       1.940  -0.877  32.825  1.00  0.55
ATOM   3614  CA  GLY A 401       2.365  -0.147  34.045  1.00  3.73
ATOM   3615  C   GLY A 401       2.802   1.254  33.829  1.00  1.05
ATOM   3616  O   GLY A 401       2.635   2.123  34.716  1.00  3.65
ATOM   3617  H   ALA A 402       3.589   0.880  32.132  1.00  2.40
ATOM   3618  N   ALA A 402       3.415   1.532  32.779  1.00  0.91
ATOM   3619  CA  ALA A 402       3.848   2.816  32.620  1.00  4.02
ATOM   3620  CB  ALA A 402       2.888   3.760  33.419  1.00  2.21
ATOM   3621  C   ALA A 402       5.218   2.904  33.166  1.00  1.56
ATOM   3622  O   ALA A 402       6.062   2.199  32.762  1.00  4.45
ATOM   3623  H   ILE A 403       4.633   4.220  34.415  1.00  2.07
ATOM   3624  N   ILE A 403       5.381   3.731  34.124  1.00  1.12
ATOM   3625  CA  ILE A 403       6.711   3.990  34.806  1.00  2.29
ATOM   3626  CB  ILE A 403       6.836   3.053  36.001  1.00  1.54
ATOM   3627  C   ILE A 403       7.988   3.773  33.884  1.00  2.58
ATOM   3628  O   ILE A 403       8.562   4.751  33.371  1.00  0.00
ATOM   3629  CG1 ILE A 403       5.665   3.275  36.944  1.00  2.00
ATOM   3630  CD1 ILE A 403       5.536   2.221  38.000  1.00  2.44
ATOM   3631  CG2 ILE A 403       8.167   3.278  36.723  1.00  4.93
ATOM   3632  H   ASN A 404       7.830   1.795  33.885  1.00  3.34
ATOM   3633  N   ASN A 404       8.365   2.516  33.610  1.00  3.15
ATOM   3634  CA  ASN A 404       9.619   2.260  32.890  1.00  2.59
ATOM   3635  CB  ASN A 404      10.122   0.873  33.174  1.00  1.29
ATOM   3636  C   ASN A 404       9.457   2.414  31.456  1.00  0.78
ATOM   3637  O   ASN A 404      10.432   2.313  30.709  1.00  1.79
ATOM   3638  CG  ASN A 404      10.575   0.691  34.625  1.00  2.78
ATOM   3639  ND2 ASN A 404      10.434  -0.530  35.165  1.00  1.42
ATOM   3640 HD21 ASN A 404      10.047  -1.211  34.645  1.00  0.57
ATOM   3641 HD22 ASN A 404      10.739  -0.687  36.047  1.00  0.53
ATOM   3642  OD1 ASN A 404      11.088   1.627  35.247  1.00  4.59
ATOM   3643  H   LYS A 405       7.542   2.759  31.661  1.00  0.11
ATOM   3644  N   LYS A 405       8.259   2.734  31.040  1.00  2.43
ATOM   3645  CA  LYS A 405       8.006   3.023  29.686  1.00  3.72
ATOM   3646  CB  LYS A 405       6.523   3.301  29.504  1.00  0.99
ATOM   3647  C   LYS A 405       8.829   4.222  29.373  1.00  2.07
ATOM   3648  O   LYS A 405       9.487   4.289  28.346  1.00  2.42
ATOM   3649  CG  LYS A 405       6.074   3.643  28.120  1.00  4.55
ATOM   3650  CD  LYS A 405       4.539   3.791  28.098  1.00  0.64
ATOM   3651  CE  LYS A 405       4.012   4.184  26.724  1.00  4.85
ATOM   3652  NZ  LYS A 405       2.527   4.288  26.725  1.00  2.18
ATOM   3653  H   GLY A 406       8.428   4.967  31.119  1.00  0.13
ATOM   3654  N   GLY A 406       8.865   5.128  30.317  1.00  3.96
ATOM   3655  CA  GLY A 406       9.538   6.353  30.153  1.00  2.15
ATOM   3656  C   GLY A 406      11.003   6.183  29.834  1.00  1.10
ATOM   3657  O   GLY A 406      11.624   7.083  29.213  1.00  2.43
ATOM   3658  H   THR A 407      11.128   4.413  30.722  1.00  3.71
ATOM   3659  N   THR A 407      11.612   5.076  30.293  1.00  4.72
ATOM   3660  CA  THR A 407      13.013   4.884  30.078  1.00  4.42
ATOM   3661  CB  THR A 407      13.671   4.436  31.374  1.00  0.35
ATOM   3662  C   THR A 407      13.297   3.806  29.007  1.00  4.82
ATOM   3663  O   THR A 407      14.395   3.777  28.458  1.00  4.06
ATOM   3664  CG2 THR A 407      13.422   5.455  32.483  1.00  4.17
ATOM   3665  OG1 THR A 407      13.066   3.175  31.764  1.00  1.96
ATOM   3666  H   ASN A 408      11.463   2.983  29.036  1.00  4.97
ATOM   3667  N   ASN A 408      12.311   2.924  28.664  1.00  2.29
ATOM   3668  CA  ASN A 408      12.606   1.922  27.648  1.00  4.69
ATOM   3669  CB  ASN A 408      13.942   1.123  28.094  1.00  2.34
ATOM   3670  C   ASN A 408      11.379   1.027  27.237  1.00  3.04
ATOM   3671  O   ASN A 408      10.287   1.165  27.755  1.00  4.15
ATOM   3672  CG  ASN A 408      14.080  -0.366  27.755  1.00  3.91
ATOM   3673  ND2 ASN A 408      15.177  -0.952  28.198  1.00  2.90
ATOM   3674 HD21 ASN A 408      15.806  -0.431  28.677  1.00  2.99
ATOM   3675 HD22 ASN A 408      15.328  -1.862  28.007  1.00  1.05
ATOM   3676  OD1 ASN A 408      13.299  -0.937  27.084  1.00  3.25
ATOM   3677  H   GLY A 409      12.503  -0.028  26.085  1.00  0.15
ATOM   3678  N   GLY A 409      11.620   0.109  26.362  1.00  1.79
ATOM   3679  CA  GLY A 409      10.571  -0.757  25.800  1.00  0.60
ATOM   3680  C   GLY A 409       9.903  -1.679  26.806  1.00  3.00
ATOM   3681  O   GLY A 409       8.746  -2.086  26.616  1.00  1.55
ATOM   3682  H   THR A 410      11.409  -1.573  28.062  1.00  1.67
ATOM   3683  N   THR A 410      10.586  -1.990  27.883  1.00  0.66
ATOM   3684  CA  THR A 410      10.070  -2.963  28.827  1.00  4.83
ATOM   3685  CB  THR A 410      11.180  -4.027  29.248  1.00  3.52
ATOM   3686  C   THR A 410       9.464  -2.288  30.071  1.00  0.69
ATOM   3687  O   THR A 410      10.054  -1.329  30.632  1.00  0.79
ATOM   3688  CG2 THR A 410      10.616  -5.058  30.220  1.00  1.62
ATOM   3689  OG1 THR A 410      11.634  -4.713  28.073  1.00  1.61
ATOM   3690  H   ARG A 411       7.825  -3.476  29.956  1.00  1.22
ATOM   3691  N   ARG A 411       8.213  -2.766  30.457  1.00  0.06
ATOM   3692  CA  ARG A 411       7.471  -2.230  31.599  1.00  4.96
ATOM   3693  CB  ARG A 411       6.621  -1.037  31.119  1.00  3.09
ATOM   3694  C   ARG A 411       6.547  -3.341  32.147  1.00  0.71
ATOM   3695  O   ARG A 411       6.170  -4.286  31.391  1.00  1.90
ATOM   3696  CG  ARG A 411       5.800  -1.358  29.880  1.00  3.83
ATOM   3697  CD  ARG A 411       5.098  -0.159  29.362  1.00  1.79
ATOM   3698  NE  ARG A 411       4.324  -0.495  28.202  1.00  2.30
ATOM   3699  HE  ARG A 411       3.384  -0.573  28.302  1.00  0.21
ATOM   3700  CZ  ARG A 411       4.819  -0.697  27.049  1.00  1.57
ATOM   3701  NH1 ARG A 411       6.154  -0.623  26.857  1.00  3.57
ATOM   3702  NH2 ARG A 411       4.015  -1.023  26.053  1.00  1.83
ATOM   3703  H   THR A 412       6.392  -2.501  33.898  1.00  1.68
ATOM   3704  N   THR A 412       6.124  -3.229  33.372  1.00  1.80
ATOM   3705  CA  THR A 412       5.302  -4.202  33.921  1.00  2.49
ATOM   3706  CB  THR A 412       5.089  -3.972  35.427  1.00  3.00
ATOM   3707  C   THR A 412       4.003  -4.178  33.271  1.00  4.53
ATOM   3708  O   THR A 412       3.437  -3.188  33.150  1.00  4.61
ATOM   3709  CG2 THR A 412       4.177  -5.041  36.020  1.00  3.35
ATOM   3710  OG1 THR A 412       6.364  -4.016  36.098  1.00  0.46
ATOM   3711  H   ASN A 413       4.088  -6.073  32.851  1.00  3.22
ATOM   3712  N   ASN A 413       3.555  -5.300  32.797  1.00  4.70
ATOM   3713  CA  ASN A 413       2.240  -5.401  32.237  1.00  0.45
ATOM   3714  CB  ASN A 413       2.326  -5.868  30.834  1.00  1.59
ATOM   3715  C   ASN A 413       1.322  -6.345  33.088  1.00  3.53
ATOM   3716  O   ASN A 413       1.814  -7.227  33.803  1.00  0.21
ATOM   3717  CG  ASN A 413       3.154  -4.973  30.038  1.00  2.16
ATOM   3718  ND2 ASN A 413       4.139  -5.512  29.365  1.00  0.61
ATOM   3719 HD21 ASN A 413       4.281  -6.441  29.441  1.00  2.45
ATOM   3720 HD22 ASN A 413       4.673  -4.970  28.807  1.00  4.92
ATOM   3721  OD1 ASN A 413       2.980  -3.807  30.078  1.00  1.02
ATOM   3722  H   PHE A 414      -0.277  -5.444  32.467  1.00  0.53
ATOM   3723  N   PHE A 414       0.041  -6.157  33.003  1.00  3.06
ATOM   3724  CA  PHE A 414      -0.957  -7.070  33.693  1.00  0.15
ATOM   3725  CB  PHE A 414      -1.564  -6.391  34.922  1.00  3.17
ATOM   3726  C   PHE A 414      -2.078  -7.405  32.727  1.00  1.51
ATOM   3727  O   PHE A 414      -2.339  -6.648  31.864  1.00  0.33
ATOM   3728  CG  PHE A 414      -0.551  -5.946  35.907  1.00  2.82
ATOM   3729  CD1 PHE A 414      -0.266  -4.621  36.062  1.00  3.35
ATOM   3730  CE1 PHE A 414       0.645  -4.200  37.035  1.00  3.41
ATOM   3731  CZ  PHE A 414       1.225  -5.136  37.883  1.00  0.16
ATOM   3732  CD2 PHE A 414       0.191  -6.883  36.645  1.00  1.53
ATOM   3733  CE2 PHE A 414       1.098  -6.465  37.609  1.00  3.63
ATOM   3734  H   TYR A 415      -2.382  -9.181  33.467  1.00  4.50
ATOM   3735  N   TYR A 415      -2.679  -8.547  32.835  1.00  3.32
ATOM   3736  CA  TYR A 415      -3.801  -8.841  32.012  1.00  2.61
ATOM   3737  CB  TYR A 415      -3.440  -9.945  31.018  1.00  3.76
ATOM   3738  C   TYR A 415      -4.875  -9.303  32.807  1.00  1.52
ATOM   3739  O   TYR A 415      -4.734 -10.292  33.496  1.00  0.65
ATOM   3740  CG  TYR A 415      -2.359  -9.577  30.010  1.00  1.09
ATOM   3741  CD1 TYR A 415      -1.018  -9.789  30.319  1.00  1.59
ATOM   3742  CE1 TYR A 415      -0.006  -9.459  29.416  1.00  3.50
ATOM   3743  CZ  TYR A 415      -0.341  -8.983  28.166  1.00  0.55
ATOM   3744  CD2 TYR A 415      -2.673  -9.085  28.757  1.00  0.53
ATOM   3745  CE2 TYR A 415      -1.670  -8.799  27.818  1.00  2.18
ATOM   3746  OH  TYR A 415       0.667  -8.650  27.256  1.00  1.11
ATOM   3747  H   VAL A 416      -6.092  -7.865  32.151  1.00  3.03
ATOM   3748  N   VAL A 416      -6.009  -8.706  32.690  1.00  3.09
ATOM   3749  CA  VAL A 416      -7.116  -9.218  33.423  1.00  3.21
ATOM   3750  CB  VAL A 416      -7.924  -8.131  34.129  1.00  1.29
ATOM   3751  C   VAL A 416      -7.994  -9.939  32.460  1.00  4.13
ATOM   3752  O   VAL A 416      -8.467  -9.360  31.483  1.00  3.39
ATOM   3753  CG1 VAL A 416      -9.061  -8.761  34.979  1.00  0.48
ATOM   3754  CG2 VAL A 416      -7.042  -7.226  34.976  1.00  0.02
ATOM   3755  H   VAL A 417      -7.889 -11.546  33.582  1.00  0.44
ATOM   3756  N   VAL A 417      -8.216 -11.216  32.762  1.00  4.47
ATOM   3757  CA  VAL A 417      -8.949 -12.118  31.912  1.00  2.63
ATOM   3758  CB  VAL A 417      -8.094 -13.356  31.555  1.00  3.01
ATOM   3759  C   VAL A 417     -10.256 -12.554  32.619  1.00  0.45
ATOM   3760  O   VAL A 417     -10.241 -12.883  33.789  1.00  4.26
ATOM   3761  CG1 VAL A 417      -8.873 -14.327  30.761  1.00  0.27
ATOM   3762  CG2 VAL A 417      -6.860 -12.961  30.775  1.00  4.56
ATOM   3763  H   ARG A 418     -11.358 -12.246  30.963  1.00  4.39
ATOM   3764  N   ARG A 418     -11.409 -12.476  31.889  1.00  0.86
ATOM   3765  CA  ARG A 418     -12.780 -12.795  32.520  1.00  2.35
ATOM   3766  CB  ARG A 418     -13.425 -11.494  33.048  1.00  4.22
ATOM   3767  C   ARG A 418     -13.725 -13.400  31.583  1.00  0.22
ATOM   3768  O   ARG A 418     -13.633 -13.185  30.463  1.00  4.50
ATOM   3769  CG  ARG A 418     -13.578 -10.417  31.999  1.00  0.92
ATOM   3770  CD  ARG A 418     -14.192  -9.126  32.580  1.00  3.10
ATOM   3771  NE  ARG A 418     -14.284  -8.079  31.552  1.00  2.28
ATOM   3772  HE  ARG A 418     -15.126  -7.942  31.131  1.00  2.02
ATOM   3773  CZ  ARG A 418     -13.240  -7.316  31.148  1.00  3.77
ATOM   3774  NH1 ARG A 418     -12.053  -7.444  31.744  1.00  2.67
ATOM   3775  NH2 ARG A 418     -13.361  -6.466  30.099  1.00  2.45
ATOM   3776  H   HIS A 419     -14.781 -14.327  32.989  1.00  0.30
ATOM   3777  N   HIS A 419     -14.720 -14.132  32.064  1.00  1.02
ATOM   3778  CA  HIS A 419     -15.689 -14.649  31.137  1.00  2.56
ATOM   3779  CB  HIS A 419     -16.627 -15.614  31.763  1.00  0.01
ATOM   3780  C   HIS A 419     -16.420 -13.493  30.527  1.00  0.62
ATOM   3781  O   HIS A 419     -16.843 -12.569  31.255  1.00  2.21
ATOM   3782  CG  HIS A 419     -17.321 -16.475  30.753  1.00  1.77
ATOM   3783  ND1 HIS A 419     -18.455 -16.095  30.082  1.00  4.46
ATOM   3784  HD1 HIS A 419     -18.927 -15.280  30.201  1.00  4.33
ATOM   3785  CE1 HIS A 419     -18.865 -17.116  29.297  1.00  4.05
ATOM   3786  NE2 HIS A 419     -17.966 -18.083  29.368  1.00  2.72
ATOM   3787  HE2 HIS A 419     -17.976 -18.872  28.840  1.00  0.05
ATOM   3788  CD2 HIS A 419     -16.959 -17.694  30.234  1.00  3.40
ATOM   3789  H   ALA A 420     -16.408 -14.286  28.722  1.00  1.98
ATOM   3790  N   ALA A 420     -16.644 -13.526  29.217  1.00  3.47
ATOM   3791  CA  ALA A 420     -17.245 -12.370  28.523  1.00  3.90
ATOM   3792  CB  ALA A 420     -17.352 -12.643  26.998  1.00  2.93
ATOM   3793  C   ALA A 420     -18.596 -12.081  29.087  1.00  0.38
ATOM   3794  O   ALA A 420     -18.968 -10.889  29.347  1.00  0.51
ATOM   3795  H   ASP A 421     -19.013 -13.981  29.099  1.00  1.74
ATOM   3796  N   ASP A 421     -19.331 -13.125  29.333  1.00  4.60
ATOM   3797  CA  ASP A 421     -20.596 -13.003  29.967  1.00  0.44
ATOM   3798  CB  ASP A 421     -21.636 -13.955  29.422  1.00  4.60
ATOM   3799  C   ASP A 421     -20.395 -13.157  31.412  1.00  2.05
ATOM   3800  O   ASP A 421     -20.190 -14.325  31.912  1.00  1.55
ATOM   3801  CG  ASP A 421     -23.030 -13.676  29.996  1.00  4.33
ATOM   3802  OD1 ASP A 421     -23.127 -12.919  30.997  1.00  3.18
ATOM   3803  OD2 ASP A 421     -24.045 -14.167  29.404  1.00  1.07
ATOM   3804  H   PHE A 422     -20.693 -11.221  31.686  1.00  1.81
ATOM   3805  N   PHE A 422     -20.460 -12.026  32.128  1.00  0.46
ATOM   3806  CA  PHE A 422     -20.164 -11.967  33.615  1.00  3.64
ATOM   3807  CB  PHE A 422     -20.463 -10.513  34.170  1.00  3.41
ATOM   3808  C   PHE A 422     -21.035 -12.953  34.441  1.00  1.38
ATOM   3809  O   PHE A 422     -20.697 -13.241  35.628  1.00  0.71
ATOM   3810  CG  PHE A 422     -19.494  -9.434  33.734  1.00  4.29
ATOM   3811  CD1 PHE A 422     -19.776  -8.632  32.638  1.00  4.88
ATOM   3812  CE1 PHE A 422     -18.909  -7.633  32.255  1.00  0.52
ATOM   3813  CZ  PHE A 422     -17.710  -7.455  32.946  1.00  2.95
ATOM   3814  CD2 PHE A 422     -18.320  -9.201  34.457  1.00  3.72
ATOM   3815  CE2 PHE A 422     -17.435  -8.230  34.066  1.00  1.14
ATOM   3816  H   THR A 423     -22.351 -13.187  32.984  1.00  3.08
ATOM   3817  N   THR A 423     -22.152 -13.425  33.869  1.00  0.39
ATOM   3818  CA  THR A 423     -23.118 -14.291  34.611  1.00  0.85
ATOM   3819  CB  THR A 423     -24.533 -13.847  34.256  1.00  2.02
ATOM   3820  C   THR A 423     -22.994 -15.808  34.299  1.00  4.60
ATOM   3821  O   THR A 423     -23.623 -16.650  34.990  1.00  1.00
ATOM   3822  CG2 THR A 423     -24.670 -12.400  34.517  1.00  3.60
ATOM   3823  OG1 THR A 423     -24.735 -14.041  32.831  1.00  0.49
ATOM   3824  H   SER A 424     -21.662 -15.545  32.875  1.00  3.41
ATOM   3825  N   SER A 424     -22.184 -16.174  33.326  1.00  4.77
ATOM   3826  CA  SER A 424     -22.107 -17.569  32.938  1.00  2.94
ATOM   3827  CB  SER A 424     -21.297 -17.730  31.696  1.00  2.76
ATOM   3828  C   SER A 424     -21.545 -18.483  34.033  1.00  0.89
ATOM   3829  O   SER A 424     -20.652 -18.122  34.767  1.00  3.17
ATOM   3830  OG  SER A 424     -21.138 -19.109  31.396  1.00  4.96
ATOM   3831  H   LEU A 425     -22.886 -19.796  33.658  1.00  3.28
ATOM   3832  N   LEU A 425     -22.110 -19.605  34.164  1.00  4.39
ATOM   3833  CA  LEU A 425     -21.614 -20.596  35.087  1.00  2.98
ATOM   3834  CB  LEU A 425     -22.728 -21.228  35.840  1.00  4.36
ATOM   3835  C   LEU A 425     -20.737 -21.655  34.411  1.00  2.03
ATOM   3836  O   LEU A 425     -20.198 -22.527  35.076  1.00  2.54
ATOM   3837  CG  LEU A 425     -23.506 -20.294  36.727  1.00  2.53
ATOM   3838  CD1 LEU A 425     -24.644 -21.020  37.375  1.00  2.88
ATOM   3839  CD2 LEU A 425     -22.582 -19.672  37.777  1.00  0.71
ATOM   3840  H   ALA A 426     -20.966 -20.878  32.641  1.00  4.71
ATOM   3841  N   ALA A 426     -20.610 -21.600  33.112  1.00  4.74
ATOM   3842  CA  ALA A 426     -19.883 -22.658  32.387  1.00  3.56
ATOM   3843  CB  ALA A 426     -20.010 -22.413  30.880  1.00  2.62
ATOM   3844  C   ALA A 426     -18.378 -22.749  32.768  1.00  2.22
ATOM   3845  O   ALA A 426     -17.659 -21.753  32.842  1.00  3.07
ATOM   3846  H   ARG A 427     -18.468 -24.683  32.859  1.00  1.28
ATOM   3847  N   ARG A 427     -17.900 -23.920  32.929  1.00  4.23
ATOM   3848  CA  ARG A 427     -16.514 -24.090  33.189  1.00  1.85
ATOM   3849  CB  ARG A 427     -16.277 -25.396  33.962  1.00  0.39
ATOM   3850  C   ARG A 427     -15.811 -24.119  31.921  1.00  4.25
ATOM   3851  O   ARG A 427     -16.076 -24.994  31.082  1.00  0.01
ATOM   3852  CG  ARG A 427     -14.818 -25.652  34.379  1.00  2.73
ATOM   3853  CD  ARG A 427     -14.730 -26.927  35.272  1.00  3.31
ATOM   3854  NE  ARG A 427     -13.360 -27.236  35.719  1.00  0.91
ATOM   3855  HE  ARG A 427     -13.074 -26.855  36.538  1.00  0.02
ATOM   3856  CZ  ARG A 427     -12.490 -28.024  35.071  1.00  4.45
ATOM   3857  NH1 ARG A 427     -12.851 -28.635  33.941  1.00  2.44
ATOM   3858  NH2 ARG A 427     -11.274 -28.223  35.563  1.00  3.43
ATOM   3859  H   THR A 428     -14.826 -22.476  32.339  1.00  2.74
ATOM   3860  N   THR A 428     -14.952 -23.163  31.698  1.00  4.56
ATOM   3861  CA  THR A 428     -14.255 -23.119  30.429  1.00  0.98
ATOM   3862  CB  THR A 428     -14.760 -21.967  29.595  1.00  0.47
ATOM   3863  C   THR A 428     -12.673 -23.073  30.562  1.00  1.68
ATOM   3864  O   THR A 428     -12.134 -22.291  31.319  1.00  2.99
ATOM   3865  CG2 THR A 428     -14.096 -21.972  28.258  1.00  0.43
ATOM   3866  OG1 THR A 428     -16.185 -22.134  29.399  1.00  2.79
ATOM   3867  H   SER A 429     -12.426 -24.623  29.357  1.00  4.41
ATOM   3868  N   SER A 429     -11.977 -23.969  29.857  1.00  1.59
ATOM   3869  CA  SER A 429     -10.513 -23.941  29.815  1.00  4.83
ATOM   3870  CB  SER A 429      -9.970 -25.318  29.451  1.00  0.14
ATOM   3871  C   SER A 429     -10.016 -22.892  28.798  1.00  2.90
ATOM   3872  O   SER A 429     -10.787 -22.427  27.906  1.00  3.37
ATOM   3873  OG  SER A 429     -10.355 -25.646  28.125  1.00  3.30
ATOM   3874  H   TYR A 430      -8.246 -22.799  29.613  1.00  0.37
ATOM   3875  N   TYR A 430      -8.790 -22.485  28.910  1.00  2.11
ATOM   3876  CA  TYR A 430      -8.282 -21.584  27.977  1.00  3.48
ATOM   3877  CB  TYR A 430      -8.865 -20.179  28.197  1.00  2.84
ATOM   3878  C   TYR A 430      -6.742 -21.554  27.877  1.00  2.27
ATOM   3879  O   TYR A 430      -5.945 -22.142  28.825  1.00  2.88
ATOM   3880  CG  TYR A 430      -8.408 -19.494  29.369  1.00  1.99
ATOM   3881  CD1 TYR A 430      -7.365 -18.613  29.281  1.00  4.67
ATOM   3882  CE1 TYR A 430      -6.928 -17.900  30.398  1.00  0.50
ATOM   3883  CZ  TYR A 430      -7.505 -18.137  31.621  1.00  4.80
ATOM   3884  CD2 TYR A 430      -8.984 -19.720  30.621  1.00  0.30
ATOM   3885  CE2 TYR A 430      -8.558 -19.023  31.738  1.00  2.31
ATOM   3886  OH  TYR A 430      -7.021 -17.447  32.778  1.00  0.93
ATOM   3887  H   LYS A 431      -6.941 -20.670  26.022  1.00  0.50
ATOM   3888  N   LYS A 431      -6.291 -20.925  26.667  1.00  2.49
ATOM   3889  CA  LYS A 431      -4.889 -20.631  26.356  1.00  2.68
ATOM   3890  CB  LYS A 431      -4.451 -21.295  25.069  1.00  3.76
ATOM   3891  C   LYS A 431      -4.756 -19.111  26.240  1.00  0.46
ATOM   3892  O   LYS A 431      -5.664 -18.449  25.734  1.00  2.44
ATOM   3893  CG  LYS A 431      -4.423 -22.811  25.150  1.00  4.61
ATOM   3894  CD  LYS A 431      -3.908 -23.413  23.872  1.00  4.97
ATOM   3895  CE  LYS A 431      -3.811 -24.959  23.941  1.00  1.32
ATOM   3896  NZ  LYS A 431      -3.292 -25.536  22.667  1.00  3.85
ATOM   3897  H   PHE A 432      -2.912 -19.084  26.937  1.00  1.85
ATOM   3898  N   PHE A 432      -3.633 -18.551  26.643  1.00  2.56
ATOM   3899  CA  PHE A 432      -3.519 -17.114  26.666  1.00  1.20
ATOM   3900  CB  PHE A 432      -4.014 -16.608  28.042  1.00  1.48
ATOM   3901  C   PHE A 432      -2.140 -16.647  26.343  1.00  2.51
ATOM   3902  O   PHE A 432      -1.208 -17.144  26.899  1.00  4.06
ATOM   3903  CG  PHE A 432      -3.983 -15.118  28.217  1.00  0.94
ATOM   3904  CD1 PHE A 432      -4.813 -14.297  27.452  1.00  1.39
ATOM   3905  CE1 PHE A 432      -4.775 -12.934  27.594  1.00  4.41
ATOM   3906  CZ  PHE A 432      -3.905 -12.358  28.523  1.00  4.79
ATOM   3907  CD2 PHE A 432      -3.202 -14.546  29.187  1.00  2.26
ATOM   3908  CE2 PHE A 432      -3.192 -13.157  29.371  1.00  0.06
ATOM   3909  H   THR A 433      -2.763 -15.230  25.066  1.00  4.74
ATOM   3910  N   THR A 433      -2.001 -15.635  25.440  1.00  3.10
ATOM   3911  CA  THR A 433      -0.624 -15.161  25.014  1.00  2.85
ATOM   3912  CB  THR A 433      -0.499 -15.089  23.521  1.00  1.87
ATOM   3913  C   THR A 433      -0.348 -13.846  25.541  1.00  3.23
ATOM   3914  O   THR A 433      -1.129 -12.877  25.302  1.00  4.14
ATOM   3915  CG2 THR A 433       0.870 -14.561  23.082  1.00  2.85
ATOM   3916  OG1 THR A 433      -0.709 -16.389  22.992  1.00  2.21
ATOM   3917  H   ILE A 434       1.385 -14.511  26.251  1.00  1.02
ATOM   3918  N   ILE A 434       0.814 -13.751  26.217  1.00  2.89
ATOM   3919  CA  ILE A 434       1.222 -12.553  26.915  1.00  0.39
ATOM   3920  CB  ILE A 434       1.440 -12.897  28.402  1.00  1.39
ATOM   3921  C   ILE A 434       2.517 -12.052  26.383  1.00  2.99
ATOM   3922  O   ILE A 434       3.485 -12.841  26.198  1.00  0.84
ATOM   3923  CG1 ILE A 434       2.470 -13.990  28.514  1.00  4.93
ATOM   3924  CD1 ILE A 434       2.887 -14.296  29.900  1.00  2.93
ATOM   3925  CG2 ILE A 434       0.147 -13.338  29.059  1.00  2.18
ATOM   3926  H   ASN A 435       1.829 -10.143  26.386  1.00  3.67
ATOM   3927  N   ASN A 435       2.620 -10.740  26.193  1.00  2.86
ATOM   3928  CA  ASN A 435       3.876 -10.154  25.720  1.00  4.42
ATOM   3929  CB  ASN A 435       3.655  -8.953  24.810  1.00  4.58
ATOM   3930  C   ASN A 435       4.823  -9.826  26.866  1.00  0.33
ATOM   3931  O   ASN A 435       4.627  -8.829  27.600  1.00  4.89
ATOM   3932  CG  ASN A 435       4.971  -8.364  24.287  1.00  4.61
ATOM   3933  ND2 ASN A 435       5.170  -8.429  22.983  1.00  2.45
ATOM   3934 HD21 ASN A 435       4.522  -8.850  22.449  1.00  3.49
ATOM   3935 HD22 ASN A 435       5.947  -8.041  22.613  1.00  4.64
ATOM   3936  OD1 ASN A 435       5.811  -7.906  25.058  1.00  0.26
ATOM   3937  H   THR A 436       5.923 -11.483  26.551  1.00  1.61
ATOM   3938  N   THR A 436       5.827 -10.664  27.081  1.00  0.15
ATOM   3939  CA  THR A 436       6.747 -10.417  28.171  1.00  2.54
ATOM   3940  CB  THR A 436       6.991 -11.664  28.833  1.00  0.78
ATOM   3941  C   THR A 436       8.098 -10.102  27.638  1.00  1.17
ATOM   3942  O   THR A 436       8.366 -10.329  26.578  1.00  0.01
ATOM   3943  CG2 THR A 436       5.703 -12.374  29.140  1.00  2.54
ATOM   3944  OG1 THR A 436       7.751 -12.470  27.850  1.00  3.27
ATOM   3945  H   SER A 437       8.765  -9.636  29.359  1.00  0.01
ATOM   3946  N   SER A 437       8.966  -9.690  28.448  1.00  2.33
ATOM   3947  CA  SER A 437      10.284  -9.290  28.012  1.00  2.31
ATOM   3948  CB  SER A 437      11.049  -8.773  29.211  1.00  1.40
ATOM   3949  C   SER A 437      11.051 -10.465  27.304  1.00  3.15
ATOM   3950  O   SER A 437      12.120 -10.260  26.736  1.00  2.25
ATOM   3951  OG  SER A 437      11.145  -9.801  30.204  1.00  2.33
ATOM   3952  H   HIS A 438       9.753 -11.793  27.951  1.00  1.25
ATOM   3953  N   HIS A 438      10.515 -11.683  27.405  1.00  4.85
ATOM   3954  CA  HIS A 438      11.049 -12.851  26.682  1.00  3.92
ATOM   3955  CB  HIS A 438      11.242 -14.063  27.615  1.00  2.68
ATOM   3956  C   HIS A 438      10.116 -13.206  25.399  1.00  2.27
ATOM   3957  O   HIS A 438      10.123 -14.373  24.881  1.00  0.77
ATOM   3958  CG  HIS A 438      12.354 -13.841  28.609  1.00  3.44
ATOM   3959  ND1 HIS A 438      12.640 -14.719  29.666  1.00  3.30
ATOM   3960  HD1 HIS A 438      12.158 -15.511  29.880  1.00  1.90
ATOM   3961  CE1 HIS A 438      13.613 -14.208  30.402  1.00  4.73
ATOM   3962  NE2 HIS A 438      14.017 -13.055  29.835  1.00  2.81
ATOM   3963  HE2 HIS A 438      14.694 -12.487  30.185  1.00  1.85
ATOM   3964  CD2 HIS A 438      13.220 -12.789  28.739  1.00  0.43
ATOM   3965  H   GLY A 439       9.176 -11.362  25.413  1.00  2.22
ATOM   3966  N   GLY A 439       9.255 -12.139  24.931  1.00  1.86
ATOM   3967  CA  GLY A 439       8.431 -12.282  23.747  1.00  1.87
ATOM   3968  C   GLY A 439       7.041 -12.694  24.024  1.00  0.57
ATOM   3969  O   GLY A 439       6.592 -12.591  25.134  1.00  0.97
ATOM   3970  H   ASN A 440       6.749 -13.091  22.105  1.00  4.82
ATOM   3971  N   ASN A 440       6.337 -13.070  23.006  1.00  0.22
ATOM   3972  CA  ASN A 440       5.025 -13.509  23.144  1.00  0.66
ATOM   3973  CB  ASN A 440       4.320 -13.343  21.825  1.00  2.98
ATOM   3974  C   ASN A 440       5.054 -14.909  23.603  1.00  3.99
ATOM   3975  O   ASN A 440       5.540 -15.806  22.887  1.00  4.76
ATOM   3976  CG  ASN A 440       4.229 -11.873  21.501  1.00  3.41
ATOM   3977  ND2 ASN A 440       4.579 -11.501  20.302  1.00  4.66
ATOM   3978 HD21 ASN A 440       4.890 -12.154  19.700  1.00  4.81
ATOM   3979 HD22 ASN A 440       4.533 -10.586  20.067  1.00  3.97
ATOM   3980  OD1 ASN A 440       3.913 -11.073  22.365  1.00  3.03
ATOM   3981  H   ILE A 441       4.266 -14.343  25.311  1.00  3.14
ATOM   3982  N   ILE A 441       4.590 -15.090  24.837  1.00  2.61
ATOM   3983  CA  ILE A 441       4.608 -16.408  25.518  1.00  0.94
ATOM   3984  CB  ILE A 441       5.268 -16.309  26.934  1.00  3.57
ATOM   3985  C   ILE A 441       3.213 -16.929  25.667  1.00  4.93
ATOM   3986  O   ILE A 441       2.300 -16.190  26.129  1.00  1.41
ATOM   3987  CG1 ILE A 441       6.753 -15.861  26.834  1.00  3.18
ATOM   3988  CD1 ILE A 441       7.416 -15.541  28.165  1.00  0.12
ATOM   3989  CG2 ILE A 441       5.144 -17.610  27.641  1.00  4.90
ATOM   3990  H   THR A 442       3.654 -18.691  24.844  1.00  3.11
ATOM   3991  N   THR A 442       2.966 -18.164  25.245  1.00  2.98
ATOM   3992  CA  THR A 442       1.629 -18.692  25.362  1.00  4.21
ATOM   3993  CB  THR A 442       1.156 -19.403  24.130  1.00  2.26
ATOM   3994  C   THR A 442       1.508 -19.567  26.549  1.00  4.60
ATOM   3995  O   THR A 442       2.222 -20.531  26.722  1.00  2.95
ATOM   3996  CG2 THR A 442      -0.307 -19.889  24.341  1.00  2.42
ATOM   3997  OG1 THR A 442       1.192 -18.466  23.027  1.00  4.20
ATOM   3998  H   ILE A 443       0.008 -18.518  27.048  1.00  2.31
ATOM   3999  N   ILE A 443       0.557 -19.232  27.312  1.00  2.99
ATOM   4000  CA  ILE A 443       0.301 -19.821  28.572  1.00  1.32
ATOM   4001  CB  ILE A 443       0.102 -18.669  29.605  1.00  4.65
ATOM   4002  C   ILE A 443      -0.924 -20.627  28.462  1.00  4.84
ATOM   4003  O   ILE A 443      -1.854 -20.158  28.045  1.00  2.00
ATOM   4004  CG1 ILE A 443       1.327 -17.789  29.579  1.00  4.51
ATOM   4005  CD1 ILE A 443       2.585 -18.531  29.938  1.00  1.14
ATOM   4006  CG2 ILE A 443      -0.157 -19.182  31.029  1.00  2.07
ATOM   4007  N   PRO A 444      -0.983 -21.826  28.884  1.00  1.93
ATOM   4008  CA  PRO A 444       0.109 -22.554  29.527  1.00  0.37
ATOM   4009  CB  PRO A 444      -0.574 -23.654  30.202  1.00  4.12
ATOM   4010  C   PRO A 444       1.225 -23.104  28.670  1.00  0.23
ATOM   4011  O   PRO A 444       1.118 -23.223  27.462  1.00  4.67
ATOM   4012  CG  PRO A 444      -1.672 -23.983  29.246  1.00  4.90
ATOM   4013  CD  PRO A 444      -2.141 -22.687  28.731  1.00  2.49
ATOM   4014  H   GLN A 445       2.355 -23.154  30.267  1.00  4.55
ATOM   4015  N   GLN A 445       2.327 -23.408  29.368  1.00  2.06
ATOM   4016  CA  GLN A 445       3.465 -24.085  28.830  1.00  0.34
ATOM   4017  CB  GLN A 445       4.755 -23.264  28.847  1.00  4.16
ATOM   4018  C   GLN A 445       3.687 -25.296  29.653  1.00  0.02
ATOM   4019  O   GLN A 445       3.253 -25.357  30.810  1.00  4.77
ATOM   4020  CG  GLN A 445       4.826 -22.194  27.821  1.00  1.79
ATOM   4021  CD  GLN A 445       6.077 -21.477  27.931  1.00  4.58
ATOM   4022  NE2 GLN A 445       6.258 -20.828  29.052  1.00  1.31
ATOM   4023 HE21 GLN A 445       5.574 -20.851  29.699  1.00  2.16
ATOM   4024 HE22 GLN A 445       7.069 -20.371  29.200  1.00  0.46
ATOM   4025  OE1 GLN A 445       6.921 -21.528  27.036  1.00  2.17
ATOM   4026  H   LEU A 446       4.495 -26.151  28.182  1.00  3.80
ATOM   4027  N   LEU A 446       4.268 -26.237  29.094  1.00  2.84
ATOM   4028  CA  LEU A 446       4.635 -27.465  29.791  1.00  2.39
ATOM   4029  CB  LEU A 446       5.169 -27.176  31.231  1.00  2.29
ATOM   4030  C   LEU A 446       3.449 -28.495  29.869  1.00  0.83
ATOM   4031  O   LEU A 446       3.376 -29.278  30.820  1.00  3.05
ATOM   4032  CG  LEU A 446       6.332 -26.120  31.408  1.00  4.49
ATOM   4033  CD1 LEU A 446       6.718 -26.004  32.871  1.00  3.60
ATOM   4034  CD2 LEU A 446       7.517 -26.478  30.557  1.00  0.04
ATOM   4035  H   GLY A 447       2.543 -27.762  28.279  1.00  2.40
ATOM   4036  N   GLY A 447       2.523 -28.452  28.902  1.00  3.48
ATOM   4037  CA  GLY A 447       1.439 -29.477  28.820  1.00  4.17
ATOM   4038  C   GLY A 447       0.164 -29.263  29.685  1.00  2.30
ATOM   4039  O   GLY A 447      -0.751 -30.095  29.631  1.00  2.26
ATOM   4040  H   GLY A 448       0.779 -27.592  30.490  1.00  4.26
ATOM   4041  N   GLY A 448       0.064 -28.181  30.426  1.00  1.51
ATOM   4042  CA  GLY A 448      -1.198 -27.923  31.203  1.00  1.67
ATOM   4043  C   GLY A 448      -2.271 -27.084  30.415  1.00  0.55
ATOM   4044  O   GLY A 448      -2.185 -26.951  29.192  1.00  1.39
ATOM   4045  H   SER A 449      -3.398 -26.814  32.074  1.00  4.95
ATOM   4046  N   SER A 449      -3.329 -26.565  31.175  1.00  3.86
ATOM   4047  CA  SER A 449      -4.410 -25.632  30.605  1.00  1.00
ATOM   4048  CB  SER A 449      -5.611 -26.439  30.088  1.00  4.59
ATOM   4049  C   SER A 449      -4.893 -24.725  31.709  1.00  2.26
ATOM   4050  O   SER A 449      -4.787 -25.087  32.904  1.00  3.52
ATOM   4051  OG  SER A 449      -6.271 -27.101  31.161  1.00  3.67
ATOM   4052  H   LEU A 450      -5.570 -23.260  30.340  1.00  4.77
ATOM   4053  N   LEU A 450      -5.495 -23.563  31.361  1.00  0.27
ATOM   4054  CA  LEU A 450      -5.995 -22.716  32.389  1.00  4.27
ATOM   4055  CB  LEU A 450      -5.728 -21.251  32.000  1.00  4.72
ATOM   4056  C   LEU A 450      -7.412 -22.960  32.454  1.00  3.49
ATOM   4057  O   LEU A 450      -7.988 -23.152  31.471  1.00  4.21
ATOM   4058  CG  LEU A 450      -4.254 -20.892  31.746  1.00  3.05
ATOM   4059  CD1 LEU A 450      -4.113 -19.472  31.291  1.00  0.45
ATOM   4060  CD2 LEU A 450      -3.407 -21.139  32.943  1.00  4.73
ATOM   4061  H   VAL A 451      -7.469 -22.969  34.377  1.00  3.71
ATOM   4062  N   VAL A 451      -7.974 -23.028  33.589  1.00  0.17
ATOM   4063  CA  VAL A 451      -9.429 -23.211  33.657  1.00  4.24
ATOM   4064  CB  VAL A 451      -9.824 -24.497  34.290  1.00  2.12
ATOM   4065  C   VAL A 451     -10.056 -22.111  34.372  1.00  2.04
ATOM   4066  O   VAL A 451      -9.613 -21.762  35.476  1.00  1.15
ATOM   4067  CG1 VAL A 451     -11.355 -24.598  34.385  1.00  1.56
ATOM   4068  CG2 VAL A 451      -9.253 -25.657  33.512  1.00  2.18
ATOM   4069  H   MET A 452     -11.276 -21.776  32.870  1.00  3.82
ATOM   4070  N   MET A 452     -11.049 -21.506  33.744  1.00  0.08
ATOM   4071  CA  MET A 452     -11.826 -20.466  34.356  1.00  4.10
ATOM   4072  CB  MET A 452     -11.899 -19.310  33.435  1.00  1.72
ATOM   4073  C   MET A 452     -13.303 -20.976  34.703  1.00  4.73
ATOM   4074  O   MET A 452     -14.085 -21.466  33.781  1.00  3.79
ATOM   4075  CG  MET A 452     -12.753 -18.191  33.972  1.00  2.93
ATOM   4076  SD  MET A 452     -12.679 -16.737  32.983  1.00  3.51
ATOM   4077  CE  MET A 452     -11.048 -16.183  33.444  1.00  3.03
ATOM   4078  H   ASN A 453     -13.142 -20.412  36.597  1.00  1.66
ATOM   4079  N   ASN A 453     -13.703 -20.838  35.973  1.00  2.31
ATOM   4080  CA  ASN A 453     -14.991 -21.355  36.398  1.00  4.87
ATOM   4081  CB  ASN A 453     -14.920 -21.967  37.804  1.00  0.17
ATOM   4082  C   ASN A 453     -16.133 -20.335  36.265  1.00  3.74
ATOM   4083  O   ASN A 453     -16.427 -19.548  37.207  1.00  3.58
ATOM   4084  CG  ASN A 453     -13.847 -23.050  37.892  1.00  1.98
ATOM   4085  ND2 ASN A 453     -13.152 -23.111  39.009  1.00  2.31
ATOM   4086 HD21 ASN A 453     -13.354 -22.503  39.699  1.00  1.18
ATOM   4087 HD22 ASN A 453     -12.483 -23.769  39.104  1.00  1.55
ATOM   4088  OD1 ASN A 453     -13.695 -23.863  36.969  1.00  1.90
ATOM   4089  H   GLY A 454     -16.446 -20.813  34.385  1.00  3.58
ATOM   4090  N   GLY A 454     -16.741 -20.291  35.098  1.00  3.31
ATOM   4091  CA  GLY A 454     -17.862 -19.472  34.957  1.00  3.17
ATOM   4092  C   GLY A 454     -17.610 -18.013  35.192  1.00  3.01
ATOM   4093  O   GLY A 454     -16.831 -17.370  34.481  1.00  3.36
ATOM   4094  H   ARG A 455     -18.865 -18.062  36.712  1.00  1.85
ATOM   4095  N   ARG A 455     -18.320 -17.482  36.186  1.00  1.10
ATOM   4096  CA  ARG A 455     -18.320 -16.095  36.505  1.00  3.77
ATOM   4097  CB  ARG A 455     -19.250 -15.850  37.744  1.00  0.97
ATOM   4098  C   ARG A 455     -16.899 -15.575  36.766  1.00  0.31
ATOM   4099  O   ARG A 455     -16.687 -14.374  36.705  1.00  4.71
ATOM   4100  CG  ARG A 455     -20.723 -16.074  37.386  1.00  3.67
ATOM   4101  CD  ARG A 455     -21.753 -15.855  38.536  1.00  1.38
ATOM   4102  NE  ARG A 455     -23.112 -16.076  38.002  1.00  3.16
ATOM   4103  HE  ARG A 455     -23.180 -16.215  37.066  1.00  1.38
ATOM   4104  CZ  ARG A 455     -24.257 -16.086  38.691  1.00  1.22
ATOM   4105  NH1 ARG A 455     -24.288 -15.949  39.983  1.00  2.46
ATOM   4106  NH2 ARG A 455     -25.400 -16.280  38.051  1.00  3.91
ATOM   4107  H   ASP A 456     -16.150 -17.413  37.016  1.00  3.91
ATOM   4108  N   ASP A 456     -15.924 -16.496  37.042  1.00  2.67
ATOM   4109  CA  ASP A 456     -14.516 -16.114  37.407  1.00  3.40
ATOM   4110  CB  ASP A 456     -13.611 -17.380  37.449  1.00  3.90
ATOM   4111  C   ASP A 456     -13.816 -15.143  36.453  1.00  3.57
ATOM   4112  O   ASP A 456     -14.161 -14.989  35.132  1.00  1.07
ATOM   4113  CG  ASP A 456     -13.647 -18.090  38.708  1.00  2.90
ATOM   4114  OD1 ASP A 456     -14.087 -17.510  39.675  1.00  1.26
ATOM   4115  OD2 ASP A 456     -13.252 -19.267  38.749  1.00  3.32
ATOM   4116  H   SER A 457     -12.658 -14.701  37.965  1.00  4.25
ATOM   4117  N   SER A 457     -12.794 -14.538  37.050  1.00  2.37
ATOM   4118  CA  SER A 457     -11.899 -13.649  36.412  1.00  4.58
ATOM   4119  CB  SER A 457     -12.416 -12.229  36.506  1.00  0.97
ATOM   4120  C   SER A 457     -10.569 -13.731  37.125  1.00  4.26
ATOM   4121  O   SER A 457     -10.537 -13.920  38.358  1.00  0.18
ATOM   4122  OG  SER A 457     -11.509 -11.314  35.875  1.00  2.99
ATOM   4123  H   LYS A 458      -9.567 -13.451  35.421  1.00  2.20
ATOM   4124  N   LYS A 458      -9.461 -13.624  36.348  1.00  1.35
ATOM   4125  CA  LYS A 458      -8.096 -13.785  36.876  1.00  3.34
ATOM   4126  CB  LYS A 458      -7.594 -15.104  36.498  1.00  3.73
ATOM   4127  C   LYS A 458      -7.157 -12.737  36.332  1.00  0.99
ATOM   4128  O   LYS A 458      -7.401 -12.193  35.283  1.00  1.51
ATOM   4129  CG  LYS A 458      -8.406 -16.181  37.080  1.00  3.42
ATOM   4130  CD  LYS A 458      -7.856 -17.470  36.749  1.00  2.56
ATOM   4131  CE  LYS A 458      -8.709 -18.568  37.298  1.00  1.13
ATOM   4132  NZ  LYS A 458      -8.129 -19.831  37.029  1.00  0.08
ATOM   4133  H   ILE A 459      -5.892 -12.917  37.892  1.00  2.34
ATOM   4134  N   ILE A 459      -6.024 -12.485  37.062  1.00  2.99
ATOM   4135  CA  ILE A 459      -5.029 -11.542  36.586  1.00  2.29
ATOM   4136  CB  ILE A 459      -4.833 -10.319  37.607  1.00  1.66
ATOM   4137  C   ILE A 459      -3.674 -12.222  36.284  1.00  4.81
ATOM   4138  O   ILE A 459      -2.975 -12.746  37.198  1.00  4.82
ATOM   4139  CG1 ILE A 459      -6.157  -9.543  37.773  1.00  4.62
ATOM   4140  CD1 ILE A 459      -6.111  -8.464  38.819  1.00  0.39
ATOM   4141  CG2 ILE A 459      -3.756  -9.377  37.129  1.00  3.61
ATOM   4142  H   HIS A 460      -3.882 -11.750  34.386  1.00  2.74
ATOM   4143  N   HIS A 460      -3.288 -12.148  35.022  1.00  0.63
ATOM   4144  CA  HIS A 460      -2.004 -12.605  34.584  1.00  4.31
ATOM   4145  CB  HIS A 460      -2.060 -12.921  33.114  1.00  0.22
ATOM   4146  C   HIS A 460      -1.095 -11.515  34.808  1.00  3.38
ATOM   4147  O   HIS A 460      -1.445 -10.394  34.562  1.00  0.07
ATOM   4148  CG  HIS A 460      -2.912 -14.126  32.776  1.00  4.57
ATOM   4149  ND1 HIS A 460      -2.405 -15.398  32.755  1.00  4.31
ATOM   4150  HD1 HIS A 460      -1.514 -15.647  32.967  1.00  3.26
ATOM   4151  CE1 HIS A 460      -3.392 -16.259  32.466  1.00  3.87
ATOM   4152  NE2 HIS A 460      -4.523 -15.598  32.444  1.00  2.73
ATOM   4153  HE2 HIS A 460      -5.384 -15.997  32.373  1.00  3.98
ATOM   4154  CD2 HIS A 460      -4.262 -14.256  32.696  1.00  4.98
ATOM   4155  H   VAL A 461       0.257 -12.731  35.498  1.00  1.65
ATOM   4156  N   VAL A 461       0.035 -11.806  35.321  1.00  3.27
ATOM   4157  CA  VAL A 461       0.956 -10.763  35.685  1.00  0.04
ATOM   4158  CB  VAL A 461       1.184 -10.836  37.235  1.00  0.89
ATOM   4159  C   VAL A 461       2.268 -10.936  34.926  1.00  2.27
ATOM   4160  O   VAL A 461       2.844 -12.018  34.970  1.00  0.11
ATOM   4161  CG1 VAL A 461       2.152  -9.797  37.680  1.00  3.84
ATOM   4162  CG2 VAL A 461      -0.156 -10.663  37.979  1.00  0.85
ATOM   4163  H   THR A 462       2.287  -9.045  34.128  1.00  4.74
ATOM   4164  N   THR A 462       2.748  -9.861  34.153  1.00  1.07
ATOM   4165  CA  THR A 462       4.001 -10.017  33.383  1.00  1.67
ATOM   4166  CB  THR A 462       3.662 -10.146  31.866  1.00  4.81
ATOM   4167  C   THR A 462       5.017  -8.814  33.561  1.00  3.90
ATOM   4168  O   THR A 462       4.652  -7.706  33.662  1.00  1.74
ATOM   4169  CG2 THR A 462       2.731 -11.320  31.594  1.00  1.39
ATOM   4170  OG1 THR A 462       2.998  -8.931  31.436  1.00  1.59
ATOM   4171  H   ASP A 463       6.385  -9.624  33.747  1.00  3.25
ATOM   4172  N   ASP A 463       6.237  -9.116  33.648  1.00  1.81
ATOM   4173  CA  ASP A 463       7.330  -8.185  33.685  1.00  2.66
ATOM   4174  CB  ASP A 463       7.295  -7.216  32.458  1.00  2.40
ATOM   4175  C   ASP A 463       7.251  -7.467  35.019  1.00  1.93
ATOM   4176  O   ASP A 463       7.666  -6.326  35.161  1.00  3.10
ATOM   4177  CG  ASP A 463       7.766  -7.903  31.185  1.00  2.87
ATOM   4178  OD1 ASP A 463       8.461  -8.964  31.299  1.00  1.67
ATOM   4179  OD2 ASP A 463       7.431  -7.425  30.070  1.00  0.59
ATOM   4180  H   TYR A 464       6.705  -9.074  35.956  1.00  1.52
ATOM   4181  N   TYR A 464       6.792  -8.244  36.067  1.00  2.09
ATOM   4182  CA  TYR A 464       6.512  -7.711  37.354  1.00  0.15
ATOM   4183  CB  TYR A 464       5.232  -8.364  37.886  1.00  0.92
ATOM   4184  C   TYR A 464       7.649  -7.814  38.386  1.00  3.81
ATOM   4185  O   TYR A 464       8.152  -8.887  38.704  1.00  3.78
ATOM   4186  CG  TYR A 464       4.825  -7.889  39.217  1.00  3.91
ATOM   4187  CD1 TYR A 464       4.285  -6.610  39.374  1.00  3.74
ATOM   4188  CE1 TYR A 464       3.923  -6.130  40.631  1.00  0.34
ATOM   4189  CZ  TYR A 464       4.136  -6.926  41.752  1.00  1.31
ATOM   4190  CD2 TYR A 464       4.906  -8.720  40.343  1.00  2.02
ATOM   4191  CE2 TYR A 464       4.583  -8.243  41.609  1.00  2.81
ATOM   4192  OH  TYR A 464       3.852  -6.453  42.961  1.00  4.97
ATOM   4193  H   ASP A 465       7.599  -5.885  38.688  1.00  4.14
ATOM   4194  N   ASP A 465       8.015  -6.695  38.935  1.00  1.86
ATOM   4195  CA  ASP A 465       9.047  -6.692  39.860  1.00  4.20
ATOM   4196  CB  ASP A 465       9.821  -5.387  39.871  1.00  2.90
ATOM   4197  C   ASP A 465       8.571  -7.039  41.165  1.00  2.37
ATOM   4198  O   ASP A 465       7.676  -6.368  41.711  1.00  4.00
ATOM   4199  CG  ASP A 465      10.744  -5.244  38.692  1.00  0.14
ATOM   4200  OD1 ASP A 465      11.001  -6.233  38.036  1.00  2.67
ATOM   4201  OD2 ASP A 465      11.258  -4.117  38.453  1.00  4.04
ATOM   4202  H   ILE A 466       9.653  -8.631  41.173  1.00  4.98
ATOM   4203  N   ILE A 466       9.084  -8.084  41.687  1.00  0.60
ATOM   4204  CA  ILE A 466       8.779  -8.462  43.017  1.00  0.17
ATOM   4205  CB  ILE A 466       8.717 -10.040  43.095  1.00  2.95
ATOM   4206  C   ILE A 466       9.872  -8.055  43.819  1.00  1.82
ATOM   4207  O   ILE A 466      10.911  -8.591  43.667  1.00  4.24
ATOM   4208  CG1 ILE A 466       7.663 -10.595  42.177  1.00  3.55
ATOM   4209  CD1 ILE A 466       7.735 -12.085  42.024  1.00  1.60
ATOM   4210  CG2 ILE A 466       8.550 -10.548  44.578  1.00  1.82
ATOM   4211  H   GLY A 467       8.934  -6.672  44.738  1.00  3.17
ATOM   4212  N   GLY A 467       9.745  -7.114  44.612  1.00  4.49
ATOM   4213  CA  GLY A 467      10.875  -6.737  45.263  1.00  2.05
ATOM   4214  C   GLY A 467      11.913  -6.426  44.216  1.00  2.78
ATOM   4215  O   GLY A 467      11.634  -5.706  43.234  1.00  4.45
ATOM   4216  H   GLY A 468      13.261  -7.479  45.173  1.00  3.64
ATOM   4217  N   GLY A 468      13.112  -6.989  44.395  1.00  2.12
ATOM   4218  CA  GLY A 468      14.221  -6.857  43.424  1.00  1.32
ATOM   4219  C   GLY A 468      14.286  -7.963  42.284  1.00  2.77
ATOM   4220  O   GLY A 468      15.330  -8.088  41.623  1.00  3.24
ATOM   4221  H   ILE A 469      12.526  -8.749  42.738  1.00  1.26
ATOM   4222  N   ILE A 469      13.234  -8.811  42.140  1.00  3.98
ATOM   4223  CA  ILE A 469      13.212  -9.931  41.090  1.00  1.18
ATOM   4224  CB  ILE A 469      13.009 -11.270  41.768  1.00  0.15
ATOM   4225  C   ILE A 469      12.123  -9.726  40.031  1.00  3.88
ATOM   4226  O   ILE A 469      11.000  -9.609  40.342  1.00  0.45
ATOM   4227  CG1 ILE A 469      14.167 -11.532  42.679  1.00  4.65
ATOM   4228  CD1 ILE A 469      13.973 -12.666  43.555  1.00  0.43
ATOM   4229  CG2 ILE A 469      12.847 -12.405  40.743  1.00  4.72
ATOM   4230  H   ASN A 470      13.414  -9.881  38.585  1.00  1.24
ATOM   4231  N   ASN A 470      12.503  -9.736  38.784  1.00  0.66
ATOM   4232  CA  ASN A 470      11.575  -9.536  37.689  1.00  1.68
ATOM   4233  CB  ASN A 470      12.293  -8.838  36.489  1.00  1.95
ATOM   4234  C   ASN A 470      10.932 -10.834  37.276  1.00  3.96
ATOM   4235  O   ASN A 470      11.553 -11.678  36.627  1.00  0.57
ATOM   4236  CG  ASN A 470      11.395  -8.592  35.276  1.00  4.97
ATOM   4237  ND2 ASN A 470      10.650  -7.407  35.271  1.00  1.01
ATOM   4238 HD21 ASN A 470      10.729  -6.822  36.003  1.00  1.77
ATOM   4239 HD22 ASN A 470      10.086  -7.218  34.541  1.00  2.49
ATOM   4240  OD1 ASN A 470      11.330  -9.429  34.350  1.00  0.95
ATOM   4241  H   MET A 471       9.296 -10.376  38.290  1.00  1.64
ATOM   4242  N   MET A 471       9.697 -11.019  37.698  1.00  3.19
ATOM   4243  CA  MET A 471       8.927 -12.210  37.331  1.00  2.42
ATOM   4244  CB  MET A 471       7.760 -12.329  38.302  1.00  3.13
ATOM   4245  C   MET A 471       8.422 -12.091  35.874  1.00  2.29
ATOM   4246  O   MET A 471       7.708 -11.284  35.588  1.00  3.70
ATOM   4247  CG  MET A 471       6.824 -13.487  37.979  1.00  2.44
ATOM   4248  SD  MET A 471       5.502 -13.689  39.202  1.00  0.31
ATOM   4249  CE  MET A 471       4.462 -12.355  38.816  1.00  3.65
ATOM   4250  H   ILE A 472       8.970 -13.556  35.195  1.00  1.15
ATOM   4251  N   ILE A 472       8.759 -13.033  35.010  1.00  0.28
ATOM   4252  CA  ILE A 472       8.487 -12.895  33.741  1.00  2.57
ATOM   4253  CB  ILE A 472       9.153 -13.999  32.860  1.00  0.14
ATOM   4254  C   ILE A 472       7.168 -12.978  33.714  1.00  2.07
ATOM   4255  O   ILE A 472       6.664 -12.103  33.424  1.00  3.13
ATOM   4256  CG1 ILE A 472      10.658 -13.901  33.001  1.00  4.11
ATOM   4257  CD1 ILE A 472      11.206 -12.570  32.587  1.00  2.19
ATOM   4258  CG2 ILE A 472       8.772 -13.833  31.376  1.00  4.94
ATOM   4259  H   TYR A 473       7.218 -14.888  34.645  1.00  3.91
ATOM   4260  N   TYR A 473       6.591 -14.064  34.181  1.00  4.59
ATOM   4261  CA  TYR A 473       5.113 -14.126  34.174  1.00  3.79
ATOM   4262  CB  TYR A 473       4.555 -14.429  32.825  1.00  3.87
ATOM   4263  C   TYR A 473       4.533 -15.020  35.158  1.00  3.08
ATOM   4264  O   TYR A 473       5.193 -15.882  35.681  1.00  3.78
ATOM   4265  CG  TYR A 473       4.971 -15.739  32.322  1.00  1.51
ATOM   4266  CD1 TYR A 473       4.296 -16.852  32.699  1.00  4.76
ATOM   4267  CE1 TYR A 473       4.703 -18.090  32.300  1.00  3.08
ATOM   4268  CZ  TYR A 473       5.781 -18.207  31.439  1.00  1.24
ATOM   4269  CD2 TYR A 473       5.999 -15.874  31.406  1.00  4.66
ATOM   4270  CE2 TYR A 473       6.392 -17.112  30.961  1.00  3.82
ATOM   4271  OH  TYR A 473       6.193 -19.422  31.049  1.00  1.00
ATOM   4272  H   SER A 474       2.782 -13.926  35.154  1.00  0.27
ATOM   4273  N   SER A 474       3.182 -14.755  35.474  1.00  0.10
ATOM   4274  CA  SER A 474       2.400 -15.639  36.355  1.00  0.52
ATOM   4275  CB  SER A 474       2.558 -15.199  37.817  1.00  4.87
ATOM   4276  C   SER A 474       0.887 -15.664  36.035  1.00  3.51
ATOM   4277  O   SER A 474       0.264 -14.609  35.863  1.00  1.39
ATOM   4278  OG  SER A 474       1.754 -16.016  38.664  1.00  3.48
ATOM   4279  H   SER A 475       0.894 -17.682  35.882  1.00  2.10
ATOM   4280  N   SER A 475       0.329 -16.937  35.890  1.00  0.76
ATOM   4281  CA  SER A 475      -1.112 -17.172  35.724  1.00  4.64
ATOM   4282  CB  SER A 475      -1.399 -18.394  34.859  1.00  3.00
ATOM   4283  C   SER A 475      -1.743 -17.328  37.073  1.00  3.84
ATOM   4284  O   SER A 475      -2.982 -17.397  37.213  1.00  2.19
ATOM   4285  OG  SER A 475      -1.013 -19.554  35.507  1.00  1.81
ATOM   4286  H   ALA A 476      -0.001 -17.577  37.906  1.00  3.37
ATOM   4287  N   ALA A 476      -0.916 -17.491  38.069  1.00  0.86
ATOM   4288  CA  ALA A 476      -1.398 -17.515  39.405  1.00  0.66
ATOM   4289  CB  ALA A 476      -0.388 -18.067  40.339  1.00  3.72
ATOM   4290  C   ALA A 476      -1.733 -16.126  39.789  1.00  0.89
ATOM   4291  O   ALA A 476      -0.968 -15.138  39.397  1.00  0.38
ATOM   4292  H   GLU A 477      -3.255 -16.722  40.901  1.00  2.91
ATOM   4293  N   GLU A 477      -2.759 -15.958  40.581  1.00  2.63
ATOM   4294  CA  GLU A 477      -3.092 -14.656  41.028  1.00  1.08
ATOM   4295  CB  GLU A 477      -4.568 -14.606  41.638  1.00  1.12
ATOM   4296  C   GLU A 477      -2.104 -14.333  42.121  1.00  4.40
ATOM   4297  O   GLU A 477      -1.793 -15.184  42.933  1.00  3.43
ATOM   4298  CG  GLU A 477      -5.656 -14.942  40.632  1.00  4.05
ATOM   4299  CD  GLU A 477      -7.113 -14.790  41.163  1.00  1.91
ATOM   4300  OE1 GLU A 477      -7.338 -14.046  42.152  1.00  2.40
ATOM   4301  OE2 GLU A 477      -8.013 -15.451  40.603  1.00  3.95
ATOM   4302  H   VAL A 478      -1.963 -12.466  41.631  1.00  3.69
ATOM   4303  N   VAL A 478      -1.656 -13.136  42.212  1.00  3.85
ATOM   4304  CA  VAL A 478      -0.631 -12.826  43.219  1.00  3.10
ATOM   4305  CB  VAL A 478       0.376 -11.730  42.717  1.00  3.75
ATOM   4306  C   VAL A 478      -1.296 -12.335  44.439  1.00  0.41
ATOM   4307  O   VAL A 478      -1.947 -11.361  44.413  1.00  2.43
ATOM   4308  CG1 VAL A 478       1.279 -11.336  43.841  1.00  3.56
ATOM   4309  CG2 VAL A 478       1.239 -12.250  41.547  1.00  4.20
ATOM   4310  H   PHE A 479      -0.586 -13.749  45.491  1.00  3.71
ATOM   4311  N   PHE A 479      -1.147 -13.017  45.489  1.00  0.69
ATOM   4312  CA  PHE A 479      -1.735 -12.598  46.742  1.00  4.70
ATOM   4313  CB  PHE A 479      -1.760 -13.745  47.786  1.00  0.88
ATOM   4314  C   PHE A 479      -1.039 -11.487  47.277  1.00  0.80
ATOM   4315  O   PHE A 479      -1.647 -10.510  47.740  1.00  2.06
ATOM   4316  CG  PHE A 479      -2.011 -13.284  49.230  1.00  2.32
ATOM   4317  CD1 PHE A 479      -3.246 -12.851  49.622  1.00  1.32
ATOM   4318  CE1 PHE A 479      -3.459 -12.382  50.946  1.00  0.75
ATOM   4319  CZ  PHE A 479      -2.420 -12.301  51.799  1.00  2.42
ATOM   4320  CD2 PHE A 479      -0.996 -13.356  50.182  1.00  2.48
ATOM   4321  CE2 PHE A 479      -1.192 -12.879  51.455  1.00  1.40
ATOM   4322  H   SER A 480       0.613 -12.235  46.903  1.00  0.86
ATOM   4323  N   SER A 480       0.293 -11.637  47.289  1.00  0.34
ATOM   4324  CA  SER A 480       1.142 -10.675  47.909  1.00  0.45
ATOM   4325  CB  SER A 480       0.837 -10.520  49.375  1.00  3.68
ATOM   4326  C   SER A 480       2.590 -11.004  47.743  1.00  0.36
ATOM   4327  O   SER A 480       2.960 -12.094  47.283  1.00  1.05
ATOM   4328  OG  SER A 480       1.697  -9.542  49.953  1.00  0.27
ATOM   4329  H   TRP A 481       3.076  -9.294  48.508  1.00  4.70
ATOM   4330  N   TRP A 481       3.407 -10.118  48.168  1.00  3.67
ATOM   4331  CA  TRP A 481       4.787 -10.333  48.143  1.00  0.01
ATOM   4332  CB  TRP A 481       5.379  -9.973  46.748  1.00  4.25
ATOM   4333  C   TRP A 481       5.413  -9.526  49.200  1.00  3.48
ATOM   4334  O   TRP A 481       4.769  -8.558  49.731  1.00  1.60
ATOM   4335  CG  TRP A 481       5.347  -8.542  46.388  1.00  1.61
ATOM   4336  CD1 TRP A 481       4.369  -7.870  45.802  1.00  3.52
ATOM   4337  NE1 TRP A 481       4.717  -6.535  45.691  1.00  4.74
ATOM   4338  HE1 TRP A 481       4.178  -5.861  45.294  1.00  4.94
ATOM   4339  CD2 TRP A 481       6.444  -7.625  46.525  1.00  1.58
ATOM   4340  CE2 TRP A 481       5.959  -6.365  46.180  1.00  0.19
ATOM   4341  CE3 TRP A 481       7.709  -7.718  47.124  1.00  2.06
ATOM   4342  CZ3 TRP A 481       8.368  -6.578  47.438  1.00  2.46
ATOM   4343  CH2 TRP A 481       7.844  -5.345  47.128  1.00  0.82
ATOM   4344  CZ2 TRP A 481       6.624  -5.216  46.505  1.00  3.13
ATOM   4345  H   ALA A 482       7.085 -10.582  49.089  1.00  1.72
ATOM   4346  N   ALA A 482       6.662  -9.859  49.541  1.00  4.30
ATOM   4347  CA  ALA A 482       7.397  -9.123  50.565  1.00  3.35
ATOM   4348  CB  ALA A 482       6.981  -9.604  51.940  1.00  4.96
ATOM   4349  C   ALA A 482       8.867  -9.272  50.395  1.00  0.11
ATOM   4350  O   ALA A 482       9.306 -10.217  49.819  1.00  0.05
ATOM   4351  H   LYS A 483       9.226  -7.455  51.195  1.00  4.04
ATOM   4352  N   LYS A 483       9.648  -8.240  50.865  1.00  4.95
ATOM   4353  CA  LYS A 483      11.090  -8.310  50.868  1.00  3.25
ATOM   4354  CB  LYS A 483      11.731  -7.104  50.169  1.00  2.57
ATOM   4355  C   LYS A 483      11.571  -8.389  52.298  1.00  2.02
ATOM   4356  O   LYS A 483      11.255  -7.510  53.112  1.00  3.82
ATOM   4357  CG  LYS A 483      13.282  -7.157  50.218  1.00  0.99
ATOM   4358  CD  LYS A 483      13.918  -6.021  49.439  1.00  2.68
ATOM   4359  CE  LYS A 483      15.444  -6.062  49.526  1.00  4.15
ATOM   4360  NZ  LYS A 483      16.079  -4.965  48.742  1.00  1.10
ATOM   4361  H   ASN A 484      12.642  -9.948  51.899  1.00  2.82
ATOM   4362  N   ASN A 484      12.353  -9.384  52.593  1.00  4.48
ATOM   4363  CA  ASN A 484      12.846  -9.675  54.001  1.00  4.75
ATOM   4364  CB  ASN A 484      12.944 -11.193  54.224  1.00  2.60
ATOM   4365  C   ASN A 484      14.168  -8.943  54.376  1.00  3.56
ATOM   4366  O   ASN A 484      14.930  -8.527  53.487  1.00  1.85
ATOM   4367  CG  ASN A 484      13.315 -11.602  55.677  1.00  2.17
ATOM   4368  ND2 ASN A 484      12.776 -12.704  56.120  1.00  0.39
ATOM   4369 HD21 ASN A 484      12.214 -13.192  55.546  1.00  1.70
ATOM   4370 HD22 ASN A 484      12.969 -12.996  56.996  1.00  0.06
ATOM   4371  OD1 ASN A 484      14.098 -10.953  56.341  1.00  0.47
ATOM   4372  H   HIS A 485      13.810  -9.150  56.326  1.00  0.73
ATOM   4373  N   HIS A 485      14.445  -8.835  55.699  1.00  0.03
ATOM   4374  CA  HIS A 485      15.710  -8.192  56.224  1.00  4.88
ATOM   4375  CB  HIS A 485      15.679  -8.220  57.731  1.00  3.01
ATOM   4376  C   HIS A 485      16.969  -8.952  55.713  1.00  3.83
ATOM   4377  O   HIS A 485      18.017  -8.367  55.549  1.00  2.64
ATOM   4378  CG  HIS A 485      14.751  -7.193  58.314  1.00  0.82
ATOM   4379  ND1 HIS A 485      13.389  -7.363  58.380  1.00  0.77
ATOM   4380  HD1 HIS A 485      12.902  -8.107  58.046  1.00  4.32
ATOM   4381  CE1 HIS A 485      12.839  -6.269  58.915  1.00  1.24
ATOM   4382  NE2 HIS A 485      13.811  -5.473  59.327  1.00  2.85
ATOM   4383  HE2 HIS A 485      13.685  -4.679  59.838  1.00  2.54
ATOM   4384  CD2 HIS A 485      15.024  -6.049  59.010  1.00  2.56
ATOM   4385  H   ASN A 486      16.002 -10.656  55.581  1.00  0.89
ATOM   4386  N   ASN A 486      16.831 -10.232  55.441  1.00  3.11
ATOM   4387  CA  ASN A 486      17.978 -11.038  54.891  1.00  4.02
ATOM   4388  CB  ASN A 486      17.814 -12.502  55.251  1.00  0.55
ATOM   4389  C   ASN A 486      18.065 -10.892  53.345  1.00  0.50
ATOM   4390  O   ASN A 486      18.807 -11.609  52.669  1.00  4.01
ATOM   4391  CG  ASN A 486      16.592 -13.090  54.611  1.00  2.40
ATOM   4392  ND2 ASN A 486      16.310 -14.356  54.894  1.00  4.62
ATOM   4393 HD21 ASN A 486      16.871 -14.820  55.495  1.00  4.74
ATOM   4394 HD22 ASN A 486      15.573 -14.772  54.479  1.00  1.73
ATOM   4395  OD1 ASN A 486      15.919 -12.428  53.809  1.00  0.59
ATOM   4396  H   ASN A 487      16.843  -9.411  53.467  1.00  1.92
ATOM   4397  N   ASN A 487      17.331  -9.938  52.859  1.00  2.73
ATOM   4398  CA  ASN A 487      17.192  -9.608  51.419  1.00  4.45
ATOM   4399  CB  ASN A 487      18.567  -9.164  50.864  1.00  3.06
ATOM   4400  C   ASN A 487      16.619 -10.760  50.535  1.00  3.58
ATOM   4401  O   ASN A 487      16.835 -10.772  49.316  1.00  3.79
ATOM   4402  CG  ASN A 487      19.105  -7.887  51.502  1.00  1.14
ATOM   4403  ND2 ASN A 487      20.378  -7.915  51.906  1.00  1.73
ATOM   4404 HD21 ASN A 487      20.878  -8.703  51.768  1.00  1.04
ATOM   4405 HD22 ASN A 487      20.745  -7.160  52.336  1.00  3.49
ATOM   4406  OD1 ASN A 487      18.369  -6.880  51.648  1.00  1.20
ATOM   4407  H   GLU A 488      15.716 -11.628  52.062  1.00  2.79
ATOM   4408  N   GLU A 488      15.822 -11.655  51.122  1.00  1.50
ATOM   4409  CA  GLU A 488      15.128 -12.698  50.351  1.00  3.79
ATOM   4410  CB  GLU A 488      15.062 -14.094  51.067  1.00  4.93
ATOM   4411  C   GLU A 488      13.741 -12.187  49.996  1.00  0.64
ATOM   4412  O   GLU A 488      13.228 -11.319  50.688  1.00  4.46
ATOM   4413  CG  GLU A 488      16.415 -14.819  51.193  1.00  2.29
ATOM   4414  CD  GLU A 488      16.306 -16.157  51.924  1.00  2.44
ATOM   4415  OE1 GLU A 488      15.351 -16.332  52.701  1.00  0.64
ATOM   4416  OE2 GLU A 488      17.145 -17.052  51.680  1.00  0.54
ATOM   4417  H   ARG A 489      13.596 -13.351  48.399  1.00  2.21
ATOM   4418  N   ARG A 489      13.157 -12.664  48.908  1.00  1.47
ATOM   4419  CA  ARG A 489      11.921 -12.159  48.476  1.00  0.51
ATOM   4420  CB  ARG A 489      12.055 -11.537  47.050  1.00  1.61
ATOM   4421  C   ARG A 489      10.873 -13.235  48.531  1.00  1.23
ATOM   4422  O   ARG A 489      11.158 -14.372  48.273  1.00  0.51
ATOM   4423  CG  ARG A 489      12.583 -10.052  47.077  1.00  0.13
ATOM   4424  CD  ARG A 489      14.156  -9.896  47.203  1.00  2.34
ATOM   4425  NE  ARG A 489      14.884 -10.261  45.979  1.00  3.20
ATOM   4426  HE  ARG A 489      14.373 -10.577  45.246  1.00  4.56
ATOM   4427  CZ  ARG A 489      16.251 -10.159  45.803  1.00  1.73
ATOM   4428  NH1 ARG A 489      17.019  -9.772  46.792  1.00  2.73
ATOM   4429  NH2 ARG A 489      16.804 -10.403  44.578  1.00  4.10
ATOM   4430  H   VAL A 490       9.516 -11.966  49.165  1.00  1.02
ATOM   4431  N   VAL A 490       9.674 -12.869  48.948  1.00  2.72
ATOM   4432  CA  VAL A 490       8.623 -13.814  49.098  1.00  1.57
ATOM   4433  CB  VAL A 490       8.132 -13.887  50.535  1.00  0.08
ATOM   4434  C   VAL A 490       7.511 -13.444  48.240  1.00  3.23
ATOM   4435  O   VAL A 490       7.083 -12.349  48.289  1.00  3.27
ATOM   4436  CG1 VAL A 490       6.959 -14.827  50.629  1.00  2.87
ATOM   4437  CG2 VAL A 490       9.236 -14.367  51.457  1.00  1.89
ATOM   4438  H   LEU A 491       7.577 -15.191  47.393  1.00  4.83
ATOM   4439  N   LEU A 491       7.105 -14.370  47.417  1.00  0.00
ATOM   4440  CA  LEU A 491       5.975 -14.213  46.552  1.00  4.85
ATOM   4441  CB  LEU A 491       6.409 -14.435  45.127  1.00  2.14
ATOM   4442  C   LEU A 491       4.940 -15.243  46.915  1.00  3.41
ATOM   4443  O   LEU A 491       5.238 -16.437  46.924  1.00  2.34
ATOM   4444  CG  LEU A 491       5.304 -14.372  44.054  1.00  1.92
ATOM   4445  CD1 LEU A 491       4.693 -12.963  43.984  1.00  3.34
ATOM   4446  CD2 LEU A 491       5.845 -14.806  42.703  1.00  0.41
ATOM   4447  H   ILE A 492       3.547 -13.899  47.151  1.00  2.41
ATOM   4448  N   ILE A 492       3.736 -14.823  47.181  1.00  4.12
ATOM   4449  CA  ILE A 492       2.691 -15.750  47.490  1.00  0.73
ATOM   4450  CB  ILE A 492       1.946 -15.233  48.778  1.00  2.17
ATOM   4451  C   ILE A 492       1.682 -15.700  46.306  1.00  0.77
ATOM   4452  O   ILE A 492       0.996 -14.640  46.171  1.00  4.28
ATOM   4453  CG1 ILE A 492       2.907 -14.958  49.924  1.00  4.53
ATOM   4454  CD1 ILE A 492       3.630 -16.135  50.405  1.00  0.12
ATOM   4455  CG2 ILE A 492       0.851 -16.228  49.238  1.00  4.06
ATOM   4456  H   LEU A 493       2.134 -17.612  45.805  1.00  3.70
ATOM   4457  N   LEU A 493       1.590 -16.878  45.544  1.00  2.80
ATOM   4458  CA  LEU A 493       0.697 -17.083  44.364  1.00  2.09
ATOM   4459  CB  LEU A 493       1.464 -17.747  43.251  1.00  2.14
ATOM   4460  C   LEU A 493      -0.402 -17.981  44.718  1.00  0.00
ATOM   4461  O   LEU A 493      -0.203 -18.939  45.461  1.00  3.07
ATOM   4462  CG  LEU A 493       2.626 -17.006  42.690  1.00  2.68
ATOM   4463  CD1 LEU A 493       3.307 -17.836  41.650  1.00  3.36
ATOM   4464  CD2 LEU A 493       2.181 -15.712  42.121  1.00  3.07
ATOM   4465  H   TYR A 494      -1.693 -16.972  43.596  1.00  1.98
ATOM   4466  N   TYR A 494      -1.577 -17.740  44.161  1.00  3.60
ATOM   4467  CA  TYR A 494      -2.716 -18.628  44.433  1.00  4.63
ATOM   4468  CB  TYR A 494      -3.592 -18.157  45.603  1.00  2.97
ATOM   4469  C   TYR A 494      -3.568 -18.874  43.229  1.00  1.77
ATOM   4470  O   TYR A 494      -3.485 -18.131  42.172  1.00  2.93
ATOM   4471  CG  TYR A 494      -4.368 -16.928  45.345  1.00  2.64
ATOM   4472  CD1 TYR A 494      -5.662 -16.981  44.858  1.00  3.31
ATOM   4473  CE1 TYR A 494      -6.401 -15.833  44.689  1.00  4.59
ATOM   4474  CZ  TYR A 494      -5.818 -14.605  44.953  1.00  3.03
ATOM   4475  CD2 TYR A 494      -3.796 -15.698  45.538  1.00  1.75
ATOM   4476  CE2 TYR A 494      -4.515 -14.529  45.315  1.00  0.59
ATOM   4477  OH  TYR A 494      -6.560 -13.426  44.775  1.00  2.49
ATOM   4478  H   GLY A 495      -4.405 -20.546  44.215  1.00  1.37
ATOM   4479  N   GLY A 495      -4.471 -19.950  43.374  1.00  1.57
ATOM   4480  CA  GLY A 495      -5.483 -20.295  42.260  1.00  3.04
ATOM   4481  C   GLY A 495      -6.649 -21.338  42.682  1.00  4.01
ATOM   4482  O   GLY A 495      -6.771 -21.725  43.883  1.00  2.27
ATOM   4483  H   GLY A 496      -7.381 -21.523  40.766  1.00  0.53
ATOM   4484  N   GLY A 496      -7.546 -21.767  41.652  1.00  3.11
ATOM   4485  CA  GLY A 496      -8.747 -22.633  41.973  1.00  4.19
ATOM   4486  C   GLY A 496      -8.465 -24.109  42.217  1.00  2.78
ATOM   4487  O   GLY A 496      -7.452 -24.608  41.890  1.00  4.18
ATOM   4488  H   ASP A 497     -10.279 -24.361  42.789  1.00  0.90
ATOM   4489  N   ASP A 497      -9.439 -24.783  42.701  1.00  3.31
ATOM   4490  CA  ASP A 497      -9.299 -26.189  43.145  1.00  3.56
ATOM   4491  CB  ASP A 497     -10.669 -26.671  43.722  1.00  0.59
ATOM   4492  C   ASP A 497      -8.834 -27.139  42.108  1.00  0.23
ATOM   4493  O   ASP A 497      -8.178 -28.067  42.415  1.00  3.89
ATOM   4494  CG  ASP A 497     -11.820 -26.313  42.794  1.00  2.28
ATOM   4495  OD1 ASP A 497     -11.565 -25.701  41.746  1.00  2.74
ATOM   4496  OD2 ASP A 497     -12.967 -26.669  43.080  1.00  4.97
ATOM   4497  H   ARG A 498      -9.541 -26.081  40.766  1.00  0.93
ATOM   4498  N   ARG A 498      -9.093 -26.895  40.978  1.00  3.86
ATOM   4499  CA  ARG A 498      -8.791 -27.820  39.944  1.00  1.47
ATOM   4500  CB  ARG A 498     -10.092 -28.325  39.373  1.00  1.48
ATOM   4501  C   ARG A 498      -8.024 -27.209  38.891  1.00  1.92
ATOM   4502  O   ARG A 498      -7.974 -27.737  37.775  1.00  2.02
ATOM   4503  CG  ARG A 498     -10.769 -29.370  40.240  1.00  2.93
ATOM   4504  CD  ARG A 498     -12.108 -29.758  39.677  1.00  0.79
ATOM   4505  NE  ARG A 498     -12.774 -30.744  40.513  1.00  4.71
ATOM   4506  HE  ARG A 498     -12.686 -31.657  40.269  1.00  3.69
ATOM   4507  CZ  ARG A 498     -13.525 -30.462  41.578  1.00  0.97
ATOM   4508  NH1 ARG A 498     -13.674 -29.223  41.970  1.00  1.55
ATOM   4509  NH2 ARG A 498     -14.158 -31.440  42.229  1.00  1.57
ATOM   4510  H   ASP A 499      -7.501 -25.723  40.003  1.00  3.35
ATOM   4511  N   ASP A 499      -7.454 -26.102  39.141  1.00  4.94
ATOM   4512  CA  ASP A 499      -6.768 -25.426  38.088  1.00  3.68
ATOM   4513  CB  ASP A 499      -6.857 -23.911  38.360  1.00  3.89
ATOM   4514  C   ASP A 499      -5.288 -25.870  38.001  1.00  4.33
ATOM   4515  O   ASP A 499      -4.732 -26.528  38.934  1.00  2.68
ATOM   4516  CG  ASP A 499      -6.599 -22.981  37.130  1.00  1.27
ATOM   4517  OD1 ASP A 499      -6.061 -23.439  36.072  1.00  4.63
ATOM   4518  OD2 ASP A 499      -6.975 -21.836  37.204  1.00  2.03
ATOM   4519  H   ASN A 500      -5.207 -25.028  36.276  1.00  3.02
ATOM   4520  N   ASN A 500      -4.686 -25.471  36.925  1.00  2.20
ATOM   4521  CA  ASN A 500      -3.335 -25.656  36.640  1.00  2.87
ATOM   4522  CB  ASN A 500      -3.178 -26.522  35.391  1.00  0.07
ATOM   4523  C   ASN A 500      -2.667 -24.295  36.447  1.00  3.11
ATOM   4524  O   ASN A 500      -2.988 -23.547  35.472  1.00  4.59
ATOM   4525  CG  ASN A 500      -3.625 -27.955  35.615  1.00  2.51
ATOM   4526  ND2 ASN A 500      -4.463 -28.474  34.716  1.00  3.54
ATOM   4527 HD21 ASN A 500      -4.725 -27.946  33.987  1.00  2.52
ATOM   4528 HD22 ASN A 500      -4.797 -29.349  34.844  1.00  4.28
ATOM   4529  OD1 ASN A 500      -3.272 -28.568  36.615  1.00  4.07
ATOM   4530  H   ASN A 501      -1.542 -24.548  38.075  1.00  4.39
ATOM   4531  N   ASN A 501      -1.788 -23.924  37.388  1.00  0.56
ATOM   4532  CA  ASN A 501      -1.125 -22.638  37.329  1.00  1.96
ATOM   4533  CB  ASN A 501      -1.303 -21.864  38.586  1.00  2.92
ATOM   4534  C   ASN A 501       0.321 -22.714  36.876  1.00  1.12
ATOM   4535  O   ASN A 501       0.978 -23.760  36.999  1.00  2.93
ATOM   4536  CG  ASN A 501      -2.673 -21.230  38.679  1.00  3.95
ATOM   4537  ND2 ASN A 501      -3.121 -20.528  37.568  1.00  0.42
ATOM   4538 HD21 ASN A 501      -2.556 -20.463  36.819  1.00  4.40
ATOM   4539 HD22 ASN A 501      -3.974 -20.126  37.586  1.00  1.60
ATOM   4540  OD1 ASN A 501      -3.293 -21.285  39.698  1.00  0.24
ATOM   4541  H   GLU A 502       0.291 -20.787  36.442  1.00  4.38
ATOM   4542  N   GLU A 502       0.832 -21.563  36.419  1.00  1.29
ATOM   4543  CA  GLU A 502       2.142 -21.467  35.860  1.00  3.75
ATOM   4544  CB  GLU A 502       2.109 -21.673  34.354  1.00  1.36
ATOM   4545  C   GLU A 502       2.731 -20.170  36.081  1.00  0.74
ATOM   4546  O   GLU A 502       2.058 -19.132  35.851  1.00  2.84
ATOM   4547  CG  GLU A 502       3.480 -21.419  33.716  1.00  4.69
ATOM   4548  CD  GLU A 502       3.468 -21.608  32.250  1.00  5.00
ATOM   4549  OE1 GLU A 502       2.420 -21.793  31.745  1.00  4.96
ATOM   4550  OE2 GLU A 502       4.558 -21.531  31.580  1.00  0.31
ATOM   4551  H   ALA A 503       4.485 -21.025  36.572  1.00  0.80
ATOM   4552  N   ALA A 503       4.029 -20.173  36.449  1.00  0.83
ATOM   4553  CA  ALA A 503       4.782 -18.932  36.620  1.00  3.39
ATOM   4554  CB  ALA A 503       4.683 -18.402  38.101  1.00  0.36
ATOM   4555  C   ALA A 503       6.227 -19.163  36.249  1.00  0.36
ATOM   4556  O   ALA A 503       6.765 -20.232  36.448  1.00  0.73
ATOM   4557  H   ALA A 504       6.464 -17.296  35.723  1.00  3.39
ATOM   4558  N   ALA A 504       6.872 -18.140  35.764  1.00  4.60
ATOM   4559  CA  ALA A 504       8.177 -18.310  35.299  1.00  0.54
ATOM   4560  CB  ALA A 504       8.149 -18.448  33.801  1.00  1.47
ATOM   4561  C   ALA A 504       8.962 -17.194  35.607  1.00  0.37
ATOM   4562  O   ALA A 504       8.532 -16.119  35.479  1.00  3.45
ATOM   4563  H   PHE A 505      10.602 -18.438  35.843  1.00  2.84
ATOM   4564  N   PHE A 505      10.298 -17.508  35.966  1.00  0.72
ATOM   4565  CA  PHE A 505      11.320 -16.482  36.480  1.00  3.68
ATOM   4566  CB  PHE A 505      11.556 -16.792  37.992  1.00  4.90
ATOM   4567  C   PHE A 505      12.711 -16.573  35.654  1.00  2.33
ATOM   4568  O   PHE A 505      13.068 -17.632  35.161  1.00  2.52
ATOM   4569  CG  PHE A 505      10.247 -16.695  38.787  1.00  0.28
ATOM   4570  CD1 PHE A 505       9.414 -17.812  38.922  1.00  4.56
ATOM   4571  CE1 PHE A 505       8.179 -17.705  39.568  1.00  4.36
ATOM   4572  CZ  PHE A 505       7.761 -16.466  40.057  1.00  3.45
ATOM   4573  CD2 PHE A 505       9.891 -15.520  39.419  1.00  0.03
ATOM   4574  CE2 PHE A 505       8.647 -15.411  40.090  1.00  1.26
ATOM   4575  N   PRO A 506      13.509 -15.429  35.545  1.00  0.12
ATOM   4576  CA  PRO A 506      14.789 -15.436  34.804  1.00  0.35
ATOM   4577  CB  PRO A 506      15.339 -14.013  35.022  1.00  4.45
ATOM   4578  C   PRO A 506      15.772 -16.490  35.326  1.00  1.67
ATOM   4579  O   PRO A 506      15.892 -16.701  36.542  1.00  0.45
ATOM   4580  CG  PRO A 506      14.123 -13.213  35.312  1.00  3.45
ATOM   4581  CD  PRO A 506      13.272 -14.142  36.145  1.00  1.13
ATOM   4582  H   VAL A 507      16.424 -16.816  33.524  1.00  0.57
ATOM   4583  N   VAL A 507      16.504 -17.088  34.419  1.00  3.97
ATOM   4584  CA  VAL A 507      17.426 -18.143  34.739  1.00  2.35
ATOM   4585  CB  VAL A 507      17.889 -18.919  33.589  1.00  0.74
ATOM   4586  C   VAL A 507      18.550 -17.654  35.559  1.00  3.29
ATOM   4587  O   VAL A 507      19.167 -18.434  36.295  1.00  2.47
ATOM   4588  CG1 VAL A 507      16.746 -19.708  33.007  1.00  0.64
ATOM   4589  CG2 VAL A 507      18.454 -17.988  32.507  1.00  2.56
ATOM   4590  H   SER A 508      18.282 -15.820  34.967  1.00  3.42
ATOM   4591  N   SER A 508      18.807 -16.377  35.503  1.00  4.70
ATOM   4592  CA  SER A 508      19.902 -15.803  36.227  1.00  2.76
ATOM   4593  CB  SER A 508      20.030 -14.329  35.865  1.00  4.53
ATOM   4594  C   SER A 508      19.633 -15.960  37.736  1.00  3.46
ATOM   4595  O   SER A 508      20.546 -15.810  38.569  1.00  2.11
ATOM   4596  OG  SER A 508      18.890 -13.601  36.316  1.00  2.95
ATOM   4597  H   LEU A 509      17.710 -16.287  37.426  1.00  2.46
ATOM   4598  N   LEU A 509      18.382 -16.255  38.090  1.00  4.33
ATOM   4599  CA  LEU A 509      18.019 -16.550  39.509  1.00  0.86
ATOM   4600  CB  LEU A 509      16.566 -16.628  39.736  1.00  4.25
ATOM   4601  C   LEU A 509      18.643 -17.807  39.943  1.00  0.73
ATOM   4602  O   LEU A 509      18.898 -18.017  41.119  1.00  3.07
ATOM   4603  CG  LEU A 509      15.797 -15.358  39.645  1.00  2.30
ATOM   4604  CD1 LEU A 509      14.322 -15.672  39.818  1.00  3.72
ATOM   4605  CD2 LEU A 509      16.257 -14.402  40.733  1.00  3.96
ATOM   4606  H   GLY A 510      18.680 -18.423  38.129  1.00  2.72
ATOM   4607  N   GLY A 510      18.845 -18.663  39.014  1.00  1.37
ATOM   4608  CA  GLY A 510      19.343 -19.963  39.291  1.00  4.06
ATOM   4609  C   GLY A 510      18.245 -20.983  39.315  1.00  4.54
ATOM   4610  O   GLY A 510      17.109 -20.643  39.164  1.00  4.85
ATOM   4611  H   LEU A 511      19.488 -22.430  39.824  1.00  3.90
ATOM   4612  N   LEU A 511      18.594 -22.243  39.578  1.00  1.58
ATOM   4613  CA  LEU A 511      17.625 -23.371  39.490  1.00  3.92
ATOM   4614  CB  LEU A 511      18.384 -24.709  39.491  1.00  1.64
ATOM   4615  C   LEU A 511      16.607 -23.448  40.595  1.00  4.62
ATOM   4616  O   LEU A 511      16.932 -23.421  41.797  1.00  2.74
ATOM   4617  CG  LEU A 511      17.512 -26.004  39.510  1.00  2.28
ATOM   4618  CD1 LEU A 511      16.683 -26.139  38.244  1.00  4.22
ATOM   4619  CD2 LEU A 511      18.348 -27.175  39.709  1.00  3.83
ATOM   4620  N   PRO A 512      15.373 -23.459  40.218  1.00  2.19
ATOM   4621  CA  PRO A 512      14.314 -23.556  41.186  1.00  4.59
ATOM   4622  CB  PRO A 512      13.065 -23.476  40.344  1.00  2.61
ATOM   4623  C   PRO A 512      14.413 -24.904  41.948  1.00  0.78
ATOM   4624  O   PRO A 512      14.745 -25.957  41.354  1.00  3.78
ATOM   4625  CG  PRO A 512      13.519 -22.772  39.109  1.00  1.48
ATOM   4626  CD  PRO A 512      14.872 -23.320  38.858  1.00  2.06
ATOM   4627  H   ASN A 513      14.036 -24.009  43.610  1.00  1.72
ATOM   4628  N   ASN A 513      14.174 -24.848  43.225  1.00  2.91
ATOM   4629  CA  ASN A 513      14.179 -26.014  44.112  1.00  4.82
ATOM   4630  CB  ASN A 513      15.281 -25.787  45.103  1.00  2.40
ATOM   4631  C   ASN A 513      12.813 -26.158  44.866  1.00  2.85
ATOM   4632  O   ASN A 513      12.300 -25.189  45.408  1.00  1.79
ATOM   4633  CG  ASN A 513      16.650 -25.704  44.411  1.00  2.00
ATOM   4634  ND2 ASN A 513      17.350 -24.568  44.588  1.00  2.84
ATOM   4635 HD21 ASN A 513      16.981 -23.890  45.129  1.00  0.23
ATOM   4636 HD22 ASN A 513      18.183 -24.462  44.156  1.00  3.59
ATOM   4637  OD1 ASN A 513      17.038 -26.613  43.664  1.00  3.91
ATOM   4638  H   VAL A 514      12.688 -28.119  44.659  1.00  1.52
ATOM   4639  N   VAL A 514      12.264 -27.348  44.988  1.00  4.48
ATOM   4640  CA  VAL A 514      11.003 -27.420  45.598  1.00  2.85
ATOM   4641  CB  VAL A 514      10.074 -28.440  44.943  1.00  2.00
ATOM   4642  C   VAL A 514      11.230 -27.754  46.981  1.00  3.42
ATOM   4643  O   VAL A 514      11.687 -28.837  47.313  1.00  1.92
ATOM   4644  CG1 VAL A 514       8.727 -28.433  45.656  1.00  3.48
ATOM   4645  CG2 VAL A 514       9.890 -28.132  43.467  1.00  0.07
ATOM   4646  H   ILE A 515      10.417 -26.145  47.474  1.00  4.84
ATOM   4647  N   ILE A 515      10.909 -26.862  47.782  1.00  3.25
ATOM   4648  CA  ILE A 515      11.155 -26.956  49.127  1.00  4.82
ATOM   4649  CB  ILE A 515      11.223 -25.610  49.808  1.00  4.14
ATOM   4650  C   ILE A 515      10.170 -27.819  49.796  1.00  3.15
ATOM   4651  O   ILE A 515      10.500 -28.657  50.598  1.00  0.25
ATOM   4652  CG1 ILE A 515      12.441 -24.792  49.283  1.00  1.73
ATOM   4653  CD1 ILE A 515      12.417 -23.354  49.737  1.00  0.84
ATOM   4654  CG2 ILE A 515      11.362 -25.840  51.294  1.00  1.17
ATOM   4655  H   GLU A 516       8.848 -27.187  48.754  1.00  1.76
ATOM   4656  N   GLU A 516       8.979 -27.643  49.440  1.00  2.22
ATOM   4657  CA  GLU A 516       7.813 -28.324  50.132  1.00  3.58
ATOM   4658  CB  GLU A 516       7.145 -27.357  51.231  1.00  0.29
ATOM   4659  C   GLU A 516       6.791 -28.674  49.181  1.00  1.84
ATOM   4660  O   GLU A 516       6.375 -27.818  48.449  1.00  1.08
ATOM   4661  CG  GLU A 516       5.991 -28.045  52.055  1.00  1.11
ATOM   4662  CD  GLU A 516       5.249 -27.124  53.114  1.00  2.28
ATOM   4663  OE1 GLU A 516       5.007 -25.921  52.827  1.00  1.34
ATOM   4664  OE2 GLU A 516       4.933 -27.627  54.238  1.00  4.26
ATOM   4665  H   GLY A 517       6.592 -30.454  49.949  1.00  4.86
ATOM   4666  N   GLY A 517       6.321 -29.900  49.249  1.00  3.01
ATOM   4667  CA  GLY A 517       5.386 -30.396  48.313  1.00  2.86
ATOM   4668  C   GLY A 517       6.091 -31.019  47.163  1.00  2.24
ATOM   4669  O   GLY A 517       7.317 -30.932  47.075  1.00  3.65
ATOM   4670  H   HIS A 518       4.438 -31.766  46.431  1.00  0.99
ATOM   4671  N   HIS A 518       5.374 -31.695  46.299  1.00  3.44
ATOM   4672  CA  HIS A 518       6.006 -32.350  45.151  1.00  2.07
ATOM   4673  CB  HIS A 518       5.976 -33.874  45.339  1.00  0.15
ATOM   4674  C   HIS A 518       5.347 -31.995  43.832  1.00  0.70
ATOM   4675  O   HIS A 518       5.899 -32.178  42.825  1.00  4.10
ATOM   4676  CG  HIS A 518       6.519 -34.321  46.658  1.00  3.75
ATOM   4677  ND1 HIS A 518       7.859 -34.284  46.966  1.00  4.14
ATOM   4678  HD1 HIS A 518       8.551 -33.956  46.404  1.00  4.41
ATOM   4679  CE1 HIS A 518       8.029 -34.693  48.210  1.00  2.46
ATOM   4680  NE2 HIS A 518       6.851 -35.019  48.708  1.00  0.43
ATOM   4681  HE2 HIS A 518       6.710 -35.386  49.575  1.00  0.77
ATOM   4682  CD2 HIS A 518       5.890 -34.811  47.756  1.00  1.85
ATOM   4683  H   GLY A 519       3.860 -31.112  44.679  1.00  1.21
ATOM   4684  N   GLY A 519       4.220 -31.392  43.867  1.00  0.31
ATOM   4685  CA  GLY A 519       3.470 -31.156  42.629  1.00  1.62
ATOM   4686  C   GLY A 519       3.912 -29.971  41.771  1.00  0.59
ATOM   4687  O   GLY A 519       3.039 -29.251  41.228  1.00  1.15
ATOM   4688  H   VAL A 520       5.894 -30.241  42.118  1.00  1.85
ATOM   4689  N   VAL A 520       5.259 -29.697  41.674  1.00  3.43
ATOM   4690  CA  VAL A 520       5.713 -28.627  40.814  1.00  0.55
ATOM   4691  CB  VAL A 520       6.377 -27.494  41.609  1.00  4.80
ATOM   4692  C   VAL A 520       6.681 -29.168  39.769  1.00  0.34
ATOM   4693  O   VAL A 520       7.690 -29.848  40.102  1.00  0.90
ATOM   4694  CG1 VAL A 520       6.800 -26.381  40.678  1.00  0.59
ATOM   4695  CG2 VAL A 520       5.457 -26.962  42.646  1.00  4.43
ATOM   4696  H   ASP A 521       5.494 -28.496  38.279  1.00  0.69
ATOM   4697  N   ASP A 521       6.324 -28.912  38.450  1.00  1.14
ATOM   4698  CA  ASP A 521       7.171 -29.253  37.302  1.00  1.66
ATOM   4699  CB  ASP A 521       6.368 -29.820  36.150  1.00  4.09
ATOM   4700  C   ASP A 521       7.958 -28.040  36.848  1.00  1.91
ATOM   4701  O   ASP A 521       7.378 -27.023  36.517  1.00  1.66
ATOM   4702  CG  ASP A 521       5.789 -31.194  36.440  1.00  3.66
ATOM   4703  OD1 ASP A 521       6.237 -31.856  37.407  1.00  1.71
ATOM   4704  OD2 ASP A 521       4.889 -31.624  35.694  1.00  2.77
ATOM   4705  H   ILE A 522       9.659 -28.952  37.169  1.00  2.35
ATOM   4706  N   ILE A 522       9.263 -28.138  36.896  1.00  3.47
ATOM   4707  CA  ILE A 522      10.113 -27.033  36.551  1.00  1.83
ATOM   4708  CB  ILE A 522      11.022 -26.734  37.674  1.00  4.30
ATOM   4709  C   ILE A 522      10.910 -27.352  35.331  1.00  3.65
ATOM   4710  O   ILE A 522      11.641 -28.379  35.285  1.00  4.19
ATOM   4711  CG1 ILE A 522      10.192 -26.351  38.890  1.00  4.00
ATOM   4712  CD1 ILE A 522      10.974 -26.243  40.144  1.00  0.97
ATOM   4713  CG2 ILE A 522      11.967 -25.612  37.297  1.00  4.31
ATOM   4714  H   ARG A 523      10.137 -25.768  34.373  1.00  2.56
ATOM   4715  N   ARG A 523      10.772 -26.497  34.301  1.00  4.35
ATOM   4716  CA  ARG A 523      11.535 -26.692  33.044  1.00  1.06
ATOM   4717  CB  ARG A 523      10.596 -27.200  31.990  1.00  4.68
ATOM   4718  C   ARG A 523      12.188 -25.365  32.554  1.00  2.83
ATOM   4719  O   ARG A 523      11.615 -24.295  32.700  1.00  2.87
ATOM   4720  CG  ARG A 523       9.947 -28.579  32.295  1.00  0.55
ATOM   4721  CD  ARG A 523      10.964 -29.732  32.207  1.00  4.42
ATOM   4722  NE  ARG A 523      10.329 -31.060  32.390  1.00  1.72
ATOM   4723  HE  ARG A 523      10.060 -31.527  31.607  1.00  1.05
ATOM   4724  CZ  ARG A 523      10.123 -31.659  33.567  1.00  4.06
ATOM   4725  NH1 ARG A 523      10.556 -31.092  34.688  1.00  1.86
ATOM   4726  NH2 ARG A 523       9.467 -32.819  33.622  1.00  3.13
ATOM   4727  H   ARG A 524      13.863 -26.245  31.946  1.00  1.16
ATOM   4728  N   ARG A 524      13.386 -25.424  32.001  1.00  3.24
ATOM   4729  CA  ARG A 524      13.947 -24.224  31.454  1.00  0.07
ATOM   4730  CB  ARG A 524      15.514 -24.235  31.427  1.00  1.17
ATOM   4731  C   ARG A 524      13.395 -24.023  30.095  1.00  0.03
ATOM   4732  O   ARG A 524      13.528 -24.898  29.216  1.00  1.82
ATOM   4733  CG  ARG A 524      16.085 -22.959  30.800  1.00  2.53
ATOM   4734  CD  ARG A 524      17.621 -22.807  30.893  1.00  1.20
ATOM   4735  NE  ARG A 524      17.994 -21.553  30.161  1.00  2.54
ATOM   4736  HE  ARG A 524      17.275 -21.074  29.766  1.00  2.56
ATOM   4737  CZ  ARG A 524      19.189 -21.039  29.985  1.00  3.70
ATOM   4738  NH1 ARG A 524      20.252 -21.587  30.533  1.00  1.71
ATOM   4739  NH2 ARG A 524      19.314 -19.976  29.196  1.00  4.13
ATOM   4740  H   ILE A 525      12.577 -22.334  30.646  1.00  4.22
ATOM   4741  N   ILE A 525      12.713 -22.917  29.916  1.00  4.88
ATOM   4742  CA  ILE A 525      12.196 -22.548  28.618  1.00  3.02
ATOM   4743  CB  ILE A 525      10.653 -22.289  28.738  1.00  1.67
ATOM   4744  C   ILE A 525      12.906 -21.255  28.202  1.00  3.66
ATOM   4745  O   ILE A 525      12.801 -20.230  28.893  1.00  1.20
ATOM   4746  CG1 ILE A 525       9.955 -23.551  29.299  1.00  0.80
ATOM   4747  CD1 ILE A 525      10.114 -24.747  28.429  1.00  0.11
ATOM   4748  CG2 ILE A 525      10.050 -21.919  27.390  1.00  0.14
ATOM   4749  H   GLY A 526      13.769 -22.043  26.659  1.00  2.57
ATOM   4750  N   GLY A 526      13.650 -21.268  27.162  1.00  2.77
ATOM   4751  CA  GLY A 526      14.318 -20.038  26.793  1.00  0.09
ATOM   4752  C   GLY A 526      15.232 -19.523  27.912  1.00  4.63
ATOM   4753  O   GLY A 526      16.082 -20.223  28.397  1.00  1.85
ATOM   4754  H   GLU A 527      14.471 -17.756  27.715  1.00  4.03
ATOM   4755  N   GLU A 527      15.075 -18.272  28.228  1.00  3.07
ATOM   4756  CA  GLU A 527      15.781 -17.614  29.290  1.00  3.32
ATOM   4757  CB  GLU A 527      16.147 -16.234  28.900  1.00  0.62
ATOM   4758  C   GLU A 527      15.046 -17.645  30.626  1.00  0.62
ATOM   4759  O   GLU A 527      15.429 -16.919  31.564  1.00  4.60
ATOM   4760  CG  GLU A 527      17.058 -16.253  27.779  1.00  2.23
ATOM   4761  CD  GLU A 527      18.332 -16.951  28.144  1.00  3.29
ATOM   4762  OE1 GLU A 527      18.665 -16.969  29.319  1.00  4.10
ATOM   4763  OE2 GLU A 527      18.968 -17.540  27.275  1.00  3.21
ATOM   4764  H   ALA A 528      13.611 -18.870  29.975  1.00  1.78
ATOM   4765  N   ALA A 528      13.959 -18.408  30.733  1.00  3.39
ATOM   4766  CA  ALA A 528      13.286 -18.480  31.989  1.00  4.90
ATOM   4767  CB  ALA A 528      11.999 -17.638  31.965  1.00  4.53
ATOM   4768  C   ALA A 528      12.891 -19.861  32.418  1.00  4.15
ATOM   4769  O   ALA A 528      12.457 -20.697  31.630  1.00  4.49
ATOM   4770  H   TRP A 529      13.320 -19.314  34.291  1.00  4.17
ATOM   4771  N   TRP A 529      12.978 -20.054  33.711  1.00  2.90
ATOM   4772  CA  TRP A 529      12.550 -21.224  34.320  1.00  0.04
ATOM   4773  CB  TRP A 529      13.116 -21.355  35.711  1.00  1.92
ATOM   4774  C   TRP A 529      11.178 -21.123  34.471  1.00  1.49
ATOM   4775  O   TRP A 529      10.685 -20.068  34.847  1.00  2.65
ATOM   4776  CG  TRP A 529      14.503 -21.721  35.765  1.00  1.22
ATOM   4777  CD1 TRP A 529      15.560 -20.946  36.103  1.00  3.64
ATOM   4778  NE1 TRP A 529      16.716 -21.645  35.947  1.00  4.81
ATOM   4779  HE1 TRP A 529      17.587 -21.312  36.138  1.00  3.63
ATOM   4780  CD2 TRP A 529      15.021 -22.956  35.410  1.00  3.78
ATOM   4781  CE2 TRP A 529      16.426 -22.867  35.523  1.00  1.24
ATOM   4782  CE3 TRP A 529      14.442 -24.191  35.048  1.00  2.47
ATOM   4783  CZ3 TRP A 529      15.254 -25.260  34.879  1.00  0.57
ATOM   4784  CH2 TRP A 529      16.647 -25.134  34.996  1.00  2.23
ATOM   4785  CZ2 TRP A 529      17.243 -23.912  35.248  1.00  1.77
ATOM   4786  H   VAL A 530      10.950 -22.944  33.834  1.00  1.09
ATOM   4787  N   VAL A 530      10.490 -22.198  34.142  1.00  4.96
ATOM   4788  CA  VAL A 530       9.112 -22.232  34.175  1.00  0.90
ATOM   4789  CB  VAL A 530       8.572 -22.502  32.788  1.00  3.18
ATOM   4790  C   VAL A 530       8.602 -23.257  35.145  1.00  2.04
ATOM   4791  O   VAL A 530       8.933 -24.434  35.045  1.00  4.51
ATOM   4792  CG1 VAL A 530       7.098 -22.598  32.792  1.00  0.92
ATOM   4793  CG2 VAL A 530       8.997 -21.439  31.857  1.00  0.85
ATOM   4794  H   LEU A 531       7.525 -21.881  36.002  1.00  1.74
ATOM   4795  N   LEU A 531       7.769 -22.797  36.045  1.00  0.45
ATOM   4796  CA  LEU A 531       7.204 -23.599  37.096  1.00  3.33
ATOM   4797  CB  LEU A 531       7.239 -22.758  38.409  1.00  2.94
ATOM   4798  C   LEU A 531       5.748 -23.841  36.753  1.00  4.42
ATOM   4799  O   LEU A 531       4.985 -22.866  36.473  1.00  4.87
ATOM   4800  CG  LEU A 531       8.306 -23.036  39.422  1.00  4.11
ATOM   4801  CD1 LEU A 531       9.663 -22.660  38.860  1.00  2.80
ATOM   4802  CD2 LEU A 531       8.023 -22.249  40.679  1.00  2.52
ATOM   4803  H   GLN A 532       6.029 -25.775  36.801  1.00  4.89
ATOM   4804  N   GLN A 532       5.373 -25.119  36.712  1.00  4.05
ATOM   4805  CA  GLN A 532       4.001 -25.527  36.488  1.00  1.47
ATOM   4806  CB  GLN A 532       3.917 -26.522  35.232  1.00  2.41
ATOM   4807  C   GLN A 532       3.520 -26.258  37.711  1.00  4.65
ATOM   4808  O   GLN A 532       4.259 -27.042  38.258  1.00  2.22
ATOM   4809  CG  GLN A 532       2.884 -26.087  34.112  1.00  3.28
ATOM   4810  CD  GLN A 532       2.000 -27.257  33.587  1.00  3.97
ATOM   4811  NE2 GLN A 532       2.589 -28.417  33.457  1.00  1.72
ATOM   4812 HE21 GLN A 532       3.516 -28.476  33.663  1.00  4.01
ATOM   4813 HE22 GLN A 532       2.106 -29.151  33.138  1.00  2.65
ATOM   4814  OE1 GLN A 532       0.788 -27.079  33.255  1.00  4.88
ATOM   4815  H   TRP A 533       1.698 -25.392  37.683  1.00  1.00
ATOM   4816  N   TRP A 533       2.255 -26.057  38.121  1.00  3.03
ATOM   4817  CA  TRP A 533       1.745 -26.796  39.257  1.00  0.45
ATOM   4818  CB  TRP A 533       2.239 -26.186  40.580  1.00  1.64
ATOM   4819  C   TRP A 533       0.216 -26.869  39.265  1.00  0.04
ATOM   4820  O   TRP A 533      -0.475 -26.018  38.668  1.00  4.51
ATOM   4821  CG  TRP A 533       1.681 -24.881  40.883  1.00  2.16
ATOM   4822  CD1 TRP A 533       0.556 -24.642  41.600  1.00  2.88
ATOM   4823  NE1 TRP A 533       0.287 -23.296  41.612  1.00  2.15
ATOM   4824  HE1 TRP A 533      -0.441 -22.887  42.068  1.00  2.22
ATOM   4825  CD2 TRP A 533       2.211 -23.610  40.536  1.00  0.72
ATOM   4826  CE2 TRP A 533       1.267 -22.648  40.939  1.00  3.08
ATOM   4827  CE3 TRP A 533       3.401 -23.177  39.874  1.00  1.94
ATOM   4828  CZ3 TRP A 533       3.542 -21.849  39.593  1.00  0.66
ATOM   4829  CH2 TRP A 533       2.531 -20.928  39.925  1.00  0.59
ATOM   4830  CZ2 TRP A 533       1.383 -21.321  40.604  1.00  2.04
ATOM   4831  H   THR A 534       0.264 -28.372  40.541  1.00  2.91
ATOM   4832  N   THR A 534      -0.298 -27.828  40.020  1.00  4.24
ATOM   4833  CA  THR A 534      -1.676 -28.048  40.065  1.00  3.74
ATOM   4834  CB  THR A 534      -2.028 -29.498  39.835  1.00  1.36
ATOM   4835  C   THR A 534      -2.153 -27.649  41.357  1.00  3.08
ATOM   4836  O   THR A 534      -1.665 -28.125  42.417  1.00  3.09
ATOM   4837  CG2 THR A 534      -3.541 -29.679  39.844  1.00  0.77
ATOM   4838  OG1 THR A 534      -1.537 -29.898  38.549  1.00  2.59
ATOM   4839  H   VAL A 535      -3.520 -26.699  40.541  1.00  1.52
ATOM   4840  N   VAL A 535      -3.094 -26.894  41.349  1.00  4.82
ATOM   4841  CA  VAL A 535      -3.566 -26.336  42.510  1.00  4.70
ATOM   4842  CB  VAL A 535      -4.374 -25.151  42.212  1.00  3.86
ATOM   4843  C   VAL A 535      -4.361 -27.320  43.270  1.00  2.22
ATOM   4844  O   VAL A 535      -5.244 -27.950  42.756  1.00  0.45
ATOM   4845  CG1 VAL A 535      -5.037 -24.620  43.494  1.00  3.61
ATOM   4846  CG2 VAL A 535      -3.540 -24.068  41.552  1.00  4.40
ATOM   4847  H   ASN A 536      -3.279 -26.988  44.877  1.00  2.91
ATOM   4848  N   ASN A 536      -3.979 -27.508  44.520  1.00  1.92
ATOM   4849  CA  ASN A 536      -4.606 -28.471  45.329  1.00  1.57
ATOM   4850  CB  ASN A 536      -4.052 -29.920  44.936  1.00  3.55
ATOM   4851  C   ASN A 536      -4.449 -28.038  46.856  1.00  4.02
ATOM   4852  O   ASN A 536      -3.883 -26.974  47.150  1.00  1.78
ATOM   4853  CG  ASN A 536      -4.179 -31.017  45.982  1.00  3.61
ATOM   4854  ND2 ASN A 536      -3.445 -32.107  45.786  1.00  1.00
ATOM   4855 HD21 ASN A 536      -2.918 -32.159  45.009  1.00  4.73
ATOM   4856 HD22 ASN A 536      -3.496 -32.818  46.402  1.00  5.00
ATOM   4857  OD1 ASN A 536      -4.953 -30.937  46.885  1.00  4.41
ATOM   4858  H   GLN A 537      -5.279 -29.642  47.532  1.00  1.64
ATOM   4859  N   GLN A 537      -4.935 -28.805  47.762  1.00  4.02
ATOM   4860  CA  GLN A 537      -4.935 -28.389  49.150  1.00  3.87
ATOM   4861  CB  GLN A 537      -5.774 -29.375  50.007  1.00  3.23
ATOM   4862  C   GLN A 537      -3.578 -28.201  49.699  1.00  0.18
ATOM   4863  O   GLN A 537      -3.352 -27.292  50.532  1.00  1.48
ATOM   4864  CG  GLN A 537      -7.258 -29.251  49.737  1.00  3.15
ATOM   4865  CD  GLN A 537      -8.109 -30.231  50.486  1.00  2.84
ATOM   4866  NE2 GLN A 537      -9.270 -30.536  49.920  1.00  1.76
ATOM   4867 HE21 GLN A 537      -9.496 -30.117  49.102  1.00  4.78
ATOM   4868 HE22 GLN A 537      -9.836 -31.171  50.327  1.00  0.33
ATOM   4869  OE1 GLN A 537      -7.761 -30.676  51.583  1.00  1.38
ATOM   4870  H   GLU A 538      -2.850 -29.656  48.661  1.00  3.29
ATOM   4871  N   GLU A 538      -2.665 -28.996  49.310  1.00  4.66
ATOM   4872  CA  GLU A 538      -1.358 -28.887  49.888  1.00  1.27
ATOM   4873  CB  GLU A 538      -0.550 -30.098  49.529  1.00  1.21
ATOM   4874  C   GLU A 538      -0.646 -27.663  49.353  1.00  0.44
ATOM   4875  O   GLU A 538      -0.600 -27.439  48.161  1.00  3.27
ATOM   4876  CG  GLU A 538      -1.048 -31.391  50.097  1.00  0.69
ATOM   4877  CD  GLU A 538      -0.189 -32.565  49.650  1.00  3.52
ATOM   4878  OE1 GLU A 538       0.692 -32.360  48.761  1.00  1.89
ATOM   4879  OE2 GLU A 538      -0.398 -33.691  50.155  1.00  2.48
ATOM   4880  H   ARG A 539      -0.116 -27.140  51.148  1.00  4.15
ATOM   4881  N   ARG A 539      -0.042 -26.925  50.220  1.00  3.93
ATOM   4882  CA  ARG A 539       0.767 -25.736  49.804  1.00  2.47
ATOM   4883  CB  ARG A 539       1.124 -24.839  51.067  1.00  1.24
ATOM   4884  C   ARG A 539       2.084 -26.187  49.133  1.00  4.43
ATOM   4885  O   ARG A 539       2.788 -27.083  49.668  1.00  0.81
ATOM   4886  CG  ARG A 539       1.872 -23.505  50.738  1.00  2.47
ATOM   4887  CD  ARG A 539       2.161 -22.682  52.039  1.00  1.96
ATOM   4888  NE  ARG A 539       3.133 -23.379  52.923  1.00  2.43
ATOM   4889  HE  ARG A 539       3.547 -24.163  52.586  1.00  1.05
ATOM   4890  CZ  ARG A 539       3.470 -22.985  54.121  1.00  2.50
ATOM   4891  NH1 ARG A 539       2.985 -21.844  54.627  1.00  3.15
ATOM   4892  NH2 ARG A 539       4.256 -23.751  54.866  1.00  2.14
ATOM   4893  H   ARG A 540       1.871 -24.925  47.531  1.00  2.02
ATOM   4894  N   ARG A 540       2.461 -25.584  47.966  1.00  4.50
ATOM   4895  CA  ARG A 540       3.793 -25.954  47.351  1.00  3.41
ATOM   4896  CB  ARG A 540       3.661 -26.259  45.833  1.00  0.54
ATOM   4897  C   ARG A 540       4.737 -24.772  47.494  1.00  1.18
ATOM   4898  O   ARG A 540       4.341 -23.667  47.338  1.00  0.70
ATOM   4899  CG  ARG A 540       3.103 -27.637  45.434  1.00  4.14
ATOM   4900  CD  ARG A 540       1.605 -27.667  45.586  1.00  2.52
ATOM   4901  NE  ARG A 540       1.035 -28.883  45.088  1.00  1.08
ATOM   4902  HE  ARG A 540       0.643 -28.862  44.224  1.00  2.10
ATOM   4903  CZ  ARG A 540       0.992 -29.993  45.733  1.00  2.84
ATOM   4904  NH1 ARG A 540       1.570 -30.078  46.920  1.00  0.73
ATOM   4905  NH2 ARG A 540       0.327 -31.031  45.214  1.00  0.41
ATOM   4906  H   ILE A 541       6.267 -25.964  47.964  1.00  0.73
ATOM   4907  N   ILE A 541       5.989 -25.035  47.851  1.00  0.09
ATOM   4908  CA  ILE A 541       6.980 -23.914  47.996  1.00  1.85
ATOM   4909  CB  ILE A 541       7.450 -23.758  49.399  1.00  3.43
ATOM   4910  C   ILE A 541       8.156 -24.168  47.190  1.00  1.53
ATOM   4911  O   ILE A 541       8.746 -25.142  47.452  1.00  1.95
ATOM   4912  CG1 ILE A 541       6.322 -23.483  50.325  1.00  4.29
ATOM   4913  CD1 ILE A 541       6.763 -23.475  51.772  1.00  2.02
ATOM   4914  CG2 ILE A 541       8.507 -22.661  49.485  1.00  2.71
ATOM   4915  H   VAL A 542       7.965 -22.444  46.198  1.00  1.50
ATOM   4916  N   VAL A 542       8.501 -23.218  46.273  1.00  4.26
ATOM   4917  CA  VAL A 542       9.691 -23.332  45.419  1.00  2.46
ATOM   4918  CB  VAL A 542       9.297 -23.402  43.964  1.00  4.90
ATOM   4919  C   VAL A 542      10.673 -22.173  45.639  1.00  2.29
ATOM   4920  O   VAL A 542      10.281 -20.960  45.614  1.00  4.91
ATOM   4921  CG1 VAL A 542      10.539 -23.418  43.085  1.00  2.52
ATOM   4922  CG2 VAL A 542       8.486 -24.656  43.711  1.00  2.32
ATOM   4923  H   GLN A 543      12.155 -23.402  46.053  1.00  3.55
ATOM   4924  N   GLN A 543      11.923 -22.501  45.922  1.00  4.27
ATOM   4925  CA  GLN A 543      12.897 -21.505  46.020  1.00  1.86
ATOM   4926  CB  GLN A 543      13.832 -21.682  47.202  1.00  0.16
ATOM   4927  C   GLN A 543      13.648 -21.387  44.769  1.00  0.86
ATOM   4928  O   GLN A 543      14.159 -22.324  44.307  1.00  1.58
ATOM   4929  CG  GLN A 543      14.731 -20.465  47.441  1.00  4.56
ATOM   4930  CD  GLN A 543      15.600 -20.627  48.671  1.00  4.00
ATOM   4931  NE2 GLN A 543      16.702 -19.868  48.725  1.00  1.37
ATOM   4932 HE21 GLN A 543      16.869 -19.264  48.016  1.00  0.24
ATOM   4933 HE22 GLN A 543      17.274 -19.929  49.471  1.00  1.54
ATOM   4934  OE1 GLN A 543      15.276 -21.398  49.582  1.00  3.44
ATOM   4935  H   ILE A 544      13.100 -19.535  44.571  1.00  2.91
ATOM   4936  N   ILE A 544      13.633 -20.217  44.197  1.00  2.88
ATOM   4937  CA  ILE A 544      14.419 -19.919  43.018  1.00  2.02
ATOM   4938  CB  ILE A 544      13.487 -19.351  42.010  1.00  2.60
ATOM   4939  C   ILE A 544      15.411 -18.801  43.392  1.00  1.68
ATOM   4940  O   ILE A 544      14.992 -17.672  43.655  1.00  0.71
ATOM   4941  CG1 ILE A 544      12.335 -20.290  41.784  1.00  3.93
ATOM   4942  CD1 ILE A 544      11.231 -19.680  41.001  1.00  2.09
ATOM   4943  CG2 ILE A 544      14.212 -19.100  40.717  1.00  4.96
ATOM   4944  H   GLY A 545      16.999 -19.866  43.149  1.00  1.75
ATOM   4945  N   GLY A 545      16.653 -19.047  43.428  1.00  2.04
ATOM   4946  CA  GLY A 545      17.516 -17.994  43.874  1.00  2.84
ATOM   4947  C   GLY A 545      17.130 -17.511  45.270  1.00  4.92
ATOM   4948  O   GLY A 545      16.985 -18.313  46.202  1.00  3.30
ATOM   4949  H   LYS A 546      17.252 -15.635  44.678  1.00  2.92
ATOM   4950  N   LYS A 546      17.031 -16.193  45.419  1.00  0.87
ATOM   4951  CA  LYS A 546      16.571 -15.555  46.658  1.00  1.17
ATOM   4952  CB  LYS A 546      17.178 -14.123  46.797  1.00  4.97
ATOM   4953  C   LYS A 546      14.974 -15.461  46.697  1.00  2.17
ATOM   4954  O   LYS A 546      14.367 -14.989  47.680  1.00  4.60
ATOM   4955  CG  LYS A 546      18.719 -14.070  46.907  1.00  1.05
ATOM   4956  CD  LYS A 546      19.232 -14.765  48.181  1.00  4.06
ATOM   4957  CE  LYS A 546      20.755 -14.697  48.293  1.00  0.89
ATOM   4958  NZ  LYS A 546      21.254 -15.381  49.527  1.00  3.72
ATOM   4959  H   LEU A 547      14.782 -16.238  44.896  1.00  4.86
ATOM   4960  N   LEU A 547      14.322 -15.846  45.623  1.00  4.08
ATOM   4961  CA  LEU A 547      12.934 -15.736  45.565  1.00  4.40
ATOM   4962  CB  LEU A 547      12.442 -15.438  44.140  1.00  0.19
ATOM   4963  C   LEU A 547      12.294 -16.935  46.045  1.00  1.41
ATOM   4964  O   LEU A 547      12.429 -17.995  45.468  1.00  3.65
ATOM   4965  CG  LEU A 547      10.935 -15.370  43.951  1.00  4.21
ATOM   4966  CD1 LEU A 547      10.351 -14.297  44.827  1.00  0.39
ATOM   4967  CD2 LEU A 547      10.616 -15.059  42.517  1.00  3.86
ATOM   4968  H   ARG A 548      11.497 -15.925  47.545  1.00  4.85
ATOM   4969  N   ARG A 548      11.535 -16.775  47.116  1.00  0.53
ATOM   4970  CA  ARG A 548      10.760 -17.871  47.631  1.00  1.21
ATOM   4971  CB  ARG A 548      10.790 -17.925  49.157  1.00  4.90
ATOM   4972  C   ARG A 548       9.361 -17.717  47.186  1.00  4.97
ATOM   4973  O   ARG A 548       8.717 -16.710  47.477  1.00  4.50
ATOM   4974  CG  ARG A 548      12.152 -18.252  49.755  1.00  0.06
ATOM   4975  CD  ARG A 548      12.086 -18.295  51.296  1.00  3.46
ATOM   4976  NE  ARG A 548      13.405 -18.414  51.851  1.00  0.12
ATOM   4977  HE  ARG A 548      13.868 -17.602  52.027  1.00  0.79
ATOM   4978  CZ  ARG A 548      14.045 -19.523  52.127  1.00  3.47
ATOM   4979  NH1 ARG A 548      13.433 -20.735  51.996  1.00  2.39
ATOM   4980  NH2 ARG A 548      15.340 -19.450  52.489  1.00  0.72
ATOM   4981  H   VAL A 549       9.381 -19.485  46.425  1.00  1.87
ATOM   4982  N   VAL A 549       8.860 -18.708  46.556  1.00  3.79
ATOM   4983  CA  VAL A 549       7.539 -18.659  46.019  1.00  4.05
ATOM   4984  CB  VAL A 549       7.522 -18.886  44.491  1.00  1.81
ATOM   4985  C   VAL A 549       6.679 -19.675  46.686  1.00  4.50
ATOM   4986  O   VAL A 549       6.988 -20.874  46.682  1.00  2.77
ATOM   4987  CG1 VAL A 549       6.084 -18.924  43.996  1.00  0.63
ATOM   4988  CG2 VAL A 549       8.298 -17.805  43.734  1.00  3.02
ATOM   4989  H   TYR A 550       5.402 -18.272  47.198  1.00  2.64
ATOM   4990  N   TYR A 550       5.572 -19.225  47.215  1.00  3.19
ATOM   4991  CA  TYR A 550       4.622 -20.094  47.856  1.00  2.64
ATOM   4992  CB  TYR A 550       4.241 -19.421  49.182  1.00  0.71
ATOM   4993  C   TYR A 550       3.376 -20.159  46.972  1.00  2.84
ATOM   4994  O   TYR A 550       2.787 -19.127  46.650  1.00  2.86
ATOM   4995  CG  TYR A 550       5.366 -19.343  50.188  1.00  4.28
ATOM   4996  CD1 TYR A 550       6.305 -18.334  50.118  1.00  1.22
ATOM   4997  CE1 TYR A 550       7.393 -18.295  51.010  1.00  1.93
ATOM   4998  CZ  TYR A 550       7.531 -19.278  51.929  1.00  0.34
ATOM   4999  CD2 TYR A 550       5.436 -20.217  51.239  1.00  1.81
ATOM   5000  CE2 TYR A 550       6.507 -20.175  52.141  1.00  3.89
ATOM   5001  OH  TYR A 550       8.612 -19.257  52.796  1.00  0.14
ATOM   5002  H   LEU A 551       3.408 -22.157  47.025  1.00  4.41
ATOM   5003  N   LEU A 551       2.951 -21.416  46.646  1.00  3.57
ATOM   5004  CA  LEU A 551       1.826 -21.693  45.717  1.00  3.09
ATOM   5005  CB  LEU A 551       2.321 -22.766  44.757  1.00  1.54
ATOM   5006  C   LEU A 551       0.671 -22.261  46.532  1.00  2.29
ATOM   5007  O   LEU A 551       0.808 -23.387  47.128  1.00  3.54
ATOM   5008  CG  LEU A 551       3.696 -22.523  44.193  1.00  2.98
ATOM   5009  CD1 LEU A 551       4.185 -23.696  43.399  1.00  0.02
ATOM   5010  CD2 LEU A 551       3.678 -21.274  43.364  1.00  4.77
ATOM   5011  H   LEU A 552      -0.502 -20.752  45.977  1.00  4.07
ATOM   5012  N   LEU A 552      -0.462 -21.529  46.524  1.00  4.04
ATOM   5013  CA  LEU A 552      -1.638 -21.866  47.362  1.00  0.97
ATOM   5014  CB  LEU A 552      -1.768 -20.870  48.429  1.00  3.86
ATOM   5015  C   LEU A 552      -3.038 -21.997  46.656  1.00  1.47
ATOM   5016  O   LEU A 552      -3.346 -21.339  45.637  1.00  2.86
ATOM   5017  CG  LEU A 552      -0.741 -20.939  49.488  1.00  3.41
ATOM   5018  CD1 LEU A 552       0.200 -19.823  49.329  1.00  3.64
ATOM   5019  CD2 LEU A 552      -1.382 -20.894  50.823  1.00  0.15
ATOM   5020  H   TRP A 553      -3.575 -23.355  47.917  1.00  3.04
ATOM   5021  N   TRP A 553      -3.863 -22.799  47.204  1.00  3.26
ATOM   5022  CA  TRP A 553      -5.183 -22.886  46.755  1.00  3.71
ATOM   5023  CB  TRP A 553      -5.801 -24.271  47.014  1.00  0.22
ATOM   5024  C   TRP A 553      -5.941 -21.712  47.403  1.00  3.98
ATOM   5025  O   TRP A 553      -5.606 -21.279  48.543  1.00  4.39
ATOM   5026  CG  TRP A 553      -7.284 -24.361  46.888  1.00  3.94
ATOM   5027  CD1 TRP A 553      -8.043 -24.037  45.828  1.00  4.85
ATOM   5028  NE1 TRP A 553      -9.327 -24.323  46.081  1.00  3.93
ATOM   5029  HE1 TRP A 553     -10.050 -24.163  45.483  1.00  3.72
ATOM   5030  CD2 TRP A 553      -8.147 -24.921  47.840  1.00  1.79
ATOM   5031  CE2 TRP A 553      -9.416 -24.929  47.279  1.00  3.31
ATOM   5032  CE3 TRP A 553      -7.944 -25.566  49.071  1.00  3.43
ATOM   5033  CZ3 TRP A 553      -8.976 -26.244  49.628  1.00  4.41
ATOM   5034  CH2 TRP A 553     -10.209 -26.338  48.980  1.00  4.84
ATOM   5035  CZ2 TRP A 553     -10.446 -25.696  47.811  1.00  0.01
ATOM   5036  H   ARG A 554      -7.148 -21.547  45.883  1.00  0.31
ATOM   5037  N   ARG A 554      -6.888 -21.164  46.717  1.00  2.87
ATOM   5038  CA  ARG A 554      -7.540 -19.998  47.178  1.00  0.35
ATOM   5039  CB  ARG A 554      -8.720 -19.711  46.290  1.00  2.87
ATOM   5040  C   ARG A 554      -8.023 -20.154  48.520  1.00  3.66
ATOM   5041  O   ARG A 554      -7.798 -19.315  49.326  1.00  3.59
ATOM   5042  CG  ARG A 554      -9.426 -18.397  46.613  1.00  1.15
ATOM   5043  CD  ARG A 554     -10.594 -18.154  45.689  1.00  3.47
ATOM   5044  NE  ARG A 554     -10.176 -17.986  44.266  1.00  1.99
ATOM   5045  HE  ARG A 554     -10.167 -18.763  43.718  1.00  0.03
ATOM   5046  CZ  ARG A 554      -9.816 -16.870  43.722  1.00  1.48
ATOM   5047  NH1 ARG A 554      -9.794 -15.769  44.434  1.00  3.75
ATOM   5048  NH2 ARG A 554      -9.501 -16.844  42.451  1.00  4.86
ATOM   5049  H   ASN A 555      -8.710 -21.888  48.170  1.00  1.50
ATOM   5050  N   ASN A 555      -8.602 -21.213  48.818  1.00  3.72
ATOM   5051  CA  ASN A 555      -9.128 -21.389  50.131  1.00  2.77
ATOM   5052  CB  ASN A 555     -10.071 -22.601  50.229  1.00  1.29
ATOM   5053  C   ASN A 555      -8.051 -21.411  51.193  1.00  1.32
ATOM   5054  O   ASN A 555      -8.273 -20.958  52.282  1.00  1.42
ATOM   5055  CG  ASN A 555     -11.421 -22.315  49.573  1.00  2.69
ATOM   5056  ND2 ASN A 555     -12.272 -23.356  49.430  1.00  1.39
ATOM   5057 HD21 ASN A 555     -11.996 -24.207  49.724  1.00  1.83
ATOM   5058 HD22 ASN A 555     -13.127 -23.210  49.060  1.00  0.47
ATOM   5059  OD1 ASN A 555     -11.741 -21.145  49.268  1.00  4.37
ATOM   5060  H   GLU A 556      -6.808 -22.385  50.103  1.00  2.50
ATOM   5061  N   GLU A 556      -6.947 -21.953  50.933  1.00  0.38
ATOM   5062  CA  GLU A 556      -5.863 -21.877  51.933  1.00  0.07
ATOM   5063  CB  GLU A 556      -4.790 -22.872  51.653  1.00  4.58
ATOM   5064  C   GLU A 556      -5.329 -20.404  52.051  1.00  4.90
ATOM   5065  O   GLU A 556      -5.045 -19.903  53.166  1.00  3.29
ATOM   5066  CG  GLU A 556      -5.284 -24.323  51.854  1.00  1.02
ATOM   5067  CD  GLU A 556      -5.641 -24.668  53.314  1.00  1.43
ATOM   5068  OE1 GLU A 556      -5.088 -24.012  54.256  1.00  3.20
ATOM   5069  OE2 GLU A 556      -6.498 -25.552  53.530  1.00  1.05
ATOM   5070  H   ALA A 557      -5.620 -20.109  50.130  1.00  4.43
ATOM   5071  N   ALA A 557      -5.282 -19.713  50.885  1.00  2.06
ATOM   5072  CA  ALA A 557      -4.766 -18.353  50.767  1.00  1.35
ATOM   5073  CB  ALA A 557      -4.700 -17.908  49.335  1.00  0.19
ATOM   5074  C   ALA A 557      -5.579 -17.420  51.608  1.00  0.70
ATOM   5075  O   ALA A 557      -5.094 -16.396  52.049  1.00  4.59
ATOM   5076  H   TYR A 558      -7.150 -18.584  51.478  1.00  1.65
ATOM   5077  N   TYR A 558      -6.825 -17.776  51.842  1.00  0.02
ATOM   5078  CA  TYR A 558      -7.740 -16.938  52.635  1.00  0.74
ATOM   5079  CB  TYR A 558      -9.131 -17.547  52.744  1.00  2.81
ATOM   5080  C   TYR A 558      -7.228 -16.734  54.012  1.00  2.00
ATOM   5081  O   TYR A 558      -7.621 -15.796  54.669  1.00  2.88
ATOM   5082  CG  TYR A 558      -9.966 -17.400  51.524  1.00  0.77
ATOM   5083  CD1 TYR A 558      -9.795 -16.349  50.721  1.00  0.56
ATOM   5084  CE1 TYR A 558     -10.595 -16.169  49.580  1.00  0.13
ATOM   5085  CZ  TYR A 558     -11.619 -17.079  49.305  1.00  2.76
ATOM   5086  CD2 TYR A 558     -11.007 -18.312  51.222  1.00  2.90
ATOM   5087  CE2 TYR A 558     -11.837 -18.118  50.110  1.00  4.80
ATOM   5088  OH  TYR A 558     -12.374 -16.922  48.194  1.00  3.21
ATOM   5089  H   ASN A 559      -6.136 -18.346  53.926  1.00  3.73
ATOM   5090  N   ASN A 559      -6.414 -17.642  54.482  1.00  2.27
ATOM   5091  CA  ASN A 559      -5.917 -17.579  55.861  1.00  1.33
ATOM   5092  CB  ASN A 559      -5.648 -19.006  56.427  1.00  0.06
ATOM   5093  C   ASN A 559      -4.666 -16.792  55.919  1.00  3.26
ATOM   5094  O   ASN A 559      -4.046 -16.768  56.906  1.00  4.15
ATOM   5095  CG  ASN A 559      -6.924 -19.808  56.644  1.00  4.08
ATOM   5096  ND2 ASN A 559      -6.870 -21.122  56.403  1.00  2.81
ATOM   5097 HD21 ASN A 559      -6.057 -21.493  56.105  1.00  4.89
ATOM   5098 HD22 ASN A 559      -7.645 -21.647  56.518  1.00  0.08
ATOM   5099  OD1 ASN A 559      -7.946 -19.255  57.038  1.00  3.88
ATOM   5100  H   TYR A 560      -4.897 -16.065  54.098  1.00  0.40
ATOM   5101  N   TYR A 560      -4.326 -16.078  54.854  1.00  3.01
ATOM   5102  CA  TYR A 560      -3.101 -15.294  54.825  1.00  4.08
ATOM   5103  CB  TYR A 560      -2.247 -15.620  53.600  1.00  2.52
ATOM   5104  C   TYR A 560      -3.327 -13.886  54.855  1.00  1.22
ATOM   5105  O   TYR A 560      -4.323 -13.371  54.278  1.00  3.84
ATOM   5106  CG  TYR A 560      -1.570 -16.905  53.699  1.00  1.80
ATOM   5107  CD1 TYR A 560      -2.217 -18.044  53.369  1.00  4.65
ATOM   5108  CE1 TYR A 560      -1.600 -19.288  53.499  1.00  2.32
ATOM   5109  CZ  TYR A 560      -0.291 -19.355  53.888  1.00  0.75
ATOM   5110  CD2 TYR A 560      -0.231 -16.991  54.082  1.00  0.35
ATOM   5111  CE2 TYR A 560       0.394 -18.214  54.211  1.00  3.71
ATOM   5112  OH  TYR A 560       0.281 -20.550  54.083  1.00  3.68
ATOM   5113  H   TRP A 561      -1.656 -13.661  55.941  1.00  2.05
ATOM   5114  N   TRP A 561      -2.349 -13.183  55.473  1.00  3.25
ATOM   5115  CA  TRP A 561      -2.343 -11.696  55.506  1.00  1.80
ATOM   5116  CB  TRP A 561      -3.092 -11.053  56.805  1.00  4.27
ATOM   5117  C   TRP A 561      -0.975 -11.154  55.450  1.00  3.38
ATOM   5118  O   TRP A 561       0.001 -11.906  55.670  1.00  2.83
ATOM   5119  CG  TRP A 561      -2.526 -11.483  58.162  1.00  4.32
ATOM   5120  CD1 TRP A 561      -2.972 -12.514  58.903  1.00  0.47
ATOM   5121  NE1 TRP A 561      -2.155 -12.696  59.994  1.00  1.16
ATOM   5122  HE1 TRP A 561      -2.254 -13.387  60.644  1.00  3.13
ATOM   5123  CD2 TRP A 561      -1.368 -10.919  58.890  1.00  4.15
ATOM   5124  CE2 TRP A 561      -1.123 -11.755  59.953  1.00  2.84
ATOM   5125  CE3 TRP A 561      -0.438  -9.949  58.589  1.00  3.71
ATOM   5126  CZ3 TRP A 561       0.748  -9.918  59.305  1.00  2.42
ATOM   5127  CH2 TRP A 561       0.971 -10.783  60.335  1.00  1.01
ATOM   5128  CZ2 TRP A 561       0.037 -11.661  60.724  1.00  0.69
ATOM   5129  H   SER A 562      -1.635  -9.307  54.773  1.00  4.53
ATOM   5130  N   SER A 562      -0.868  -9.765  55.065  1.00  4.55
ATOM   5131  CA  SER A 562       0.421  -9.048  55.094  1.00  1.05
ATOM   5132  CB  SER A 562       0.812  -8.591  53.668  1.00  1.90
ATOM   5133  C   SER A 562       0.275  -7.829  55.994  1.00  3.57
ATOM   5134  O   SER A 562      -0.756  -7.139  55.959  1.00  3.32
ATOM   5135  OG  SER A 562       1.130  -9.697  52.848  1.00  3.44
ATOM   5136  H   LEU A 563       1.978  -8.254  56.870  1.00  0.93
ATOM   5137  N   LEU A 563       1.273  -7.630  56.858  1.00  4.86
ATOM   5138  CA  LEU A 563       1.346  -6.488  57.782  1.00  4.47
ATOM   5139  CB  LEU A 563       1.292  -7.006  59.213  1.00  4.82
ATOM   5140  C   LEU A 563       2.568  -5.666  57.591  1.00  3.68
ATOM   5141  O   LEU A 563       3.657  -6.225  57.680  1.00  0.32
ATOM   5142  CG  LEU A 563       0.346  -6.301  60.131  1.00  4.72
ATOM   5143  CD1 LEU A 563       0.359  -4.882  59.811  1.00  3.19
ATOM   5144  CD2 LEU A 563      -1.034  -6.823  59.899  1.00  4.22
ATOM   5145  H   GLU A 564       1.595  -3.974  57.134  1.00  1.23
ATOM   5146  N   GLU A 564       2.447  -4.351  57.305  1.00  0.13
ATOM   5147  CA  GLU A 564       3.605  -3.543  57.253  1.00  4.48
ATOM   5148  CB  GLU A 564       3.282  -2.152  56.612  1.00  2.82
ATOM   5149  C   GLU A 564       4.032  -3.407  58.673  1.00  1.49
ATOM   5150  O   GLU A 564       3.233  -3.028  59.519  1.00  2.23
ATOM   5151  CG  GLU A 564       2.648  -2.231  55.203  1.00  0.59
ATOM   5152  CD  GLU A 564       3.544  -2.796  54.080  1.00  0.64
ATOM   5153  OE1 GLU A 564       4.792  -2.777  54.215  1.00  1.03
ATOM   5154  OE2 GLU A 564       2.978  -3.289  53.067  1.00  2.95
ATOM   5155  H   LEU A 565       5.864  -3.803  58.295  1.00  3.18
ATOM   5156  N   LEU A 565       5.226  -3.623  58.965  1.00  1.34
ATOM   5157  CA  LEU A 565       5.604  -3.629  60.366  1.00  0.85
ATOM   5158  CB  LEU A 565       6.889  -4.269  60.600  1.00  4.54
ATOM   5159  C   LEU A 565       5.647  -2.418  60.980  1.00  2.14
ATOM   5160  O   LEU A 565       6.039  -1.437  60.401  1.00  0.31
ATOM   5161  CG  LEU A 565       6.903  -5.656  60.496  1.00  3.60
ATOM   5162  CD1 LEU A 565       8.334  -6.158  60.587  1.00  0.76
ATOM   5163  CD2 LEU A 565       6.059  -6.209  61.642  1.00  0.58
ATOM   5164  H   GLU A 566       4.716  -3.220  62.526  1.00  4.52
ATOM   5165  N   GLU A 566       5.199  -2.421  62.188  1.00  0.30
ATOM   5166  CA  GLU A 566       5.296  -1.270  63.024  1.00  2.68
ATOM   5167  CB  GLU A 566       3.962  -0.829  63.677  1.00  0.08
ATOM   5168  C   GLU A 566       6.477  -1.390  64.090  1.00  1.04
ATOM   5169  O   GLU A 566       6.989  -2.598  64.448  1.00  3.73
ATOM   5170  CG  GLU A 566       4.066   0.627  64.232  1.00  3.87
ATOM   5171  CD  GLU A 566       2.753   1.237  64.718  1.00  1.61
ATOM   5172  OE1 GLU A 566       1.825   0.481  64.986  1.00  0.55
ATOM   5173  OE2 GLU A 566       2.657   2.520  64.777  1.00  4.21
ATOM   5174  H   ALA A 567       6.662   0.576  64.147  1.00  2.39
ATOM   5175  N   ALA A 567       6.969  -0.216  64.533  1.00  2.91
ATOM   5176  CA  ALA A 567       7.963  -0.134  65.593  1.00  2.18
ATOM   5177  CB  ALA A 567       8.196   1.326  66.008  1.00  3.85
ATOM   5178  C   ALA A 567       7.406  -0.926  66.738  1.00  3.47
ATOM   5179  O   ALA A 567       6.241  -1.213  66.744  1.00  3.47
ATOM   5180  N   PRO A 568       8.170  -1.218  67.724  1.00  3.77
ATOM   5181  CA  PRO A 568       7.681  -2.033  68.871  1.00  3.08
ATOM   5182  CB  PRO A 568       8.701  -1.725  69.943  1.00  4.91
ATOM   5183  C   PRO A 568       6.238  -1.814  69.385  1.00  0.88
ATOM   5184  O   PRO A 568       5.577  -2.823  69.745  1.00  3.42
ATOM   5185  CG  PRO A 568       9.978  -1.509  69.162  1.00  3.61
ATOM   5186  CD  PRO A 568       9.561  -0.785  67.917  1.00  3.25
ATOM   5187  H   ALA A 569       6.190   0.156  69.195  1.00  4.47
ATOM   5188  N   ALA A 569       5.693  -0.606  69.406  1.00  4.49
ATOM   5189  CA  ALA A 569       4.296  -0.501  69.812  1.00  4.99
ATOM   5190  CB  ALA A 569       3.948   0.944  70.125  1.00  2.25
ATOM   5191  C   ALA A 569       3.328  -1.074  68.690  1.00  4.55
ATOM   5192  O   ALA A 569       3.384  -0.647  67.479  1.00  1.70
ATOM   5193  N   PRO A 570       2.404  -1.966  69.069  1.00  0.65
ATOM   5194  CA  PRO A 570       1.419  -2.576  68.093  1.00  1.24
ATOM   5195  CB  PRO A 570       1.080  -3.851  68.780  1.00  0.24
ATOM   5196  C   PRO A 570       0.186  -1.663  67.942  1.00  0.93
ATOM   5197  O   PRO A 570      -0.943  -2.061  68.284  1.00  2.22
ATOM   5198  CG  PRO A 570       1.073  -3.455  70.252  1.00  0.64
ATOM   5199  CD  PRO A 570       2.225  -2.502  70.414  1.00  1.28
ATOM   5200  H   ILE A 571       1.297  -0.201  67.171  1.00  1.88
ATOM   5201  N   ILE A 571       0.426  -0.422  67.505  1.00  0.40
ATOM   5202  CA  ILE A 571      -0.630   0.616  67.452  1.00  3.58
ATOM   5203  CB  ILE A 571      -0.009   1.967  67.763  1.00  1.23
ATOM   5204  C   ILE A 571      -1.439   0.687  66.160  1.00  2.08
ATOM   5205  O   ILE A 571      -2.757   0.636  66.194  1.00  1.21
ATOM   5206  CG1 ILE A 571       0.570   1.905  69.159  1.00  4.64
ATOM   5207  CD1 ILE A 571      -0.466   1.552  70.214  1.00  4.82
ATOM   5208  CG2 ILE A 571      -1.022   3.069  67.670  1.00  1.71
ATOM   5209  H   GLY A 572       0.197   0.616  65.019  1.00  1.47
ATOM   5210  N   GLY A 572      -0.728   0.724  65.003  1.00  1.32
ATOM   5211  CA  GLY A 572      -1.389   0.957  63.757  1.00  3.93
ATOM   5212  C   GLY A 572      -0.690   0.561  62.443  1.00  3.22
ATOM   5213  O   GLY A 572       0.129  -0.371  62.391  1.00  2.17
ATOM   5214  H   ASN A 573      -1.771   1.998  61.543  1.00  4.50
ATOM   5215  N   ASN A 573      -1.174   1.299  61.337  1.00  1.95
ATOM   5216  CA  ASN A 573      -0.859   1.105  59.858  1.00  4.31
ATOM   5217  CB  ASN A 573      -2.180   1.401  59.057  1.00  1.66
ATOM   5218  C   ASN A 573       0.227   1.969  59.222  1.00  3.79
ATOM   5219  O   ASN A 573       0.605   3.046  59.727  1.00  2.95
ATOM   5220  CG  ASN A 573      -2.155   0.981  57.593  1.00  4.29
ATOM   5221  ND2 ASN A 573      -2.734   1.805  56.738  1.00  4.29
ATOM   5222 HD21 ASN A 573      -3.136   2.587  57.070  1.00  1.27
ATOM   5223 HD22 ASN A 573      -2.713   1.608  55.815  1.00  1.74
ATOM   5224  OD1 ASN A 573      -1.562  -0.044  57.240  1.00  1.46
ATOM   5225  H   HIS A 574       0.528   0.508  57.857  1.00  2.36
ATOM   5226  N   HIS A 574       0.759   1.427  58.092  1.00  3.81
ATOM   5227  CA  HIS A 574       1.681   2.125  57.241  1.00  1.63
ATOM   5228  CB  HIS A 574       3.158   1.779  57.504  1.00  4.79
ATOM   5229  C   HIS A 574       1.297   1.723  55.804  1.00  4.82
ATOM   5230  O   HIS A 574       0.822   0.585  55.590  1.00  1.95
ATOM   5231  CG  HIS A 574       4.044   2.856  56.958  1.00  3.28
ATOM   5232  ND1 HIS A 574       4.415   2.954  55.618  1.00  4.34
ATOM   5233  HD1 HIS A 574       4.125   2.383  54.914  1.00  1.44
ATOM   5234  CE1 HIS A 574       5.137   4.066  55.448  1.00  1.01
ATOM   5235  NE2 HIS A 574       5.200   4.701  56.596  1.00  4.62
ATOM   5236  HE2 HIS A 574       5.596   5.555  56.721  1.00  2.51
ATOM   5237  CD2 HIS A 574       4.476   3.985  57.551  1.00  3.95
ATOM   5238  H   THR A 575       1.799   3.467  55.040  1.00  1.51
ATOM   5239  N   THR A 575       1.424   2.627  54.856  1.00  1.14
ATOM   5240  CA  THR A 575       0.955   2.356  53.487  1.00  3.49
ATOM   5241  CB  THR A 575      -0.024   3.474  52.995  1.00  1.78
ATOM   5242  C   THR A 575       2.084   2.102  52.434  1.00  3.57
ATOM   5243  O   THR A 575       1.773   1.750  51.290  1.00  3.35
ATOM   5244  CG2 THR A 575      -1.303   3.515  53.798  1.00  2.07
ATOM   5245  OG1 THR A 575       0.620   4.734  53.086  1.00  3.71
ATOM   5246  H   SER A 576       3.605   2.555  53.614  1.00  4.66
ATOM   5247  N   SER A 576       3.350   2.312  52.750  1.00  4.45
ATOM   5248  CA  SER A 576       4.381   2.118  51.696  1.00  3.24
ATOM   5249  CB  SER A 576       5.633   2.896  51.965  1.00  3.84
ATOM   5250  C   SER A 576       4.776   0.607  51.427  1.00  2.48
ATOM   5251  O   SER A 576       5.166  -0.201  52.408  1.00  2.37
ATOM   5252  OG  SER A 576       6.565   2.653  50.924  1.00  3.46
ATOM   5253  N   PRO A 577       4.779   0.196  50.151  1.00  2.16
ATOM   5254  CA  PRO A 577       5.138  -1.150  49.823  1.00  2.13
ATOM   5255  CB  PRO A 577       4.831  -1.261  48.315  1.00  0.61
ATOM   5256  C   PRO A 577       6.603  -1.396  50.108  1.00  1.89
ATOM   5257  O   PRO A 577       7.049  -2.521  50.149  1.00  1.70
ATOM   5258  CG  PRO A 577       4.962   0.148  47.806  1.00  4.69
ATOM   5259  CD  PRO A 577       4.389   0.988  48.909  1.00  3.75
ATOM   5260  H   SER A 578       6.962   0.528  50.260  1.00  4.58
ATOM   5261  N   SER A 578       7.357  -0.319  50.275  1.00  3.99
ATOM   5262  CA  SER A 578       8.787  -0.419  50.464  1.00  0.29
ATOM   5263  CB  SER A 578       9.439   0.944  50.302  1.00  2.69
ATOM   5264  C   SER A 578       9.126  -0.970  51.840  1.00  2.10
ATOM   5265  O   SER A 578      10.251  -1.367  52.072  1.00  2.67
ATOM   5266  OG  SER A 578       9.168   1.778  51.410  1.00  2.62
ATOM   5267  H   LYS A 579       7.260  -0.781  52.499  1.00  0.44
ATOM   5268  N   LYS A 579       8.147  -1.016  52.748  1.00  1.25
ATOM   5269  CA  LYS A 579       8.420  -1.443  54.138  1.00  1.26
ATOM   5270  CB  LYS A 579       7.363  -0.917  55.087  1.00  2.90
ATOM   5271  C   LYS A 579       8.520  -2.977  54.242  1.00  1.47
ATOM   5272  O   LYS A 579       7.731  -3.712  53.557  1.00  2.64
ATOM   5273  CG  LYS A 579       7.282   0.591  55.189  1.00  0.16
ATOM   5274  CD  LYS A 579       8.524   1.213  55.842  1.00  2.97
ATOM   5275  CE  LYS A 579       8.407   2.749  55.922  1.00  4.82
ATOM   5276  NZ  LYS A 579       9.591   3.372  56.613  1.00  2.51
ATOM   5277  N   PRO A 580       9.443  -3.490  55.175  1.00  1.60
ATOM   5278  CA  PRO A 580       9.679  -4.975  55.394  1.00  4.95
ATOM   5279  CB  PRO A 580      10.926  -5.005  56.246  1.00  2.48
ATOM   5280  C   PRO A 580       8.526  -5.694  56.077  1.00  0.99
ATOM   5281  O   PRO A 580       8.618  -6.101  57.239  1.00  4.62
ATOM   5282  CG  PRO A 580      10.845  -3.759  57.078  1.00  1.40
ATOM   5283  CD  PRO A 580      10.274  -2.689  56.116  1.00  4.51
ATOM   5284  H   SER A 581       7.534  -5.665  54.433  1.00  3.53
ATOM   5285  N   SER A 581       7.496  -5.904  55.337  1.00  2.86
ATOM   5286  CA  SER A 581       6.297  -6.464  55.826  1.00  2.13
ATOM   5287  CB  SER A 581       5.199  -6.329  54.736  1.00  1.82
ATOM   5288  C   SER A 581       6.407  -7.943  56.219  1.00  3.41
ATOM   5289  O   SER A 581       7.356  -8.722  55.803  1.00  0.94
ATOM   5290  OG  SER A 581       5.516  -7.137  53.604  1.00  3.18
ATOM   5291  H   ILE A 582       4.801  -7.671  57.231  1.00  4.07
ATOM   5292  N   ILE A 582       5.434  -8.319  56.968  1.00  3.41
ATOM   5293  CA  ILE A 582       5.288  -9.608  57.468  1.00  1.26
ATOM   5294  CB  ILE A 582       5.196  -9.714  58.974  1.00  2.97
ATOM   5295  C   ILE A 582       4.187 -10.286  56.871  1.00  0.87
ATOM   5296  O   ILE A 582       3.074  -9.779  56.823  1.00  2.74
ATOM   5297  CG1 ILE A 582       6.424  -9.327  59.614  1.00  4.65
ATOM   5298  CD1 ILE A 582       6.307  -9.295  61.055  1.00  1.22
ATOM   5299  CG2 ILE A 582       4.775 -11.087  59.417  1.00  3.69
ATOM   5300  H   ILE A 583       5.375 -11.835  56.626  1.00  4.72
ATOM   5301  N   ILE A 583       4.470 -11.464  56.412  1.00  0.16
ATOM   5302  CA  ILE A 583       3.369 -12.335  55.649  1.00  2.13
ATOM   5303  CB  ILE A 583       3.820 -12.884  54.252  1.00  4.56
ATOM   5304  C   ILE A 583       3.114 -13.503  56.506  1.00  1.26
ATOM   5305  O   ILE A 583       4.034 -14.172  56.753  1.00  2.19
ATOM   5306  CG1 ILE A 583       4.185 -11.785  53.278  1.00  4.09
ATOM   5307  CD1 ILE A 583       4.814 -12.318  52.007  1.00  3.97
ATOM   5308  CG2 ILE A 583       2.681 -13.749  53.647  1.00  1.93
ATOM   5309  H   VAL A 584       1.150 -13.076  56.649  1.00  4.24
ATOM   5310  N   VAL A 584       1.834 -13.663  56.969  1.00  4.79
ATOM   5311  CA  VAL A 584       1.480 -14.675  57.901  1.00  0.96
ATOM   5312  CB  VAL A 584       1.386 -14.121  59.292  1.00  0.66
ATOM   5313  C   VAL A 584       0.209 -15.434  57.616  1.00  3.50
ATOM   5314  O   VAL A 584      -0.825 -14.845  57.188  1.00  1.14
ATOM   5315  CG1 VAL A 584       0.927 -15.203  60.324  1.00  0.31
ATOM   5316  CG2 VAL A 584       2.692 -13.531  59.711  1.00  0.99
ATOM   5317  H   ASN A 585       1.129 -17.155  57.938  1.00  2.84
ATOM   5318  N   ASN A 585       0.288 -16.762  57.792  1.00  1.19
ATOM   5319  CA  ASN A 585      -0.869 -17.603  57.748  1.00  1.08
ATOM   5320  CB  ASN A 585      -0.549 -19.068  57.347  1.00  2.80
ATOM   5321  C   ASN A 585      -1.401 -17.520  59.099  1.00  1.91
ATOM   5322  O   ASN A 585      -0.891 -18.192  60.003  1.00  0.48
ATOM   5323  CG  ASN A 585      -1.812 -19.978  57.200  1.00  4.50
ATOM   5324  ND2 ASN A 585      -1.694 -21.071  56.423  1.00  2.57
ATOM   5325 HD21 ASN A 585      -0.862 -21.248  56.017  1.00  2.86
ATOM   5326 HD22 ASN A 585      -2.444 -21.624  56.284  1.00  4.86
ATOM   5327  OD1 ASN A 585      -2.851 -19.703  57.769  1.00  2.37
ATOM   5328  H   GLY A 586      -2.713 -16.201  58.513  1.00  0.29
ATOM   5329  N   GLY A 586      -2.358 -16.623  59.265  1.00  3.61
ATOM   5330  CA  GLY A 586      -2.905 -16.285  60.566  1.00  3.07
ATOM   5331  C   GLY A 586      -4.244 -16.849  60.982  1.00  2.39
ATOM   5332  O   GLY A 586      -4.740 -17.859  60.444  1.00  2.33
ATOM   5333  H   GLY A 587      -4.374 -15.388  62.346  1.00  4.67
ATOM   5334  N   GLY A 587      -4.847 -16.108  61.995  1.00  4.61
ATOM   5335  CA  GLY A 587      -6.176 -16.380  62.541  1.00  2.12
ATOM   5336  C   GLY A 587      -7.235 -15.683  61.783  1.00  3.00
ATOM   5337  O   GLY A 587      -6.994 -15.219  60.650  1.00  4.82
ATOM   5338  H   TYR A 588      -8.541 -15.876  63.213  1.00  2.63
ATOM   5339  N   TYR A 588      -8.405 -15.596  62.325  1.00  2.15
ATOM   5340  CA  TYR A 588      -9.511 -15.031  61.564  1.00  1.66
ATOM   5341  CB  TYR A 588     -10.698 -15.121  62.414  1.00  0.30
ATOM   5342  C   TYR A 588      -9.241 -13.635  61.233  1.00  3.11
ATOM   5343  O   TYR A 588      -9.407 -13.206  60.076  1.00  3.21
ATOM   5344  CG  TYR A 588     -11.132 -16.480  62.512  1.00  1.95
ATOM   5345  CD1 TYR A 588     -10.464 -17.383  63.348  1.00  0.78
ATOM   5346  CE1 TYR A 588     -10.852 -18.692  63.426  1.00  1.24
ATOM   5347  CZ  TYR A 588     -11.941 -19.125  62.676  1.00  0.25
ATOM   5348  CD2 TYR A 588     -12.251 -16.911  61.853  1.00  3.86
ATOM   5349  CE2 TYR A 588     -12.683 -18.232  61.959  1.00  0.30
ATOM   5350  OH  TYR A 588     -12.330 -20.437  62.736  1.00  3.87
ATOM   5351  H   LEU A 589      -8.742 -13.296  63.089  1.00  3.71
ATOM   5352  N   LEU A 589      -8.804 -12.923  62.154  1.00  4.68
ATOM   5353  CA  LEU A 589      -8.422 -11.547  61.887  1.00  1.04
ATOM   5354  CB  LEU A 589      -9.616 -10.590  62.094  1.00  0.04
ATOM   5355  C   LEU A 589      -7.112 -11.089  62.654  1.00  4.81
ATOM   5356  O   LEU A 589      -7.005 -11.299  63.804  1.00  1.15
ATOM   5357  CG  LEU A 589      -9.370  -9.150  61.758  1.00  0.20
ATOM   5358  CD1 LEU A 589     -10.635  -8.475  61.292  1.00  4.29
ATOM   5359  CD2 LEU A 589      -8.842  -8.436  63.000  1.00  4.83
ATOM   5360  H   LEU A 590      -6.145 -10.477  60.970  1.00  1.78
ATOM   5361  N   LEU A 590      -6.088 -10.502  61.916  1.00  0.29
ATOM   5362  CA  LEU A 590      -4.893  -9.934  62.590  1.00  2.17
ATOM   5363  CB  LEU A 590      -3.670 -10.465  62.064  1.00  4.84
ATOM   5364  C   LEU A 590      -4.916  -8.447  62.454  1.00  4.32
ATOM   5365  O   LEU A 590      -4.806  -7.885  61.315  1.00  4.20
ATOM   5366  CG  LEU A 590      -2.712 -11.143  63.086  1.00  3.94
ATOM   5367  CD1 LEU A 590      -1.453 -10.328  63.228  1.00  2.40
ATOM   5368  CD2 LEU A 590      -3.366 -11.410  64.433  1.00  2.15
ATOM   5369  H   ARG A 591      -4.784  -8.286  64.384  1.00  3.44
ATOM   5370  N   ARG A 591      -4.967  -7.809  63.577  1.00  2.42
ATOM   5371  CA  ARG A 591      -5.151  -6.437  63.667  1.00  3.22
ATOM   5372  CB  ARG A 591      -5.543  -6.142  65.074  1.00  3.03
ATOM   5373  C   ARG A 591      -3.963  -5.728  63.331  1.00  2.00
ATOM   5374  O   ARG A 591      -4.004  -4.773  62.626  1.00  1.15
ATOM   5375  CG  ARG A 591      -6.928  -6.682  65.452  1.00  1.37
ATOM   5376  CD  ARG A 591      -7.162  -6.506  66.980  1.00  0.50
ATOM   5377  NE  ARG A 591      -8.460  -7.001  67.429  1.00  2.54
ATOM   5378  HE  ARG A 591      -8.529  -7.906  67.712  1.00  3.92
ATOM   5379  CZ  ARG A 591      -9.519  -6.279  67.422  1.00  1.56
ATOM   5380  NH1 ARG A 591      -9.458  -4.972  66.943  1.00  1.30
ATOM   5381  NH2 ARG A 591     -10.651  -6.787  67.906  1.00  0.45
ATOM   5382  H   THR A 592      -2.860  -6.986  64.177  1.00  0.26
ATOM   5383  N   THR A 592      -2.862  -6.205  63.794  1.00  0.20
ATOM   5384  CA  THR A 592      -1.584  -5.474  63.582  1.00  3.87
ATOM   5385  CB  THR A 592      -1.568  -4.070  64.309  1.00  1.73
ATOM   5386  C   THR A 592      -0.342  -6.313  63.981  1.00  2.01
ATOM   5387  O   THR A 592      -0.466  -7.366  64.644  1.00  1.01
ATOM   5388  CG2 THR A 592      -0.994  -4.190  65.711  1.00  4.22
ATOM   5389  OG1 THR A 592      -0.706  -3.151  63.539  1.00  4.14
ATOM   5390  H   ALA A 593       0.919  -4.969  63.162  1.00  3.40
ATOM   5391  N   ALA A 593       0.887  -5.790  63.612  1.00  2.94
ATOM   5392  CA  ALA A 593       2.133  -6.465  63.931  1.00  0.09
ATOM   5393  CB  ALA A 593       2.495  -7.532  62.875  1.00  4.16
ATOM   5394  C   ALA A 593       3.289  -5.516  64.096  1.00  4.22
ATOM   5395  O   ALA A 593       3.491  -4.481  63.340  1.00  4.87
ATOM   5396  H   SER A 594       4.003  -6.692  65.497  1.00  3.74
ATOM   5397  N   SER A 594       4.146  -5.888  65.029  1.00  3.88
ATOM   5398  CA  SER A 594       5.251  -5.055  65.392  1.00  3.08
ATOM   5399  CB  SER A 594       4.843  -4.171  66.592  1.00  0.78
ATOM   5400  C   SER A 594       6.431  -5.860  65.812  1.00  4.81
ATOM   5401  O   SER A 594       6.298  -7.045  66.212  1.00  2.59
ATOM   5402  OG  SER A 594       4.658  -4.952  67.790  1.00  2.95
ATOM   5403  H   ILE A 595       7.707  -4.210  65.377  1.00  1.58
ATOM   5404  N   ILE A 595       7.649  -5.204  65.776  1.00  3.40
ATOM   5405  CA  ILE A 595       8.912  -5.945  66.257  1.00  3.48
ATOM   5406  CB  ILE A 595       9.993  -6.160  65.261  1.00  0.87
ATOM   5407  C   ILE A 595       9.526  -5.327  67.416  1.00  1.96
ATOM   5408  O   ILE A 595       9.771  -4.113  67.441  1.00  5.00
ATOM   5409  CG1 ILE A 595       9.450  -6.825  64.035  1.00  2.29
ATOM   5410  CD1 ILE A 595       8.874  -8.161  64.276  1.00  3.93
ATOM   5411  CG2 ILE A 595      11.091  -7.100  65.935  1.00  4.73
ATOM   5412  H   GLU A 596       9.481  -7.045  68.371  1.00  3.66
ATOM   5413  N   GLU A 596       9.765  -6.117  68.409  1.00  4.01
ATOM   5414  CA  GLU A 596      10.476  -5.650  69.526  1.00  3.01
ATOM   5415  CB  GLU A 596       9.561  -5.527  70.680  1.00  0.04
ATOM   5416  C   GLU A 596      11.589  -6.586  69.810  1.00  1.01
ATOM   5417  O   GLU A 596      11.390  -7.725  70.072  1.00  1.45
ATOM   5418  CG  GLU A 596      10.194  -5.045  71.953  1.00  4.26
ATOM   5419  CD  GLU A 596       9.165  -4.816  73.025  1.00  1.15
ATOM   5420  OE1 GLU A 596       7.966  -4.886  72.703  1.00  2.18
ATOM   5421  OE2 GLU A 596       9.546  -4.598  74.191  1.00  0.60
ATOM   5422  H   GLY A 597      12.926  -5.239  69.478  1.00  0.28
ATOM   5423  N   GLY A 597      12.778  -6.134  69.686  1.00  3.84
ATOM   5424  CA  GLY A 597      13.862  -6.996  69.913  1.00  0.83
ATOM   5425  C   GLY A 597      13.795  -8.212  69.000  1.00  0.56
ATOM   5426  O   GLY A 597      13.558  -8.103  67.786  1.00  2.84
ATOM   5427  H   LYS A 598      14.198  -9.331  70.499  1.00  2.77
ATOM   5428  N   LYS A 598      13.991  -9.329  69.569  1.00  0.23
ATOM   5429  CA  LYS A 598      13.906 -10.579  68.895  1.00  4.35
ATOM   5430  CB  LYS A 598      14.894 -11.511  69.478  1.00  3.01
ATOM   5431  C   LYS A 598      12.505 -11.163  68.925  1.00  0.00
ATOM   5432  O   LYS A 598      12.301 -12.358  68.578  1.00  4.59
ATOM   5433  CG  LYS A 598      16.300 -11.083  69.197  1.00  2.67
ATOM   5434  CD  LYS A 598      17.283 -12.011  69.831  1.00  4.55
ATOM   5435  CE  LYS A 598      18.678 -11.598  69.517  1.00  3.92
ATOM   5436  NZ  LYS A 598      18.946 -11.711  68.072  1.00  4.45
ATOM   5437  H   GLN A 599      11.747  -9.551  69.776  1.00  1.82
ATOM   5438  N   GLN A 599      11.537 -10.395  69.417  1.00  1.52
ATOM   5439  CA  GLN A 599      10.169 -10.868  69.467  1.00  4.27
ATOM   5440  CB  GLN A 599       9.581 -10.670  70.859  1.00  4.38
ATOM   5441  C   GLN A 599       9.213 -10.177  68.411  1.00  1.75
ATOM   5442  O   GLN A 599       9.279  -8.941  68.151  1.00  1.75
ATOM   5443  CG  GLN A 599      10.275 -11.466  71.983  1.00  1.87
ATOM   5444  CD  GLN A 599       9.612 -11.220  73.373  1.00  0.58
ATOM   5445  NE2 GLN A 599       9.533 -12.255  74.182  1.00  1.46
ATOM   5446 HE21 GLN A 599       9.890 -13.078  73.895  1.00  3.26
ATOM   5447 HE22 GLN A 599       9.137 -12.152  75.033  1.00  1.54
ATOM   5448  OE1 GLN A 599       9.229 -10.098  73.711  1.00  3.99
ATOM   5449  H   LEU A 600       8.306 -11.911  68.061  1.00  1.19
ATOM   5450  N   LEU A 600       8.286 -10.986  67.860  1.00  2.53
ATOM   5451  CA  LEU A 600       7.262 -10.484  66.932  1.00  1.08
ATOM   5452  CB  LEU A 600       7.234 -11.348  65.653  1.00  3.77
ATOM   5453  C   LEU A 600       5.939 -10.450  67.543  1.00  0.09
ATOM   5454  O   LEU A 600       5.314 -11.499  67.826  1.00  0.53
ATOM   5455  CG  LEU A 600       6.012 -11.223  64.683  1.00  1.57
ATOM   5456  CD1 LEU A 600       5.876  -9.835  64.190  1.00  0.60
ATOM   5457  CD2 LEU A 600       6.197 -12.186  63.523  1.00  3.32
ATOM   5458  H   LYS A 601       5.890  -8.515  67.375  1.00  0.43
ATOM   5459  N   LYS A 601       5.429  -9.308  67.701  1.00  4.21
ATOM   5460  CA  LYS A 601       4.195  -9.212  68.293  1.00  3.01
ATOM   5461  CB  LYS A 601       4.162  -8.092  69.323  1.00  3.53
ATOM   5462  C   LYS A 601       3.142  -9.084  67.294  1.00  1.46
ATOM   5463  O   LYS A 601       3.154  -8.158  66.466  1.00  2.63
ATOM   5464  CG  LYS A 601       5.051  -8.392  70.557  1.00  0.41
ATOM   5465  CD  LYS A 601       4.960  -7.275  71.638  1.00  0.13
ATOM   5466  CE  LYS A 601       5.841  -7.590  72.879  1.00  4.03
ATOM   5467  NZ  LYS A 601       5.751  -6.523  73.913  1.00  2.10
ATOM   5468  H   LEU A 602       2.383 -10.786  67.875  1.00  0.40
ATOM   5469  N   LEU A 602       2.251 -10.039  67.305  1.00  3.15
ATOM   5470  CA  LEU A 602       1.076 -10.007  66.449  1.00  1.87
ATOM   5471  CB  LEU A 602       0.905 -11.343  65.717  1.00  4.00
ATOM   5472  C   LEU A 602      -0.119  -9.819  67.331  1.00  2.78
ATOM   5473  O   LEU A 602      -0.224 -10.471  68.303  1.00  3.30
ATOM   5474  CG  LEU A 602       2.020 -11.805  64.807  1.00  2.78
ATOM   5475  CD1 LEU A 602       1.706 -13.171  64.256  1.00  4.36
ATOM   5476  CD2 LEU A 602       2.241 -10.837  63.703  1.00  4.49
ATOM   5477  H   THR A 603      -0.903  -8.447  66.165  1.00  0.46
ATOM   5478  N   THR A 603      -1.029  -8.978  66.967  1.00  2.75
ATOM   5479  CA  THR A 603      -2.259  -8.791  67.772  1.00  4.94
ATOM   5480  CB  THR A 603      -2.379  -7.366  68.285  1.00  2.65
ATOM   5481  C   THR A 603      -3.486  -9.121  66.992  1.00  4.60
ATOM   5482  O   THR A 603      -3.647  -8.613  65.911  1.00  2.08
ATOM   5483  CG2 THR A 603      -3.706  -7.138  69.033  1.00  2.63
ATOM   5484  OG1 THR A 603      -1.300  -7.095  69.145  1.00  0.06
ATOM   5485  H   GLY A 604      -4.359 -10.268  68.430  1.00  3.51
ATOM   5486  N   GLY A 604      -4.454  -9.934  67.566  1.00  0.80
ATOM   5487  CA  GLY A 604      -5.642 -10.218  66.781  1.00  2.99
ATOM   5488  C   GLY A 604      -6.730 -11.078  67.343  1.00  4.16
ATOM   5489  O   GLY A 604      -6.743 -11.462  68.572  1.00  0.15
ATOM   5490  H   ASP A 605      -7.569 -11.017  65.535  1.00  1.34
ATOM   5491  N   ASP A 605      -7.728 -11.323  66.411  1.00  4.72
ATOM   5492  CA  ASP A 605      -8.974 -12.052  66.644  1.00  0.59
ATOM   5493  CB  ASP A 605     -10.130 -11.351  65.943  1.00  2.85
ATOM   5494  C   ASP A 605      -8.914 -13.526  66.190  1.00  4.07
ATOM   5495  O   ASP A 605      -8.898 -13.833  64.920  1.00  3.00
ATOM   5496  CG  ASP A 605     -10.419  -9.979  66.554  1.00  3.78
ATOM   5497  OD1 ASP A 605      -9.972  -9.729  67.661  1.00  3.83
ATOM   5498  OD2 ASP A 605     -11.084  -9.107  65.879  1.00  3.10
ATOM   5499  H   ILE A 606      -8.902 -14.116  68.130  1.00  4.78
ATOM   5500  N   ILE A 606      -8.906 -14.438  67.233  1.00  3.56
ATOM   5501  CA  ILE A 606      -8.938 -15.873  67.021  1.00  1.28
ATOM   5502  CB  ILE A 606      -7.705 -16.549  67.665  1.00  0.53
ATOM   5503  C   ILE A 606     -10.244 -16.443  67.591  1.00  4.61
ATOM   5504  O   ILE A 606     -10.570 -16.245  68.834  1.00  4.61
ATOM   5505  CG1 ILE A 606      -6.418 -15.926  67.142  1.00  1.60
ATOM   5506  CD1 ILE A 606      -6.031 -14.617  67.826  1.00  0.00
ATOM   5507  CG2 ILE A 606      -7.707 -18.041  67.474  1.00  2.36
ATOM   5508  H   ASN A 607     -10.736 -17.252  65.786  1.00  2.21
ATOM   5509  N   ASN A 607     -11.054 -17.129  66.661  1.00  4.05
ATOM   5510  CA  ASN A 607     -12.366 -17.697  67.022  1.00  4.76
ATOM   5511  CB  ASN A 607     -13.402 -17.348  65.904  1.00  1.39
ATOM   5512  C   ASN A 607     -12.308 -19.219  67.144  1.00  4.35
ATOM   5513  O   ASN A 607     -13.306 -19.869  67.552  1.00  4.52
ATOM   5514  CG  ASN A 607     -13.691 -15.907  65.789  1.00  3.50
ATOM   5515  ND2 ASN A 607     -13.951 -15.457  64.570  1.00  1.76
ATOM   5516 HD21 ASN A 607     -13.937 -16.067  63.852  1.00  2.14
ATOM   5517 HD22 ASN A 607     -14.161 -14.547  64.447  1.00  1.81
ATOM   5518  OD1 ASN A 607     -13.704 -15.201  66.764  1.00  1.61
ATOM   5519  H   ALA A 608     -10.418 -19.239  66.741  1.00  2.76
ATOM   5520  N   ALA A 608     -11.163 -19.779  66.893  1.00  3.09
ATOM   5521  CA  ALA A 608     -10.993 -21.303  66.848  1.00  3.59
ATOM   5522  CB  ALA A 608     -11.550 -21.840  65.565  1.00  4.61
ATOM   5523  C   ALA A 608      -9.493 -21.737  66.987  1.00  2.29
ATOM   5524  O   ALA A 608      -8.612 -20.946  66.766  1.00  4.80
ATOM   5525  H   THR A 609      -9.909 -23.630  67.496  1.00  0.52
ATOM   5526  N   THR A 609      -9.216 -23.017  67.335  1.00  0.69
ATOM   5527  CA  THR A 609      -7.818 -23.441  67.485  1.00  1.41
ATOM   5528  CB  THR A 609      -7.751 -24.896  67.914  1.00  3.17
ATOM   5529  C   THR A 609      -7.157 -23.244  66.153  1.00  4.78
ATOM   5530  O   THR A 609      -7.600 -23.812  65.120  1.00  2.09
ATOM   5531  CG2 THR A 609      -6.318 -25.359  68.069  1.00  0.15
ATOM   5532  OG1 THR A 609      -8.436 -25.029  69.182  1.00  4.76
ATOM   5533  H   THR A 610      -5.739 -22.064  67.003  1.00  1.58
ATOM   5534  N   THR A 610      -6.107 -22.379  66.146  1.00  2.01
ATOM   5535  CA  THR A 610      -5.466 -21.958  64.883  1.00  3.97
ATOM   5536  CB  THR A 610      -5.738 -20.439  64.604  1.00  2.30
ATOM   5537  C   THR A 610      -3.943 -22.236  64.773  1.00  1.86
ATOM   5538  O   THR A 610      -3.193 -21.963  65.650  1.00  2.58
ATOM   5539  CG2 THR A 610      -5.117 -20.017  63.277  1.00  3.53
ATOM   5540  OG1 THR A 610      -7.164 -20.190  64.523  1.00  1.95
ATOM   5541  H   ASN A 611      -4.194 -22.989  63.036  1.00  1.98
ATOM   5542  N   ASN A 611      -3.556 -22.748  63.682  1.00  1.27
ATOM   5543  CA  ASN A 611      -2.163 -22.967  63.397  1.00  0.44
ATOM   5544  CB  ASN A 611      -1.979 -24.172  62.459  1.00  2.74
ATOM   5545  C   ASN A 611      -1.580 -21.729  62.794  1.00  4.21
ATOM   5546  O   ASN A 611      -1.953 -21.348  61.695  1.00  0.07
ATOM   5547  CG  ASN A 611      -0.545 -24.476  62.164  1.00  4.11
ATOM   5548  ND2 ASN A 611      -0.315 -25.308  61.161  1.00  4.98
ATOM   5549 HD21 ASN A 611      -1.056 -25.682  60.706  1.00  2.06
ATOM   5550 HD22 ASN A 611       0.571 -25.527  60.933  1.00  2.14
ATOM   5551  OD1 ASN A 611       0.332 -24.034  62.865  1.00  4.73
ATOM   5552  H   PHE A 612      -0.457 -21.386  64.328  1.00  3.30
ATOM   5553  N   PHE A 612      -0.744 -21.060  63.505  1.00  4.76
ATOM   5554  CA  PHE A 612      -0.136 -19.788  62.998  1.00  4.05
ATOM   5555  CB  PHE A 612      -0.013 -18.749  64.108  1.00  0.51
ATOM   5556  C   PHE A 612       1.202 -20.019  62.398  1.00  1.44
ATOM   5557  O   PHE A 612       2.032 -20.716  62.957  1.00  4.14
ATOM   5558  CG  PHE A 612      -1.236 -18.005  64.362  1.00  4.08
ATOM   5559  CD1 PHE A 612      -2.256 -18.572  65.030  1.00  2.87
ATOM   5560  CE1 PHE A 612      -3.407 -17.844  65.327  1.00  2.94
ATOM   5561  CZ  PHE A 612      -3.476 -16.537  64.998  1.00  2.00
ATOM   5562  CD2 PHE A 612      -1.339 -16.689  63.989  1.00  1.59
ATOM   5563  CE2 PHE A 612      -2.461 -15.962  64.282  1.00  2.49
ATOM   5564  H   GLU A 613       0.656 -18.980  60.801  1.00  1.11
ATOM   5565  N   GLU A 613       1.403 -19.444  61.235  1.00  2.28
ATOM   5566  CA  GLU A 613       2.702 -19.532  60.551  1.00  0.85
ATOM   5567  CB  GLU A 613       2.733 -20.723  59.563  1.00  3.74
ATOM   5568  C   GLU A 613       3.094 -18.249  59.851  1.00  4.31
ATOM   5569  O   GLU A 613       2.399 -17.778  59.040  1.00  2.28
ATOM   5570  CG  GLU A 613       4.040 -20.836  58.742  1.00  2.92
ATOM   5571  CD  GLU A 613       4.116 -22.104  57.836  1.00  3.72
ATOM   5572  OE1 GLU A 613       3.101 -22.755  57.606  1.00  3.29
ATOM   5573  OE2 GLU A 613       5.185 -22.456  57.406  1.00  2.90
ATOM   5574  H   VAL A 614       4.849 -18.240  60.768  1.00  3.91
ATOM   5575  N   VAL A 614       4.318 -17.762  60.163  1.00  3.23
ATOM   5576  CA  VAL A 614       4.829 -16.492  59.642  1.00  2.47
ATOM   5577  CB  VAL A 614       5.562 -15.721  60.816  1.00  0.94
ATOM   5578  C   VAL A 614       5.817 -16.834  58.635  1.00  4.16
ATOM   5579  O   VAL A 614       6.831 -17.484  58.961  1.00  0.55
ATOM   5580  CG1 VAL A 614       6.189 -14.459  60.341  1.00  4.73
ATOM   5581  CG2 VAL A 614       4.618 -15.449  62.012  1.00  2.29
ATOM   5582  H   ILE A 615       4.757 -15.880  57.259  1.00  4.36
ATOM   5583  N   ILE A 615       5.500 -16.445  57.378  1.00  2.46
ATOM   5584  CA  ILE A 615       6.255 -16.730  56.273  1.00  4.00
ATOM   5585  CB  ILE A 615       5.431 -16.720  54.938  1.00  2.56
ATOM   5586  C   ILE A 615       7.421 -15.840  56.182  1.00  2.94
ATOM   5587  O   ILE A 615       8.521 -16.263  56.035  1.00  4.74
ATOM   5588  CG1 ILE A 615       4.496 -17.925  54.828  1.00  0.25
ATOM   5589  CD1 ILE A 615       3.607 -17.882  53.580  1.00  0.45
ATOM   5590  CG2 ILE A 615       6.333 -16.642  53.744  1.00  3.69
ATOM   5591  H   SER A 616       6.449 -14.503  56.617  1.00  3.02
ATOM   5592  N   SER A 616       7.187 -14.704  56.342  1.00  4.30
ATOM   5593  CA  SER A 616       8.187 -13.661  56.173  1.00  1.94
ATOM   5594  CB  SER A 616       7.832 -12.721  54.915  1.00  4.32
ATOM   5595  C   SER A 616       8.131 -12.919  57.232  1.00  4.78
ATOM   5596  O   SER A 616       7.119 -12.304  57.340  1.00  3.69
ATOM   5597  OG  SER A 616       8.621 -11.483  54.908  1.00  0.99
ATOM   5598  H   THR A 617      10.050 -13.401  57.645  1.00  1.39
ATOM   5599  N   THR A 617       9.317 -12.942  58.011  1.00  4.00
ATOM   5600  CA  THR A 617       9.540 -12.323  59.293  1.00  0.70
ATOM   5601  CB  THR A 617       9.498 -13.472  60.331  1.00  3.14
ATOM   5602  C   THR A 617      10.958 -11.846  59.420  1.00  4.68
ATOM   5603  O   THR A 617      11.864 -12.465  58.881  1.00  1.84
ATOM   5604  CG2 THR A 617      10.509 -14.559  59.963  1.00  2.78
ATOM   5605  OG1 THR A 617       9.835 -12.959  61.635  1.00  4.63
ATOM   5606  N   PRO A 618      11.210 -10.794  60.188  1.00  1.22
ATOM   5607  CA  PRO A 618      12.562 -10.323  60.355  1.00  4.21
ATOM   5608  CB  PRO A 618      12.434  -9.173  61.366  1.00  2.03
ATOM   5609  C   PRO A 618      13.416 -11.465  60.912  1.00  4.30
ATOM   5610  O   PRO A 618      12.904 -12.304  61.705  1.00  0.32
ATOM   5611  CG  PRO A 618      11.043  -8.679  61.157  1.00  0.08
ATOM   5612  CD  PRO A 618      10.240  -9.930  60.901  1.00  2.34
ATOM   5613  H   THR A 619      15.043 -10.755  60.074  1.00  2.73
ATOM   5614  N   THR A 619      14.700 -11.478  60.562  1.00  4.11
ATOM   5615  CA  THR A 619      15.628 -12.573  60.930  1.00  1.10
ATOM   5616  CB  THR A 619      16.935 -12.370  60.214  1.00  0.62
ATOM   5617  C   THR A 619      15.946 -12.513  62.382  1.00  0.83
ATOM   5618  O   THR A 619      16.290 -13.544  63.009  1.00  0.96
ATOM   5619  CG2 THR A 619      16.721 -12.334  58.730  1.00  3.94
ATOM   5620  OG1 THR A 619      17.499 -11.113  60.628  1.00  1.61
ATOM   5621  H   GLU A 620      15.568 -10.622  62.417  1.00  4.39
ATOM   5622  N   GLU A 620      15.794 -11.370  62.946  1.00  2.01
ATOM   5623  CA  GLU A 620      15.991 -11.191  64.365  1.00  3.64
ATOM   5624  CB  GLU A 620      16.095  -9.710  64.764  1.00  0.83
ATOM   5625  C   GLU A 620      14.945 -11.927  65.179  1.00  3.86
ATOM   5626  O   GLU A 620      15.162 -12.230  66.369  1.00  4.92
ATOM   5627  CG  GLU A 620      17.333  -9.074  64.196  1.00  0.11
ATOM   5628  CD  GLU A 620      18.636  -9.667  64.758  1.00  2.53
ATOM   5629  OE1 GLU A 620      18.672 -10.033  65.954  1.00  3.80
ATOM   5630  OE2 GLU A 620      19.589  -9.817  63.980  1.00  0.72
ATOM   5631  H   VAL A 621      13.673 -12.010  63.694  1.00  0.67
ATOM   5632  N   VAL A 621      13.794 -12.183  64.607  1.00  3.92
ATOM   5633  CA  VAL A 621      12.756 -12.747  65.351  1.00  0.04
ATOM   5634  CB  VAL A 621      11.430 -12.593  64.680  1.00  4.25
ATOM   5635  C   VAL A 621      12.992 -14.186  65.636  1.00  1.63
ATOM   5636  O   VAL A 621      13.188 -15.043  64.712  1.00  2.33
ATOM   5637  CG1 VAL A 621      10.355 -13.349  65.490  1.00  0.27
ATOM   5638  CG2 VAL A 621      11.076 -11.107  64.552  1.00  4.57
ATOM   5639  H   THR A 622      13.044 -13.753  67.500  1.00  3.61
ATOM   5640  N   THR A 622      13.033 -14.451  66.916  1.00  2.55
ATOM   5641  CA  THR A 622      13.156 -15.741  67.417  1.00  1.83
ATOM   5642  CB  THR A 622      14.281 -15.770  68.402  1.00  2.34
ATOM   5643  C   THR A 622      11.892 -16.186  68.143  1.00  2.80
ATOM   5644  O   THR A 622      11.748 -17.383  68.471  1.00  0.61
ATOM   5645  CG2 THR A 622      15.588 -15.390  67.756  1.00  0.83
ATOM   5646  OG1 THR A 622      13.984 -14.826  69.441  1.00  1.56
ATOM   5647  H   SER A 623      11.123 -14.352  68.309  1.00  3.40
ATOM   5648  N   SER A 623      10.978 -15.262  68.465  1.00  4.11
ATOM   5649  CA  SER A 623       9.743 -15.711  69.114  1.00  0.80
ATOM   5650  CB  SER A 623       9.904 -15.685  70.647  1.00  0.86
ATOM   5651  C   SER A 623       8.475 -14.914  68.665  1.00  0.44
ATOM   5652  O   SER A 623       8.578 -13.775  68.238  1.00  2.47
ATOM   5653  OG  SER A 623      10.931 -16.569  71.053  1.00  0.25
ATOM   5654  H   LEU A 624       7.248 -16.499  69.057  1.00  0.79
ATOM   5655  N   LEU A 624       7.266 -15.576  68.739  1.00  0.36
ATOM   5656  CA  LEU A 624       6.028 -14.934  68.332  1.00  1.03
ATOM   5657  CB  LEU A 624       5.247 -15.803  67.375  1.00  3.79
ATOM   5658  C   LEU A 624       5.113 -14.715  69.499  1.00  0.03
ATOM   5659  O   LEU A 624       4.920 -15.618  70.351  1.00  4.21
ATOM   5660  CG  LEU A 624       5.966 -16.331  66.132  1.00  1.49
ATOM   5661  CD1 LEU A 624       5.028 -17.194  65.333  1.00  4.43
ATOM   5662  CD2 LEU A 624       6.494 -15.234  65.302  1.00  2.30
ATOM   5663  H   LEU A 625       4.870 -12.876  69.006  1.00  3.13
ATOM   5664  N   LEU A 625       4.589 -13.571  69.591  1.00  2.31
ATOM   5665  CA  LEU A 625       3.631 -13.302  70.547  1.00  3.84
ATOM   5666  CB  LEU A 625       4.040 -12.192  71.458  1.00  3.20
ATOM   5667  C   LEU A 625       2.341 -13.043  69.914  1.00  2.68
ATOM   5668  O   LEU A 625       2.276 -12.386  68.862  1.00  3.26
ATOM   5669  CG  LEU A 625       5.389 -12.377  72.166  1.00  2.44
ATOM   5670  CD1 LEU A 625       6.529 -12.209  71.232  1.00  0.47
ATOM   5671  CD2 LEU A 625       5.505 -11.452  73.362  1.00  3.41
ATOM   5672  H   LEU A 626       1.443 -14.147  71.231  1.00  4.79
ATOM   5673  N   LEU A 626       1.325 -13.579  70.458  1.00  4.40
ATOM   5674  CA  LEU A 626      -0.018 -13.310  69.974  1.00  1.94
ATOM   5675  CB  LEU A 626      -0.701 -14.557  69.503  1.00  0.21
ATOM   5676  C   LEU A 626      -0.736 -12.660  71.078  1.00  2.48
ATOM   5677  O   LEU A 626      -0.687 -13.089  72.137  1.00  2.77
ATOM   5678  CG  LEU A 626      -2.102 -14.385  68.928  1.00  3.51
ATOM   5679  CD1 LEU A 626      -2.048 -13.493  67.703  1.00  2.15
ATOM   5680  CD2 LEU A 626      -2.626 -15.692  68.520  1.00  4.20
ATOM   5681  H   ASN A 627      -1.224 -11.125  70.035  1.00  1.57
ATOM   5682  N   ASN A 627      -1.306 -11.547  70.872  1.00  2.28
ATOM   5683  CA  ASN A 627      -2.114 -10.898  71.958  1.00  0.39
ATOM   5684  CB  ASN A 627      -3.381 -11.695  72.186  1.00  3.97
ATOM   5685  C   ASN A 627      -1.313 -10.832  73.274  1.00  2.26
ATOM   5686  O   ASN A 627      -1.904 -11.016  74.377  1.00  4.96
ATOM   5687  CG  ASN A 627      -4.221 -11.694  70.968  1.00  4.89
ATOM   5688  ND2 ASN A 627      -4.988 -12.697  70.773  1.00  0.49
ATOM   5689 HD21 ASN A 627      -4.989 -13.394  71.407  1.00  4.53
ATOM   5690 HD22 ASN A 627      -5.558 -12.708  70.020  1.00  1.18
ATOM   5691  OD1 ASN A 627      -4.212 -10.737  70.215  1.00  1.72
ATOM   5692  H   ASP A 628       0.379 -10.319  72.341  1.00  0.52
ATOM   5693  N   ASP A 628       0.014 -10.526  73.186  1.00  1.01
ATOM   5694  CA  ASP A 628       0.923 -10.492  74.392  1.00  2.63
ATOM   5695  CB  ASP A 628       0.356  -9.509  75.421  1.00  4.63
ATOM   5696  C   ASP A 628       1.180 -11.959  75.039  1.00  3.75
ATOM   5697  O   ASP A 628       2.044 -12.124  75.944  1.00  4.72
ATOM   5698  CG  ASP A 628       0.373  -8.074  74.890  1.00  4.17
ATOM   5699  OD1 ASP A 628       1.186  -7.782  73.988  1.00  3.36
ATOM   5700  OD2 ASP A 628      -0.453  -7.258  75.334  1.00  3.26
ATOM   5701  H   LYS A 629      -0.160 -12.920  73.867  1.00  3.33
ATOM   5702  N   LYS A 629       0.500 -13.026  74.535  1.00  1.60
ATOM   5703  CA  LYS A 629       0.787 -14.290  74.972  1.00  4.13
ATOM   5704  CB  LYS A 629      -0.425 -15.198  74.763  1.00  2.00
ATOM   5705  C   LYS A 629       1.994 -14.811  74.193  1.00  3.98
ATOM   5706  O   LYS A 629       1.968 -14.884  72.946  1.00  1.55
ATOM   5707  CG  LYS A 629      -0.186 -16.580  75.230  1.00  0.49
ATOM   5708  CD  LYS A 629      -1.409 -17.387  75.100  1.00  2.89
ATOM   5709  CE  LYS A 629      -1.187 -18.785  75.539  1.00  3.61
ATOM   5710  NZ  LYS A 629      -2.430 -19.591  75.448  1.00  0.16
ATOM   5711  H   LEU A 630       2.999 -15.062  75.812  1.00  1.67
ATOM   5712  N   LEU A 630       3.013 -15.172  74.883  1.00  4.07
ATOM   5713  CA  LEU A 630       4.224 -15.675  74.226  1.00  0.96
ATOM   5714  CB  LEU A 630       5.401 -15.664  75.199  1.00  0.32
ATOM   5715  C   LEU A 630       3.969 -17.040  73.765  1.00  2.21
ATOM   5716  O   LEU A 630       3.644 -17.919  74.573  1.00  3.38
ATOM   5717  CG  LEU A 630       6.724 -16.161  74.644  1.00  2.09
ATOM   5718  CD1 LEU A 630       7.183 -15.270  73.520  1.00  1.41
ATOM   5719  CD2 LEU A 630       7.776 -16.217  75.759  1.00  4.49
ATOM   5720  H   LEU A 631       4.539 -16.628  71.932  1.00  0.98
ATOM   5721  N   LEU A 631       4.148 -17.286  72.496  1.00  4.14
ATOM   5722  CA  LEU A 631       3.796 -18.543  71.972  1.00  3.07
ATOM   5723  CB  LEU A 631       3.199 -18.326  70.613  1.00  3.60
ATOM   5724  C   LEU A 631       4.977 -19.418  71.766  1.00  2.73
ATOM   5725  O   LEU A 631       5.935 -18.972  71.285  1.00  2.98
ATOM   5726  CG  LEU A 631       2.006 -17.369  70.513  1.00  3.65
ATOM   5727  CD1 LEU A 631       1.559 -17.254  69.045  1.00  2.95
ATOM   5728  CD2 LEU A 631       0.864 -17.793  71.438  1.00  1.95
ATOM   5729  H   HIS A 632       4.104 -21.012  72.576  1.00  2.91
ATOM   5730  N   HIS A 632       4.868 -20.713  72.107  1.00  2.69
ATOM   5731  CA  HIS A 632       5.922 -21.622  71.794  1.00  2.97
ATOM   5732  CB  HIS A 632       5.625 -23.044  72.295  1.00  3.82
ATOM   5733  C   HIS A 632       6.015 -21.642  70.337  1.00  2.87
ATOM   5734  O   HIS A 632       4.969 -21.589  69.669  1.00  4.09
ATOM   5735  CG  HIS A 632       6.800 -24.006  72.099  1.00  4.96
ATOM   5736  ND1 HIS A 632       6.985 -24.720  70.935  1.00  1.05
ATOM   5737  HD1 HIS A 632       6.449 -24.666  70.158  1.00  1.02
ATOM   5738  CE1 HIS A 632       8.071 -25.470  71.053  1.00  3.67
ATOM   5739  NE2 HIS A 632       8.659 -25.164  72.172  1.00  1.22
ATOM   5740  HE2 HIS A 632       9.473 -25.553  72.486  1.00  1.73
ATOM   5741  CD2 HIS A 632       7.887 -24.230  72.848  1.00  4.00
ATOM   5742  H   THR A 633       7.997 -21.649  70.354  1.00  3.73
ATOM   5743  N   THR A 633       7.236 -21.631  69.805  1.00  0.73
ATOM   5744  CA  THR A 633       7.424 -21.618  68.392  1.00  3.93
ATOM   5745  CB  THR A 633       7.852 -20.244  67.891  1.00  4.21
ATOM   5746  C   THR A 633       8.444 -22.582  67.911  1.00  1.29
ATOM   5747  O   THR A 633       9.336 -23.062  68.684  1.00  0.65
ATOM   5748  CG2 THR A 633       6.860 -19.181  68.225  1.00  2.76
ATOM   5749  OG1 THR A 633       9.122 -19.903  68.444  1.00  0.94
ATOM   5750  H   GLU A 634       7.631 -22.529  66.076  1.00  0.42
ATOM   5751  N   GLU A 634       8.369 -22.852  66.567  1.00  1.00
ATOM   5752  CA  GLU A 634       9.361 -23.671  65.893  1.00  4.25
ATOM   5753  CB  GLU A 634       8.821 -25.075  65.684  1.00  0.55
ATOM   5754  C   GLU A 634       9.709 -23.041  64.547  1.00  4.63
ATOM   5755  O   GLU A 634       8.850 -22.495  63.896  1.00  3.28
ATOM   5756  CG  GLU A 634       8.563 -25.820  66.994  1.00  3.90
ATOM   5757  CD  GLU A 634       7.999 -27.230  66.785  1.00  0.51
ATOM   5758  OE1 GLU A 634       7.606 -27.560  65.633  1.00  3.27
ATOM   5759  OE2 GLU A 634       7.958 -28.006  67.766  1.00  3.80
ATOM   5760  H   LYS A 635      11.641 -23.480  64.695  1.00  2.97
ATOM   5761  N   LYS A 635      10.980 -23.084  64.141  1.00  3.59
ATOM   5762  CA  LYS A 635      11.363 -22.539  62.829  1.00  2.51
ATOM   5763  CB  LYS A 635      12.530 -21.608  62.926  1.00  0.77
ATOM   5764  C   LYS A 635      11.603 -23.633  61.769  1.00  0.69
ATOM   5765  O   LYS A 635      12.421 -24.534  61.963  1.00  2.75
ATOM   5766  CG  LYS A 635      12.787 -20.860  61.660  1.00  3.59
ATOM   5767  CD  LYS A 635      13.914 -19.897  61.806  1.00  4.84
ATOM   5768  CE  LYS A 635      13.557 -18.804  62.767  1.00  4.32
ATOM   5769  NZ  LYS A 635      14.665 -17.807  62.926  1.00  4.28
ATOM   5770  H   SER A 636      10.319 -22.782  60.568  1.00  4.29
ATOM   5771  N   SER A 636      10.879 -23.524  60.662  1.00  2.07
ATOM   5772  CA  SER A 636      10.906 -24.503  59.549  1.00  0.42
ATOM   5773  CB  SER A 636       9.723 -24.252  58.693  1.00  0.57
ATOM   5774  C   SER A 636      12.099 -24.301  58.624  1.00  1.49
ATOM   5775  O   SER A 636      12.797 -23.288  58.704  1.00  4.58
ATOM   5776  OG  SER A 636       9.936 -23.032  58.003  1.00  1.08
ATOM   5777  H   ARG A 637      11.728 -26.046  57.734  1.00  3.19
ATOM   5778  N   ARG A 637      12.279 -25.270  57.690  1.00  3.22
ATOM   5779  CA  ARG A 637      13.310 -25.196  56.609  1.00  3.85
ATOM   5780  CB  ARG A 637      13.336 -26.512  55.794  1.00  1.77
ATOM   5781  C   ARG A 637      13.088 -23.945  55.670  1.00  3.48
ATOM   5782  O   ARG A 637      14.021 -23.501  54.978  1.00  2.00
ATOM   5783  CG  ARG A 637      12.059 -26.816  54.972  1.00  2.00
ATOM   5784  CD  ARG A 637      12.194 -28.208  54.285  1.00  2.76
ATOM   5785  NE  ARG A 637      11.017 -28.603  53.507  1.00  4.61
ATOM   5786  HE  ARG A 637      11.066 -28.512  52.565  1.00  0.43
ATOM   5787  CZ  ARG A 637       9.902 -29.109  54.018  1.00  4.00
ATOM   5788  NH1 ARG A 637       9.756 -29.233  55.319  1.00  1.75
ATOM   5789  NH2 ARG A 637       8.926 -29.502  53.210  1.00  4.15
ATOM   5790  H   ASN A 638      11.213 -23.746  56.193  1.00  1.49
ATOM   5791  N   ASN A 638      11.889 -23.406  55.634  1.00  4.50
ATOM   5792  CA  ASN A 638      11.603 -22.299  54.763  1.00  4.42
ATOM   5793  CB  ASN A 638      10.171 -22.416  54.346  1.00  3.46
ATOM   5794  C   ASN A 638      11.780 -21.074  55.511  1.00  1.83
ATOM   5795  O   ASN A 638      11.459 -20.015  55.056  1.00  4.28
ATOM   5796  CG  ASN A 638      10.004 -23.581  53.555  1.00  4.85
ATOM   5797  ND2 ASN A 638       9.155 -24.488  54.000  1.00  3.51
ATOM   5798 HD21 ASN A 638       8.690 -24.316  54.801  1.00  2.61
ATOM   5799 HD22 ASN A 638       9.045 -25.297  53.523  1.00  1.88
ATOM   5800  OD1 ASN A 638      10.696 -23.752  52.570  1.00  0.00
ATOM   5801  H   GLY A 639      12.417 -22.072  57.067  1.00  0.35
ATOM   5802  N   GLY A 639      12.258 -21.218  56.728  1.00  2.92
ATOM   5803  CA  GLY A 639      12.559 -20.067  57.543  1.00  4.90
ATOM   5804  C   GLY A 639      11.369 -19.530  58.201  1.00  4.63
ATOM   5805  O   GLY A 639      11.434 -18.534  58.912  1.00  2.77
ATOM   5806  H   ASN A 640      10.327 -21.005  57.543  1.00  0.67
ATOM   5807  N   ASN A 640      10.289 -20.201  58.030  1.00  3.38
ATOM   5808  CA  ASN A 640       9.055 -19.760  58.513  1.00  3.83
ATOM   5809  CB  ASN A 640       7.914 -20.563  57.789  1.00  3.46
ATOM   5810  C   ASN A 640       8.999 -20.062  59.932  1.00  3.47
ATOM   5811  O   ASN A 640       9.630 -21.036  60.376  1.00  1.06
ATOM   5812  CG  ASN A 640       7.789 -20.225  56.263  1.00  2.36
ATOM   5813  ND2 ASN A 640       6.913 -20.994  55.516  1.00  1.38
ATOM   5814 HD21 ASN A 640       6.429 -21.676  55.951  1.00  4.85
ATOM   5815 HD22 ASN A 640       6.810 -20.818  54.595  1.00  1.64
ATOM   5816  OD1 ASN A 640       8.386 -19.255  55.779  1.00  0.01
ATOM   5817  H   ILE A 641       7.790 -18.507  60.259  1.00  4.22
ATOM   5818  N   ILE A 641       8.230 -19.292  60.669  1.00  4.94
ATOM   5819  CA  ILE A 641       8.066 -19.579  62.112  1.00  4.78
ATOM   5820  CB  ILE A 641       8.296 -18.378  62.964  1.00  2.68
ATOM   5821  C   ILE A 641       6.644 -20.047  62.388  1.00  1.92
ATOM   5822  O   ILE A 641       5.694 -19.319  62.052  1.00  4.77
ATOM   5823  CG1 ILE A 641       9.660 -17.834  62.781  1.00  0.37
ATOM   5824  CD1 ILE A 641       9.857 -16.501  63.464  1.00  4.74
ATOM   5825  CG2 ILE A 641       8.067 -18.772  64.424  1.00  1.42
ATOM   5826  H   GLN A 642       7.232 -21.753  63.261  1.00  3.07
ATOM   5827  N   GLN A 642       6.480 -21.248  63.024  1.00  4.43
ATOM   5828  CA  GLN A 642       5.147 -21.740  63.352  1.00  1.38
ATOM   5829  CB  GLN A 642       4.899 -23.147  62.821  1.00  2.51
ATOM   5830  C   GLN A 642       4.877 -21.752  64.843  1.00  1.65
ATOM   5831  O   GLN A 642       5.784 -22.016  65.672  1.00  3.70
ATOM   5832  CG  GLN A 642       4.947 -23.289  61.325  1.00  3.09
ATOM   5833  CD  GLN A 642       4.628 -24.709  60.872  1.00  0.50
ATOM   5834  NE2 GLN A 642       3.771 -24.845  59.825  1.00  1.66
ATOM   5835 HE21 GLN A 642       3.424 -24.065  59.424  1.00  3.77
ATOM   5836 HE22 GLN A 642       3.523 -25.707  59.535  1.00  0.60
ATOM   5837  OE1 GLN A 642       5.150 -25.693  61.438  1.00  3.51
ATOM   5838  H   ALA A 643       2.984 -21.306  64.502  1.00  2.81
ATOM   5839  N   ALA A 643       3.594 -21.514  65.183  1.00  4.72
ATOM   5840  CA  ALA A 643       3.093 -21.568  66.578  1.00  1.89
ATOM   5841  CB  ALA A 643       3.279 -20.215  67.196  1.00  1.74
ATOM   5842  C   ALA A 643       1.533 -21.894  66.541  1.00  1.17
ATOM   5843  O   ALA A 643       0.879 -21.490  65.690  1.00  3.31
ATOM   5844  H   HIS A 644       1.510 -22.751  68.288  1.00  2.57
ATOM   5845  N   HIS A 644       0.996 -22.542  67.518  1.00  3.70
ATOM   5846  CA  HIS A 644      -0.408 -22.924  67.451  1.00  0.23
ATOM   5847  CB  HIS A 644      -0.512 -24.430  67.558  1.00  3.58
ATOM   5848  C   HIS A 644      -1.134 -22.355  68.610  1.00  2.90
ATOM   5849  O   HIS A 644      -0.580 -22.303  69.750  1.00  2.03
ATOM   5850  CG  HIS A 644       0.066 -25.155  66.394  1.00  2.12
ATOM   5851  ND1 HIS A 644       1.404 -25.412  66.287  1.00  2.67
ATOM   5852  HD1 HIS A 644       2.069 -25.197  66.934  1.00  3.32
ATOM   5853  CE1 HIS A 644       1.622 -26.109  65.187  1.00  1.61
ATOM   5854  NE2 HIS A 644       0.471 -26.393  64.645  1.00  0.91
ATOM   5855  HE2 HIS A 644       0.355 -26.912  63.859  1.00  1.43
ATOM   5856  CD2 HIS A 644      -0.529 -25.840  65.403  1.00  0.32
ATOM   5857  H   ILE A 645      -2.735 -22.009  67.495  1.00  0.97
ATOM   5858  N   ILE A 645      -2.394 -21.951  68.363  1.00  3.51
ATOM   5859  CA  ILE A 645      -3.206 -21.369  69.383  1.00  0.03
ATOM   5860  CB  ILE A 645      -3.777 -20.058  68.850  1.00  3.89
ATOM   5861  C   ILE A 645      -4.283 -22.202  69.637  1.00  0.02
ATOM   5862  O   ILE A 645      -5.114 -22.367  68.784  1.00  1.52
ATOM   5863  CG1 ILE A 645      -2.670 -19.155  68.406  1.00  1.05
ATOM   5864  CD1 ILE A 645      -1.711 -18.825  69.466  1.00  4.73
ATOM   5865  CG2 ILE A 645      -4.736 -19.383  69.834  1.00  2.27
ATOM   5866  H   SER A 646      -3.645 -22.602  71.408  1.00  0.92
ATOM   5867  N   SER A 646      -4.343 -22.729  70.798  1.00  2.47
ATOM   5868  CA  SER A 646      -5.450 -23.481  71.186  1.00  2.52
ATOM   5869  CB  SER A 646      -5.111 -24.358  72.361  1.00  1.18
ATOM   5870  C   SER A 646      -6.519 -22.543  71.545  1.00  4.91
ATOM   5871  O   SER A 646      -6.226 -21.415  71.944  1.00  2.57
ATOM   5872  OG  SER A 646      -6.277 -25.000  72.835  1.00  0.67
ATOM   5873  H   TYR A 647      -7.963 -23.787  71.044  1.00  1.32
ATOM   5874  N   TYR A 647      -7.765 -22.929  71.388  1.00  1.81
ATOM   5875  CA  TYR A 647      -8.844 -22.001  71.704  1.00  4.80
ATOM   5876  CB  TYR A 647      -9.565 -21.629  70.500  1.00  2.16
ATOM   5877  C   TYR A 647      -9.812 -22.541  72.737  1.00  1.84
ATOM   5878  O   TYR A 647     -10.232 -23.728  72.680  1.00  3.46
ATOM   5879  CG  TYR A 647     -10.710 -20.646  70.730  1.00  3.53
ATOM   5880  CD1 TYR A 647     -10.449 -19.309  70.917  1.00  3.68
ATOM   5881  CE1 TYR A 647     -11.450 -18.418  71.077  1.00  4.09
ATOM   5882  CZ  TYR A 647     -12.772 -18.865  71.106  1.00  2.78
ATOM   5883  CD2 TYR A 647     -12.038 -21.058  70.698  1.00  3.62
ATOM   5884  CE2 TYR A 647     -13.060 -20.163  70.881  1.00  4.41
ATOM   5885  OH  TYR A 647     -13.747 -18.007  71.313  1.00  0.64
ATOM   5886  H   SER A 648      -9.815 -20.829  73.709  1.00  2.19
ATOM   5887  N   SER A 648     -10.155 -21.699  73.704  1.00  1.79
ATOM   5888  CA  SER A 648     -11.074 -22.092  74.738  1.00  2.63
ATOM   5889  CB  SER A 648     -10.298 -22.702  75.912  1.00  1.75
ATOM   5890  C   SER A 648     -11.870 -20.919  75.219  1.00  4.40
ATOM   5891  O   SER A 648     -11.372 -20.073  75.931  1.00  4.02
ATOM   5892  OG  SER A 648     -11.142 -22.906  77.026  1.00  1.96
ATOM   5893  N   PRO A 649     -13.110 -20.868  74.880  1.00  1.02
ATOM   5894  CA  PRO A 649     -13.940 -19.768  75.316  1.00  4.56
ATOM   5895  CB  PRO A 649     -15.242 -20.010  74.567  1.00  2.45
ATOM   5896  C   PRO A 649     -14.132 -19.816  76.845  1.00  2.34
ATOM   5897  O   PRO A 649     -14.250 -20.873  77.419  1.00  3.42
ATOM   5898  CG  PRO A 649     -15.257 -21.473  74.346  1.00  4.14
ATOM   5899  CD  PRO A 649     -13.827 -21.799  74.031  1.00  1.95
ATOM   5900  N   PRO A 650     -14.235 -18.683  77.474  1.00  3.61
ATOM   5901  CA  PRO A 650     -14.401 -18.612  78.908  1.00  0.46
ATOM   5902  CB  PRO A 650     -13.853 -17.251  79.227  1.00  0.10
ATOM   5903  C   PRO A 650     -15.794 -18.774  79.494  1.00  0.31
ATOM   5904  O   PRO A 650     -16.203 -17.926  80.274  1.00  2.02
ATOM   5905  CG  PRO A 650     -14.293 -16.439  78.075  1.00  2.83
ATOM   5906  CD  PRO A 650     -14.142 -17.371  76.886  1.00  1.48
ATOM   5907  H   SER A 651     -16.208 -20.467  78.543  1.00  2.19
ATOM   5908  N   SER A 651     -16.526 -19.843  79.173  1.00  2.43
ATOM   5909  CA  SER A 651     -17.849 -20.104  79.873  1.00  1.42
ATOM   5910  CB  SER A 651     -17.583 -21.003  81.052  1.00  0.39
ATOM   5911  C   SER A 651     -18.609 -18.753  80.375  1.00  3.95
ATOM   5912  O   SER A 651     -18.866 -18.597  81.590  1.00  3.92
ATOM   5913  OG  SER A 651     -16.869 -22.154  80.614  1.00  2.11
ATOM   5914  H   ILE A 652     -18.968 -18.059  78.571  1.00  2.36
ATOM   5915  N   ILE A 652     -19.013 -17.870  79.489  1.00  4.57
ATOM   5916  CA  ILE A 652     -19.571 -16.596  79.955  1.00  4.63
ATOM   5917  CB  ILE A 652     -19.400 -15.515  78.853  1.00  1.03
ATOM   5918  C   ILE A 652     -21.028 -16.761  80.269  1.00  4.09
ATOM   5919  O   ILE A 652     -21.873 -16.897  79.394  1.00  4.38
ATOM   5920  CG1 ILE A 652     -17.918 -15.295  78.542  1.00  3.11
ATOM   5921  CD1 ILE A 652     -17.684 -14.466  77.341  1.00  2.72
ATOM   5922  CG2 ILE A 652     -20.085 -14.216  79.263  1.00  1.12
ATOM   5923  H   ASP A 653     -20.607 -16.471  82.146  1.00  4.09
ATOM   5924  N   ASP A 653     -21.308 -16.673  81.546  1.00  3.95
ATOM   5925  CA  ASP A 653     -22.559 -16.882  82.057  1.00  0.35
ATOM   5926  CB  ASP A 653     -22.367 -17.467  83.475  1.00  2.00
ATOM   5927  C   ASP A 653     -23.240 -15.626  82.140  1.00  2.08
ATOM   5928  O   ASP A 653     -23.187 -14.971  83.178  1.00  3.09
ATOM   5929  CG  ASP A 653     -23.658 -17.889  84.206  1.00  0.55
ATOM   5930  OD1 ASP A 653     -24.688 -18.109  83.548  1.00  4.17
ATOM   5931  OD2 ASP A 653     -23.618 -18.021  85.461  1.00  0.14
ATOM   5932  H   LEU A 654     -23.985 -15.812  80.322  1.00  3.25
ATOM   5933  N   LEU A 654     -23.959 -15.260  81.087  1.00  4.58
ATOM   5934  CA  LEU A 654     -24.725 -14.040  81.117  1.00  0.10
ATOM   5935  CB  LEU A 654     -24.874 -13.384  79.751  1.00  0.17
ATOM   5936  C   LEU A 654     -26.029 -14.243  81.755  1.00  3.84
ATOM   5937  O   LEU A 654     -26.657 -15.277  81.581  1.00  3.02
ATOM   5938  CG  LEU A 654     -23.597 -12.916  79.143  1.00  3.46
ATOM   5939  CD1 LEU A 654     -23.843 -12.329  77.804  1.00  4.58
ATOM   5940  CD2 LEU A 654     -22.914 -11.936  80.054  1.00  2.76
ATOM   5941  N   PRO A 655     -26.517 -13.232  82.461  1.00  3.64
ATOM   5942  CA  PRO A 655     -27.806 -13.336  83.148  1.00  1.34
ATOM   5943  CB  PRO A 655     -27.865 -12.058  83.989  1.00  3.39
ATOM   5944  C   PRO A 655     -29.063 -13.492  82.222  1.00  3.01
ATOM   5945  O   PRO A 655     -29.092 -13.032  81.076  1.00  1.74
ATOM   5946  CG  PRO A 655     -27.034 -11.070  83.208  1.00  1.49
ATOM   5947  CD  PRO A 655     -25.884 -11.896  82.675  1.00  4.24
ATOM   5948  H   ASN A 656     -29.967 -14.471  83.671  1.00  1.73
ATOM   5949  N   ASN A 656     -30.075 -14.183  82.783  1.00  1.94
ATOM   5950  CA  ASN A 656     -31.361 -14.546  82.095  1.00  2.17
ATOM   5951  CB  ASN A 656     -31.760 -15.930  82.510  1.00  3.31
ATOM   5952  C   ASN A 656     -32.543 -13.487  82.325  1.00  3.25
ATOM   5953  O   ASN A 656     -33.082 -13.356  83.436  1.00  4.51
ATOM   5954  CG  ASN A 656     -32.958 -16.352  81.854  1.00  1.65
ATOM   5955  ND2 ASN A 656     -32.968 -17.604  81.345  1.00  0.04
ATOM   5956 HD21 ASN A 656     -32.193 -18.130  81.426  1.00  2.96
ATOM   5957 HD22 ASN A 656     -33.742 -17.918  80.896  1.00  3.40
ATOM   5958  OD1 ASN A 656     -33.869 -15.587  81.730  1.00  0.17
ATOM   5959  H   PHE A 657     -32.516 -12.928  80.430  1.00  3.64
ATOM   5960  N   PHE A 657     -32.909 -12.757  81.274  1.00  3.11
ATOM   5961  CA  PHE A 657     -33.952 -11.665  81.387  1.00  0.14
ATOM   5962  CB  PHE A 657     -34.088 -10.772  80.207  1.00  3.69
ATOM   5963  C   PHE A 657     -35.292 -12.175  81.776  1.00  1.84
ATOM   5964  O   PHE A 657     -36.062 -11.447  82.336  1.00  2.75
ATOM   5965  CG  PHE A 657     -33.008  -9.833  80.058  1.00  1.29
ATOM   5966  CD1 PHE A 657     -32.858  -8.764  80.962  1.00  2.10
ATOM   5967  CE1 PHE A 657     -31.863  -7.873  80.810  1.00  1.77
ATOM   5968  CZ  PHE A 657     -31.019  -7.971  79.729  1.00  1.22
[truncated: 203,488 more chars]
