# Supplementary material for: Genome-wide identification and comparative in-silico characterization of β-galactosidase (GH-35) in ascomycetes and its role in germ tube development of Aspergillus fumigatus via RNA-seq analysis
Source: PLoS One. 2023 Jun 22;18(6):e0286428. doi: 10.1371/journal.pone.0286428 (PMC10287015; doi:10.1371/journal.pone.0286428)
Supplement: S4 File — (ZIP) [file pone.0286428.s004.zip › FfuBG refine.pdb]

REMARK TARGET FfuBG
REMARK METHOD 3Drefine
REMARK MODEL 5
REMARK Optimize HB Network and Energy Minimize
ATOM      1  N   GLN A   1       0.249   0.871   1.983  1.00  3.83
ATOM      2  CA  GLN A   1       0.941   0.520   0.715  1.00  0.29
ATOM      3  CB  GLN A   1       0.240  -0.601   0.051  1.00  4.91
ATOM      4  C   GLN A   1       0.955   1.687  -0.217  1.00  4.98
ATOM      5  O   GLN A   1      -0.092   2.351  -0.418  1.00  2.63
ATOM      6  CG  GLN A   1       1.021  -1.228  -1.049  1.00  3.28
ATOM      7  CD  GLN A   1       0.363  -2.484  -1.543  1.00  1.64
ATOM      8  NE2 GLN A   1       0.733  -2.919  -2.720  1.00  3.02
ATOM      9 HE21 GLN A   1       1.376  -2.428  -3.196  1.00  0.43
ATOM     10 HE22 GLN A   1       0.364  -3.719  -3.057  1.00  1.29
ATOM     11  OE1 GLN A   1      -0.497  -3.060  -0.863  1.00  0.97
ATOM     12  H   ASN A   2       2.904   1.501  -0.485  1.00  4.83
ATOM     13  N   ASN A   2       2.142   1.999  -0.745  1.00  1.67
ATOM     14  CA  ASN A   2       2.310   3.067  -1.723  1.00  1.59
ATOM     15  CB  ASN A   2       3.452   3.945  -1.340  1.00  3.37
ATOM     16  C   ASN A   2       2.437   2.559  -3.102  1.00  2.83
ATOM     17  O   ASN A   2       3.530   2.063  -3.507  1.00  4.14
ATOM     18  CG  ASN A   2       3.176   4.617  -0.010  1.00  2.84
ATOM     19  ND2 ASN A   2       4.159   4.609   0.867  1.00  4.04
ATOM     20 HD21 ASN A   2       4.979   4.208   0.625  1.00  3.69
ATOM     21 HD22 ASN A   2       4.025   4.990   1.720  1.00  2.41
ATOM     22  OD1 ASN A   2       2.033   5.094   0.252  1.00  4.57
ATOM     23  H   VAL A   3       0.589   3.085  -3.509  1.00  4.20
ATOM     24  N   VAL A   3       1.362   2.691  -3.867  1.00  1.16
ATOM     25  CA  VAL A   3       1.343   2.230  -5.194  1.00  0.84
ATOM     26  CB  VAL A   3       0.084   1.322  -5.416  1.00  1.44
ATOM     27  C   VAL A   3       1.254   3.464  -6.113  1.00  3.65
ATOM     28  O   VAL A   3       0.287   4.252  -6.058  1.00  2.25
ATOM     29  CG1 VAL A   3       0.007   0.820  -6.855  1.00  1.62
ATOM     30  CG2 VAL A   3       0.072   0.159  -4.443  1.00  4.42
ATOM     31  H   LEU A   4       2.973   3.019  -6.893  1.00  3.67
ATOM     32  N   LEU A   4       2.254   3.636  -6.918  1.00  0.37
ATOM     33  CA  LEU A   4       2.298   4.695  -7.850  1.00  2.33
ATOM     34  CB  LEU A   4       3.509   5.592  -7.711  1.00  1.43
ATOM     35  C   LEU A   4       2.209   4.271  -9.219  1.00  3.51
ATOM     36  O   LEU A   4       2.615   3.127  -9.598  1.00  3.88
ATOM     37  CG  LEU A   4       3.853   6.128  -6.384  1.00  3.48
ATOM     38  CD1 LEU A   4       4.490   5.056  -5.486  1.00  2.05
ATOM     39  CD2 LEU A   4       4.684   7.360  -6.488  1.00  4.09
ATOM     40  N   PRO A   5       1.652   5.092  -9.985  1.00  4.01
ATOM     41  CA  PRO A   5       1.506   4.830 -11.350  1.00  0.40
ATOM     42  CB  PRO A   5       0.874   6.099 -11.885  1.00  2.53
ATOM     43  C   PRO A   5       2.870   4.596 -11.948  1.00  0.57
ATOM     44  O   PRO A   5       3.839   5.175 -11.511  1.00  0.66
ATOM     45  CG  PRO A   5       0.184   6.659 -10.683  1.00  1.47
ATOM     46  CD  PRO A   5       1.052   6.365  -9.587  1.00  1.54
ATOM     47  H   ARG A   6       2.116   3.461 -13.266  1.00  2.11
ATOM     48  N   ARG A   6       2.930   3.803 -12.912  1.00  2.87
ATOM     49  CA  ARG A   6       4.205   3.382 -13.545  1.00  4.56
ATOM     50  CB  ARG A   6       3.941   2.304 -14.604  1.00  1.41
ATOM     51  C   ARG A   6       4.934   4.562 -14.179  1.00  3.64
ATOM     52  O   ARG A   6       6.146   4.562 -14.292  1.00  0.29
ATOM     53  CG  ARG A   6       3.506   0.959 -14.046  1.00  1.04
ATOM     54  CD  ARG A   6       3.288  -0.051 -15.183  1.00  1.60
ATOM     55  NE  ARG A   6       2.859  -1.368 -14.701  1.00  0.50
ATOM     56  HE  ARG A   6       2.786  -1.494 -13.764  1.00  1.41
ATOM     57  CZ  ARG A   6       2.593  -2.396 -15.484  1.00  2.96
ATOM     58  NH1 ARG A   6       2.679  -2.264 -16.801  1.00  4.81
ATOM     59  NH2 ARG A   6       2.248  -3.566 -14.959  1.00  4.18
ATOM     60  H   GLY A   7       3.264   5.404 -14.628  1.00  0.16
ATOM     61  N   GLY A   7       4.189   5.504 -14.648  1.00  1.95
ATOM     62  CA  GLY A   7       4.752   6.717 -15.219  1.00  3.56
ATOM     63  C   GLY A   7       5.514   7.600 -14.198  1.00  4.42
ATOM     64  O   GLY A   7       6.274   8.491 -14.600  1.00  1.73
ATOM     65  H   THR A   8       4.738   6.661 -12.606  1.00  4.26
ATOM     66  N   THR A   8       5.267   7.385 -12.870  1.00  4.25
ATOM     67  CA  THR A   8       5.836   8.240 -11.843  1.00  1.90
ATOM     68  CB  THR A   8       4.774   9.177 -11.265  1.00  2.48
ATOM     69  C   THR A   8       6.556   7.443 -10.670  1.00  4.36
ATOM     70  O   THR A   8       6.481   6.194 -10.582  1.00  1.66
ATOM     71  CG2 THR A   8       3.719   8.401 -10.562  1.00  3.03
ATOM     72  OG1 THR A   8       5.405  10.067 -10.335  1.00  2.46
ATOM     73  H   ARG A   9       7.297   9.135  -9.922  1.00  0.91
ATOM     74  N   ARG A   9       7.296   8.185  -9.825  1.00  4.46
ATOM     75  CA  ARG A   9       8.114   7.588  -8.800  1.00  2.89
ATOM     76  CB  ARG A   9       9.571   7.680  -9.212  1.00  3.37
ATOM     77  C   ARG A   9       8.025   8.275  -7.492  1.00  4.41
ATOM     78  O   ARG A   9       7.783   9.490  -7.419  1.00  4.59
ATOM     79  CG  ARG A   9       9.915   6.972 -10.463  1.00  2.63
ATOM     80  CD  ARG A   9       9.802   5.499 -10.304  1.00  3.29
ATOM     81  NE  ARG A   9      10.266   4.818 -11.497  1.00  2.04
ATOM     82  HE  ARG A   9      11.174   4.531 -11.514  1.00  3.02
ATOM     83  CZ  ARG A   9       9.546   4.589 -12.560  1.00  4.35
ATOM     84  NH1 ARG A   9       8.295   4.977 -12.606  1.00  2.19
ATOM     85  NH2 ARG A   9      10.086   3.986 -13.610  1.00  4.29
ATOM     86  N   PRO A  10       8.147   7.518  -6.437  1.00  1.80
ATOM     87  CA  PRO A  10       8.099   8.060  -5.108  1.00  0.93
ATOM     88  CB  PRO A  10       7.914   6.833  -4.218  1.00  0.88
ATOM     89  C   PRO A  10       9.400   8.777  -4.824  1.00  0.57
ATOM     90  O   PRO A  10      10.418   8.498  -5.514  1.00  3.28
ATOM     91  CG  PRO A  10       8.634   5.761  -4.953  1.00  1.82
ATOM     92  CD  PRO A  10       8.346   6.047  -6.418  1.00  1.27
ATOM     93  H   SER A  11       8.626   9.979  -3.457  1.00  2.82
ATOM     94  N   SER A  11       9.420   9.715  -3.880  1.00  3.74
ATOM     95  CA  SER A  11      10.682  10.358  -3.517  1.00  3.61
ATOM     96  CB  SER A  11      10.935  11.555  -4.442  1.00  0.69
ATOM     97  C   SER A  11      10.676  10.810  -2.044  1.00  1.04
ATOM     98  O   SER A  11       9.805  11.559  -1.609  1.00  1.24
ATOM     99  OG  SER A  11      12.146  12.194  -4.120  1.00  2.53
ATOM    100  H   ASN A  12      12.377   9.905  -1.727  1.00  0.16
ATOM    101  N   ASN A  12      11.688  10.397  -1.314  1.00  0.36
ATOM    102  CA  ASN A  12      11.767  10.660   0.092  1.00  2.67
ATOM    103  CB  ASN A  12      12.418   9.464   0.791  1.00  4.44
ATOM    104  C   ASN A  12      12.545  11.856   0.372  1.00  4.73
ATOM    105  O   ASN A  12      13.678  11.758   0.919  1.00  0.35
ATOM    106  CG  ASN A  12      11.480   8.296   0.947  1.00  4.15
ATOM    107  ND2 ASN A  12      11.998   7.085   0.738  1.00  2.07
ATOM    108 HD21 ASN A  12      12.908   7.019   0.488  1.00  2.55
ATOM    109 HD22 ASN A  12      11.450   6.324   0.823  1.00  2.37
ATOM    110  OD1 ASN A  12      10.287   8.475   1.205  1.00  4.18
ATOM    111  H   ILE A  13      11.145  13.087  -0.208  1.00  3.54
ATOM    112  N   ILE A  13      12.020  13.004   0.130  1.00  4.15
ATOM    113  CA  ILE A  13      12.824  14.123   0.351  1.00  4.03
ATOM    114  CB  ILE A  13      12.407  15.283  -0.586  1.00  0.06
ATOM    115  C   ILE A  13      12.591  14.519   1.738  1.00  0.80
ATOM    116  O   ILE A  13      11.612  15.171   2.069  1.00  3.38
ATOM    117  CG1 ILE A  13      12.439  14.841  -2.045  1.00  2.79
ATOM    118  CD1 ILE A  13      13.808  14.403  -2.530  1.00  4.91
ATOM    119  CG2 ILE A  13      13.312  16.488  -0.374  1.00  4.73
ATOM    120  H   LEU A  14      14.300  13.757   2.243  1.00  1.44
ATOM    121  N   LEU A  14      13.524  14.193   2.563  1.00  1.12
ATOM    122  CA  LEU A  14      13.404  14.454   3.941  1.00  2.66
ATOM    123  CB  LEU A  14      13.530  13.117   4.685  1.00  1.49
ATOM    124  C   LEU A  14      14.490  15.380   4.371  1.00  2.91
ATOM    125  O   LEU A  14      15.655  14.986   4.419  1.00  2.70
ATOM    126  CG  LEU A  14      12.453  12.063   4.358  1.00  2.99
ATOM    127  CD1 LEU A  14      12.775  10.765   5.019  1.00  2.92
ATOM    128  CD2 LEU A  14      11.088  12.556   4.791  1.00  1.33
ATOM    129  H   ASP A  15      13.256  16.834   4.775  1.00  4.62
ATOM    130  N   ASP A  15      14.161  16.568   4.760  1.00  4.72
ATOM    131  CA  ASP A  15      15.202  17.506   5.141  1.00  0.52
ATOM    132  CB  ASP A  15      14.693  18.962   5.141  1.00  4.43
ATOM    133  C   ASP A  15      15.831  17.150   6.533  1.00  0.82
ATOM    134  O   ASP A  15      15.282  16.390   7.285  1.00  1.17
ATOM    135  CG  ASP A  15      15.837  20.030   5.214  1.00  0.52
ATOM    136  OD1 ASP A  15      17.034  19.649   5.292  1.00  0.43
ATOM    137  OD2 ASP A  15      15.531  21.233   5.231  1.00  4.23
ATOM    138  H   SER A  16      17.298  18.354   6.214  1.00  1.58
ATOM    139  N   SER A  16      16.922  17.770   6.841  1.00  1.67
ATOM    140  CA  SER A  16      17.624  17.599   8.121  1.00  1.51
ATOM    141  CB  SER A  16      18.990  18.254   7.969  1.00  0.77
ATOM    142  C   SER A  16      16.860  18.243   9.314  1.00  1.47
ATOM    143  O   SER A  16      17.161  17.970  10.501  1.00  3.24
ATOM    144  OG  SER A  16      18.846  19.660   7.746  1.00  0.52
ATOM    145  H   ARG A  17      15.841  19.355   8.083  1.00  1.31
ATOM    146  N   ARG A  17      15.943  19.111   9.000  1.00  2.81
ATOM    147  CA  ARG A  17      15.066  19.740   9.995  1.00  3.73
ATOM    148  CB  ARG A  17      14.695  21.112   9.514  1.00  1.16
ATOM    149  C   ARG A  17      13.751  18.941  10.117  1.00  0.16
ATOM    150  O   ARG A  17      12.863  19.299  10.896  1.00  1.12
ATOM    151  CG  ARG A  17      13.401  21.100   8.721  1.00  0.37
ATOM    152  CD  ARG A  17      13.080  22.450   8.107  1.00  1.60
ATOM    153  NE  ARG A  17      11.798  22.408   7.425  1.00  4.09
ATOM    154  HE  ARG A  17      11.022  22.609   7.933  1.00  1.22
ATOM    155  CZ  ARG A  17      11.626  22.076   6.131  1.00  1.72
ATOM    156  NH1 ARG A  17      12.645  21.821   5.354  1.00  3.73
ATOM    157  NH2 ARG A  17      10.447  21.970   5.660  1.00  3.92
ATOM    158  H   ALA A  18      14.372  17.521   8.916  1.00  1.60
ATOM    159  N   ALA A  18      13.639  17.834   9.405  1.00  2.56
ATOM    160  CA  ALA A  18      12.382  17.120   9.355  1.00  0.74
ATOM    161  CB  ALA A  18      12.469  15.858   8.469  1.00  4.37
ATOM    162  C   ALA A  18      11.825  16.757  10.716  1.00  2.82
ATOM    163  O   ALA A  18      10.572  16.862  10.945  1.00  0.03
ATOM    164  H   LEU A  19      13.585  16.440  11.444  1.00  1.12
ATOM    165  N   LEU A  19      12.654  16.411  11.615  1.00  3.56
ATOM    166  CA  LEU A  19      12.190  16.008  12.870  1.00  1.12
ATOM    167  CB  LEU A  19      11.646  14.614  12.758  1.00  1.24
ATOM    168  C   LEU A  19      13.292  16.054  13.870  1.00  4.69
ATOM    169  O   LEU A  19      14.328  15.416  13.692  1.00  3.33
ATOM    170  CG  LEU A  19      10.941  14.107  13.947  1.00  0.00
ATOM    171  CD1 LEU A  19       9.727  14.962  14.222  1.00  0.88
ATOM    172  CD2 LEU A  19      10.559  12.700  13.747  1.00  4.88
ATOM    173  H   LEU A  20      12.264  17.273  14.947  1.00  0.47
ATOM    174  N   LEU A  20      13.092  16.829  14.873  1.00  0.81
ATOM    175  CA  LEU A  20      14.035  17.021  15.865  1.00  3.63
ATOM    176  CB  LEU A  20      14.170  18.482  16.140  1.00  4.17
ATOM    177  C   LEU A  20      13.704  16.158  17.176  1.00  1.66
ATOM    178  O   LEU A  20      14.206  16.460  18.257  1.00  2.99
ATOM    179  CG  LEU A  20      15.104  19.244  15.167  1.00  1.94
ATOM    180  CD1 LEU A  20      14.537  19.218  13.768  1.00  1.28
ATOM    181  CD2 LEU A  20      15.247  20.635  15.618  1.00  4.72
ATOM    182  H   GLN A  21      12.412  14.910  16.216  1.00  1.19
ATOM    183  N   GLN A  21      12.763  15.106  17.053  1.00  4.75
ATOM    184  CA  GLN A  21      12.350  14.261  18.261  1.00  0.12
ATOM    185  CB  GLN A  21      11.377  14.955  18.994  1.00  4.87
ATOM    186  C   GLN A  21      11.680  12.975  17.866  1.00  0.49
ATOM    187  O   GLN A  21      11.153  12.831  16.789  1.00  3.13
ATOM    188  CG  GLN A  21      10.454  15.601  18.128  1.00  1.46
ATOM    189  CD  GLN A  21       9.394  16.221  18.851  1.00  1.15
ATOM    190  NE2 GLN A  21       8.264  16.295  18.221  1.00  3.28
ATOM    191 HE21 GLN A  21       8.218  15.961  17.340  1.00  4.14
ATOM    192 HE22 GLN A  21       7.512  16.660  18.655  1.00  2.35
ATOM    193  OE1 GLN A  21       9.580  16.691  19.989  1.00  0.80
ATOM    194  H   ASP A  22      12.179  12.281  19.527  1.00  1.38
ATOM    195  N   ASP A  22      11.729  12.094  18.714  1.00  4.95
ATOM    196  CA  ASP A  22      11.123  10.810  18.568  1.00  0.06
ATOM    197  CB  ASP A  22      11.787   9.938  19.589  1.00  2.17
ATOM    198  C   ASP A  22       9.511  10.803  18.785  1.00  2.96
ATOM    199  O   ASP A  22       8.794  10.027  18.148  1.00  4.28
ATOM    200  CG  ASP A  22      13.245   9.752  19.252  1.00  3.80
ATOM    201  OD1 ASP A  22      13.588   9.781  18.053  1.00  1.48
ATOM    202  OD2 ASP A  22      14.054   9.645  20.166  1.00  2.92
ATOM    203  H   VAL A  23       9.559  12.299  20.082  1.00  3.33
ATOM    204  N   VAL A  23       9.001  11.650  19.691  1.00  2.25
ATOM    205  CA  VAL A  23       7.538  11.608  20.080  1.00  0.99
ATOM    206  CB  VAL A  23       7.316  12.500  21.240  1.00  2.30
ATOM    207  C   VAL A  23       6.517  12.002  18.997  1.00  0.37
ATOM    208  O   VAL A  23       5.531  11.238  18.723  1.00  4.11
ATOM    209  CG1 VAL A  23       5.864  12.598  21.516  1.00  1.56
ATOM    210  CG2 VAL A  23       8.035  11.990  22.423  1.00  4.68
ATOM    211  H   VAL A  24       7.430  13.625  18.583  1.00  4.88
ATOM    212  N   VAL A  24       6.668  13.097  18.416  1.00  4.75
ATOM    213  CA  VAL A  24       5.693  13.527  17.476  1.00  0.63
ATOM    214  CB  VAL A  24       5.034  14.831  17.865  1.00  4.22
ATOM    215  C   VAL A  24       6.250  13.632  16.197  1.00  1.96
ATOM    216  O   VAL A  24       7.182  14.471  15.953  1.00  4.20
ATOM    217  CG1 VAL A  24       4.144  15.311  16.756  1.00  4.66
ATOM    218  CG2 VAL A  24       4.232  14.668  19.141  1.00  3.93
ATOM    219  H   THR A  25       4.879  12.362  15.568  1.00  0.57
ATOM    220  N   THR A  25       5.654  12.838  15.304  1.00  3.11
ATOM    221  CA  THR A  25       6.109  12.707  13.917  1.00  2.54
ATOM    222  CB  THR A  25       6.669  11.308  13.636  1.00  4.59
ATOM    223  C   THR A  25       4.977  12.981  12.919  1.00  1.35
ATOM    224  O   THR A  25       3.877  12.535  13.104  1.00  4.31
ATOM    225  CG2 THR A  25       7.163  11.207  12.196  1.00  3.25
ATOM    226  OG1 THR A  25       7.763  11.054  14.521  1.00  4.36
ATOM    227  H   PHE A  26       6.114  14.166  11.871  1.00  1.47
ATOM    228  N   PHE A  26       5.260  13.761  11.913  1.00  3.68
ATOM    229  CA  PHE A  26       4.308  14.016  10.824  1.00  4.16
ATOM    230  CB  PHE A  26       4.280  15.501  10.554  1.00  1.01
ATOM    231  C   PHE A  26       4.710  13.279   9.519  1.00  0.86
ATOM    232  O   PHE A  26       5.743  13.538   8.970  1.00  1.51
ATOM    233  CG  PHE A  26       3.553  16.278  11.573  1.00  0.80
ATOM    234  CD1 PHE A  26       4.184  16.704  12.707  1.00  0.02
ATOM    235  CE1 PHE A  26       3.505  17.399  13.663  1.00  0.74
ATOM    236  CZ  PHE A  26       2.198  17.737  13.458  1.00  0.50
ATOM    237  CD2 PHE A  26       2.263  16.627  11.375  1.00  2.62
ATOM    238  CE2 PHE A  26       1.587  17.387  12.307  1.00  3.56
ATOM    239  H   ASP A  27       3.051  12.174   9.511  1.00  2.12
ATOM    240  N   ASP A  27       3.828  12.383   9.020  1.00  3.55
ATOM    241  CA  ASP A  27       4.062  11.699   7.708  1.00  3.25
ATOM    242  CB  ASP A  27       3.661  10.155   7.757  1.00  4.84
ATOM    243  C   ASP A  27       3.319  12.513   6.533  1.00  3.24
ATOM    244  O   ASP A  27       2.763  13.552   6.774  1.00  3.92
ATOM    245  CG  ASP A  27       2.175   9.896   7.699  1.00  1.06
ATOM    246  OD1 ASP A  27       1.457  10.804   7.465  1.00  0.34
ATOM    247  OD2 ASP A  27       1.732   8.749   7.915  1.00  4.30
ATOM    248  H   GLU A  28       3.629  11.104   5.215  1.00  4.70
ATOM    249  N   GLU A  28       3.279  11.973   5.342  1.00  4.06
ATOM    250  CA  GLU A  28       2.739  12.670   4.205  1.00  0.91
ATOM    251  CB  GLU A  28       2.929  11.869   2.964  1.00  1.47
ATOM    252  C   GLU A  28       1.255  13.092   4.369  1.00  4.97
ATOM    253  O   GLU A  28       0.821  14.090   3.706  1.00  0.90
ATOM    254  CG  GLU A  28       2.247  10.553   3.049  1.00  4.82
ATOM    255  CD  GLU A  28       2.410   9.728   1.846  1.00  0.91
ATOM    256  OE1 GLU A  28       3.028  10.196   0.886  1.00  0.69
ATOM    257  OE2 GLU A  28       1.966   8.600   1.863  1.00  4.40
ATOM    258  H   HIS A  29       0.801  11.630   5.654  1.00  0.16
ATOM    259  N   HIS A  29       0.469  12.409   5.231  1.00  4.91
ATOM    260  CA  HIS A  29      -0.907  12.861   5.492  1.00  1.18
ATOM    261  CB  HIS A  29      -1.941  11.952   4.853  1.00  2.24
ATOM    262  C   HIS A  29      -1.293  12.902   6.945  1.00  2.15
ATOM    263  O   HIS A  29      -2.317  13.421   7.243  1.00  4.91
ATOM    264  CG  HIS A  29      -1.781  11.707   3.474  1.00  3.81
ATOM    265  ND1 HIS A  29      -1.782  12.716   2.531  1.00  1.55
ATOM    266  HD1 HIS A  29      -1.835  13.637   2.707  1.00  4.83
ATOM    267  CE1 HIS A  29      -1.675  12.192   1.347  1.00  4.04
ATOM    268  NE2 HIS A  29      -1.723  10.871   1.471  1.00  2.15
ATOM    269  HE2 HIS A  29      -1.766  10.258   0.743  1.00  4.91
ATOM    270  CD2 HIS A  29      -1.849  10.557   2.791  1.00  3.51
ATOM    271  H   SER A  30       0.399  12.146   7.668  1.00  1.25
ATOM    272  N   SER A  30      -0.466  12.434   7.879  1.00  0.81
ATOM    273  CA  SER A  30      -0.962  12.353   9.256  1.00  4.62
ATOM    274  CB  SER A  30      -1.630  11.032   9.446  1.00  1.05
ATOM    275  C   SER A  30       0.077  12.505  10.366  1.00  0.15
ATOM    276  O   SER A  30       1.282  12.327  10.172  1.00  0.32
ATOM    277  OG  SER A  30      -0.673   9.961   9.369  1.00  0.76
ATOM    278  H   LEU A  31      -1.423  12.787  11.619  1.00  0.93
ATOM    279  N   LEU A  31      -0.478  12.775  11.567  1.00  2.80
ATOM    280  CA  LEU A  31       0.261  13.070  12.780  1.00  0.90
ATOM    281  CB  LEU A  31      -0.457  14.226  13.523  1.00  2.47
ATOM    282  C   LEU A  31       0.305  11.914  13.702  1.00  3.54
ATOM    283  O   LEU A  31      -0.717  11.331  13.981  1.00  2.83
ATOM    284  CG  LEU A  31      -0.006  14.498  14.958  1.00  0.03
ATOM    285  CD1 LEU A  31       1.376  14.918  15.018  1.00  2.54
ATOM    286  CD2 LEU A  31      -0.850  15.495  15.574  1.00  4.22
ATOM    287  H   PHE A  32       2.299  11.973  13.771  1.00  1.24
ATOM    288  N   PHE A  32       1.532  11.547  14.143  1.00  2.76
ATOM    289  CA  PHE A  32       1.718  10.533  15.113  1.00  3.86
ATOM    290  CB  PHE A  32       2.703   9.560  14.635  1.00  1.44
ATOM    291  C   PHE A  32       2.198  11.065  16.342  1.00  3.32
ATOM    292  O   PHE A  32       3.177  11.811  16.346  1.00  0.65
ATOM    293  CG  PHE A  32       2.230   8.852  13.500  1.00  1.39
ATOM    294  CD1 PHE A  32       2.483   9.328  12.211  1.00  3.23
ATOM    295  CE1 PHE A  32       1.964   8.676  11.100  1.00  3.16
ATOM    296  CZ  PHE A  32       1.179   7.551  11.271  1.00  4.34
ATOM    297  CD2 PHE A  32       1.563   7.654  13.647  1.00  4.44
ATOM    298  CE2 PHE A  32       1.027   7.000  12.545  1.00  1.38
ATOM    299  H   ILE A  33       0.853  10.066  17.304  1.00  4.43
ATOM    300  N   ILE A  33       1.596  10.661  17.390  1.00  2.44
ATOM    301  CA  ILE A  33       2.035  11.025  18.670  1.00  3.90
ATOM    302  CB  ILE A  33       1.018  11.889  19.452  1.00  0.55
ATOM    303  C   ILE A  33       2.384   9.725  19.386  1.00  3.63
ATOM    304  O   ILE A  33       1.636   8.780  19.319  1.00  1.66
ATOM    305  CG1 ILE A  33       0.703  13.222  18.656  1.00  4.65
ATOM    306  CD1 ILE A  33      -0.435  14.041  19.243  1.00  3.99
ATOM    307  CG2 ILE A  33       1.614  12.246  20.795  1.00  0.43
ATOM    308  H   ARG A  34       4.162  10.357  19.916  1.00  1.73
ATOM    309  N   ARG A  34       3.554   9.625  19.959  1.00  0.71
ATOM    310  CA  ARG A  34       3.965   8.351  20.670  1.00  3.90
ATOM    311  CB  ARG A  34       3.296   8.218  22.080  1.00  4.93
ATOM    312  C   ARG A  34       3.724   7.074  19.796  1.00  2.37
ATOM    313  O   ARG A  34       3.599   5.958  20.326  1.00  1.24
ATOM    314  CG  ARG A  34       3.531   9.410  23.037  1.00  3.85
ATOM    315  CD  ARG A  34       4.963   9.431  23.576  1.00  4.49
ATOM    316  NE  ARG A  34       5.194  10.551  24.543  1.00  0.23
ATOM    317  HE  ARG A  34       4.468  11.131  24.730  1.00  1.16
ATOM    318  CZ  ARG A  34       6.353  10.776  25.176  1.00  2.71
ATOM    319  NH1 ARG A  34       7.357   9.931  25.014  1.00  1.39
ATOM    320  NH2 ARG A  34       6.527  11.883  25.930  1.00  2.93
ATOM    321  H   GLY A  35       3.829   8.132  18.141  1.00  3.43
ATOM    322  N   GLY A  35       3.696   7.269  18.465  1.00  0.85
ATOM    323  CA  GLY A  35       3.482   6.190  17.493  1.00  0.54
ATOM    324  C   GLY A  35       2.004   5.893  17.106  1.00  1.68
ATOM    325  O   GLY A  35       1.761   5.109  16.148  1.00  4.05
ATOM    326  H   GLU A  36       1.188   7.085  18.550  1.00  4.83
ATOM    327  N   GLU A  36       0.999   6.540  17.771  1.00  3.57
ATOM    328  CA  GLU A  36      -0.352   6.375  17.368  1.00  3.23
ATOM    329  CB  GLU A  36      -1.280   6.438  18.588  1.00  2.58
ATOM    330  C   GLU A  36      -0.735   7.474  16.405  1.00  2.44
ATOM    331  O   GLU A  36      -0.327   8.643  16.565  1.00  1.91
ATOM    332  CG  GLU A  36      -1.025   5.315  19.657  1.00  2.38
ATOM    333  CD  GLU A  36      -1.376   3.872  19.208  1.00  0.81
ATOM    334  OE1 GLU A  36      -2.050   3.700  18.173  1.00  2.54
ATOM    335  OE2 GLU A  36      -0.954   2.922  19.895  1.00  4.85
ATOM    336  H   ARG A  37      -1.692   6.231  15.274  1.00  0.56
ATOM    337  N   ARG A  37      -1.478   7.148  15.422  1.00  1.68
ATOM    338  CA  ARG A  37      -1.958   8.153  14.517  1.00  2.10
ATOM    339  CB  ARG A  37      -2.401   7.523  13.149  1.00  0.38
ATOM    340  C   ARG A  37      -3.092   8.911  15.171  1.00  0.92
ATOM    341  O   ARG A  37      -4.076   8.309  15.610  1.00  2.10
ATOM    342  CG  ARG A  37      -2.739   8.571  12.105  1.00  1.48
ATOM    343  CD  ARG A  37      -3.146   8.011  10.715  1.00  1.93
ATOM    344  NE  ARG A  37      -2.034   7.377   9.958  1.00  0.27
ATOM    345  HE  ARG A  37      -1.376   7.955   9.588  1.00  2.69
ATOM    346  CZ  ARG A  37      -1.891   6.091   9.740  1.00  3.72
ATOM    347  NH1 ARG A  37      -2.822   5.249  10.141  1.00  1.01
ATOM    348  NH2 ARG A  37      -0.823   5.634   9.082  1.00  1.08
ATOM    349  H   VAL A  38      -2.176  10.649  14.913  1.00  4.35
ATOM    350  N   VAL A  38      -2.934  10.247  15.292  1.00  1.86
ATOM    351  CA  VAL A  38      -3.940  11.121  16.002  1.00  2.73
ATOM    352  CB  VAL A  38      -3.401  11.682  17.315  1.00  3.96
ATOM    353  C   VAL A  38      -4.472  12.256  15.145  1.00  1.51
ATOM    354  O   VAL A  38      -3.689  13.057  14.576  1.00  0.25
ATOM    355  CG1 VAL A  38      -4.440  12.611  17.993  1.00  0.89
ATOM    356  CG2 VAL A  38      -3.027  10.522  18.253  1.00  0.98
ATOM    357  H   THR A  39      -6.327  11.704  15.519  1.00  1.18
ATOM    358  N   THR A  39      -5.798  12.364  15.109  1.00  3.65
ATOM    359  CA  THR A  39      -6.458  13.452  14.438  1.00  4.73
ATOM    360  CB  THR A  39      -7.811  13.003  13.781  1.00  1.68
ATOM    361  C   THR A  39      -6.694  14.439  15.445  1.00  0.80
ATOM    362  O   THR A  39      -7.148  14.100  16.574  1.00  1.88
ATOM    363  CG2 THR A  39      -8.545  14.183  13.108  1.00  3.69
ATOM    364  OG1 THR A  39      -7.524  11.997  12.778  1.00  0.56
ATOM    365  H   ILE A  40      -6.077  15.875  14.279  1.00  4.49
ATOM    366  N   ILE A  40      -6.355  15.657  15.149  1.00  1.25
ATOM    367  CA  ILE A  40      -6.436  16.662  16.142  1.00  0.49
ATOM    368  CB  ILE A  40      -5.130  17.385  16.357  1.00  3.37
ATOM    369  C   ILE A  40      -7.505  17.639  15.925  1.00  2.08
ATOM    370  O   ILE A  40      -7.572  18.371  14.911  1.00  0.96
ATOM    371  CG1 ILE A  40      -4.080  16.433  16.881  1.00  0.73
ATOM    372  CD1 ILE A  40      -2.716  17.024  17.002  1.00  3.76
ATOM    373  CG2 ILE A  40      -5.338  18.567  17.293  1.00  2.43
ATOM    374  H   PHE A  41      -8.223  17.074  17.600  1.00  2.97
ATOM    375  N   PHE A  41      -8.299  17.708  16.882  1.00  3.29
ATOM    376  CA  PHE A  41      -9.329  18.652  16.931  1.00  0.88
ATOM    377  CB  PHE A  41     -10.698  17.894  17.214  1.00  2.79
ATOM    378  C   PHE A  41      -8.901  19.715  18.023  1.00  0.26
ATOM    379  O   PHE A  41      -8.546  19.351  19.205  1.00  4.78
ATOM    380  CG  PHE A  41     -12.054  18.682  17.098  1.00  1.15
ATOM    381  CD1 PHE A  41     -12.531  19.085  15.868  1.00  0.20
ATOM    382  CE1 PHE A  41     -13.789  19.715  15.752  1.00  2.39
ATOM    383  CZ  PHE A  41     -14.545  19.917  16.855  1.00  0.91
ATOM    384  CD2 PHE A  41     -12.810  18.907  18.191  1.00  0.78
ATOM    385  CE2 PHE A  41     -14.081  19.530  18.078  1.00  4.21
ATOM    386  H   SER A  42      -9.177  21.255  16.744  1.00  0.86
ATOM    387  N   SER A  42      -8.891  21.012  17.633  1.00  3.36
ATOM    388  CA  SER A  42      -8.401  22.021  18.523  1.00  3.45
ATOM    389  CB  SER A  42      -7.008  22.472  18.143  1.00  1.42
ATOM    390  C   SER A  42      -9.251  23.237  18.653  1.00  1.33
ATOM    391  O   SER A  42      -9.908  23.689  17.713  1.00  3.47
ATOM    392  OG  SER A  42      -6.577  23.552  19.082  1.00  4.82
ATOM    393  H   ALA A  43      -8.800  23.219  20.587  1.00  4.71
ATOM    394  N   ALA A  43      -9.282  23.715  19.890  1.00  3.58
ATOM    395  CA  ALA A  43      -9.946  24.935  20.261  1.00  0.10
ATOM    396  CB  ALA A  43     -10.513  24.757  21.653  1.00  0.95
ATOM    397  C   ALA A  43      -8.970  26.103  20.283  1.00  0.31
ATOM    398  O   ALA A  43      -7.883  25.935  20.696  1.00  3.71
ATOM    399  H   GLU A  44     -10.240  27.391  19.369  1.00  2.87
ATOM    400  N   GLU A  44      -9.379  27.305  19.836  1.00  3.91
ATOM    401  CA  GLU A  44      -8.487  28.482  19.975  1.00  1.88
ATOM    402  CB  GLU A  44      -8.452  29.280  18.780  1.00  4.89
ATOM    403  C   GLU A  44      -8.836  29.299  21.105  1.00  0.01
ATOM    404  O   GLU A  44      -9.962  29.957  21.120  1.00  3.92
ATOM    405  CG  GLU A  44      -7.886  30.685  18.980  1.00  0.95
ATOM    406  CD  GLU A  44      -7.807  31.434  17.674  1.00  0.11
ATOM    407  OE1 GLU A  44      -7.904  30.803  16.623  1.00  0.81
ATOM    408  OE2 GLU A  44      -7.707  32.646  17.695  1.00  3.48
ATOM    409  H   ILE A  45      -7.054  28.880  21.924  1.00  4.77
ATOM    410  N   ILE A  45      -7.852  29.344  22.082  1.00  3.90
ATOM    411  CA  ILE A  45      -7.982  30.035  23.350  1.00  2.84
ATOM    412  CB  ILE A  45      -8.022  29.065  24.541  1.00  3.91
ATOM    413  C   ILE A  45      -6.867  31.153  23.549  1.00  1.50
ATOM    414  O   ILE A  45      -5.728  30.948  23.300  1.00  4.96
ATOM    415  CG1 ILE A  45      -9.278  28.168  24.434  1.00  0.56
ATOM    416  CD1 ILE A  45      -9.327  26.995  25.402  1.00  2.47
ATOM    417  CG2 ILE A  45      -7.996  29.847  25.852  1.00  0.60
ATOM    418  H   HIS A  46      -8.203  32.460  23.983  1.00  1.91
ATOM    419  N   HIS A  46      -7.269  32.312  23.910  1.00  2.50
ATOM    420  CA  HIS A  46      -6.303  33.471  24.257  1.00  1.27
ATOM    421  CB  HIS A  46      -6.887  34.760  23.676  1.00  1.02
ATOM    422  C   HIS A  46      -6.157  33.682  25.892  1.00  1.93
ATOM    423  O   HIS A  46      -7.043  34.342  26.554  1.00  3.53
ATOM    424  CG  HIS A  46      -6.909  34.851  22.179  1.00  0.44
ATOM    425  ND1 HIS A  46      -5.924  35.481  21.450  1.00  2.09
ATOM    426  HD1 HIS A  46      -5.175  35.943  21.804  1.00  4.44
ATOM    427  CE1 HIS A  46      -6.255  35.446  20.170  1.00  0.42
ATOM    428  NE2 HIS A  46      -7.211  34.572  20.029  1.00  4.41
ATOM    429  HE2 HIS A  46      -7.512  34.223  19.195  1.00  2.79
ATOM    430  CD2 HIS A  46      -7.618  34.147  21.297  1.00  2.92
ATOM    431  N   PRO A  47      -5.018  33.180  26.500  1.00  1.81
ATOM    432  CA  PRO A  47      -4.750  33.291  27.967  1.00  2.02
ATOM    433  CB  PRO A  47      -3.338  32.705  28.114  1.00  3.77
ATOM    434  C   PRO A  47      -4.837  34.692  28.537  1.00  3.21
ATOM    435  O   PRO A  47      -5.250  34.858  29.639  1.00  1.12
ATOM    436  CG  PRO A  47      -3.244  31.741  26.996  1.00  1.94
ATOM    437  CD  PRO A  47      -3.931  32.447  25.838  1.00  1.20
ATOM    438  H   PHE A  48      -4.280  35.502  26.887  1.00  2.37
ATOM    439  N   PHE A  48      -4.509  35.668  27.791  1.00  4.83
ATOM    440  CA  PHE A  48      -4.505  37.019  28.288  1.00  0.43
ATOM    441  CB  PHE A  48      -3.591  37.907  27.518  1.00  1.35
ATOM    442  C   PHE A  48      -5.945  37.565  28.455  1.00  1.93
ATOM    443  O   PHE A  48      -6.168  38.505  29.195  1.00  4.83
ATOM    444  CG  PHE A  48      -2.119  37.504  27.717  1.00  4.46
ATOM    445  CD1 PHE A  48      -1.485  36.681  26.803  1.00  0.00
ATOM    446  CE1 PHE A  48      -0.137  36.353  26.952  1.00  1.45
ATOM    447  CZ  PHE A  48       0.594  36.896  28.001  1.00  0.19
ATOM    448  CD2 PHE A  48      -1.410  37.915  28.859  1.00  1.96
ATOM    449  CE2 PHE A  48      -0.061  37.594  29.008  1.00  4.59
ATOM    450  H   ARG A  49      -6.624  36.363  27.041  1.00  0.23
ATOM    451  N   ARG A  49      -6.880  37.009  27.692  1.00  3.65
ATOM    452  CA  ARG A  49      -8.291  37.345  27.839  1.00  3.48
ATOM    453  CB  ARG A  49      -9.104  36.951  26.635  1.00  2.00
ATOM    454  C   ARG A  49      -8.845  36.781  29.156  1.00  0.71
ATOM    455  O   ARG A  49      -9.867  37.282  29.685  1.00  2.51
ATOM    456  CG  ARG A  49      -8.702  37.788  25.452  1.00  0.98
ATOM    457  CD  ARG A  49      -9.389  37.406  24.150  1.00  4.03
ATOM    458  NE  ARG A  49      -8.834  38.209  23.060  1.00  3.98
ATOM    459  HE  ARG A  49      -8.279  38.937  23.307  1.00  1.13
ATOM    460  CZ  ARG A  49      -9.050  38.026  21.722  1.00  1.24
ATOM    461  NH1 ARG A  49      -9.876  37.082  21.258  1.00  4.66
ATOM    462  NH2 ARG A  49      -8.396  38.752  20.879  1.00  0.44
ATOM    463  H   LEU A  50      -7.524  35.261  29.169  1.00  1.93
ATOM    464  N   LEU A  50      -8.223  35.664  29.661  1.00  0.54
ATOM    465  CA  LEU A  50      -8.612  35.078  31.015  1.00  2.03
ATOM    466  CB  LEU A  50      -9.361  33.792  30.847  1.00  3.75
ATOM    467  C   LEU A  50      -7.382  34.883  31.963  1.00  3.40
ATOM    468  O   LEU A  50      -7.020  33.780  32.307  1.00  0.95
ATOM    469  CG  LEU A  50     -10.697  33.894  30.162  1.00  2.89
ATOM    470  CD1 LEU A  50     -11.291  32.493  29.956  1.00  4.83
ATOM    471  CD2 LEU A  50     -11.656  34.781  30.975  1.00  0.06
ATOM    472  N   PRO A  51      -6.788  35.964  32.378  1.00  1.77
ATOM    473  CA  PRO A  51      -5.585  35.971  33.292  1.00  2.95
ATOM    474  CB  PRO A  51      -5.366  37.438  33.621  1.00  4.78
ATOM    475  C   PRO A  51      -5.720  35.164  34.551  1.00  4.67
ATOM    476  O   PRO A  51      -4.697  34.878  35.220  1.00  3.57
ATOM    477  CG  PRO A  51      -5.953  38.144  32.469  1.00  3.39
ATOM    478  CD  PRO A  51      -7.200  37.314  32.082  1.00  4.51
ATOM    479  H   VAL A  52      -7.667  35.009  34.396  1.00  4.99
ATOM    480  N   VAL A  52      -6.922  34.801  34.928  1.00  0.91
ATOM    481  CA  VAL A  52      -7.088  34.146  36.130  1.00  1.02
ATOM    482  CB  VAL A  52      -8.567  34.061  36.417  1.00  3.23
ATOM    483  C   VAL A  52      -6.597  32.767  35.940  1.00  4.97
ATOM    484  O   VAL A  52      -7.236  31.933  35.299  1.00  3.51
ATOM    485  CG1 VAL A  52      -8.842  33.345  37.695  1.00  1.01
ATOM    486  CG2 VAL A  52      -9.221  35.400  36.364  1.00  1.69
ATOM    487  H   ALA A  53      -5.116  33.144  37.052  1.00  4.66
ATOM    488  N   ALA A  53      -5.506  32.496  36.553  1.00  1.29
ATOM    489  CA  ALA A  53      -4.850  31.252  36.386  1.00  3.33
ATOM    490  CB  ALA A  53      -3.583  31.262  37.149  1.00  2.99
ATOM    491  C   ALA A  53      -5.691  30.138  36.854  1.00  4.13
ATOM    492  O   ALA A  53      -5.786  29.111  36.206  1.00  2.40
ATOM    493  H   SER A  54      -6.316  31.159  38.319  1.00  4.76
ATOM    494  N   SER A  54      -6.345  30.324  37.893  1.00  3.44
ATOM    495  CA  SER A  54      -7.126  29.285  38.473  1.00  3.85
ATOM    496  CB  SER A  54      -7.586  29.746  39.900  1.00  3.64
ATOM    497  C   SER A  54      -8.304  28.910  37.596  1.00  2.86
ATOM    498  O   SER A  54      -8.898  27.878  37.775  1.00  1.07
ATOM    499  OG  SER A  54      -8.380  30.939  39.818  1.00  2.78
ATOM    500  H   LEU A  55      -8.231  30.625  36.729  1.00  1.66
ATOM    501  N   LEU A  55      -8.659  29.779  36.724  1.00  0.87
ATOM    502  CA  LEU A  55      -9.694  29.529  35.714  1.00  1.07
ATOM    503  CB  LEU A  55     -10.206  30.788  35.088  1.00  3.59
ATOM    504  C   LEU A  55      -9.224  28.522  34.660  1.00  1.80
ATOM    505  O   LEU A  55     -10.054  27.822  34.011  1.00  4.46
ATOM    506  CG  LEU A  55     -11.333  30.626  34.113  1.00  2.67
ATOM    507  CD1 LEU A  55     -12.555  30.032  34.845  1.00  3.48
ATOM    508  CD2 LEU A  55     -11.675  31.991  33.528  1.00  1.65
ATOM    509  H   TYR A  56      -7.302  28.966  34.939  1.00  2.18
ATOM    510  N   TYR A  56      -7.912  28.480  34.403  1.00  2.70
ATOM    511  CA  TYR A  56      -7.433  27.663  33.320  1.00  4.69
ATOM    512  CB  TYR A  56      -5.927  27.711  33.175  1.00  2.19
ATOM    513  C   TYR A  56      -7.837  26.262  33.424  1.00  3.38
ATOM    514  O   TYR A  56      -8.279  25.722  32.445  1.00  2.99
ATOM    515  CG  TYR A  56      -5.450  29.032  32.686  1.00  3.88
ATOM    516  CD1 TYR A  56      -6.240  29.757  31.800  1.00  2.24
ATOM    517  CE1 TYR A  56      -5.860  31.021  31.368  1.00  1.44
ATOM    518  CZ  TYR A  56      -4.637  31.564  31.803  1.00  1.49
ATOM    519  CD2 TYR A  56      -4.159  29.556  33.033  1.00  2.21
ATOM    520  CE2 TYR A  56      -3.754  30.798  32.581  1.00  4.76
ATOM    521  OH  TYR A  56      -4.286  32.855  31.425  1.00  2.78
ATOM    522  N   PRO A  57      -7.689  25.587  34.555  1.00  3.76
ATOM    523  CA  PRO A  57      -8.116  24.184  34.615  1.00  2.43
ATOM    524  CB  PRO A  57      -7.796  23.770  36.046  1.00  1.79
ATOM    525  C   PRO A  57      -9.635  24.007  34.248  1.00  2.21
ATOM    526  O   PRO A  57     -10.037  23.029  33.579  1.00  3.59
ATOM    527  CG  PRO A  57      -6.671  24.703  36.432  1.00  2.05
ATOM    528  CD  PRO A  57      -7.064  26.025  35.801  1.00  4.19
ATOM    529  H   ASP A  58     -10.125  25.748  35.035  1.00  2.61
ATOM    530  N   ASP A  58     -10.455  24.984  34.590  1.00  1.85
ATOM    531  CA  ASP A  58     -11.902  24.896  34.261  1.00  2.48
ATOM    532  CB  ASP A  58     -12.638  26.160  34.804  1.00  4.09
ATOM    533  C   ASP A  58     -12.044  24.867  32.809  1.00  3.51
ATOM    534  O   ASP A  58     -12.685  23.970  32.231  1.00  3.52
ATOM    535  CG  ASP A  58     -14.049  26.155  34.456  1.00  2.46
ATOM    536  OD1 ASP A  58     -14.597  25.156  34.509  1.00  0.28
ATOM    537  OD2 ASP A  58     -14.609  27.211  34.050  1.00  3.04
ATOM    538  H   LEU A  59     -10.805  26.343  32.693  1.00  0.12
ATOM    539  N   LEU A  59     -11.362  25.774  32.189  1.00  1.07
ATOM    540  CA  LEU A  59     -11.424  25.961  30.762  1.00  0.05
ATOM    541  CB  LEU A  59     -10.526  27.235  30.402  1.00  4.39
ATOM    542  C   LEU A  59     -10.948  24.759  30.084  1.00  3.77
ATOM    543  O   LEU A  59     -11.615  24.231  29.203  1.00  4.34
ATOM    544  CG  LEU A  59     -10.291  27.647  28.946  1.00  2.65
ATOM    545  CD1 LEU A  59     -11.620  27.958  28.236  1.00  0.69
ATOM    546  CD2 LEU A  59      -9.409  28.934  28.965  1.00  3.59
ATOM    547  H   PHE A  60      -9.404  24.636  31.257  1.00  0.18
ATOM    548  N   PHE A  60      -9.862  24.243  30.522  1.00  4.03
ATOM    549  CA  PHE A  60      -9.340  23.111  29.883  1.00  1.22
ATOM    550  CB  PHE A  60      -7.943  22.792  30.271  1.00  1.87
ATOM    551  C   PHE A  60     -10.271  21.925  30.000  1.00  2.39
ATOM    552  O   PHE A  60     -10.534  21.234  28.995  1.00  0.18
ATOM    553  CG  PHE A  60      -6.919  23.673  29.616  1.00  0.63
ATOM    554  CD1 PHE A  60      -6.390  24.742  30.284  1.00  4.48
ATOM    555  CE1 PHE A  60      -5.430  25.479  29.727  1.00  0.66
ATOM    556  CZ  PHE A  60      -4.928  25.123  28.490  1.00  2.20
ATOM    557  CD2 PHE A  60      -6.539  23.458  28.295  1.00  4.55
ATOM    558  CE2 PHE A  60      -5.578  24.196  27.740  1.00  0.34
ATOM    559  H   GLN A  61     -10.748  22.272  31.847  1.00  1.58
ATOM    560  N   GLN A  61     -10.876  21.717  31.156  1.00  2.44
ATOM    561  CA  GLN A  61     -11.689  20.610  31.297  1.00  1.47
ATOM    562  CB  GLN A  61     -12.162  20.454  32.696  1.00  0.02
ATOM    563  C   GLN A  61     -12.846  20.704  30.354  1.00  1.84
ATOM    564  O   GLN A  61     -13.175  19.717  29.676  1.00  3.55
ATOM    565  CG  GLN A  61     -11.047  20.063  33.631  1.00  3.06
ATOM    566  CD  GLN A  61     -11.499  19.844  35.018  1.00  3.91
ATOM    567  NE2 GLN A  61     -10.579  19.471  35.887  1.00  3.39
ATOM    568 HE21 GLN A  61      -9.692  19.372  35.587  1.00  0.69
ATOM    569 HE22 GLN A  61     -10.825  19.296  36.781  1.00  4.47
ATOM    570  OE1 GLN A  61     -12.631  20.021  35.323  1.00  0.71
ATOM    571  H   LYS A  62     -13.090  22.655  30.677  1.00  3.75
ATOM    572  N   LYS A  62     -13.418  21.903  30.200  1.00  2.21
ATOM    573  CA  LYS A  62     -14.545  22.076  29.272  1.00  0.17
ATOM    574  CB  LYS A  62     -15.082  23.536  29.315  1.00  3.58
ATOM    575  C   LYS A  62     -14.132  21.736  27.875  1.00  0.26
ATOM    576  O   LYS A  62     -14.851  21.055  27.187  1.00  3.47
ATOM    577  CG  LYS A  62     -15.959  23.876  30.515  1.00  1.05
ATOM    578  CD  LYS A  62     -16.485  25.303  30.397  1.00  4.66
ATOM    579  CE  LYS A  62     -17.502  25.631  31.482  1.00  3.60
ATOM    580  NZ  LYS A  62     -16.948  25.499  32.833  1.00  3.26
ATOM    581  H   VAL A  63     -12.371  22.554  28.096  1.00  3.86
ATOM    582  N   VAL A  63     -12.907  22.119  27.493  1.00  3.65
ATOM    583  CA  VAL A  63     -12.378  21.834  26.162  1.00  2.95
ATOM    584  CB  VAL A  63     -10.940  22.427  26.005  1.00  1.98
ATOM    585  C   VAL A  63     -12.317  20.345  25.962  1.00  0.88
ATOM    586  O   VAL A  63     -12.791  19.817  24.914  1.00  0.09
ATOM    587  CG1 VAL A  63     -10.340  22.024  24.734  1.00  3.20
ATOM    588  CG2 VAL A  63     -10.935  23.933  26.136  1.00  2.32
ATOM    589  H   LYS A  64     -11.624  20.056  27.759  1.00  2.13
ATOM    590  N   LYS A  64     -11.837  19.638  26.964  1.00  1.14
ATOM    591  CA  LYS A  64     -11.685  18.226  26.871  1.00  1.37
ATOM    592  CB  LYS A  64     -10.986  17.633  28.112  1.00  3.71
ATOM    593  C   LYS A  64     -13.002  17.593  26.679  1.00  0.01
ATOM    594  O   LYS A  64     -13.158  16.691  25.790  1.00  4.07
ATOM    595  CG  LYS A  64     -10.806  16.124  28.007  1.00  0.59
ATOM    596  CD  LYS A  64      -9.995  15.540  29.179  1.00  3.29
ATOM    597  CE  LYS A  64     -10.714  15.623  30.546  1.00  0.48
ATOM    598  NZ  LYS A  64      -9.872  15.040  31.643  1.00  1.21
ATOM    599  H   ALA A  65     -13.920  18.784  27.955  1.00  2.18
ATOM    600  N   ALA A  65     -14.043  18.074  27.431  1.00  2.98
ATOM    601  CA  ALA A  65     -15.341  17.497  27.344  1.00  0.48
ATOM    602  CB  ALA A  65     -16.245  18.211  28.264  1.00  4.75
ATOM    603  C   ALA A  65     -15.853  17.637  25.908  1.00  0.73
ATOM    604  O   ALA A  65     -16.410  16.635  25.296  1.00  2.19
ATOM    605  H   MET A  66     -15.153  19.472  25.729  1.00  4.11
ATOM    606  N   MET A  66     -15.607  18.803  25.295  1.00  3.22
ATOM    607  CA  MET A  66     -16.018  19.035  23.884  1.00  3.75
ATOM    608  CB  MET A  66     -15.885  20.436  23.428  1.00  0.73
ATOM    609  C   MET A  66     -15.324  18.106  22.938  1.00  4.35
ATOM    610  O   MET A  66     -15.666  18.057  21.766  1.00  3.11
ATOM    611  CG  MET A  66     -16.880  21.372  24.024  1.00  3.08
ATOM    612  SD  MET A  66     -16.744  23.036  23.340  1.00  3.80
ATOM    613  CE  MET A  66     -17.492  22.830  21.715  1.00  0.23
ATOM    614  H   GLY A  67     -14.099  17.505  24.264  1.00  4.32
ATOM    615  N   GLY A  67     -14.357  17.454  23.368  1.00  3.51
ATOM    616  CA  GLY A  67     -13.649  16.605  22.477  1.00  1.19
ATOM    617  C   GLY A  67     -12.511  17.264  21.861  1.00  0.86
ATOM    618  O   GLY A  67     -11.935  16.751  20.912  1.00  2.29
ATOM    619  H   PHE A  68     -12.558  18.788  23.098  1.00  2.08
ATOM    620  N   PHE A  68     -12.101  18.384  22.377  1.00  2.38
ATOM    621  CA  PHE A  68     -11.019  18.955  21.831  1.00  1.37
ATOM    622  CB  PHE A  68     -10.938  20.449  22.049  1.00  1.03
ATOM    623  C   PHE A  68      -9.785  18.317  22.424  1.00  1.51
ATOM    624  O   PHE A  68      -9.540  18.343  23.682  1.00  2.48
ATOM    625  CG  PHE A  68     -11.965  21.267  21.387  1.00  1.15
ATOM    626  CD1 PHE A  68     -12.967  21.798  22.091  1.00  4.11
ATOM    627  CE1 PHE A  68     -13.898  22.603  21.489  1.00  1.34
ATOM    628  CZ  PHE A  68     -13.805  22.871  20.144  1.00  1.53
ATOM    629  CD2 PHE A  68     -11.879  21.543  20.051  1.00  2.28
ATOM    630  CE2 PHE A  68     -12.802  22.362  19.438  1.00  4.53
ATOM    631  H   ASN A  69      -9.288  17.657  20.636  1.00  0.15
ATOM    632  N   ASN A  69      -9.012  17.696  21.534  1.00  3.43
ATOM    633  CA  ASN A  69      -7.782  17.075  21.898  1.00  4.70
ATOM    634  CB  ASN A  69      -7.268  16.069  20.769  1.00  2.27
ATOM    635  C   ASN A  69      -6.751  18.101  22.200  1.00  1.80
ATOM    636  O   ASN A  69      -5.787  17.869  23.018  1.00  3.07
ATOM    637  CG  ASN A  69      -8.102  14.756  20.675  1.00  2.63
ATOM    638  ND2 ASN A  69      -8.099  14.119  19.463  1.00  1.68
ATOM    639 HD21 ASN A  69      -7.584  14.482  18.766  1.00  0.08
ATOM    640 HD22 ASN A  69      -8.629  13.347  19.343  1.00  3.63
ATOM    641  OD1 ASN A  69      -8.726  14.288  21.693  1.00  1.63
ATOM    642  H   MET A  70      -7.675  19.360  20.921  1.00  1.06
ATOM    643  N   MET A  70      -6.891  19.233  21.539  1.00  0.43
ATOM    644  CA  MET A  70      -5.921  20.234  21.624  1.00  4.05
ATOM    645  CB  MET A  70      -5.054  20.150  20.452  1.00  3.53
ATOM    646  C   MET A  70      -6.448  21.630  21.772  1.00  1.91
ATOM    647  O   MET A  70      -7.577  21.958  21.354  1.00  0.31
ATOM    648  CG  MET A  70      -4.109  21.287  20.308  1.00  4.75
ATOM    649  SD  MET A  70      -3.051  21.079  18.901  1.00  3.59
ATOM    650  CE  MET A  70      -1.959  19.792  19.498  1.00  1.15
ATOM    651  H   VAL A  71      -4.869  22.089  22.841  1.00  2.44
ATOM    652  N   VAL A  71      -5.649  22.443  22.446  1.00  0.95
ATOM    653  CA  VAL A  71      -5.914  23.821  22.620  1.00  4.41
ATOM    654  CB  VAL A  71      -6.022  24.154  24.083  1.00  4.10
ATOM    655  C   VAL A  71      -4.831  24.640  21.984  1.00  2.06
ATOM    656  O   VAL A  71      -3.607  24.435  22.206  1.00  0.40
ATOM    657  CG1 VAL A  71      -6.164  25.615  24.283  1.00  0.06
ATOM    658  CG2 VAL A  71      -7.216  23.463  24.655  1.00  1.10
ATOM    659  H   SER A  72      -6.120  25.502  20.927  1.00  2.53
ATOM    660  N   SER A  72      -5.216  25.464  21.164  1.00  0.04
ATOM    661  CA  SER A  72      -4.338  26.371  20.595  1.00  1.77
ATOM    662  CB  SER A  72      -4.838  26.733  19.227  1.00  3.65
ATOM    663  C   SER A  72      -4.305  27.611  21.469  1.00  0.29
ATOM    664  O   SER A  72      -5.379  28.003  22.027  1.00  3.98
ATOM    665  OG  SER A  72      -4.738  25.648  18.341  1.00  4.58
ATOM    666  H   PHE A  73      -2.281  27.945  21.180  1.00  3.80
ATOM    667  N   PHE A  73      -3.126  28.304  21.579  1.00  3.60
ATOM    668  CA  PHE A  73      -3.116  29.555  22.346  1.00  2.69
ATOM    669  CB  PHE A  73      -2.879  29.310  23.829  1.00  3.94
ATOM    670  C   PHE A  73      -2.105  30.563  21.826  1.00  1.78
ATOM    671  O   PHE A  73      -1.149  30.232  21.208  1.00  0.20
ATOM    672  CG  PHE A  73      -1.465  28.862  24.164  1.00  2.96
ATOM    673  CD1 PHE A  73      -0.483  29.797  24.483  1.00  3.63
ATOM    674  CE1 PHE A  73       0.831  29.390  24.759  1.00  2.06
ATOM    675  CZ  PHE A  73       1.164  28.018  24.721  1.00  0.78
ATOM    676  CD2 PHE A  73      -1.122  27.505  24.136  1.00  4.87
ATOM    677  CE2 PHE A  73       0.203  27.088  24.397  1.00  0.00
ATOM    678  H   TYR A  74      -3.181  31.912  22.604  1.00  2.72
ATOM    679  N   TYR A  74      -2.349  31.760  22.130  1.00  1.85
ATOM    680  CA  TYR A  74      -1.386  32.927  21.612  1.00  0.59
ATOM    681  CB  TYR A  74      -2.140  34.069  20.987  1.00  2.43
ATOM    682  C   TYR A  74      -0.538  33.472  22.620  1.00  0.73
ATOM    683  O   TYR A  74      -0.852  33.439  23.793  1.00  2.90
ATOM    684  CG  TYR A  74      -2.789  33.701  19.784  1.00  0.28
ATOM    685  CD1 TYR A  74      -4.024  33.147  19.863  1.00  2.55
ATOM    686  CE1 TYR A  74      -4.733  32.818  18.730  1.00  4.40
ATOM    687  CZ  TYR A  74      -4.206  33.087  17.505  1.00  0.82
ATOM    688  CD2 TYR A  74      -2.245  33.927  18.530  1.00  0.72
ATOM    689  CE2 TYR A  74      -2.950  33.627  17.393  1.00  4.44
ATOM    690  OH  TYR A  74      -4.893  32.723  16.380  1.00  0.77
ATOM    691  H   VAL A  75       0.860  33.918  21.146  1.00  4.48
ATOM    692  N   VAL A  75       0.619  33.962  22.188  1.00  2.14
ATOM    693  CA  VAL A  75       1.513  34.617  23.131  1.00  2.34
ATOM    694  CB  VAL A  75       2.841  33.920  23.263  1.00  4.50
ATOM    695  C   VAL A  75       1.717  36.040  22.752  1.00  0.52
ATOM    696  O   VAL A  75       2.416  36.358  21.687  1.00  3.77
ATOM    697  CG1 VAL A  75       3.695  34.723  24.156  1.00  1.87
ATOM    698  CG2 VAL A  75       2.693  32.530  23.881  1.00  1.53
ATOM    699  H   ASP A  76       0.876  36.550  24.416  1.00  2.20
ATOM    700  N   ASP A  76       1.237  36.880  23.610  1.00  4.29
ATOM    701  CA  ASP A  76       1.212  38.248  23.396  1.00  3.14
ATOM    702  CB  ASP A  76      -0.039  38.842  24.048  1.00  1.62
ATOM    703  C   ASP A  76       2.496  38.945  23.816  1.00  2.76
ATOM    704  O   ASP A  76       2.775  39.117  24.999  1.00  2.12
ATOM    705  CG  ASP A  76      -0.227  40.259  23.729  1.00  0.95
ATOM    706  OD1 ASP A  76       0.807  40.949  23.380  1.00  3.35
ATOM    707  OD2 ASP A  76      -1.443  40.736  23.752  1.00  2.34
ATOM    708  H   TRP A  77       3.031  39.162  21.935  1.00  3.13
ATOM    709  N   TRP A  77       3.293  39.311  22.834  1.00  2.85
ATOM    710  CA  TRP A  77       4.553  39.942  23.095  1.00  0.19
ATOM    711  CB  TRP A  77       5.355  40.216  21.749  1.00  2.83
ATOM    712  C   TRP A  77       4.380  41.223  23.911  1.00  1.07
ATOM    713  O   TRP A  77       5.025  41.416  24.853  1.00  0.50
ATOM    714  CG  TRP A  77       6.738  40.816  21.973  1.00  1.35
ATOM    715  CD1 TRP A  77       7.365  40.860  23.123  1.00  3.32
ATOM    716  NE1 TRP A  77       8.571  41.512  22.983  1.00  2.79
ATOM    717  HE1 TRP A  77       9.190  41.672  23.687  1.00  1.10
ATOM    718  CD2 TRP A  77       7.647  41.401  20.989  1.00  3.66
ATOM    719  CE2 TRP A  77       8.767  41.812  21.671  1.00  2.62
ATOM    720  CE3 TRP A  77       7.615  41.535  19.611  1.00  1.66
ATOM    721  CZ3 TRP A  77       8.734  41.996  18.974  1.00  2.74
ATOM    722  CH2 TRP A  77       9.853  42.276  19.660  1.00  4.80
ATOM    723  CZ2 TRP A  77       9.901  42.168  21.031  1.00  1.01
ATOM    724  H   ALA A  78       2.876  41.829  22.912  1.00  2.29
ATOM    725  N   ALA A  78       3.468  42.027  23.606  1.00  0.18
ATOM    726  CA  ALA A  78       3.317  43.268  24.371  1.00  2.15
ATOM    727  CB  ALA A  78       2.227  44.090  23.797  1.00  1.51
ATOM    728  C   ALA A  78       3.000  42.967  25.812  1.00  5.00
ATOM    729  O   ALA A  78       3.550  43.628  26.771  1.00  4.11
ATOM    730  H   LEU A  79       1.780  41.531  25.330  1.00  3.26
ATOM    731  N   LEU A  79       2.162  42.006  26.039  1.00  4.25
ATOM    732  CA  LEU A  79       1.850  41.654  27.377  1.00  4.48
ATOM    733  CB  LEU A  79       0.599  40.842  27.462  1.00  4.87
ATOM    734  C   LEU A  79       3.029  41.059  28.106  1.00  4.29
ATOM    735  O   LEU A  79       3.201  41.285  29.254  1.00  3.80
ATOM    736  CG  LEU A  79      -0.664  41.666  27.184  1.00  3.42
ATOM    737  CD1 LEU A  79      -1.904  40.803  27.131  1.00  3.40
ATOM    738  CD2 LEU A  79      -0.811  42.690  28.282  1.00  1.55
ATOM    739  H   LEU A  80       3.618  40.079  26.579  1.00  3.01
ATOM    740  N   LEU A  80       3.800  40.272  27.450  1.00  3.11
ATOM    741  CA  LEU A  80       4.990  39.732  28.061  1.00  1.92
ATOM    742  CB  LEU A  80       5.479  38.489  27.370  1.00  2.67
ATOM    743  C   LEU A  80       6.146  40.789  28.245  1.00  4.10
ATOM    744  O   LEU A  80       6.894  40.703  29.193  1.00  2.15
ATOM    745  CG  LEU A  80       4.588  37.244  27.541  1.00  2.41
ATOM    746  CD1 LEU A  80       5.157  36.085  26.789  1.00  0.89
ATOM    747  CD2 LEU A  80       4.449  36.895  28.995  1.00  2.56
ATOM    748  H   GLU A  81       5.734  41.801  26.570  1.00  1.19
ATOM    749  N   GLU A  81       6.325  41.739  27.306  1.00  2.97
ATOM    750  CA  GLU A  81       7.493  42.679  27.421  1.00  3.53
ATOM    751  CB  GLU A  81       8.643  42.274  26.383  1.00  2.65
ATOM    752  C   GLU A  81       7.029  44.148  27.325  1.00  1.20
ATOM    753  O   GLU A  81       6.890  44.714  26.224  1.00  2.77
ATOM    754  CG  GLU A  81       9.971  43.082  26.467  1.00  1.70
ATOM    755  CD  GLU A  81      11.134  42.548  25.504  1.00  4.09
ATOM    756  OE1 GLU A  81      10.857  41.734  24.589  1.00  0.06
ATOM    757  OE2 GLU A  81      12.288  42.914  25.729  1.00  3.99
ATOM    758  H   GLY A  82       6.751  44.227  29.287  1.00  3.84
ATOM    759  N   GLY A  82       6.704  44.731  28.511  1.00  1.75
ATOM    760  CA  GLY A  82       6.237  46.120  28.607  1.00  1.07
ATOM    761  C   GLY A  82       7.237  47.080  28.133  1.00  4.71
ATOM    762  O   GLY A  82       6.866  48.136  27.534  1.00  1.71
ATOM    763  H   LYS A  83       8.738  46.080  28.997  1.00  4.44
ATOM    764  N   LYS A  83       8.535  46.809  28.431  1.00  1.06
ATOM    765  CA  LYS A  83       9.645  47.652  27.896  1.00  1.10
ATOM    766  CB  LYS A  83      10.181  48.727  28.920  1.00  3.13
ATOM    767  C   LYS A  83      10.763  46.746  27.454  1.00  1.77
ATOM    768  O   LYS A  83      10.901  45.604  27.993  1.00  2.03
ATOM    769  CG  LYS A  83      10.479  48.260  30.329  1.00  1.03
ATOM    770  CD  LYS A  83      10.927  49.463  31.163  1.00  4.32
ATOM    771  CE  LYS A  83      11.368  49.087  32.551  1.00  1.24
ATOM    772  NZ  LYS A  83      12.708  48.408  32.526  1.00  3.49
ATOM    773  N   PRO A  84      11.643  47.205  26.573  1.00  1.54
ATOM    774  CA  PRO A  84      12.672  46.359  26.144  1.00  2.36
ATOM    775  CB  PRO A  84      13.446  47.203  25.125  1.00  0.88
ATOM    776  C   PRO A  84      13.518  45.957  27.255  1.00  0.87
ATOM    777  O   PRO A  84      13.716  46.697  28.209  1.00  0.76
ATOM    778  CG  PRO A  84      13.189  48.586  25.560  1.00  2.74
ATOM    779  CD  PRO A  84      11.749  48.543  26.012  1.00  3.69
ATOM    780  H   GLY A  85      13.692  44.238  26.472  1.00  4.68
ATOM    781  N   GLY A  85      13.960  44.778  27.183  1.00  3.78
ATOM    782  CA  GLY A  85      14.827  44.245  28.157  1.00  4.57
ATOM    783  C   GLY A  85      14.112  43.726  29.428  1.00  1.25
ATOM    784  O   GLY A  85      14.749  43.175  30.294  1.00  0.79
ATOM    785  H   GLU A  86      12.293  44.191  28.800  1.00  3.22
ATOM    786  N   GLU A  86      12.795  43.834  29.516  1.00  4.83
ATOM    787  CA  GLU A  86      12.118  43.402  30.747  1.00  4.15
ATOM    788  CB  GLU A  86      11.719  44.548  31.609  1.00  0.67
ATOM    789  C   GLU A  86      11.016  42.451  30.506  1.00  4.13
ATOM    790  O   GLU A  86       9.850  42.808  30.419  1.00  4.57
ATOM    791  CG  GLU A  86      11.063  44.131  32.899  1.00  2.15
ATOM    792  CD  GLU A  86      10.850  45.278  33.794  1.00  4.12
ATOM    793  OE1 GLU A  86      11.617  46.221  33.701  1.00  4.00
ATOM    794  OE2 GLU A  86       9.877  45.280  34.578  1.00  1.69
ATOM    795  H   PHE A  87      12.260  41.006  30.663  1.00  1.53
ATOM    796  N   PHE A  87      11.360  41.241  30.471  1.00  3.28
ATOM    797  CA  PHE A  87      10.429  40.222  30.173  1.00  1.51
ATOM    798  CB  PHE A  87      11.173  38.934  29.627  1.00  0.20
ATOM    799  C   PHE A  87       9.678  39.902  31.438  1.00  0.29
ATOM    800  O   PHE A  87      10.296  39.722  32.503  1.00  0.06
ATOM    801  CG  PHE A  87      10.253  37.780  29.144  1.00  4.28
ATOM    802  CD1 PHE A  87       9.631  37.846  27.914  1.00  0.45
ATOM    803  CE1 PHE A  87       8.789  36.846  27.501  1.00  3.78
ATOM    804  CZ  PHE A  87       8.510  35.796  28.343  1.00  2.25
ATOM    805  CD2 PHE A  87      10.072  36.643  29.923  1.00  4.15
ATOM    806  CE2 PHE A  87       9.226  35.649  29.517  1.00  3.08
ATOM    807  H   ARG A  88       7.945  40.040  30.531  1.00  1.89
ATOM    808  N   ARG A  88       8.373  39.891  31.369  1.00  3.71
ATOM    809  CA  ARG A  88       7.575  39.695  32.547  1.00  4.90
ATOM    810  CB  ARG A  88       6.684  40.972  32.789  1.00  2.74
ATOM    811  C   ARG A  88       6.629  38.468  32.407  1.00  4.07
ATOM    812  O   ARG A  88       5.632  38.487  31.645  1.00  3.75
ATOM    813  CG  ARG A  88       7.426  42.283  33.193  1.00  0.61
ATOM    814  CD  ARG A  88       6.398  43.468  33.473  1.00  4.76
ATOM    815  NE  ARG A  88       7.074  44.722  33.833  1.00  2.71
ATOM    816  HE  ARG A  88       8.022  44.723  33.802  1.00  0.50
ATOM    817  CZ  ARG A  88       6.458  45.909  34.201  1.00  0.61
ATOM    818  NH1 ARG A  88       5.091  46.019  34.256  1.00  0.20
ATOM    819  NH2 ARG A  88       7.224  46.960  34.562  1.00  3.33
ATOM    820  H   SER A  89       7.533  37.568  33.817  1.00  4.93
ATOM    821  N   SER A  89       6.864  37.497  33.170  1.00  3.80
ATOM    822  CA  SER A  89       6.092  36.265  33.097  1.00  2.64
ATOM    823  CB  SER A  89       6.936  35.134  32.526  1.00  2.81
ATOM    824  C   SER A  89       5.587  35.940  34.432  1.00  4.68
ATOM    825  O   SER A  89       5.618  34.798  34.872  1.00  3.89
ATOM    826  OG  SER A  89       8.124  34.960  33.281  1.00  2.49
ATOM    827  H   GLU A  90       5.190  37.824  34.734  1.00  0.70
ATOM    828  N   GLU A  90       5.165  36.961  35.120  1.00  1.87
ATOM    829  CA  GLU A  90       4.687  36.824  36.443  1.00  3.94
ATOM    830  CB  GLU A  90       5.619  37.528  37.400  1.00  0.38
ATOM    831  C   GLU A  90       3.299  37.373  36.565  1.00  1.10
ATOM    832  O   GLU A  90       2.865  38.156  35.716  1.00  3.39
ATOM    833  CG  GLU A  90       7.027  36.932  37.386  1.00  0.82
ATOM    834  CD  GLU A  90       7.995  37.631  38.353  1.00  0.94
ATOM    835  OE1 GLU A  90       7.645  38.715  38.869  1.00  2.72
ATOM    836  OE2 GLU A  90       9.114  37.095  38.585  1.00  2.13
ATOM    837  H   GLY A  91       2.921  36.270  38.131  1.00  2.09
ATOM    838  N   GLY A  91       2.578  36.930  37.567  1.00  4.26
ATOM    839  CA  GLY A  91       1.285  37.453  37.811  1.00  1.88
ATOM    840  C   GLY A  91       0.372  37.227  36.710  1.00  3.13
ATOM    841  O   GLY A  91       0.367  36.128  36.097  1.00  4.53
ATOM    842  H   ALA A  92      -0.239  39.053  36.766  1.00  2.77
ATOM    843  N   ALA A  92      -0.365  38.219  36.362  1.00  2.95
ATOM    844  CA  ALA A  92      -1.353  38.072  35.361  1.00  1.19
ATOM    845  CB  ALA A  92      -2.143  39.394  35.167  1.00  2.31
ATOM    846  C   ALA A  92      -0.721  37.553  34.009  1.00  4.82
ATOM    847  O   ALA A  92      -1.314  36.780  33.325  1.00  0.61
ATOM    848  H   LEU A  93       1.004  38.418  34.371  1.00  3.10
ATOM    849  N   LEU A  93       0.511  37.937  33.721  1.00  4.11
ATOM    850  CA  LEU A  93       1.173  37.622  32.414  1.00  1.46
ATOM    851  CB  LEU A  93       2.188  38.704  32.127  1.00  4.41
ATOM    852  C   LEU A  93       1.871  36.210  32.372  1.00  0.84
ATOM    853  O   LEU A  93       2.551  35.880  31.381  1.00  4.64
ATOM    854  CG  LEU A  93       1.658  40.091  32.205  1.00  2.71
ATOM    855  CD1 LEU A  93       2.742  41.074  32.003  1.00  4.43
ATOM    856  CD2 LEU A  93       0.507  40.308  31.240  1.00  0.83
ATOM    857  H   ASP A  94       1.158  35.661  34.107  1.00  3.47
ATOM    858  N   ASP A  94       1.721  35.413  33.393  1.00  3.27
ATOM    859  CA  ASP A  94       2.444  34.146  33.452  1.00  4.45
ATOM    860  CB  ASP A  94       2.607  33.687  34.873  1.00  1.48
ATOM    861  C   ASP A  94       1.855  33.008  32.525  1.00  2.44
ATOM    862  O   ASP A  94       0.789  32.485  32.749  1.00  3.57
ATOM    863  CG  ASP A  94       3.567  32.492  35.011  1.00  4.85
ATOM    864  OD1 ASP A  94       4.031  31.961  33.966  1.00  3.62
ATOM    865  OD2 ASP A  94       3.889  32.110  36.169  1.00  1.51
ATOM    866  H   LEU A  95       3.384  33.151  31.294  1.00  3.53
ATOM    867  N   LEU A  95       2.575  32.690  31.459  1.00  4.29
ATOM    868  CA  LEU A  95       2.125  31.531  30.461  1.00  4.05
ATOM    869  CB  LEU A  95       3.033  31.487  29.200  1.00  0.20
ATOM    870  C   LEU A  95       2.119  30.049  31.120  1.00  3.77
ATOM    871  O   LEU A  95       1.314  29.110  30.705  1.00  0.04
ATOM    872  CG  LEU A  95       2.969  32.650  28.254  1.00  0.01
ATOM    873  CD1 LEU A  95       4.013  32.465  27.144  1.00  0.56
ATOM    874  CD2 LEU A  95       1.557  32.804  27.675  1.00  3.41
ATOM    875  H   GLN A  96       3.483  30.571  32.375  1.00  3.97
ATOM    876  N   GLN A  96       2.986  29.846  32.059  1.00  1.56
ATOM    877  CA  GLN A  96       3.216  28.521  32.636  1.00  3.45
ATOM    878  CB  GLN A  96       4.266  28.672  33.680  1.00  2.96
ATOM    879  C   GLN A  96       1.965  27.906  33.249  1.00  2.12
ATOM    880  O   GLN A  96       1.698  26.741  33.015  1.00  4.51
ATOM    881  CG  GLN A  96       4.751  27.381  34.270  1.00  0.82
ATOM    882  CD  GLN A  96       5.534  26.549  33.268  1.00  4.56
ATOM    883  NE2 GLN A  96       5.158  25.303  33.116  1.00  2.72
ATOM    884 HE21 GLN A  96       4.424  24.990  33.618  1.00  4.40
ATOM    885 HE22 GLN A  96       5.632  24.742  32.523  1.00  4.32
ATOM    886  OE1 GLN A  96       6.447  27.046  32.611  1.00  4.00
ATOM    887  N   PRO A  97       1.098  28.661  34.028  1.00  1.78
ATOM    888  CA  PRO A  97      -0.042  28.022  34.548  1.00  4.51
ATOM    889  CB  PRO A  97      -0.723  29.084  35.423  1.00  3.22
ATOM    890  C   PRO A  97      -0.943  27.567  33.457  1.00  3.63
ATOM    891  O   PRO A  97      -1.583  26.569  33.589  1.00  4.84
ATOM    892  CG  PRO A  97      -0.227  30.355  34.853  1.00  2.98
ATOM    893  CD  PRO A  97       1.200  30.041  34.475  1.00  0.47
ATOM    894  H   PHE A  98      -0.350  28.978  32.178  1.00  2.59
ATOM    895  N   PHE A  98      -0.937  28.242  32.291  1.00  2.10
ATOM    896  CA  PHE A  98      -1.810  27.820  31.191  1.00  2.71
ATOM    897  CB  PHE A  98      -1.795  28.812  30.040  1.00  3.08
ATOM    898  C   PHE A  98      -1.379  26.468  30.740  1.00  3.15
ATOM    899  O   PHE A  98      -2.167  25.541  30.679  1.00  2.10
ATOM    900  CG  PHE A  98      -2.815  28.512  28.971  1.00  0.97
ATOM    901  CD1 PHE A  98      -4.166  28.878  29.145  1.00  1.50
ATOM    902  CE1 PHE A  98      -5.086  28.678  28.131  1.00  1.93
ATOM    903  CZ  PHE A  98      -4.665  28.168  26.924  1.00  1.73
ATOM    904  CD2 PHE A  98      -2.460  27.823  27.835  1.00  4.35
ATOM    905  CE2 PHE A  98      -3.390  27.612  26.819  1.00  0.73
ATOM    906  H   ILE A  99       0.425  27.038  30.736  1.00  3.17
ATOM    907  N   ILE A  99      -0.133  26.339  30.532  1.00  0.11
ATOM    908  CA  ILE A  99       0.450  25.134  30.038  1.00  1.92
ATOM    909  CB  ILE A  99       1.943  25.426  29.820  1.00  4.81
ATOM    910  C   ILE A  99       0.219  24.012  31.041  1.00  1.54
ATOM    911  O   ILE A  99      -0.244  22.890  30.691  1.00  3.80
ATOM    912  CG1 ILE A  99       2.125  26.441  28.649  1.00  3.27
ATOM    913  CD1 ILE A  99       3.509  26.963  28.493  1.00  3.92
ATOM    914  CG2 ILE A  99       2.729  24.195  29.613  1.00  4.70
ATOM    915  H   ASP A 100       0.733  25.189  32.515  1.00  3.66
ATOM    916  N   ASP A 100       0.442  24.317  32.303  1.00  2.24
ATOM    917  CA  ASP A 100       0.276  23.364  33.365  1.00  3.62
ATOM    918  CB  ASP A 100       0.732  23.977  34.718  1.00  0.81
ATOM    919  C   ASP A 100      -1.170  22.905  33.437  1.00  1.92
ATOM    920  O   ASP A 100      -1.428  21.720  33.568  1.00  2.24
ATOM    921  CG  ASP A 100       2.256  24.115  34.822  1.00  0.23
ATOM    922  OD1 ASP A 100       2.963  23.475  34.037  1.00  2.08
ATOM    923  OD2 ASP A 100       2.746  24.846  35.726  1.00  4.29
ATOM    924  H   ALA A 101      -1.892  24.675  33.141  1.00  3.15
ATOM    925  N   ALA A 101      -2.119  23.820  33.246  1.00  1.67
ATOM    926  CA  ALA A 101      -3.481  23.496  33.266  1.00  4.24
ATOM    927  CB  ALA A 101      -4.334  24.749  33.149  1.00  2.09
ATOM    928  C   ALA A 101      -3.813  22.548  32.187  1.00  2.81
ATOM    929  O   ALA A 101      -4.621  21.660  32.394  1.00  4.94
ATOM    930  H   ALA A 102      -2.614  23.387  30.882  1.00  0.90
ATOM    931  N   ALA A 102      -3.215  22.702  31.009  1.00  2.07
ATOM    932  CA  ALA A 102      -3.476  21.766  29.925  1.00  4.84
ATOM    933  CB  ALA A 102      -2.781  22.200  28.635  1.00  3.75
ATOM    934  C   ALA A 102      -3.047  20.411  30.291  1.00  4.36
ATOM    935  O   ALA A 102      -3.735  19.454  29.941  1.00  1.17
ATOM    936  H   HIS A 103      -1.378  21.031  31.183  1.00  1.75
ATOM    937  N   HIS A 103      -1.876  20.284  31.006  1.00  2.53
ATOM    938  CA  HIS A 103      -1.366  18.957  31.453  1.00  1.81
ATOM    939  CB  HIS A 103       0.029  19.098  32.172  1.00  3.56
ATOM    940  C   HIS A 103      -2.338  18.350  32.380  1.00  1.09
ATOM    941  O   HIS A 103      -2.730  17.208  32.216  1.00  2.55
ATOM    942  CG  HIS A 103       0.644  17.748  32.714  1.00  3.06
ATOM    943  ND1 HIS A 103       1.187  16.768  31.873  1.00  1.47
ATOM    944  HD1 HIS A 103       1.267  16.826  30.927  1.00  1.35
ATOM    945  CE1 HIS A 103       1.678  15.791  32.611  1.00  1.26
ATOM    946  NE2 HIS A 103       1.391  16.042  33.892  1.00  2.86
ATOM    947  HE2 HIS A 103       1.644  15.488  34.623  1.00  3.30
ATOM    948  CD2 HIS A 103       0.781  17.279  33.983  1.00  3.43
ATOM    949  H   GLU A 104      -2.519  20.039  33.405  1.00  0.45
ATOM    950  N   GLU A 104      -2.821  19.134  33.332  1.00  3.25
ATOM    951  CA  GLU A 104      -3.784  18.625  34.300  1.00  4.42
ATOM    952  CB  GLU A 104      -4.080  19.710  35.375  1.00  3.00
ATOM    953  C   GLU A 104      -5.090  18.183  33.603  1.00  1.97
ATOM    954  O   GLU A 104      -5.654  17.095  33.902  1.00  4.86
ATOM    955  CG  GLU A 104      -5.125  19.310  36.414  1.00  2.67
ATOM    956  CD  GLU A 104      -5.338  20.381  37.503  1.00  4.16
ATOM    957  OE1 GLU A 104      -4.619  21.402  37.491  1.00  0.65
ATOM    958  OE2 GLU A 104      -6.247  20.218  38.338  1.00  0.88
ATOM    959  H   ALA A 105      -5.066  19.765  32.500  1.00  1.72
ATOM    960  N   ALA A 105      -5.522  18.961  32.665  1.00  3.75
ATOM    961  CA  ALA A 105      -6.696  18.657  31.869  1.00  2.63
ATOM    962  CB  ALA A 105      -6.986  19.761  30.973  1.00  3.91
ATOM    963  C   ALA A 105      -6.508  17.415  31.042  1.00  1.76
ATOM    964  O   ALA A 105      -7.483  16.651  30.812  1.00  3.93
ATOM    965  H   GLY A 106      -4.538  17.618  30.908  1.00  4.16
ATOM    966  N   GLY A 106      -5.261  17.136  30.603  1.00  1.10
ATOM    967  CA  GLY A 106      -5.081  16.081  29.734  1.00  2.46
ATOM    968  C   GLY A 106      -5.246  16.524  28.265  1.00  3.24
ATOM    969  O   GLY A 106      -5.587  15.704  27.376  1.00  0.96
ATOM    970  H   ILE A 107      -4.830  18.399  28.752  1.00  0.21
ATOM    971  N   ILE A 107      -5.085  17.853  28.028  1.00  3.09
ATOM    972  CA  ILE A 107      -5.261  18.514  26.679  1.00  0.02
ATOM    973  CB  ILE A 107      -6.117  19.704  26.770  1.00  3.88
ATOM    974  C   ILE A 107      -3.906  18.955  26.140  1.00  3.14
ATOM    975  O   ILE A 107      -3.096  19.477  26.890  1.00  1.52
ATOM    976  CG1 ILE A 107      -7.472  19.328  27.207  1.00  3.94
ATOM    977  CD1 ILE A 107      -8.328  20.506  27.527  1.00  1.85
ATOM    978  CG2 ILE A 107      -6.170  20.387  25.446  1.00  4.67
ATOM    979  H   TYR A 108      -4.255  18.176  24.341  1.00  4.52
ATOM    980  N   TYR A 108      -3.623  18.654  24.855  1.00  3.00
ATOM    981  CA  TYR A 108      -2.326  19.027  24.226  1.00  3.39
ATOM    982  CB  TYR A 108      -1.926  18.118  23.015  1.00  0.37
ATOM    983  C   TYR A 108      -2.345  20.534  23.743  1.00  1.30
ATOM    984  O   TYR A 108      -3.416  21.132  23.584  1.00  0.61
ATOM    985  CG  TYR A 108      -1.490  16.665  23.327  1.00  1.05
ATOM    986  CD1 TYR A 108      -2.254  15.589  22.908  1.00  2.54
ATOM    987  CE1 TYR A 108      -1.808  14.273  23.089  1.00  3.02
ATOM    988  CZ  TYR A 108      -0.610  14.048  23.730  1.00  0.46
ATOM    989  CD2 TYR A 108      -0.350  16.404  24.088  1.00  1.53
ATOM    990  CE2 TYR A 108       0.070  15.093  24.322  1.00  0.33
ATOM    991  OH  TYR A 108      -0.174  12.752  23.927  1.00  2.35
ATOM    992  H   LEU A 109      -0.391  20.664  23.793  1.00  0.71
ATOM    993  N   LEU A 109      -1.193  21.143  23.614  1.00  0.44
ATOM    994  CA  LEU A 109      -1.107  22.558  23.228  1.00  3.70
ATOM    995  CB  LEU A 109      -0.443  23.362  24.273  1.00  1.44
ATOM    996  C   LEU A 109      -0.418  22.873  21.910  1.00  3.24
ATOM    997  O   LEU A 109       0.580  22.213  21.518  1.00  4.76
ATOM    998  CG  LEU A 109      -1.142  23.422  25.598  1.00  4.41
ATOM    999  CD1 LEU A 109      -0.323  24.142  26.532  1.00  1.47
ATOM   1000  CD2 LEU A 109      -2.473  24.140  25.445  1.00  0.89
ATOM   1001  H   LEU A 110      -1.817  24.248  21.554  1.00  3.48
ATOM   1002  N   LEU A 110      -0.979  23.856  21.222  1.00  4.41
ATOM   1003  CA  LEU A 110      -0.367  24.394  20.034  1.00  1.30
ATOM   1004  CB  LEU A 110      -1.330  24.313  18.774  1.00  0.84
ATOM   1005  C   LEU A 110      -0.005  25.851  20.356  1.00  1.45
ATOM   1006  O   LEU A 110      -0.928  26.708  20.621  1.00  2.81
ATOM   1007  CG  LEU A 110      -0.841  25.054  17.473  1.00  1.21
ATOM   1008  CD1 LEU A 110       0.421  24.495  16.970  1.00  0.64
ATOM   1009  CD2 LEU A 110      -1.924  25.051  16.344  1.00  2.72
ATOM   1010  H   ALA A 111       1.946  25.516  20.216  1.00  3.90
ATOM   1011  N   ALA A 111       1.261  26.173  20.422  1.00  1.19
ATOM   1012  CA  ALA A 111       1.630  27.529  20.781  1.00  4.82
ATOM   1013  CB  ALA A 111       2.985  27.505  21.492  1.00  2.11
ATOM   1014  C   ALA A 111       1.665  28.486  19.554  1.00  3.36
ATOM   1015  O   ALA A 111       2.144  28.118  18.523  1.00  4.06
ATOM   1016  H   ARG A 112       0.583  29.922  20.452  1.00  3.17
ATOM   1017  N   ARG A 112       1.136  29.711  19.685  1.00  3.60
ATOM   1018  CA  ARG A 112       1.273  30.696  18.619  1.00  2.02
ATOM   1019  CB  ARG A 112      -0.133  31.247  18.170  1.00  3.47
ATOM   1020  C   ARG A 112       2.106  31.916  19.182  1.00  0.58
ATOM   1021  O   ARG A 112       1.515  32.927  19.628  1.00  1.43
ATOM   1022  CG  ARG A 112      -0.880  30.421  17.103  1.00  1.30
ATOM   1023  CD  ARG A 112      -1.565  29.242  17.787  1.00  1.82
ATOM   1024  NE  ARG A 112      -2.365  28.355  16.913  1.00  4.57
ATOM   1025  HE  ARG A 112      -1.943  27.577  16.566  1.00  0.73
ATOM   1026  CZ  ARG A 112      -3.597  28.585  16.563  1.00  0.50
ATOM   1027  NH1 ARG A 112      -4.183  29.735  16.884  1.00  4.61
ATOM   1028  NH2 ARG A 112      -4.297  27.640  15.970  1.00  0.33
ATOM   1029  N   PRO A 113       3.412  31.829  19.369  1.00  1.14
ATOM   1030  CA  PRO A 113       4.125  32.962  19.821  1.00  2.96
ATOM   1031  CB  PRO A 113       5.353  32.408  20.471  1.00  1.18
ATOM   1032  C   PRO A 113       4.466  33.795  18.595  1.00  1.67
ATOM   1033  O   PRO A 113       4.502  33.256  17.525  1.00  4.79
ATOM   1034  CG  PRO A 113       5.644  31.247  19.658  1.00  1.12
ATOM   1035  CD  PRO A 113       4.285  30.666  19.271  1.00  4.33
ATOM   1036  H   GLY A 114       4.432  35.512  19.552  1.00  1.94
ATOM   1037  N   GLY A 114       4.657  35.052  18.720  1.00  4.13
ATOM   1038  CA  GLY A 114       5.131  35.789  17.593  1.00  2.73
ATOM   1039  C   GLY A 114       5.095  37.261  17.782  1.00  0.56
ATOM   1040  O   GLY A 114       4.086  37.836  18.297  1.00  0.57
ATOM   1041  N   PRO A 115       6.070  37.917  17.300  1.00  3.77
ATOM   1042  CA  PRO A 115       6.177  39.341  17.426  1.00  3.19
ATOM   1043  CB  PRO A 115       7.506  39.637  16.764  1.00  3.00
ATOM   1044  C   PRO A 115       5.083  40.127  16.807  1.00  1.07
ATOM   1045  O   PRO A 115       4.796  41.241  17.217  1.00  2.42
ATOM   1046  CG  PRO A 115       7.727  38.509  15.832  1.00  1.25
ATOM   1047  CD  PRO A 115       7.200  37.338  16.550  1.00  0.34
ATOM   1048  H   TYR A 116       4.683  38.681  15.677  1.00  2.08
ATOM   1049  N   TYR A 116       4.462  39.571  15.900  1.00  3.55
ATOM   1050  CA  TYR A 116       3.417  40.216  15.164  1.00  1.25
ATOM   1051  CB  TYR A 116       3.851  40.651  13.825  1.00  2.89
ATOM   1052  C   TYR A 116       2.157  39.380  15.054  1.00  1.18
ATOM   1053  O   TYR A 116       1.275  39.759  14.282  1.00  1.66
ATOM   1054  CG  TYR A 116       4.546  39.602  13.086  1.00  1.98
ATOM   1055  CD1 TYR A 116       3.828  38.645  12.313  1.00  4.21
ATOM   1056  CE1 TYR A 116       4.458  37.688  11.657  1.00  2.42
ATOM   1057  CZ  TYR A 116       5.852  37.608  11.728  1.00  2.37
ATOM   1058  CD2 TYR A 116       5.916  39.509  13.133  1.00  0.97
ATOM   1059  CE2 TYR A 116       6.573  38.527  12.474  1.00  0.15
ATOM   1060  OH  TYR A 116       6.517  36.639  11.011  1.00  4.16
ATOM   1061  H   ILE A 117       2.700  38.001  16.394  1.00  1.75
ATOM   1062  N   ILE A 117       2.054  38.224  15.749  1.00  4.73
ATOM   1063  CA  ILE A 117       0.888  37.341  15.514  1.00  2.79
ATOM   1064  CB  ILE A 117       0.740  36.347  16.692  1.00  2.23
ATOM   1065  C   ILE A 117      -0.293  38.142  15.457  1.00  3.94
ATOM   1066  O   ILE A 117      -0.402  39.042  16.132  1.00  2.37
ATOM   1067  CG1 ILE A 117       0.504  37.102  18.016  1.00  1.54
ATOM   1068  CD1 ILE A 117       0.159  36.190  19.178  1.00  1.73
ATOM   1069  CG2 ILE A 117       1.875  35.494  16.764  1.00  1.72
ATOM   1070  H   ASN A 118      -1.102  37.028  13.994  1.00  1.82
ATOM   1071  N   ASN A 118      -1.227  37.793  14.528  1.00  3.16
ATOM   1072  CA  ASN A 118      -2.387  38.603  14.351  1.00  3.95
ATOM   1073  CB  ASN A 118      -2.969  38.445  12.941  1.00  2.98
ATOM   1074  C   ASN A 118      -3.420  38.309  15.361  1.00  4.48
ATOM   1075  O   ASN A 118      -4.548  37.992  15.023  1.00  3.25
ATOM   1076  CG  ASN A 118      -4.036  39.446  12.657  1.00  1.06
ATOM   1077  ND2 ASN A 118      -5.132  38.971  11.993  1.00  3.10
ATOM   1078 HD21 ASN A 118      -5.161  38.057  11.767  1.00  1.63
ATOM   1079 HD22 ASN A 118      -5.828  39.565  11.759  1.00  2.74
ATOM   1080  OD1 ASN A 118      -3.922  40.631  13.065  1.00  3.04
ATOM   1081  H   ALA A 119      -2.202  38.722  16.807  1.00  0.63
ATOM   1082  N   ALA A 119      -3.081  38.463  16.595  1.00  4.45
ATOM   1083  CA  ALA A 119      -3.999  38.313  17.605  1.00  2.71
ATOM   1084  CB  ALA A 119      -3.292  38.115  18.942  1.00  1.07
ATOM   1085  C   ALA A 119      -4.865  39.527  17.612  1.00  3.95
ATOM   1086  O   ALA A 119      -4.381  40.621  17.224  1.00  4.27
ATOM   1087  H   GLU A 120      -6.443  38.617  18.307  1.00  4.88
ATOM   1088  N   GLU A 120      -6.070  39.449  18.056  1.00  0.80
ATOM   1089  CA  GLU A 120      -6.873  40.693  18.119  1.00  0.82
ATOM   1090  CB  GLU A 120      -8.438  40.479  17.913  1.00  2.02
ATOM   1091  C   GLU A 120      -6.621  41.399  19.427  1.00  3.95
ATOM   1092  O   GLU A 120      -7.543  41.579  20.254  1.00  4.46
ATOM   1093  CG  GLU A 120      -8.809  39.818  16.576  1.00  0.58
ATOM   1094  CD  GLU A 120     -10.342  39.706  16.311  1.00  1.15
ATOM   1095  OE1 GLU A 120     -11.143  40.095  17.192  1.00  0.29
ATOM   1096  OE2 GLU A 120     -10.729  39.177  15.229  1.00  1.85
ATOM   1097  H   VAL A 121      -4.782  41.775  18.859  1.00  1.16
ATOM   1098  N   VAL A 121      -5.387  41.867  19.577  1.00  1.78
ATOM   1099  CA  VAL A 121      -4.938  42.542  20.739  1.00  2.57
ATOM   1100  CB  VAL A 121      -3.928  41.808  21.553  1.00  3.47
ATOM   1101  C   VAL A 121      -4.477  43.873  20.304  1.00  0.86
ATOM   1102  O   VAL A 121      -4.552  44.161  19.135  1.00  2.76
ATOM   1103  CG1 VAL A 121      -4.530  40.576  22.131  1.00  3.53
ATOM   1104  CG2 VAL A 121      -2.811  41.449  20.723  1.00  2.53
ATOM   1105  H   SER A 122      -3.759  44.377  22.076  1.00  4.50
ATOM   1106  N   SER A 122      -3.937  44.685  21.211  1.00  1.64
ATOM   1107  CA  SER A 122      -3.638  46.077  20.873  1.00  2.31
ATOM   1108  CB  SER A 122      -3.126  46.763  22.066  1.00  1.71
ATOM   1109  C   SER A 122      -2.687  46.297  19.780  1.00  2.37
ATOM   1110  O   SER A 122      -2.773  47.266  19.147  1.00  3.92
ATOM   1111  OG  SER A 122      -1.850  46.243  22.380  1.00  2.19
ATOM   1112  H   GLY A 123      -1.767  44.719  20.107  1.00  1.70
ATOM   1113  N   GLY A 123      -1.851  45.461  19.550  1.00  4.21
ATOM   1114  CA  GLY A 123      -0.955  45.614  18.420  1.00  4.97
ATOM   1115  C   GLY A 123      -0.892  44.394  17.725  1.00  2.37
ATOM   1116  O   GLY A 123       0.094  44.064  17.127  1.00  2.56
ATOM   1117  H   GLY A 124      -2.623  43.945  18.332  1.00  4.33
ATOM   1118  N   GLY A 124      -1.877  43.651  17.857  1.00  1.23
ATOM   1119  CA  GLY A 124      -1.861  42.429  17.341  1.00  3.25
ATOM   1120  C   GLY A 124      -1.067  41.570  18.273  1.00  4.00
ATOM   1121  O   GLY A 124      -0.939  40.398  18.065  1.00  2.45
ATOM   1122  H   GLY A 125      -0.909  43.059  19.598  1.00  2.86
ATOM   1123  N   GLY A 125      -0.618  42.193  19.419  1.00  2.28
ATOM   1124  CA  GLY A 125       0.309  41.550  20.373  1.00  4.02
ATOM   1125  C   GLY A 125       1.761  42.072  20.217  1.00  0.42
ATOM   1126  O   GLY A 125       2.615  41.654  20.917  1.00  0.07
ATOM   1127  H   PHE A 126       1.232  43.298  18.732  1.00  0.90
ATOM   1128  N   PHE A 126       1.950  43.072  19.292  1.00  1.26
ATOM   1129  CA  PHE A 126       3.247  43.773  19.072  1.00  1.96
ATOM   1130  CB  PHE A 126       3.165  44.384  17.588  1.00  4.82
ATOM   1131  C   PHE A 126       3.380  44.939  20.171  1.00  4.44
ATOM   1132  O   PHE A 126       2.531  45.869  20.230  1.00  3.73
ATOM   1133  CG  PHE A 126       4.301  45.209  17.083  1.00  4.89
ATOM   1134  CD1 PHE A 126       5.460  44.595  16.540  1.00  1.87
ATOM   1135  CE1 PHE A 126       6.489  45.360  16.034  1.00  3.44
ATOM   1136  CZ  PHE A 126       6.369  46.753  16.006  1.00  1.52
ATOM   1137  CD2 PHE A 126       4.231  46.603  17.110  1.00  2.24
ATOM   1138  CE2 PHE A 126       5.262  47.374  16.605  1.00  2.84
ATOM   1139  N   PRO A 127       4.460  44.902  21.001  1.00  4.07
ATOM   1140  CA  PRO A 127       4.699  45.890  22.046  1.00  2.33
ATOM   1141  CB  PRO A 127       6.061  45.542  22.560  1.00  1.25
ATOM   1142  C   PRO A 127       4.714  47.267  21.576  1.00  2.61
ATOM   1143  O   PRO A 127       5.189  47.567  20.491  1.00  3.56
ATOM   1144  CG  PRO A 127       6.179  44.161  22.298  1.00  1.26
ATOM   1145  CD  PRO A 127       5.500  43.940  20.982  1.00  0.83
ATOM   1146  H   GLY A 128       3.913  47.833  23.233  1.00  3.64
ATOM   1147  N   GLY A 128       4.247  48.131  22.416  1.00  1.10
ATOM   1148  CA  GLY A 128       4.197  49.518  22.114  1.00  2.59
ATOM   1149  C   GLY A 128       5.577  50.112  21.879  1.00  2.01
ATOM   1150  O   GLY A 128       5.765  50.852  20.998  1.00  0.06
ATOM   1151  H   TRP A 129       6.401  49.081  23.311  1.00  0.86
ATOM   1152  N   TRP A 129       6.543  49.726  22.624  1.00  0.19
ATOM   1153  CA  TRP A 129       7.827  50.244  22.406  1.00  0.41
ATOM   1154  CB  TRP A 129       8.771  49.789  23.483  1.00  3.24
ATOM   1155  C   TRP A 129       8.376  49.989  21.001  1.00  4.47
ATOM   1156  O   TRP A 129       9.235  50.771  20.502  1.00  1.50
ATOM   1157  CG  TRP A 129       8.868  48.333  23.667  1.00  4.43
ATOM   1158  CD1 TRP A 129       8.059  47.597  24.464  1.00  4.98
ATOM   1159  NE1 TRP A 129       8.469  46.295  24.474  1.00  3.84
ATOM   1160  HE1 TRP A 129       8.038  45.590  24.945  1.00  4.77
ATOM   1161  CD2 TRP A 129       9.865  47.439  23.165  1.00  1.14
ATOM   1162  CE2 TRP A 129       9.554  46.162  23.652  1.00  0.71
ATOM   1163  CE3 TRP A 129      10.963  47.589  22.309  1.00  0.96
ATOM   1164  CZ3 TRP A 129      11.748  46.451  22.011  1.00  1.99
ATOM   1165  CH2 TRP A 129      11.463  45.207  22.595  1.00  0.07
ATOM   1166  CZ2 TRP A 129      10.398  45.038  23.428  1.00  0.93
ATOM   1167  H   LEU A 130       7.194  48.512  20.733  1.00  4.78
ATOM   1168  N   LEU A 130       7.904  49.016  20.362  1.00  0.42
ATOM   1169  CA  LEU A 130       8.398  48.666  19.075  1.00  1.27
ATOM   1170  CB  LEU A 130       8.016  47.392  18.713  1.00  0.06
ATOM   1171  C   LEU A 130       8.097  49.745  17.997  1.00  2.99
ATOM   1172  O   LEU A 130       8.805  49.847  17.017  1.00  1.11
ATOM   1173  CG  LEU A 130       8.672  46.315  19.464  1.00  1.37
ATOM   1174  CD1 LEU A 130       8.021  45.110  19.140  1.00  3.06
ATOM   1175  CD2 LEU A 130      10.139  46.206  19.038  1.00  0.80
ATOM   1176  H   GLN A 131       6.430  50.316  18.826  1.00  4.68
ATOM   1177  N   GLN A 131       7.025  50.488  18.127  1.00  2.66
ATOM   1178  CA  GLN A 131       6.759  51.641  17.177  1.00  4.87
ATOM   1179  CB  GLN A 131       5.456  52.343  17.546  1.00  3.23
ATOM   1180  C   GLN A 131       7.963  52.657  17.075  1.00  1.40
ATOM   1181  O   GLN A 131       8.060  53.396  16.119  1.00  0.99
ATOM   1182  CG  GLN A 131       5.303  52.380  19.004  1.00  3.32
ATOM   1183  CD  GLN A 131       4.548  53.503  19.591  1.00  2.13
ATOM   1184  NE2 GLN A 131       4.877  53.698  20.845  1.00  2.59
ATOM   1185 HE21 GLN A 131       5.557  53.154  21.222  1.00  4.79
ATOM   1186 HE22 GLN A 131       4.419  54.345  21.354  1.00  0.01
ATOM   1187  OE1 GLN A 131       3.625  54.133  18.978  1.00  2.45
ATOM   1188  H   ARG A 132       8.677  52.099  18.813  1.00  2.25
ATOM   1189  N   ARG A 132       8.827  52.666  18.061  1.00  3.44
ATOM   1190  CA  ARG A 132      10.047  53.564  18.053  1.00  2.96
ATOM   1191  CB  ARG A 132      10.526  53.902  19.523  1.00  0.07
ATOM   1192  C   ARG A 132      11.167  52.923  17.314  1.00  3.16
ATOM   1193  O   ARG A 132      12.213  53.516  17.191  1.00  3.89
ATOM   1194  CG  ARG A 132       9.574  54.746  20.341  1.00  3.43
ATOM   1195  CD  ARG A 132      10.101  54.912  21.749  1.00  2.20
ATOM   1196  NE  ARG A 132      11.331  55.698  21.811  1.00  3.77
ATOM   1197  HE  ARG A 132      11.620  56.131  21.017  1.00  0.52
ATOM   1198  CZ  ARG A 132      12.035  55.857  22.871  1.00  3.36
ATOM   1199  NH1 ARG A 132      11.695  55.225  23.997  1.00  1.45
ATOM   1200  NH2 ARG A 132      13.092  56.625  22.852  1.00  0.25
ATOM   1201  H   VAL A 133      10.069  51.330  16.870  1.00  4.72
ATOM   1202  N   VAL A 133      10.930  51.699  16.793  1.00  3.41
ATOM   1203  CA  VAL A 133      11.969  50.923  16.138  1.00  4.23
ATOM   1204  CB  VAL A 133      11.970  49.387  16.555  1.00  0.85
ATOM   1205  C   VAL A 133      11.851  51.016  14.735  1.00  4.83
ATOM   1206  O   VAL A 133      10.831  50.656  14.106  1.00  2.31
ATOM   1207  CG1 VAL A 133      13.001  48.626  15.741  1.00  4.28
ATOM   1208  CG2 VAL A 133      12.250  49.210  18.071  1.00  3.96
ATOM   1209  H   LYS A 134      13.626  51.667  14.750  1.00  4.57
ATOM   1210  N   LYS A 134      12.877  51.437  14.200  1.00  3.09
ATOM   1211  CA  LYS A 134      12.971  51.612  12.884  1.00  4.84
ATOM   1212  CB  LYS A 134      14.209  52.467  12.547  1.00  0.88
ATOM   1213  C   LYS A 134      12.863  50.323  12.148  1.00  1.65
ATOM   1214  O   LYS A 134      13.186  49.257  12.682  1.00  0.73
ATOM   1215  CG  LYS A 134      15.494  51.724  12.252  1.00  0.40
ATOM   1216  CD  LYS A 134      16.637  52.769  11.920  1.00  3.40
ATOM   1217  CE  LYS A 134      18.015  52.122  11.649  1.00  4.31
ATOM   1218  NZ  LYS A 134      18.714  51.745  12.907  1.00  4.64
ATOM   1219  H   GLY A 135      12.330  51.254  10.571  1.00  4.55
ATOM   1220  N   GLY A 135      12.448  50.409  10.956  1.00  4.58
ATOM   1221  CA  GLY A 135      12.175  49.227  10.149  1.00  1.40
ATOM   1222  C   GLY A 135      10.707  48.830  10.179  1.00  3.97
ATOM   1223  O   GLY A 135       9.920  49.432  10.870  1.00  0.29
ATOM   1224  H   LEU A 136      11.007  47.306   8.859  1.00  4.90
ATOM   1225  N   LEU A 136      10.331  47.762   9.344  1.00  1.88
ATOM   1226  CA  LEU A 136       8.988  47.343   9.178  1.00  4.24
ATOM   1227  CB  LEU A 136       8.707  46.836   7.790  1.00  1.33
ATOM   1228  C   LEU A 136       8.635  46.278  10.106  1.00  0.00
ATOM   1229  O   LEU A 136       9.517  45.469  10.533  1.00  4.70
ATOM   1230  CG  LEU A 136       8.906  47.774   6.671  1.00  2.33
ATOM   1231  CD1 LEU A 136       8.538  47.058   5.358  1.00  2.66
ATOM   1232  CD2 LEU A 136       8.092  49.020   6.891  1.00  4.74
ATOM   1233  H   LEU A 137       6.765  46.717   9.913  1.00  3.50
ATOM   1234  N   LEU A 137       7.380  46.172  10.378  1.00  2.52
ATOM   1235  CA  LEU A 137       6.876  45.233  11.347  1.00  4.27
ATOM   1236  CB  LEU A 137       5.326  45.273  11.443  1.00  1.39
ATOM   1237  C   LEU A 137       7.252  43.824  10.986  1.00  3.49
ATOM   1238  O   LEU A 137       7.223  42.929  11.877  1.00  2.38
ATOM   1239  CG  LEU A 137       4.732  46.492  11.959  1.00  2.71
ATOM   1240  CD1 LEU A 137       3.232  46.377  11.972  1.00  3.89
ATOM   1241  CD2 LEU A 137       5.249  46.798  13.275  1.00  2.20
ATOM   1242  H   ARG A 138       7.519  44.241   9.050  1.00  2.05
ATOM   1243  N   ARG A 138       7.507  43.537   9.693  1.00  3.96
ATOM   1244  CA  ARG A 138       7.789  42.159   9.264  1.00  0.41
ATOM   1245  CB  ARG A 138       6.701  41.654   8.305  1.00  0.04
ATOM   1246  C   ARG A 138       9.094  42.047   8.514  1.00  4.13
ATOM   1247  O   ARG A 138       9.268  41.079   7.762  1.00  1.78
ATOM   1248  CG  ARG A 138       5.504  40.950   8.974  1.00  2.87
ATOM   1249  CD  ARG A 138       4.508  41.960   9.579  1.00  2.26
ATOM   1250  NE  ARG A 138       3.350  41.288  10.184  1.00  4.26
ATOM   1251  HE  ARG A 138       3.399  40.344  10.271  1.00  1.18
ATOM   1252  CZ  ARG A 138       2.160  41.914  10.637  1.00  4.04
ATOM   1253  NH1 ARG A 138       1.926  43.186  10.527  1.00  1.60
ATOM   1254  NH2 ARG A 138       1.192  41.198  11.140  1.00  3.84
ATOM   1255  H   THR A 139       9.989  43.633   9.359  1.00  3.91
ATOM   1256  N   THR A 139      10.079  42.948   8.726  1.00  3.18
ATOM   1257  CA  THR A 139      11.268  42.842   7.908  1.00  1.49
ATOM   1258  CB  THR A 139      11.483  44.026   6.942  1.00  3.30
ATOM   1259  C   THR A 139      12.485  42.560   8.701  1.00  1.46
ATOM   1260  O   THR A 139      12.459  42.524   9.966  1.00  4.88
ATOM   1261  CG2 THR A 139      12.146  45.210   7.629  1.00  0.56
ATOM   1262  OG1 THR A 139      12.308  43.585   5.853  1.00  3.19
ATOM   1263  H   ASN A 140      13.502  42.459   7.073  1.00  0.33
ATOM   1264  N   ASN A 140      13.532  42.337   8.008  1.00  2.92
ATOM   1265  CA  ASN A 140      14.733  41.921   8.597  1.00  1.53
ATOM   1266  CB  ASN A 140      15.501  41.127   7.612  1.00  2.79
ATOM   1267  C   ASN A 140      15.556  43.023   9.046  1.00  4.74
ATOM   1268  O   ASN A 140      16.797  42.959   8.949  1.00  1.38
ATOM   1269  CG  ASN A 140      15.727  41.911   6.323  1.00  0.19
ATOM   1270  ND2 ASN A 140      16.498  41.368   5.457  1.00  3.62
ATOM   1271 HD21 ASN A 140      16.863  40.523   5.645  1.00  2.22
ATOM   1272 HD22 ASN A 140      16.709  41.839   4.660  1.00  2.93
ATOM   1273  OD1 ASN A 140      15.221  43.058   6.154  1.00  3.55
ATOM   1274  H   ALA A 141      14.008  44.110   9.498  1.00  4.45
ATOM   1275  N   ALA A 141      14.938  44.073   9.517  1.00  2.10
ATOM   1276  CA  ALA A 141      15.662  45.157  10.011  1.00  2.47
ATOM   1277  CB  ALA A 141      14.687  46.254  10.354  1.00  2.16
ATOM   1278  C   ALA A 141      16.400  44.721  11.230  1.00  3.15
ATOM   1279  O   ALA A 141      15.843  44.003  12.050  1.00  4.16
ATOM   1280  H   THR A 142      17.979  45.832  10.810  1.00  1.03
ATOM   1281  N   THR A 142      17.627  45.202  11.408  1.00  4.05
ATOM   1282  CA  THR A 142      18.437  44.734  12.505  1.00  3.64
ATOM   1283  CB  THR A 142      19.841  45.262  12.474  1.00  4.78
ATOM   1284  C   THR A 142      17.837  45.059  13.791  1.00  3.18
ATOM   1285  O   THR A 142      17.688  44.187  14.643  1.00  1.13
ATOM   1286  CG2 THR A 142      20.607  44.764  13.700  1.00  3.57
ATOM   1287  OG1 THR A 142      20.488  44.799  11.285  1.00  1.37
ATOM   1288  H   ASP A 143      17.383  46.885  13.252  1.00  1.16
ATOM   1289  N   ASP A 143      17.378  46.261  13.961  1.00  1.86
ATOM   1290  CA  ASP A 143      16.894  46.637  15.235  1.00  2.94
ATOM   1291  CB  ASP A 143      16.387  48.082  15.152  1.00  4.83
ATOM   1292  C   ASP A 143      15.776  45.782  15.593  1.00  4.93
ATOM   1293  O   ASP A 143      15.742  45.246  16.695  1.00  2.13
ATOM   1294  CG  ASP A 143      17.499  49.107  14.985  1.00  2.88
ATOM   1295  OD1 ASP A 143      18.668  48.782  15.306  1.00  2.93
ATOM   1296  OD2 ASP A 143      17.230  50.225  14.507  1.00  0.66
ATOM   1297  H   TYR A 144      15.074  45.864  13.784  1.00  3.79
ATOM   1298  N   TYR A 144      14.899  45.553  14.641  1.00  3.72
ATOM   1299  CA  TYR A 144      13.724  44.817  14.857  1.00  1.65
ATOM   1300  CB  TYR A 144      12.769  44.900  13.671  1.00  1.69
ATOM   1301  C   TYR A 144      14.050  43.431  15.242  1.00  4.54
ATOM   1302  O   TYR A 144      13.489  42.884  16.216  1.00  0.61
ATOM   1303  CG  TYR A 144      11.512  44.169  13.908  1.00  0.05
ATOM   1304  CD1 TYR A 144      10.616  44.638  14.912  1.00  3.60
ATOM   1305  CE1 TYR A 144       9.420  44.009  15.147  1.00  1.64
ATOM   1306  CZ  TYR A 144       9.099  42.883  14.435  1.00  4.35
ATOM   1307  CD2 TYR A 144      11.138  43.094  13.157  1.00  4.37
ATOM   1308  CE2 TYR A 144       9.921  42.454  13.381  1.00  0.73
ATOM   1309  OH  TYR A 144       7.876  42.304  14.609  1.00  0.93
ATOM   1310  H   LEU A 145      15.494  43.301  13.914  1.00  3.88
ATOM   1311  N   LEU A 145      15.030  42.831  14.542  1.00  4.02
ATOM   1312  CA  LEU A 145      15.397  41.471  14.815  1.00  4.67
ATOM   1313  CB  LEU A 145      16.405  40.971  13.873  1.00  3.97
ATOM   1314  C   LEU A 145      15.931  41.362  16.157  1.00  0.57
ATOM   1315  O   LEU A 145      15.576  40.472  16.856  1.00  1.61
ATOM   1316  CG  LEU A 145      15.973  40.834  12.496  1.00  4.31
ATOM   1317  CD1 LEU A 145      17.134  40.402  11.656  1.00  1.03
ATOM   1318  CD2 LEU A 145      14.831  39.865  12.398  1.00  2.41
ATOM   1319  H   GLU A 146      16.885  43.052  16.108  1.00  2.34
ATOM   1320  N   GLU A 146      16.710  42.300  16.605  1.00  3.16
ATOM   1321  CA  GLU A 146      17.233  42.164  17.901  1.00  0.30
ATOM   1322  CB  GLU A 146      18.272  43.262  18.210  1.00  4.94
ATOM   1323  C   GLU A 146      16.116  42.156  18.905  1.00  2.05
ATOM   1324  O   GLU A 146      16.067  41.256  19.805  1.00  1.60
ATOM   1325  CG  GLU A 146      19.550  43.110  17.401  1.00  4.95
ATOM   1326  CD  GLU A 146      20.637  44.120  17.764  1.00  3.69
ATOM   1327  OE1 GLU A 146      20.377  45.021  18.601  1.00  3.42
ATOM   1328  OE2 GLU A 146      21.722  44.038  17.183  1.00  3.64
ATOM   1329  H   ALA A 147      15.136  43.591  18.018  1.00  4.83
ATOM   1330  N   ALA A 147      15.137  43.027  18.736  1.00  2.00
ATOM   1331  CA  ALA A 147      14.025  43.059  19.686  1.00  2.80
ATOM   1332  CB  ALA A 147      13.068  44.188  19.303  1.00  3.08
ATOM   1333  C   ALA A 147      13.276  41.713  19.680  1.00  0.61
ATOM   1334  O   ALA A 147      12.907  41.124  20.794  1.00  3.00
ATOM   1335  H   THR A 148      13.472  41.472  17.728  1.00  0.37
ATOM   1336  N   THR A 148      13.092  41.127  18.480  1.00  4.95
ATOM   1337  CA  THR A 148      12.332  39.959  18.395  1.00  0.66
ATOM   1338  CB  THR A 148      12.038  39.482  16.901  1.00  4.95
ATOM   1339  C   THR A 148      13.065  38.875  18.997  1.00  0.82
ATOM   1340  O   THR A 148      12.477  38.007  19.585  1.00  2.86
ATOM   1341  CG2 THR A 148      11.324  40.551  16.106  1.00  3.21
ATOM   1342  OG1 THR A 148      13.276  39.113  16.225  1.00  3.37
ATOM   1343  H   ASP A 149      14.782  39.592  18.570  1.00  3.50
ATOM   1344  N   ASP A 149      14.387  38.929  18.948  1.00  1.90
ATOM   1345  CA  ASP A 149      15.159  37.863  19.414  1.00  3.56
ATOM   1346  CB  ASP A 149      16.659  38.125  19.151  1.00  2.24
ATOM   1347  C   ASP A 149      14.923  37.678  20.794  1.00  2.81
ATOM   1348  O   ASP A 149      14.632  36.540  21.234  1.00  2.73
ATOM   1349  CG  ASP A 149      17.502  36.872  19.239  1.00  4.69
ATOM   1350  OD1 ASP A 149      17.062  35.831  18.749  1.00  2.16
ATOM   1351  OD2 ASP A 149      18.593  36.923  19.849  1.00  2.31
ATOM   1352  H   ASN A 150      15.006  39.638  21.214  1.00  4.04
ATOM   1353  N   ASN A 150      14.909  38.774  21.577  1.00  2.33
ATOM   1354  CA  ASN A 150      14.785  38.572  22.980  1.00  4.39
ATOM   1355  CB  ASN A 150      14.849  39.938  23.733  1.00  3.70
ATOM   1356  C   ASN A 150      13.469  37.863  23.274  1.00  0.07
ATOM   1357  O   ASN A 150      13.453  36.819  23.991  1.00  2.86
ATOM   1358  CG  ASN A 150      16.279  40.525  23.785  1.00  3.93
ATOM   1359  ND2 ASN A 150      16.381  41.848  23.893  1.00  3.52
ATOM   1360 HD21 ASN A 150      15.591  42.361  23.931  1.00  4.18
ATOM   1361 HD22 ASN A 150      17.236  42.248  23.921  1.00  0.17
ATOM   1362  OD1 ASN A 150      17.281  39.779  23.788  1.00  1.84
ATOM   1363  H   TYR A 151      12.473  39.070  22.066  1.00  0.73
ATOM   1364  N   TYR A 151      12.385  38.332  22.640  1.00  0.65
ATOM   1365  CA  TYR A 151      11.056  37.774  22.859  1.00  4.09
ATOM   1366  CB  TYR A 151      10.038  38.481  21.979  1.00  3.91
ATOM   1367  C   TYR A 151      10.985  36.394  22.572  1.00  4.75
ATOM   1368  O   TYR A 151      10.528  35.601  23.418  1.00  4.52
ATOM   1369  CG  TYR A 151       8.712  37.736  21.862  1.00  3.23
ATOM   1370  CD1 TYR A 151       7.858  37.634  22.932  1.00  4.27
ATOM   1371  CE1 TYR A 151       6.634  37.010  22.809  1.00  1.51
ATOM   1372  CZ  TYR A 151       6.288  36.422  21.609  1.00  0.83
ATOM   1373  CD2 TYR A 151       8.310  37.180  20.635  1.00  4.41
ATOM   1374  CE2 TYR A 151       7.101  36.548  20.508  1.00  2.11
ATOM   1375  OH  TYR A 151       5.137  35.784  21.502  1.00  0.24
ATOM   1376  H   VAL A 152      11.977  36.604  20.906  1.00  1.93
ATOM   1377  N   VAL A 152      11.494  36.007  21.434  1.00  4.15
ATOM   1378  CA  VAL A 152      11.350  34.659  21.023  1.00  0.12
ATOM   1379  CB  VAL A 152      11.855  34.405  19.569  1.00  2.37
ATOM   1380  C   VAL A 152      12.033  33.823  21.916  1.00  2.96
ATOM   1381  O   VAL A 152      11.488  32.898  22.370  1.00  1.90
ATOM   1382  CG1 VAL A 152      11.816  32.878  19.185  1.00  0.29
ATOM   1383  CG2 VAL A 152      11.072  35.218  18.590  1.00  5.00
ATOM   1384  H   ALA A 153      13.545  34.985  22.055  1.00  4.40
ATOM   1385  N   ALA A 153      13.208  34.163  22.275  1.00  4.20
ATOM   1386  CA  ALA A 153      13.959  33.293  23.053  1.00  2.68
ATOM   1387  CB  ALA A 153      15.327  33.934  23.339  1.00  1.90
ATOM   1388  C   ALA A 153      13.317  33.031  24.306  1.00  1.59
ATOM   1389  O   ALA A 153      13.172  31.907  24.680  1.00  3.55
ATOM   1390  H   HIS A 154      12.803  34.928  24.606  1.00  2.97
ATOM   1391  N   HIS A 154      12.812  34.072  24.981  1.00  2.19
ATOM   1392  CA  HIS A 154      12.254  33.841  26.250  1.00  4.61
ATOM   1393  CB  HIS A 154      11.872  35.159  26.943  1.00  3.15
ATOM   1394  C   HIS A 154      11.085  33.013  26.118  1.00  4.92
ATOM   1395  O   HIS A 154      10.977  31.963  26.762  1.00  3.74
ATOM   1396  CG  HIS A 154      13.040  35.916  27.536  1.00  2.49
ATOM   1397  ND1 HIS A 154      13.768  36.847  26.837  1.00  1.49
ATOM   1398  HD1 HIS A 154      13.608  37.124  25.943  1.00  3.39
ATOM   1399  CE1 HIS A 154      14.706  37.357  27.633  1.00  4.74
ATOM   1400  NE2 HIS A 154      14.575  36.821  28.825  1.00  2.45
ATOM   1401  HE2 HIS A 154      15.084  37.070  29.592  1.00  1.13
ATOM   1402  CD2 HIS A 154      13.515  35.937  28.806  1.00  0.99
ATOM   1403  H   VAL A 155      10.408  34.067  24.631  1.00  2.70
ATOM   1404  N   VAL A 155      10.215  33.367  25.212  1.00  0.99
ATOM   1405  CA  VAL A 155       8.965  32.652  25.080  1.00  3.25
ATOM   1406  CB  VAL A 155       8.029  33.331  24.202  1.00  2.23
ATOM   1407  C   VAL A 155       9.192  31.286  24.642  1.00  2.39
ATOM   1408  O   VAL A 155       8.602  30.307  25.206  1.00  2.58
ATOM   1409  CG1 VAL A 155       6.804  32.458  23.957  1.00  1.12
ATOM   1410  CG2 VAL A 155       7.627  34.592  24.837  1.00  0.72
ATOM   1411  H   ALA A 156      10.462  31.900  23.350  1.00  4.31
ATOM   1412  N   ALA A 156      10.037  31.147  23.704  1.00  0.47
ATOM   1413  CA  ALA A 156      10.324  29.898  23.184  1.00  1.26
ATOM   1414  CB  ALA A 156      11.151  29.966  21.962  1.00  4.30
ATOM   1415  C   ALA A 156      10.908  28.996  24.219  1.00  3.25
ATOM   1416  O   ALA A 156      10.533  27.909  24.277  1.00  4.12
ATOM   1417  H   LYS A 157      11.991  30.389  25.090  1.00  0.03
ATOM   1418  N   LYS A 157      11.759  29.499  25.121  1.00  2.05
ATOM   1419  CA  LYS A 157      12.292  28.667  26.183  1.00  4.34
ATOM   1420  CB  LYS A 157      13.385  29.415  26.992  1.00  1.95
ATOM   1421  C   LYS A 157      11.173  28.148  27.083  1.00  0.57
ATOM   1422  O   LYS A 157      11.158  26.976  27.428  1.00  3.20
ATOM   1423  CG  LYS A 157      14.677  29.611  26.190  1.00  0.45
ATOM   1424  CD  LYS A 157      15.776  30.341  26.985  1.00  4.44
ATOM   1425  CE  LYS A 157      17.062  30.482  26.130  1.00  4.62
ATOM   1426  NZ  LYS A 157      18.150  31.204  26.863  1.00  2.65
ATOM   1427  H   ILE A 158      10.190  29.887  27.084  1.00  2.40
ATOM   1428  N   ILE A 158      10.165  28.988  27.379  1.00  0.09
ATOM   1429  CA  ILE A 158       9.005  28.511  28.213  1.00  3.73
ATOM   1430  CB  ILE A 158       7.958  29.630  28.354  1.00  4.34
ATOM   1431  C   ILE A 158       8.328  27.388  27.470  1.00  4.07
ATOM   1432  O   ILE A 158       8.082  26.297  28.013  1.00  0.03
ATOM   1433  CG1 ILE A 158       8.531  30.811  29.143  1.00  2.05
ATOM   1434  CD1 ILE A 158       7.658  32.098  29.081  1.00  3.31
ATOM   1435  CG2 ILE A 158       6.629  29.073  29.002  1.00  1.79
ATOM   1436  H   ILE A 159       8.416  28.354  25.850  1.00  1.55
ATOM   1437  N   ILE A 159       8.096  27.609  26.234  1.00  4.08
ATOM   1438  CA  ILE A 159       7.384  26.669  25.422  1.00  3.88
ATOM   1439  CB  ILE A 159       7.046  27.220  24.122  1.00  1.50
ATOM   1440  C   ILE A 159       8.159  25.414  25.303  1.00  2.83
ATOM   1441  O   ILE A 159       7.613  24.351  25.407  1.00  2.20
ATOM   1442  CG1 ILE A 159       6.016  28.352  24.310  1.00  4.83
ATOM   1443  CD1 ILE A 159       5.745  29.145  23.079  1.00  1.76
ATOM   1444  CG2 ILE A 159       6.500  26.135  23.216  1.00  1.36
ATOM   1445  H   ALA A 160       9.809  26.375  25.125  1.00  3.15
ATOM   1446  N   ALA A 160       9.426  25.523  25.139  1.00  4.87
ATOM   1447  CA  ALA A 160      10.284  24.369  25.004  1.00  0.71
ATOM   1448  CB  ALA A 160      11.745  24.792  24.726  1.00  1.67
ATOM   1449  C   ALA A 160      10.210  23.503  26.248  1.00  1.30
ATOM   1450  O   ALA A 160      10.193  22.276  26.158  1.00  4.20
ATOM   1451  H   LYS A 161      10.199  25.057  27.426  1.00  3.22
ATOM   1452  N   LYS A 161      10.121  24.121  27.399  1.00  3.57
ATOM   1453  CA  LYS A 161       9.972  23.385  28.675  1.00  4.14
ATOM   1454  CB  LYS A 161      10.095  24.374  29.854  1.00  1.41
ATOM   1455  C   LYS A 161       8.611  22.604  28.711  1.00  0.30
ATOM   1456  O   LYS A 161       8.506  21.516  29.300  1.00  4.06
ATOM   1457  CG  LYS A 161      11.517  24.953  30.005  1.00  3.09
ATOM   1458  CD  LYS A 161      11.627  25.916  31.201  1.00  3.05
ATOM   1459  CE  LYS A 161      13.048  26.506  31.349  1.00  4.28
ATOM   1460  NZ  LYS A 161      13.149  27.433  32.526  1.00  2.92
ATOM   1461  H   ALA A 162       7.724  24.072  27.857  1.00  1.74
ATOM   1462  N   ALA A 162       7.609  23.201  28.148  1.00  3.45
ATOM   1463  CA  ALA A 162       6.255  22.573  27.980  1.00  3.00
ATOM   1464  CB  ALA A 162       5.277  23.607  27.530  1.00  0.39
ATOM   1465  C   ALA A 162       6.264  21.377  26.985  1.00  4.97
ATOM   1466  O   ALA A 162       5.363  20.541  26.991  1.00  3.03
ATOM   1467  H   GLN A 163       7.937  21.921  26.158  1.00  3.44
ATOM   1468  N   GLN A 163       7.225  21.332  26.093  1.00  4.94
ATOM   1469  CA  GLN A 163       7.215  20.287  24.990  1.00  4.26
ATOM   1470  CB  GLN A 163       8.486  20.329  24.203  1.00  2.16
ATOM   1471  C   GLN A 163       6.953  18.807  25.447  1.00  0.54
ATOM   1472  O   GLN A 163       7.441  18.355  26.494  1.00  3.20
ATOM   1473  CG  GLN A 163       8.600  21.484  23.301  1.00  2.56
ATOM   1474  CD  GLN A 163       9.919  21.493  22.560  1.00  2.76
ATOM   1475  NE2 GLN A 163      11.055  21.434  23.322  1.00  0.31
ATOM   1476 HE21 GLN A 163      10.965  21.408  24.261  1.00  2.58
ATOM   1477 HE22 GLN A 163      11.898  21.430  22.902  1.00  1.09
ATOM   1478  OE1 GLN A 163       9.941  21.502  21.370  1.00  0.23
ATOM   1479  H   ILE A 164       5.859  18.404  23.771  1.00  1.93
ATOM   1480  N   ILE A 164       6.194  18.016  24.556  1.00  1.72
ATOM   1481  CA  ILE A 164       5.913  16.570  24.835  1.00  1.17
ATOM   1482  CB  ILE A 164       5.003  15.968  23.866  1.00  0.51
ATOM   1483  C   ILE A 164       7.216  15.778  24.889  1.00  1.66
ATOM   1484  O   ILE A 164       7.319  14.764  25.603  1.00  3.75
ATOM   1485  CG1 ILE A 164       4.512  14.596  24.392  1.00  3.29
ATOM   1486  CD1 ILE A 164       3.357  13.989  23.600  1.00  1.95
ATOM   1487  CG2 ILE A 164       5.683  15.824  22.524  1.00  0.09
ATOM   1488  H   THR A 165       8.044  16.939  23.564  1.00  2.32
ATOM   1489  N   THR A 165       8.187  16.210  24.131  1.00  2.78
ATOM   1490  CA  THR A 165       9.503  15.600  24.158  1.00  4.88
ATOM   1491  CB  THR A 165      10.496  16.408  23.225  1.00  4.10
ATOM   1492  C   THR A 165      10.007  15.544  25.615  1.00  4.90
ATOM   1493  O   THR A 165      10.585  14.563  26.025  1.00  1.56
ATOM   1494  CG2 THR A 165      11.474  17.306  23.975  1.00  4.72
ATOM   1495  OG1 THR A 165      11.178  15.536  22.342  1.00  2.30
ATOM   1496  H   ASN A 166       9.201  17.285  26.027  1.00  3.68
ATOM   1497  N   ASN A 166       9.713  16.587  26.386  1.00  1.46
ATOM   1498  CA  ASN A 166      10.147  16.687  27.813  1.00  2.48
ATOM   1499  CB  ASN A 166      10.583  18.078  28.086  1.00  4.35
ATOM   1500  C   ASN A 166       8.982  16.288  28.777  1.00  2.46
ATOM   1501  O   ASN A 166       9.022  16.567  29.976  1.00  4.23
ATOM   1502  CG  ASN A 166      11.838  18.451  27.297  1.00  2.27
ATOM   1503  ND2 ASN A 166      11.850  19.680  26.730  1.00  4.76
ATOM   1504 HD21 ASN A 166      11.109  20.243  26.861  1.00  1.19
ATOM   1505 HD22 ASN A 166      12.588  19.940  26.200  1.00  3.97
ATOM   1506  OD1 ASN A 166      12.768  17.629  27.147  1.00  2.96
ATOM   1507  H   GLY A 167       7.913  15.592  27.274  1.00  3.19
ATOM   1508  N   GLY A 167       7.926  15.685  28.193  1.00  0.09
ATOM   1509  CA  GLY A 167       6.754  15.173  28.985  1.00  3.64
ATOM   1510  C   GLY A 167       5.594  16.195  29.203  1.00  4.41
ATOM   1511  O   GLY A 167       4.567  15.857  29.825  1.00  3.35
ATOM   1512  H   GLY A 168       6.506  17.653  28.228  1.00  3.57
ATOM   1513  N   GLY A 168       5.726  17.416  28.679  1.00  0.98
ATOM   1514  CA  GLY A 168       4.635  18.354  28.788  1.00  1.36
ATOM   1515  C   GLY A 168       3.607  18.295  27.600  1.00  0.01
ATOM   1516  O   GLY A 168       3.709  17.493  26.726  1.00  1.43
ATOM   1517  N   PRO A 169       2.645  19.146  27.640  1.00  1.87
ATOM   1518  CA  PRO A 169       1.579  19.252  26.618  1.00  4.46
ATOM   1519  CB  PRO A 169       0.515  20.097  27.286  1.00  3.92
ATOM   1520  C   PRO A 169       1.973  19.836  25.178  1.00  0.52
ATOM   1521  O   PRO A 169       1.166  19.686  24.262  1.00  2.11
ATOM   1522  CG  PRO A 169       1.314  20.988  28.240  1.00  1.49
ATOM   1523  CD  PRO A 169       2.425  20.092  28.751  1.00  2.01
ATOM   1524  H   VAL A 170       3.820  20.387  25.569  1.00  4.92
ATOM   1525  N   VAL A 170       3.119  20.405  24.940  1.00  1.38
ATOM   1526  CA  VAL A 170       3.278  21.038  23.613  1.00  2.93
ATOM   1527  CB  VAL A 170       4.232  22.272  23.682  1.00  4.33
ATOM   1528  C   VAL A 170       3.679  20.046  22.500  1.00  4.36
ATOM   1529  O   VAL A 170       4.775  19.444  22.508  1.00  0.61
ATOM   1530  CG1 VAL A 170       4.540  22.796  22.333  1.00  1.78
ATOM   1531  CG2 VAL A 170       3.588  23.390  24.516  1.00  4.28
ATOM   1532  H   ILE A 171       1.984  20.202  21.671  1.00  3.90
ATOM   1533  N   ILE A 171       2.705  19.835  21.562  1.00  2.59
ATOM   1534  CA  ILE A 171       2.886  19.047  20.372  1.00  0.28
ATOM   1535  CB  ILE A 171       1.530  18.428  19.865  1.00  2.79
ATOM   1536  C   ILE A 171       3.429  19.930  19.262  1.00  4.48
ATOM   1537  O   ILE A 171       4.348  19.540  18.555  1.00  0.67
ATOM   1538  CG1 ILE A 171       0.919  17.543  20.935  1.00  1.67
ATOM   1539  CD1 ILE A 171       1.798  16.379  21.342  1.00  0.75
ATOM   1540  CG2 ILE A 171       1.754  17.643  18.583  1.00  2.53
ATOM   1541  H   LEU A 172       2.070  21.361  19.590  1.00  4.69
ATOM   1542  N   LEU A 172       2.752  21.150  19.055  1.00  1.61
ATOM   1543  CA  LEU A 172       3.122  22.116  17.907  1.00  2.62
ATOM   1544  CB  LEU A 172       2.063  22.184  16.888  1.00  2.84
ATOM   1545  C   LEU A 172       3.507  23.501  18.332  1.00  1.66
ATOM   1546  O   LEU A 172       3.014  24.056  19.377  1.00  1.95
ATOM   1547  CG  LEU A 172       1.872  20.928  16.126  1.00  4.65
ATOM   1548  CD1 LEU A 172       0.704  21.041  15.182  1.00  0.16
ATOM   1549  CD2 LEU A 172       3.138  20.654  15.364  1.00  0.92
ATOM   1550  H   TYR A 173       4.670  23.647  16.766  1.00  3.32
ATOM   1551  N   TYR A 173       4.328  24.111  17.514  1.00  2.55
ATOM   1552  CA  TYR A 173       4.730  25.439  17.741  1.00  0.33
ATOM   1553  CB  TYR A 173       6.223  25.414  17.956  1.00  0.01
ATOM   1554  C   TYR A 173       4.449  26.253  16.450  1.00  1.81
ATOM   1555  O   TYR A 173       4.897  25.892  15.391  1.00  2.45
ATOM   1556  CG  TYR A 173       6.827  26.693  18.473  1.00  4.26
ATOM   1557  CD1 TYR A 173       6.915  26.924  19.831  1.00  3.01
ATOM   1558  CE1 TYR A 173       7.553  28.058  20.324  1.00  4.68
ATOM   1559  CZ  TYR A 173       8.061  28.988  19.439  1.00  3.79
ATOM   1560  CD2 TYR A 173       7.244  27.697  17.612  1.00  2.96
ATOM   1561  CE2 TYR A 173       7.828  28.866  18.102  1.00  4.93
ATOM   1562  OH  TYR A 173       8.659  30.108  19.912  1.00  3.99
ATOM   1563  H   GLN A 174       3.323  27.536  17.379  1.00  0.71
ATOM   1564  N   GLN A 174       3.698  27.312  16.553  1.00  4.43
ATOM   1565  CA  GLN A 174       3.464  28.176  15.369  1.00  3.85
ATOM   1566  CB  GLN A 174       1.975  28.288  15.031  1.00  2.05
ATOM   1567  C   GLN A 174       4.181  29.625  15.504  1.00  0.43
ATOM   1568  O   GLN A 174       3.568  30.541  15.879  1.00  4.19
ATOM   1569  CG  GLN A 174       1.681  29.472  14.170  1.00  4.37
ATOM   1570  CD  GLN A 174       0.253  29.558  13.685  1.00  1.02
ATOM   1571  NE2 GLN A 174      -0.245  30.764  13.548  1.00  1.81
ATOM   1572 HE21 GLN A 174       0.296  31.502  13.781  1.00  2.91
ATOM   1573 HE22 GLN A 174      -1.107  30.872  13.193  1.00  4.41
ATOM   1574  OE1 GLN A 174      -0.386  28.550  13.384  1.00  4.47
ATOM   1575  N   PRO A 175       5.537  29.749  15.061  1.00  3.86
ATOM   1576  CA  PRO A 175       6.367  31.074  15.146  1.00  4.05
ATOM   1577  CB  PRO A 175       7.649  30.749  14.357  1.00  2.28
ATOM   1578  C   PRO A 175       5.698  32.390  14.645  1.00  2.29
ATOM   1579  O   PRO A 175       6.171  33.529  15.013  1.00  1.70
ATOM   1580  CG  PRO A 175       7.800  29.259  14.497  1.00  4.65
ATOM   1581  CD  PRO A 175       6.356  28.686  14.422  1.00  4.85
ATOM   1582  H   GLU A 176       4.431  31.459  13.514  1.00  1.64
ATOM   1583  N   GLU A 176       4.723  32.307  13.807  1.00  3.32
ATOM   1584  CA  GLU A 176       4.083  33.530  13.285  1.00  3.22
ATOM   1585  CB  GLU A 176       4.863  34.216  12.157  1.00  2.73
ATOM   1586  C   GLU A 176       2.731  33.283  12.877  1.00  1.15
ATOM   1587  O   GLU A 176       2.296  32.205  12.925  1.00  1.07
ATOM   1588  CG  GLU A 176       5.103  33.378  10.938  1.00  3.13
ATOM   1589  CD  GLU A 176       6.440  32.651  10.972  1.00  0.46
ATOM   1590  OE1 GLU A 176       7.356  33.133  11.656  1.00  4.40
ATOM   1591  OE2 GLU A 176       6.552  31.561  10.353  1.00  0.55
ATOM   1592  H   ASN A 177       2.433  35.151  12.482  1.00  4.99
ATOM   1593  N   ASN A 177       2.031  34.300  12.518  1.00  4.82
ATOM   1594  CA  ASN A 177       0.649  34.165  12.206  1.00  0.50
ATOM   1595  CB  ASN A 177      -0.170  34.290  13.390  1.00  4.75
ATOM   1596  C   ASN A 177       0.145  35.107  11.123  1.00  1.38
ATOM   1597  O   ASN A 177       0.190  36.347  11.305  1.00  1.19
ATOM   1598  CG  ASN A 177      -1.548  33.976  13.062  1.00  2.78
ATOM   1599  ND2 ASN A 177      -2.509  34.774  13.559  1.00  4.79
ATOM   1600 HD21 ASN A 177      -2.257  35.490  14.110  1.00  0.99
ATOM   1601 HD22 ASN A 177      -3.413  34.590  13.362  1.00  0.91
ATOM   1602  OD1 ASN A 177      -1.782  33.039  12.293  1.00  3.00
ATOM   1603  H   GLU A 178      -0.357  33.554   9.914  1.00  4.23
ATOM   1604  N   GLU A 178      -0.322  34.498   9.943  1.00  0.71
ATOM   1605  CA  GLU A 178      -0.798  35.280   8.701  1.00  3.33
ATOM   1606  CB  GLU A 178      -2.184  36.015   8.935  1.00  3.53
ATOM   1607  C   GLU A 178       0.263  36.288   8.202  1.00  1.27
ATOM   1608  O   GLU A 178      -0.050  37.461   7.822  1.00  1.38
ATOM   1609  CG  GLU A 178      -3.158  35.349   9.961  1.00  3.55
ATOM   1610  CD  GLU A 178      -4.456  36.191  10.177  1.00  3.77
ATOM   1611  OE1 GLU A 178      -4.645  37.193   9.439  1.00  3.18
ATOM   1612  OE2 GLU A 178      -5.257  35.925  11.128  1.00  3.37
ATOM   1613  H   TYR A 179       1.633  34.967   8.445  1.00  3.97
ATOM   1614  N   TYR A 179       1.457  35.838   8.129  1.00  2.04
ATOM   1615  CA  TYR A 179       2.535  36.616   7.613  1.00  1.49
ATOM   1616  CB  TYR A 179       3.838  35.803   7.662  1.00  3.66
ATOM   1617  C   TYR A 179       2.246  36.994   6.144  1.00  3.57
ATOM   1618  O   TYR A 179       2.593  38.054   5.711  1.00  4.12
ATOM   1619  CG  TYR A 179       5.085  36.549   7.237  1.00  2.14
ATOM   1620  CD1 TYR A 179       5.700  37.426   8.108  1.00  4.03
ATOM   1621  CE1 TYR A 179       6.915  38.049   7.775  1.00  2.81
ATOM   1622  CZ  TYR A 179       7.465  37.809   6.607  1.00  2.96
ATOM   1623  CD2 TYR A 179       5.608  36.406   6.013  1.00  2.17
ATOM   1624  CE2 TYR A 179       6.807  37.032   5.669  1.00  4.31
ATOM   1625  OH  TYR A 179       8.657  38.421   6.274  1.00  4.06
ATOM   1626  H   SER A 180       1.419  35.255   5.799  1.00  4.34
ATOM   1627  N   SER A 180       1.683  36.054   5.397  1.00  0.65
ATOM   1628  CA  SER A 180       1.454  36.206   3.940  1.00  3.44
ATOM   1629  CB  SER A 180       1.005  34.873   3.418  1.00  1.92
ATOM   1630  C   SER A 180       0.408  37.261   3.464  1.00  4.70
ATOM   1631  O   SER A 180       0.499  37.691   2.314  1.00  1.12
ATOM   1632  OG  SER A 180      -0.238  34.522   3.990  1.00  1.20
ATOM   1633  H   ALA A 181      -0.578  37.348   5.191  1.00  1.14
ATOM   1634  N   ALA A 181      -0.570  37.670   4.314  1.00  2.01
ATOM   1635  CA  ALA A 181      -1.669  38.715   3.869  1.00  2.42
ATOM   1636  CB  ALA A 181      -2.789  38.695   4.883  1.00  2.03
ATOM   1637  C   ALA A 181      -1.077  40.155   3.786  1.00  2.33
ATOM   1638  O   ALA A 181      -1.649  41.110   4.361  1.00  0.49
ATOM   1639  H   ALA A 182       0.390  39.521   2.651  1.00  3.59
ATOM   1640  N   ALA A 182       0.082  40.266   3.130  1.00  0.31
ATOM   1641  CA  ALA A 182       0.885  41.491   3.068  1.00  3.46
ATOM   1642  CB  ALA A 182       2.235  41.098   2.558  1.00  4.71
ATOM   1643  C   ALA A 182       0.392  42.729   2.179  1.00  3.11
ATOM   1644  O   ALA A 182       0.374  43.858   2.711  1.00  4.92
ATOM   1645  H   GLN A 183      -0.298  41.740   0.587  1.00  0.96
ATOM   1646  N   GLN A 183      -0.089  42.579   0.940  1.00  1.87
ATOM   1647  CA  GLN A 183      -0.308  43.828   0.184  1.00  0.73
ATOM   1648  CB  GLN A 183      -1.626  44.538   0.516  1.00  3.89
ATOM   1649  C   GLN A 183       0.871  44.756   0.611  1.00  2.88
ATOM   1650  O   GLN A 183       1.980  44.238   0.962  1.00  2.29
ATOM   1651  CG  GLN A 183      -2.740  43.672   1.002  1.00  4.18
ATOM   1652  CD  GLN A 183      -3.981  44.503   1.320  1.00  4.31
ATOM   1653  NE2 GLN A 183      -5.122  44.101   0.805  1.00  4.21
ATOM   1654 HE21 GLN A 183      -5.127  43.322   0.279  1.00  1.18
ATOM   1655 HE22 GLN A 183      -5.904  44.613   0.948  1.00  3.49
ATOM   1656  OE1 GLN A 183      -3.895  45.521   2.019  1.00  3.59
ATOM   1657  H   GLY A 184       0.005  46.409   0.113  1.00  3.84
ATOM   1658  N   GLY A 184       0.751  46.025   0.520  1.00  3.74
ATOM   1659  CA  GLY A 184       1.820  46.870   1.085  1.00  1.65
ATOM   1660  C   GLY A 184       3.244  46.554   0.561  1.00  4.64
ATOM   1661  O   GLY A 184       3.482  46.444  -0.639  1.00  2.98
ATOM   1662  H   THR A 185       3.947  46.550   2.404  1.00  0.46
ATOM   1663  N   THR A 185       4.183  46.444   1.506  1.00  4.90
ATOM   1664  CA  THR A 185       5.586  46.169   1.190  1.00  0.72
ATOM   1665  CB  THR A 185       6.413  46.263   2.424  1.00  3.35
ATOM   1666  C   THR A 185       5.697  44.814   0.691  1.00  3.27
ATOM   1667  O   THR A 185       5.073  43.875   1.256  1.00  4.06
ATOM   1668  CG2 THR A 185       7.883  46.048   2.118  1.00  0.26
ATOM   1669  OG1 THR A 185       6.243  47.587   2.992  1.00  0.67
ATOM   1670  N   PRO A 186       6.378  44.598  -0.392  1.00  2.74
ATOM   1671  CA  PRO A 186       6.463  43.280  -0.854  1.00  1.99
ATOM   1672  CB  PRO A 186       7.321  43.397  -2.104  1.00  2.56
ATOM   1673  C   PRO A 186       7.048  42.302   0.186  1.00  2.79
ATOM   1674  O   PRO A 186       8.207  42.391   0.610  1.00  2.63
ATOM   1675  CG  PRO A 186       7.089  44.822  -2.535  1.00  1.06
ATOM   1676  CD  PRO A 186       7.037  45.562  -1.268  1.00  0.31
ATOM   1677  H   PHE A 187       5.420  41.519   0.159  1.00  3.52
ATOM   1678  N   PHE A 187       6.242  41.392   0.469  1.00  0.32
ATOM   1679  CA  PHE A 187       6.466  40.249   1.321  1.00  4.99
ATOM   1680  CB  PHE A 187       5.943  40.481   2.791  1.00  2.54
ATOM   1681  C   PHE A 187       5.812  39.097   0.685  1.00  1.18
ATOM   1682  O   PHE A 187       5.103  39.293  -0.222  1.00  4.03
ATOM   1683  CG  PHE A 187       6.728  41.541   3.492  1.00  1.00
ATOM   1684  CD1 PHE A 187       8.088  41.480   3.528  1.00  0.45
ATOM   1685  CE1 PHE A 187       8.820  42.447   4.165  1.00  3.27
ATOM   1686  CZ  PHE A 187       8.176  43.463   4.847  1.00  0.97
ATOM   1687  CD2 PHE A 187       6.086  42.579   4.160  1.00  0.88
ATOM   1688  CE2 PHE A 187       6.812  43.527   4.843  1.00  4.34
ATOM   1689  N   PRO A 188       5.985  37.868   1.155  1.00  2.84
ATOM   1690  CA  PRO A 188       6.813  37.549   2.330  1.00  3.58
ATOM   1691  CB  PRO A 188       6.362  36.138   2.674  1.00  4.35
ATOM   1692  C   PRO A 188       8.388  37.630   2.175  1.00  0.73
ATOM   1693  O   PRO A 188       8.924  37.480   1.106  1.00  4.02
ATOM   1694  CG  PRO A 188       6.015  35.539   1.351  1.00  4.57
ATOM   1695  CD  PRO A 188       5.351  36.639   0.599  1.00  1.69
ATOM   1696  H   ASN A 189       8.602  38.188   4.086  1.00  4.01
ATOM   1697  N   ASN A 189       9.084  37.933   3.323  1.00  4.96
ATOM   1698  CA  ASN A 189      10.508  37.916   3.407  1.00  4.76
ATOM   1699  CB  ASN A 189      11.070  39.143   4.207  1.00  3.69
ATOM   1700  C   ASN A 189      10.902  36.609   4.008  1.00  4.59
ATOM   1701  O   ASN A 189      10.803  36.389   5.293  1.00  4.88
ATOM   1702  CG  ASN A 189      12.630  39.224   4.235  1.00  1.65
ATOM   1703  ND2 ASN A 189      13.167  40.433   3.967  1.00  3.82
ATOM   1704 HD21 ASN A 189      12.586  41.152   3.767  1.00  1.78
ATOM   1705 HD22 ASN A 189      14.102  40.541   3.986  1.00  2.87
ATOM   1706  OD1 ASN A 189      13.328  38.234   4.436  1.00  0.49
ATOM   1707  H   HIS A 190      11.435  35.923   2.241  1.00  0.64
ATOM   1708  N   HIS A 190      11.320  35.698   3.153  1.00  4.06
ATOM   1709  CA  HIS A 190      11.635  34.376   3.594  1.00  1.03
ATOM   1710  CB  HIS A 190      11.861  33.436   2.432  1.00  4.94
ATOM   1711  C   HIS A 190      12.765  34.391   4.515  1.00  4.42
ATOM   1712  O   HIS A 190      12.778  33.655   5.467  1.00  4.69
ATOM   1713  CG  HIS A 190      10.550  33.120   1.724  1.00  2.50
ATOM   1714  ND1 HIS A 190      10.081  33.835   0.655  1.00  4.16
ATOM   1715  HD1 HIS A 190      10.498  34.596   0.263  1.00  0.87
ATOM   1716  CE1 HIS A 190       8.928  33.297   0.243  1.00  1.65
ATOM   1717  NE2 HIS A 190       8.554  32.405   1.127  1.00  4.42
ATOM   1718  HE2 HIS A 190       7.735  31.921   1.098  1.00  1.48
ATOM   1719  CD2 HIS A 190       9.542  32.282   2.088  1.00  3.61
ATOM   1720  H   ASP A 191      13.582  35.918   3.629  1.00  3.97
ATOM   1721  N   ASP A 191      13.686  35.276   4.312  1.00  0.81
ATOM   1722  CA  ASP A 191      14.850  35.309   5.144  1.00  2.14
ATOM   1723  CB  ASP A 191      15.857  36.274   4.604  1.00  4.38
ATOM   1724  C   ASP A 191      14.460  35.626   6.553  1.00  0.43
ATOM   1725  O   ASP A 191      14.914  34.990   7.446  1.00  0.60
ATOM   1726  CG  ASP A 191      16.464  35.749   3.335  1.00  0.60
ATOM   1727  OD1 ASP A 191      16.357  34.535   3.085  1.00  2.28
ATOM   1728  OD2 ASP A 191      17.090  36.540   2.584  1.00  0.85
ATOM   1729  H   TYR A 192      13.132  36.954   5.996  1.00  0.83
ATOM   1730  N   TYR A 192      13.512  36.539   6.737  1.00  0.06
ATOM   1731  CA  TYR A 192      13.019  36.892   8.065  1.00  0.59
ATOM   1732  CB  TYR A 192      11.898  37.917   7.954  1.00  4.22
ATOM   1733  C   TYR A 192      12.459  35.684   8.741  1.00  0.78
ATOM   1734  O   TYR A 192      12.806  35.362   9.913  1.00  2.15
ATOM   1735  CG  TYR A 192      11.335  38.269   9.264  1.00  4.70
ATOM   1736  CD1 TYR A 192      11.984  39.200  10.099  1.00  2.61
ATOM   1737  CE1 TYR A 192      11.475  39.508  11.387  1.00  3.16
ATOM   1738  CZ  TYR A 192      10.356  38.836  11.854  1.00  4.58
ATOM   1739  CD2 TYR A 192      10.150  37.659   9.733  1.00  0.42
ATOM   1740  CE2 TYR A 192       9.650  37.941  11.009  1.00  1.22
ATOM   1741  OH  TYR A 192       9.890  39.087  13.127  1.00  2.47
ATOM   1742  H   LEU A 193      11.516  35.121   7.115  1.00  4.99
ATOM   1743  N   LEU A 193      11.639  34.930   7.998  1.00  2.81
ATOM   1744  CA  LEU A 193      10.990  33.785   8.567  1.00  0.87
ATOM   1745  CB  LEU A 193      10.100  33.151   7.541  1.00  0.75
ATOM   1746  C   LEU A 193      12.063  32.778   8.995  1.00  0.62
ATOM   1747  O   LEU A 193      11.999  32.247  10.082  1.00  1.32
ATOM   1748  CG  LEU A 193       8.931  33.966   7.073  1.00  0.07
ATOM   1749  CD1 LEU A 193       8.195  33.226   5.967  1.00  3.80
ATOM   1750  CD2 LEU A 193       7.974  34.288   8.257  1.00  2.63
ATOM   1751  H   LYS A 194      13.195  33.120   7.482  1.00  4.86
ATOM   1752  N   LYS A 194      13.106  32.604   8.196  1.00  2.39
ATOM   1753  CA  LYS A 194      14.140  31.646   8.495  1.00  3.22
ATOM   1754  CB  LYS A 194      15.179  31.631   7.343  1.00  0.74
ATOM   1755  C   LYS A 194      14.788  32.049   9.791  1.00  0.75
ATOM   1756  O   LYS A 194      14.950  31.242  10.677  1.00  4.04
ATOM   1757  CG  LYS A 194      16.321  30.660   7.508  1.00  0.03
ATOM   1758  CD  LYS A 194      15.849  29.197   7.405  1.00  1.39
ATOM   1759  CE  LYS A 194      17.000  28.235   7.533  1.00  0.51
ATOM   1760  NZ  LYS A 194      17.644  28.334   8.829  1.00  3.21
ATOM   1761  H   TYR A 195      14.791  33.929   9.317  1.00  0.73
ATOM   1762  N   TYR A 195      15.052  33.328   9.955  1.00  4.66
ATOM   1763  CA  TYR A 195      15.683  33.810  11.115  1.00  3.51
ATOM   1764  CB  TYR A 195      15.849  35.374  10.987  1.00  0.38
ATOM   1765  C   TYR A 195      14.847  33.462  12.299  1.00  1.26
ATOM   1766  O   TYR A 195      15.338  32.868  13.251  1.00  1.04
ATOM   1767  CG  TYR A 195      16.482  36.024  12.131  1.00  1.59
ATOM   1768  CD1 TYR A 195      17.860  35.989  12.295  1.00  0.47
ATOM   1769  CE1 TYR A 195      18.466  36.583  13.393  1.00  1.05
ATOM   1770  CZ  TYR A 195      17.703  37.249  14.300  1.00  1.48
ATOM   1771  CD2 TYR A 195      15.731  36.650  13.092  1.00  4.76
ATOM   1772  CE2 TYR A 195      16.334  37.296  14.163  1.00  3.17
ATOM   1773  OH  TYR A 195      18.305  37.881  15.363  1.00  3.17
ATOM   1774  H   VAL A 196      13.201  34.034  11.443  1.00  4.30
ATOM   1775  N   VAL A 196      13.549  33.738  12.219  1.00  4.00
ATOM   1776  CA  VAL A 196      12.673  33.523  13.323  1.00  2.45
ATOM   1777  CB  VAL A 196      11.317  34.153  13.103  1.00  1.45
ATOM   1778  C   VAL A 196      12.619  32.022  13.659  1.00  1.06
ATOM   1779  O   VAL A 196      12.713  31.641  14.830  1.00  1.89
ATOM   1780  CG1 VAL A 196      10.370  33.799  14.245  1.00  0.34
ATOM   1781  CG2 VAL A 196      11.488  35.680  13.016  1.00  2.07
ATOM   1782  H   ASN A 197      12.596  31.458  11.801  1.00  3.89
ATOM   1783  N   ASN A 197      12.575  31.156  12.624  1.00  4.85
ATOM   1784  CA  ASN A 197      12.559  29.755  12.836  1.00  0.66
ATOM   1785  CB  ASN A 197      12.371  28.973  11.449  1.00  4.43
ATOM   1786  C   ASN A 197      13.864  29.319  13.553  1.00  3.62
ATOM   1787  O   ASN A 197      13.824  28.538  14.518  1.00  1.35
ATOM   1788  CG  ASN A 197      10.878  29.027  10.863  1.00  1.92
ATOM   1789  ND2 ASN A 197      10.719  29.015   9.463  1.00  2.25
ATOM   1790 HD21 ASN A 197      11.491  28.991   8.921  1.00  0.04
ATOM   1791 HD22 ASN A 197       9.852  29.009   9.093  1.00  1.38
ATOM   1792  OD1 ASN A 197       9.906  29.067  11.631  1.00  4.79
ATOM   1793  H   ASP A 198      14.960  30.543  12.510  1.00  3.44
ATOM   1794  N   ASP A 198      14.977  29.891  13.176  1.00  3.28
ATOM   1795  CA  ASP A 198      16.220  29.562  13.799  1.00  4.69
ATOM   1796  CB  ASP A 198      17.349  30.227  13.108  1.00  3.90
ATOM   1797  C   ASP A 198      16.182  29.936  15.226  1.00  2.31
ATOM   1798  O   ASP A 198      16.592  29.187  16.030  1.00  1.60
ATOM   1799  CG  ASP A 198      17.613  29.631  11.775  1.00  4.08
ATOM   1800  OD1 ASP A 198      17.129  28.496  11.510  1.00  4.73
ATOM   1801  OD2 ASP A 198      18.349  30.256  10.972  1.00  1.51
ATOM   1802  H   GLN A 199      15.171  31.570  14.918  1.00  1.56
ATOM   1803  N   GLN A 199      15.556  31.091  15.570  1.00  2.21
ATOM   1804  CA  GLN A 199      15.492  31.556  16.946  1.00  4.39
ATOM   1805  CB  GLN A 199      14.686  32.840  17.008  1.00  3.02
ATOM   1806  C   GLN A 199      14.699  30.571  17.764  1.00  0.91
ATOM   1807  O   GLN A 199      15.068  30.226  18.891  1.00  4.84
ATOM   1808  CG  GLN A 199      15.267  34.013  16.315  1.00  1.01
ATOM   1809  CD  GLN A 199      14.319  35.170  16.367  1.00  1.38
ATOM   1810  NE2 GLN A 199      14.831  36.366  16.640  1.00  1.45
ATOM   1811 HE21 GLN A 199      15.764  36.439  16.761  1.00  2.53
ATOM   1812 HE22 GLN A 199      14.257  37.111  16.721  1.00  0.88
ATOM   1813  OE1 GLN A 199      13.089  34.986  16.185  1.00  1.70
ATOM   1814  H   VAL A 200      13.437  30.262  16.361  1.00  0.38
ATOM   1815  N   VAL A 200      13.641  30.059  17.210  1.00  3.58
ATOM   1816  CA  VAL A 200      12.826  29.124  17.925  1.00  4.23
ATOM   1817  CB  VAL A 200      11.610  28.824  17.164  1.00  1.87
ATOM   1818  C   VAL A 200      13.634  27.854  18.179  1.00  0.71
ATOM   1819  O   VAL A 200      13.693  27.328  19.333  1.00  2.20
ATOM   1820  CG1 VAL A 200      10.871  27.759  17.796  1.00  0.29
ATOM   1821  CG2 VAL A 200      10.754  30.079  17.013  1.00  3.28
ATOM   1822  H   ARG A 201      14.370  27.860  16.432  1.00  3.94
ATOM   1823  N   ARG A 201      14.320  27.405  17.192  1.00  1.97
ATOM   1824  CA  ARG A 201      15.058  26.212  17.334  1.00  0.83
ATOM   1825  CB  ARG A 201      15.672  25.811  16.003  1.00  0.12
ATOM   1826  C   ARG A 201      16.166  26.407  18.398  1.00  0.54
ATOM   1827  O   ARG A 201      16.407  25.528  19.236  1.00  0.70
ATOM   1828  CG  ARG A 201      14.659  25.412  14.905  1.00  0.84
ATOM   1829  CD  ARG A 201      13.871  24.161  15.285  1.00  4.70
ATOM   1830  NE  ARG A 201      13.062  23.652  14.183  1.00  1.99
ATOM   1831  HE  ARG A 201      13.164  24.063  13.335  1.00  1.74
ATOM   1832  CZ  ARG A 201      12.194  22.639  14.282  1.00  2.57
ATOM   1833  NH1 ARG A 201      11.940  22.102  15.455  1.00  4.03
ATOM   1834  NH2 ARG A 201      11.636  22.115  13.171  1.00  1.62
ATOM   1835  H   LYS A 202      16.571  28.253  17.730  1.00  3.65
ATOM   1836  N   LYS A 202      16.793  27.614  18.402  1.00  2.98
ATOM   1837  CA  LYS A 202      17.847  27.986  19.429  1.00  3.37
ATOM   1838  CB  LYS A 202      18.439  29.385  19.115  1.00  1.14
ATOM   1839  C   LYS A 202      17.234  28.001  20.859  1.00  2.07
ATOM   1840  O   LYS A 202      17.898  27.636  21.847  1.00  4.11
ATOM   1841  CG  LYS A 202      19.317  29.445  17.861  1.00  3.63
ATOM   1842  CD  LYS A 202      19.801  30.851  17.590  1.00  4.54
ATOM   1843  CE  LYS A 202      20.644  30.918  16.319  1.00  0.02
ATOM   1844  NZ  LYS A 202      21.113  32.305  16.038  1.00  4.33
ATOM   1845  H   ALA A 203      15.603  28.720  20.227  1.00  1.25
ATOM   1846  N   ALA A 203      15.999  28.409  20.949  1.00  4.06
ATOM   1847  CA  ALA A 203      15.238  28.413  22.196  1.00  0.75
ATOM   1848  CB  ALA A 203      13.934  29.106  22.036  1.00  3.20
ATOM   1849  C   ALA A 203      15.068  26.970  22.722  1.00  3.84
ATOM   1850  O   ALA A 203      14.722  26.753  23.933  1.00  0.73
ATOM   1851  H   GLY A 204      15.653  26.158  20.988  1.00  2.83
ATOM   1852  N   GLY A 204      15.315  25.956  21.832  1.00  1.94
ATOM   1853  CA  GLY A 204      15.085  24.547  22.203  1.00  3.90
ATOM   1854  C   GLY A 204      13.810  23.976  21.701  1.00  4.52
ATOM   1855  O   GLY A 204      13.381  22.881  22.117  1.00  2.50
ATOM   1856  H   VAL A 205      13.551  25.422  20.465  1.00  0.46
ATOM   1857  N   VAL A 205      13.211  24.616  20.794  1.00  4.18
ATOM   1858  CA  VAL A 205      12.039  24.113  20.331  1.00  2.72
ATOM   1859  CB  VAL A 205      11.115  25.219  19.864  1.00  2.59
ATOM   1860  C   VAL A 205      12.367  23.109  19.185  1.00  3.46
ATOM   1861  O   VAL A 205      12.969  23.459  18.147  1.00  3.96
ATOM   1862  CG1 VAL A 205       9.814  24.675  19.307  1.00  4.83
ATOM   1863  CG2 VAL A 205      10.852  26.225  20.984  1.00  4.71
ATOM   1864  H   VAL A 206      11.502  21.697  20.267  1.00  1.27
ATOM   1865  N   VAL A 206      11.957  21.839  19.459  1.00  4.24
ATOM   1866  CA  VAL A 206      12.204  20.668  18.615  1.00  4.07
ATOM   1867  CB  VAL A 206      12.798  19.473  19.418  1.00  3.08
ATOM   1868  C   VAL A 206      10.894  20.246  17.962  1.00  2.18
ATOM   1869  O   VAL A 206      10.896  19.673  16.838  1.00  0.42
ATOM   1870  CG1 VAL A 206      14.008  19.901  20.212  1.00  0.62
ATOM   1871  CG2 VAL A 206      11.772  18.877  20.331  1.00  0.82
ATOM   1872  H   VAL A 207       9.854  20.784  19.525  1.00  4.96
ATOM   1873  N   VAL A 207       9.799  20.441  18.652  1.00  0.60
ATOM   1874  CA  VAL A 207       8.504  20.128  18.092  1.00  0.42
ATOM   1875  CB  VAL A 207       7.338  20.516  19.003  1.00  5.00
ATOM   1876  C   VAL A 207       8.363  20.802  16.720  1.00  4.82
ATOM   1877  O   VAL A 207       8.906  21.948  16.476  1.00  4.13
ATOM   1878  CG1 VAL A 207       7.282  19.669  20.245  1.00  2.51
ATOM   1879  CG2 VAL A 207       7.301  21.974  19.324  1.00  0.26
ATOM   1880  N   PRO A 208       7.714  20.131  15.778  1.00  2.11
ATOM   1881  CA  PRO A 208       7.552  20.678  14.501  1.00  3.21
ATOM   1882  CB  PRO A 208       6.707  19.631  13.737  1.00  2.14
ATOM   1883  C   PRO A 208       6.913  22.041  14.522  1.00  0.37
ATOM   1884  O   PRO A 208       6.016  22.398  15.432  1.00  4.33
ATOM   1885  CG  PRO A 208       7.013  18.369  14.458  1.00  0.77
ATOM   1886  CD  PRO A 208       7.078  18.796  15.879  1.00  0.08
ATOM   1887  H   LEU A 209       7.998  22.544  12.972  1.00  0.28
ATOM   1888  N   LEU A 209       7.347  22.850  13.590  1.00  4.31
ATOM   1889  CA  LEU A 209       6.858  24.187  13.487  1.00  0.44
ATOM   1890  CB  LEU A 209       8.021  25.197  13.169  1.00  2.85
ATOM   1891  C   LEU A 209       5.744  24.279  12.388  1.00  2.89
ATOM   1892  O   LEU A 209       5.797  23.566  11.344  1.00  4.31
ATOM   1893  CG  LEU A 209       9.281  25.227  14.146  1.00  1.03
ATOM   1894  CD1 LEU A 209      10.307  26.261  13.682  1.00  0.70
ATOM   1895  CD2 LEU A 209       8.893  25.458  15.578  1.00  0.23
ATOM   1896  H   ILE A 210       4.672  25.595  13.427  1.00  1.21
ATOM   1897  N   ILE A 210       4.712  25.106  12.625  1.00  2.98
ATOM   1898  CA  ILE A 210       3.696  25.265  11.622  1.00  0.21
ATOM   1899  CB  ILE A 210       2.338  24.766  12.023  1.00  3.17
ATOM   1900  C   ILE A 210       3.538  26.700  11.240  1.00  0.55
ATOM   1901  O   ILE A 210       3.808  27.638  12.053  1.00  2.37
ATOM   1902  CG1 ILE A 210       1.769  25.697  12.999  1.00  4.60
ATOM   1903  CD1 ILE A 210       0.329  25.505  13.225  1.00  2.01
ATOM   1904  CG2 ILE A 210       2.461  23.411  12.695  1.00  3.52
ATOM   1905  H   ASN A 211       2.846  26.120   9.413  1.00  2.34
ATOM   1906  N   ASN A 211       3.038  26.903   9.986  1.00  1.87
ATOM   1907  CA  ASN A 211       2.745  28.269   9.472  1.00  2.00
ATOM   1908  CB  ASN A 211       3.789  28.779   8.467  1.00  4.41
ATOM   1909  C   ASN A 211       1.269  28.437   8.934  1.00  4.28
ATOM   1910  O   ASN A 211       0.817  27.707   7.951  1.00  2.59
ATOM   1911  CG  ASN A 211       3.470  30.201   8.003  1.00  1.86
ATOM   1912  ND2 ASN A 211       4.361  31.174   8.323  1.00  1.83
ATOM   1913 HD21 ASN A 211       5.124  30.940   8.826  1.00  4.81
ATOM   1914 HD22 ASN A 211       4.183  32.067   8.074  1.00  4.35
ATOM   1915  OD1 ASN A 211       2.390  30.452   7.419  1.00  4.89
ATOM   1916  H   ASN A 212       0.861  29.830  10.341  1.00  2.42
ATOM   1917  N   ASN A 212       0.497  29.371   9.603  1.00  2.74
ATOM   1918  CA  ASN A 212      -0.849  29.684   9.185  1.00  4.30
ATOM   1919  CB  ASN A 212      -1.650  30.246  10.360  1.00  3.77
ATOM   1920  C   ASN A 212      -0.854  30.684   8.017  1.00  4.82
ATOM   1921  O   ASN A 212      -0.924  31.974   8.183  1.00  0.90
ATOM   1922  CG  ASN A 212      -3.099  30.481  10.032  1.00  1.85
ATOM   1923  ND2 ASN A 212      -3.714  31.472  10.724  1.00  1.89
ATOM   1924 HD21 ASN A 212      -3.214  31.960  11.351  1.00  0.77
ATOM   1925 HD22 ASN A 212      -4.635  31.634  10.584  1.00  1.16
ATOM   1926  OD1 ASN A 212      -3.703  29.748   9.191  1.00  2.74
ATOM   1927  H   ASP A 213      -0.894  29.171   6.767  1.00  2.56
ATOM   1928  N   ASP A 213      -0.852  30.145   6.858  1.00  2.19
ATOM   1929  CA  ASP A 213      -0.861  30.919   5.719  1.00  4.99
ATOM   1930  CB  ASP A 213      -0.158  30.201   4.496  1.00  0.11
ATOM   1931  C   ASP A 213      -2.334  31.511   5.479  1.00  3.40
ATOM   1932  O   ASP A 213      -3.380  30.763   5.476  1.00  3.30
ATOM   1933  CG  ASP A 213       0.034  31.071   3.284  1.00  2.95
ATOM   1934  OD1 ASP A 213      -0.602  32.058   3.213  1.00  0.26
ATOM   1935  OD2 ASP A 213       0.852  30.681   2.330  1.00  1.30
ATOM   1936  H   ALA A 214      -1.713  33.323   5.616  1.00  1.61
ATOM   1937  N   ALA A 214      -2.433  32.821   5.406  1.00  2.89
ATOM   1938  CA  ALA A 214      -3.754  33.478   5.089  1.00  1.88
ATOM   1939  CB  ALA A 214      -3.562  34.985   4.954  1.00  0.13
ATOM   1940  C   ALA A 214      -4.337  32.979   3.759  1.00  1.37
ATOM   1941  O   ALA A 214      -5.568  32.752   3.643  1.00  1.40
ATOM   1942  H   TRP A 215      -2.590  32.899   2.936  1.00  1.74
ATOM   1943  N   TRP A 215      -3.523  32.785   2.800  1.00  2.40
ATOM   1944  CA  TRP A 215      -3.997  32.421   1.508  1.00  0.97
ATOM   1945  CB  TRP A 215      -3.566  33.469   0.479  1.00  3.71
ATOM   1946  C   TRP A 215      -3.440  31.098   1.154  1.00  1.81
ATOM   1947  O   TRP A 215      -2.414  30.739   1.646  1.00  3.33
ATOM   1948  CG  TRP A 215      -4.194  34.739   0.641  1.00  4.07
ATOM   1949  CD1 TRP A 215      -3.697  35.837   1.299  1.00  4.76
ATOM   1950  NE1 TRP A 215      -4.556  36.868   1.186  1.00  2.90
ATOM   1951  HE1 TRP A 215      -4.424  37.733   1.554  1.00  4.50
ATOM   1952  CD2 TRP A 215      -5.421  35.128   0.086  1.00  1.61
ATOM   1953  CE2 TRP A 215      -5.610  36.482   0.410  1.00  4.65
ATOM   1954  CE3 TRP A 215      -6.352  34.493  -0.772  1.00  3.08
ATOM   1955  CZ3 TRP A 215      -7.368  35.232  -1.291  1.00  0.72
ATOM   1956  CH2 TRP A 215      -7.508  36.586  -0.973  1.00  2.53
ATOM   1957  CZ2 TRP A 215      -6.651  37.216  -0.094  1.00  3.53
ATOM   1958  N   PRO A 216      -4.043  30.357   0.405  1.00  0.14
ATOM   1959  CA  PRO A 216      -3.458  29.100   0.100  1.00  3.70
ATOM   1960  CB  PRO A 216      -4.662  28.297  -0.427  1.00  0.57
ATOM   1961  C   PRO A 216      -2.310  29.270  -0.956  1.00  0.02
ATOM   1962  O   PRO A 216      -2.318  28.632  -1.997  1.00  1.52
ATOM   1963  CG  PRO A 216      -5.490  29.353  -1.144  1.00  3.05
ATOM   1964  CD  PRO A 216      -5.339  30.591  -0.291  1.00  2.14
ATOM   1965  H   GLY A 217      -1.265  30.504   0.234  1.00  3.78
ATOM   1966  N   GLY A 217      -1.280  30.151  -0.616  1.00  3.34
ATOM   1967  CA  GLY A 217      -0.174  30.481  -1.547  1.00  2.07
ATOM   1968  C   GLY A 217       1.072  29.719  -1.367  1.00  4.32
ATOM   1969  O   GLY A 217       1.954  29.770  -2.228  1.00  1.93
ATOM   1970  H   GLY A 218       0.542  29.026   0.363  1.00  0.82
ATOM   1971  N   GLY A 218       1.203  29.012  -0.291  1.00  1.76
ATOM   1972  CA  GLY A 218       2.369  28.184  -0.124  1.00  2.52
ATOM   1973  C   GLY A 218       3.621  28.960   0.338  1.00  3.09
ATOM   1974  O   GLY A 218       4.727  28.414   0.326  1.00  4.25
ATOM   1975  H   THR A 219       2.592  30.540   0.875  1.00  4.29
ATOM   1976  N   THR A 219       3.456  30.191   0.775  1.00  4.34
ATOM   1977  CA  THR A 219       4.617  31.055   1.135  1.00  2.13
ATOM   1978  CB  THR A 219       4.091  32.324   1.816  1.00  3.48
ATOM   1979  C   THR A 219       5.593  30.351   2.129  1.00  4.71
ATOM   1980  O   THR A 219       6.808  30.286   1.881  1.00  0.09
ATOM   1981  CG2 THR A 219       3.079  33.035   0.936  1.00  1.81
ATOM   1982  OG1 THR A 219       3.459  31.955   3.038  1.00  0.94
ATOM   1983  H   GLY A 220       4.159  30.019   3.364  1.00  4.23
ATOM   1984  N   GLY A 220       5.071  29.905   3.220  1.00  4.68
ATOM   1985  CA  GLY A 220       5.862  29.235   4.258  1.00  4.50
ATOM   1986  C   GLY A 220       5.907  27.751   4.096  1.00  2.86
ATOM   1987  O   GLY A 220       6.380  27.031   4.987  1.00  3.85
ATOM   1988  H   ALA A 221       5.233  27.853   2.302  1.00  4.59
ATOM   1989  N   ALA A 221       5.484  27.273   2.990  1.00  4.07
ATOM   1990  CA  ALA A 221       5.367  25.815   2.795  1.00  2.87
ATOM   1991  CB  ALA A 221       4.884  25.505   1.400  1.00  2.61
ATOM   1992  C   ALA A 221       6.683  25.082   3.026  1.00  4.71
ATOM   1993  O   ALA A 221       7.754  25.581   2.749  1.00  3.63
ATOM   1994  N   PRO A 222       6.596  23.883   3.468  1.00  0.43
ATOM   1995  CA  PRO A 222       7.782  23.074   3.739  1.00  1.64
ATOM   1996  CB  PRO A 222       7.188  21.726   4.174  1.00  1.35
ATOM   1997  C   PRO A 222       8.694  22.891   2.555  1.00  3.12
ATOM   1998  O   PRO A 222       9.863  22.659   2.729  1.00  1.71
ATOM   1999  CG  PRO A 222       5.845  21.735   3.561  1.00  4.83
ATOM   2000  CD  PRO A 222       5.386  23.141   3.714  1.00  0.44
ATOM   2001  H   GLY A 223       7.264  23.292   1.304  1.00  4.43
ATOM   2002  N   GLY A 223       8.170  23.061   1.371  1.00  0.96
ATOM   2003  CA  GLY A 223       8.953  22.871   0.136  1.00  1.77
ATOM   2004  C   GLY A 223       9.718  24.132  -0.302  1.00  2.53
ATOM   2005  O   GLY A 223      10.223  24.189  -1.414  1.00  1.50
ATOM   2006  H   THR A 224       9.484  25.019   1.456  1.00  0.02
ATOM   2007  N   THR A 224       9.790  25.142   0.575  1.00  3.48
ATOM   2008  CA  THR A 224      10.375  26.470   0.201  1.00  0.98
ATOM   2009  CB  THR A 224       9.690  27.572   0.910  1.00  2.38
ATOM   2010  C   THR A 224      11.767  26.706   0.506  1.00  0.04
ATOM   2011  O   THR A 224      12.252  27.748   0.129  1.00  3.98
ATOM   2012  CG2 THR A 224       8.188  27.576   0.589  1.00  1.82
ATOM   2013  OG1 THR A 224       9.915  27.409   2.363  1.00  0.54
ATOM   2014  H   GLY A 225      12.178  24.981   1.219  1.00  3.24
ATOM   2015  N   GLY A 225      12.467  25.863   1.071  1.00  4.79
ATOM   2016  CA  GLY A 225      13.737  26.289   1.435  1.00  2.64
ATOM   2017  C   GLY A 225      13.614  27.374   2.558  1.00  2.70
ATOM   2018  O   GLY A 225      12.940  27.114   3.582  1.00  4.44
ATOM   2019  N   PRO A 226      14.125  28.613   2.398  1.00  3.24
ATOM   2020  CA  PRO A 226      14.016  29.553   3.467  1.00  3.32
ATOM   2021  CB  PRO A 226      14.712  30.825   2.923  1.00  4.02
ATOM   2022  C   PRO A 226      12.592  29.822   3.839  1.00  0.14
ATOM   2023  O   PRO A 226      11.647  29.877   2.971  1.00  0.23
ATOM   2024  CG  PRO A 226      14.518  30.683   1.453  1.00  1.18
ATOM   2025  CD  PRO A 226      14.697  29.198   1.205  1.00  0.32
ATOM   2026  H   GLY A 227      13.174  29.876   5.660  1.00  0.62
ATOM   2027  N   GLY A 227      12.427  29.968   5.108  1.00  4.36
ATOM   2028  CA  GLY A 227      11.173  30.287   5.719  1.00  2.36
ATOM   2029  C   GLY A 227      10.309  29.099   5.952  1.00  3.42
ATOM   2030  O   GLY A 227       9.269  29.203   6.670  1.00  3.31
ATOM   2031  H   ALA A 228      11.606  27.851   5.084  1.00  0.72
ATOM   2032  N   ALA A 228      10.752  27.905   5.464  1.00  4.24
ATOM   2033  CA  ALA A 228       9.920  26.718   5.520  1.00  0.64
ATOM   2034  CB  ALA A 228      10.616  25.558   4.848  1.00  0.56
ATOM   2035  C   ALA A 228       9.534  26.325   6.883  1.00  4.92
ATOM   2036  O   ALA A 228      10.294  26.514   7.851  1.00  2.27
ATOM   2037  H   VAL A 229       7.774  25.717   6.208  1.00  1.90
ATOM   2038  N   VAL A 229       8.309  25.772   6.977  1.00  3.42
ATOM   2039  CA  VAL A 229       7.787  25.245   8.231  1.00  4.65
ATOM   2040  CB  VAL A 229       6.622  26.019   8.691  1.00  4.22
ATOM   2041  C   VAL A 229       7.378  23.835   7.974  1.00  3.27
ATOM   2042  O   VAL A 229       7.041  23.444   6.789  1.00  1.49
ATOM   2043  CG1 VAL A 229       7.012  27.482   8.930  1.00  2.07
ATOM   2044  CG2 VAL A 229       5.469  25.911   7.734  1.00  3.45
ATOM   2045  H   ASP A 230       7.651  23.414   9.819  1.00  0.92
ATOM   2046  N   ASP A 230       7.435  23.061   8.971  1.00  0.45
ATOM   2047  CA  ASP A 230       7.195  21.691   8.857  1.00  3.28
ATOM   2048  CB  ASP A 230       7.501  21.092  10.181  1.00  3.72
ATOM   2049  C   ASP A 230       5.764  21.421   8.472  1.00  3.37
ATOM   2050  O   ASP A 230       5.503  20.598   7.621  1.00  2.94
ATOM   2051  CG  ASP A 230       8.968  21.166  10.505  1.00  1.97
ATOM   2052  OD1 ASP A 230       9.844  21.209   9.534  1.00  2.86
ATOM   2053  OD2 ASP A 230       9.284  21.243  11.691  1.00  1.73
ATOM   2054  H   ILE A 231       5.077  22.767   9.761  1.00  0.18
ATOM   2055  N   ILE A 231       4.834  22.148   9.060  1.00  2.85
ATOM   2056  CA  ILE A 231       3.403  21.991   8.685  1.00  4.31
ATOM   2057  CB  ILE A 231       2.486  21.425   9.794  1.00  1.47
ATOM   2058  C   ILE A 231       2.809  23.277   8.107  1.00  4.92
ATOM   2059  O   ILE A 231       2.811  24.331   8.726  1.00  4.89
ATOM   2060  CG1 ILE A 231       3.031  20.111  10.400  1.00  4.54
ATOM   2061  CD1 ILE A 231       4.116  20.315  11.459  1.00  0.22
ATOM   2062  CG2 ILE A 231       1.042  21.249   9.267  1.00  0.99
ATOM   2063  H   TYR A 232       2.312  22.327   6.598  1.00  1.45
ATOM   2064  N   TYR A 232       2.296  23.168   7.023  1.00  1.28
ATOM   2065  CA  TYR A 232       1.651  24.290   6.314  1.00  4.07
ATOM   2066  CB  TYR A 232       1.959  24.148   4.795  1.00  0.23
ATOM   2067  C   TYR A 232       0.100  24.281   6.515  1.00  3.74
ATOM   2068  O   TYR A 232      -0.628  23.234   6.260  1.00  4.01
ATOM   2069  CG  TYR A 232       1.321  25.202   3.913  1.00  0.83
ATOM   2070  CD1 TYR A 232       1.870  26.469   3.824  1.00  4.56
ATOM   2071  CE1 TYR A 232       1.272  27.456   3.052  1.00  0.98
ATOM   2072  CZ  TYR A 232       0.067  27.186   2.405  1.00  1.30
ATOM   2073  CD2 TYR A 232       0.200  24.912   3.131  1.00  2.63
ATOM   2074  CE2 TYR A 232      -0.434  25.914   2.380  1.00  2.54
ATOM   2075  OH  TYR A 232      -0.572  28.186   1.706  1.00  4.65
ATOM   2076  H   GLY A 233       0.075  26.183   7.062  1.00  1.82
ATOM   2077  N   GLY A 233      -0.456  25.382   6.888  1.00  0.51
ATOM   2078  CA  GLY A 233      -1.853  25.381   7.105  1.00  3.35
ATOM   2079  C   GLY A 233      -2.528  26.560   6.613  1.00  4.93
ATOM   2080  O   GLY A 233      -1.859  27.591   6.277  1.00  1.91
ATOM   2081  H   HIS A 234      -4.338  25.696   6.981  1.00  4.07
ATOM   2082  N   HIS A 234      -3.875  26.524   6.627  1.00  3.75
ATOM   2083  CA  HIS A 234      -4.655  27.639   6.043  1.00  4.56
ATOM   2084  CB  HIS A 234      -5.355  27.200   4.742  1.00  4.64
ATOM   2085  C   HIS A 234      -5.609  28.318   7.011  1.00  0.15
ATOM   2086  O   HIS A 234      -6.185  27.674   7.850  1.00  3.77
ATOM   2087  CG  HIS A 234      -6.082  28.314   4.025  1.00  1.45
ATOM   2088  ND1 HIS A 234      -7.448  28.515   4.137  1.00  1.50
ATOM   2089  HD1 HIS A 234      -8.046  28.011   4.679  1.00  0.48
ATOM   2090  CE1 HIS A 234      -7.789  29.578   3.421  1.00  0.42
ATOM   2091  NE2 HIS A 234      -6.686  30.164   3.004  1.00  3.18
ATOM   2092  HE2 HIS A 234      -6.651  31.013   2.573  1.00  4.54
ATOM   2093  CD2 HIS A 234      -5.594  29.409   3.415  1.00  4.95
ATOM   2094  H   ASP A 235      -5.065  30.249   6.268  1.00  1.76
ATOM   2095  N   ASP A 235      -5.689  29.752   6.927  1.00  3.25
ATOM   2096  CA  ASP A 235      -6.712  30.572   7.838  1.00  0.52
ATOM   2097  CB  ASP A 235      -6.143  31.863   8.343  1.00  4.78
ATOM   2098  C   ASP A 235      -8.026  30.893   7.164  1.00  3.98
ATOM   2099  O   ASP A 235      -8.158  31.959   6.566  1.00  4.50
ATOM   2100  CG  ASP A 235      -7.064  32.500   9.314  1.00  0.78
ATOM   2101  OD1 ASP A 235      -8.122  31.823   9.690  1.00  1.08
ATOM   2102  OD2 ASP A 235      -6.777  33.644   9.754  1.00  0.73
ATOM   2103  H   GLY A 236      -8.949  29.298   7.797  1.00  1.10
ATOM   2104  N   GLY A 236      -9.022  30.077   7.292  1.00  0.03
ATOM   2105  CA  GLY A 236     -10.236  30.392   6.597  1.00  3.29
ATOM   2106  C   GLY A 236     -11.346  31.129   7.431  1.00  3.41
ATOM   2107  O   GLY A 236     -11.501  30.910   8.675  1.00  2.08
ATOM   2108  H   TYR A 237     -11.961  32.068   5.799  1.00  0.98
ATOM   2109  N   TYR A 237     -12.162  31.934   6.712  1.00  3.87
ATOM   2110  CA  TYR A 237     -13.348  32.633   7.268  1.00  2.61
ATOM   2111  CB  TYR A 237     -13.046  34.135   7.572  1.00  1.30
ATOM   2112  C   TYR A 237     -14.434  32.562   6.209  1.00  0.78
ATOM   2113  O   TYR A 237     -14.825  33.592   5.633  1.00  4.05
ATOM   2114  CG  TYR A 237     -11.955  34.368   8.599  1.00  1.86
ATOM   2115  CD1 TYR A 237     -10.665  34.571   8.194  1.00  1.71
ATOM   2116  CE1 TYR A 237      -9.639  34.749   9.117  1.00  2.33
ATOM   2117  CZ  TYR A 237      -9.935  34.757  10.504  1.00  2.56
ATOM   2118  CD2 TYR A 237     -12.236  34.398   9.999  1.00  4.02
ATOM   2119  CE2 TYR A 237     -11.209  34.586  10.939  1.00  4.38
ATOM   2120  OH  TYR A 237      -8.890  34.869  11.436  1.00  1.87
ATOM   2121  N   PRO A 238     -14.979  31.428   6.006  1.00  2.77
ATOM   2122  CA  PRO A 238     -16.013  31.222   5.015  1.00  0.36
ATOM   2123  CB  PRO A 238     -16.499  29.863   5.317  1.00  0.69
ATOM   2124  C   PRO A 238     -17.162  32.205   5.028  1.00  1.76
ATOM   2125  O   PRO A 238     -17.763  32.421   3.988  1.00  4.00
ATOM   2126  CG  PRO A 238     -15.345  29.191   5.892  1.00  2.92
ATOM   2127  CD  PRO A 238     -14.710  30.234   6.744  1.00  2.39
ATOM   2128  H   VAL A 239     -17.067  32.565   6.940  1.00  0.47
ATOM   2129  N   VAL A 239     -17.530  32.757   6.147  1.00  0.64
ATOM   2130  CA  VAL A 239     -18.657  33.715   6.160  1.00  2.49
ATOM   2131  CB  VAL A 239     -19.870  33.215   6.987  1.00  3.74
ATOM   2132  C   VAL A 239     -18.146  35.045   6.609  1.00  2.58
ATOM   2133  O   VAL A 239     -18.914  36.080   6.692  1.00  1.27
ATOM   2134  CG1 VAL A 239     -20.397  31.899   6.398  1.00  0.18
ATOM   2135  CG2 VAL A 239     -19.497  33.013   8.427  1.00  0.61
ATOM   2136  H   GLY A 240     -16.408  34.260   6.950  1.00  0.04
ATOM   2137  N   GLY A 240     -16.895  35.054   6.952  1.00  0.21
ATOM   2138  CA  GLY A 240     -16.273  36.224   7.290  1.00  3.36
ATOM   2139  C   GLY A 240     -16.860  36.811   8.438  1.00  3.01
ATOM   2140  O   GLY A 240     -17.350  36.108   9.324  1.00  4.15
ATOM   2141  H   PHE A 241     -16.591  38.550   7.716  1.00  4.47
ATOM   2142  N   PHE A 241     -16.904  38.056   8.463  1.00  1.90
ATOM   2143  CA  PHE A 241     -17.438  38.739   9.567  1.00  1.13
ATOM   2144  CB  PHE A 241     -16.431  39.696  10.193  1.00  2.47
ATOM   2145  C   PHE A 241     -18.713  39.461   9.231  1.00  1.62
ATOM   2146  O   PHE A 241     -19.052  40.498   9.896  1.00  4.65
ATOM   2147  CG  PHE A 241     -15.100  39.065  10.458  1.00  1.78
ATOM   2148  CD1 PHE A 241     -13.945  39.740  10.195  1.00  4.79
ATOM   2149  CE1 PHE A 241     -12.702  39.171  10.500  1.00  4.01
ATOM   2150  CZ  PHE A 241     -12.645  37.905  11.054  1.00  4.97
ATOM   2151  CD2 PHE A 241     -15.018  37.752  10.913  1.00  0.84
ATOM   2152  CE2 PHE A 241     -13.783  37.166  11.175  1.00  0.70
ATOM   2153  H   ASP A 242     -19.283  38.190   7.801  1.00  3.05
ATOM   2154  N   ASP A 242     -19.488  38.989   8.257  1.00  0.04
ATOM   2155  CA  ASP A 242     -20.659  39.790   7.900  1.00  0.54
ATOM   2156  CB  ASP A 242     -21.026  39.463   6.460  1.00  2.43
ATOM   2157  C   ASP A 242     -21.874  39.415   8.823  1.00  1.72
ATOM   2158  O   ASP A 242     -22.814  38.716   8.415  1.00  2.55
ATOM   2159  CG  ASP A 242     -20.211  40.216   5.444  1.00  4.59
ATOM   2160  OD1 ASP A 242     -19.548  41.211   5.821  1.00  1.67
ATOM   2161  OD2 ASP A 242     -20.201  39.803   4.253  1.00  4.04
ATOM   2162  H   CYS A 243     -21.162  40.547  10.261  1.00  1.10
ATOM   2163  N   CYS A 243     -21.866  39.983  10.031  1.00  2.89
ATOM   2164  CA  CYS A 243     -22.916  39.766  11.013  1.00  1.69
ATOM   2165  CB  CYS A 243     -22.428  40.024  12.434  1.00  2.31
ATOM   2166  C   CYS A 243     -24.132  40.551  10.624  1.00  1.07
ATOM   2167  O   CYS A 243     -25.246  40.248  11.051  1.00  0.77
ATOM   2168  SG  CYS A 243     -21.180  38.825  12.953  1.00  1.02
ATOM   2169  H   LYS A 244     -22.991  41.861   9.587  1.00  0.99
ATOM   2170  N   LYS A 244     -23.889  41.647   9.813  1.00  4.63
ATOM   2171  CA  LYS A 244     -24.970  42.489   9.266  1.00  4.24
ATOM   2172  CB  LYS A 244     -24.417  43.600   8.338  1.00  0.58
ATOM   2173  C   LYS A 244     -25.898  41.694   8.468  1.00  1.83
ATOM   2174  O   LYS A 244     -27.101  42.056   8.326  1.00  1.53
ATOM   2175  CG  LYS A 244     -23.451  43.145   7.246  1.00  1.56
ATOM   2176  CD  LYS A 244     -23.033  44.364   6.365  1.00  4.39
ATOM   2177  CE  LYS A 244     -22.096  43.990   5.211  1.00  3.22
ATOM   2178  NZ  LYS A 244     -20.754  43.612   5.700  1.00  0.71
ATOM   2179  H   ASN A 245     -24.538  40.285   8.108  1.00  1.61
ATOM   2180  N   ASN A 245     -25.421  40.554   7.927  1.00  4.48
ATOM   2181  CA  ASN A 245     -26.277  39.714   7.018  1.00  1.02
ATOM   2182  CB  ASN A 245     -25.878  39.979   5.550  1.00  1.38
ATOM   2183  C   ASN A 245     -26.132  38.224   7.400  1.00  2.90
ATOM   2184  O   ASN A 245     -25.493  37.421   6.699  1.00  2.14
ATOM   2185  CG  ASN A 245     -26.839  39.480   4.601  1.00  2.37
ATOM   2186  ND2 ASN A 245     -26.985  40.190   3.490  1.00  4.34
ATOM   2187 HD21 ASN A 245     -26.477  40.979   3.387  1.00  0.12
ATOM   2188 HD22 ASN A 245     -27.574  39.885   2.818  1.00  4.82
ATOM   2189  OD1 ASN A 245     -27.507  38.489   4.854  1.00  4.69
ATOM   2190  N   PRO A 246     -26.807  37.834   8.484  1.00  2.01
ATOM   2191  CA  PRO A 246     -26.767  36.458   9.009  1.00  1.04
ATOM   2192  CB  PRO A 246     -27.682  36.523  10.261  1.00  3.18
ATOM   2193  C   PRO A 246     -27.245  35.395   8.106  1.00  1.39
ATOM   2194  O   PRO A 246     -26.868  34.236   8.256  1.00  4.93
ATOM   2195  CG  PRO A 246     -28.608  37.663   9.970  1.00  3.43
ATOM   2196  CD  PRO A 246     -27.728  38.679   9.266  1.00  4.83
ATOM   2197  H   TYR A 247     -28.182  36.593   6.995  1.00  3.40
ATOM   2198  N   TYR A 247     -27.967  35.690   7.182  1.00  2.84
ATOM   2199  CA  TYR A 247     -28.491  34.658   6.411  1.00  1.82
ATOM   2200  CB  TYR A 247     -29.992  34.710   6.393  1.00  0.57
ATOM   2201  C   TYR A 247     -27.957  34.582   5.072  1.00  2.56
ATOM   2202  O   TYR A 247     -28.404  33.772   4.324  1.00  4.18
ATOM   2203  CG  TYR A 247     -30.585  34.597   7.766  1.00  4.19
ATOM   2204  CD1 TYR A 247     -30.950  35.713   8.452  1.00  4.73
ATOM   2205  CE1 TYR A 247     -31.502  35.624   9.734  1.00  1.13
ATOM   2206  CZ  TYR A 247     -31.734  34.392  10.283  1.00  0.21
ATOM   2207  CD2 TYR A 247     -30.721  33.364   8.397  1.00  2.02
ATOM   2208  CE2 TYR A 247     -31.271  33.270   9.673  1.00  1.04
ATOM   2209  OH  TYR A 247     -32.281  34.305  11.509  1.00  1.62
ATOM   2210  H   ASN A 248     -26.555  35.973   5.350  1.00  1.99
ATOM   2211  N   ASN A 248     -26.935  35.378   4.729  1.00  4.17
ATOM   2212  CA  ASN A 248     -26.429  35.328   3.298  1.00  3.92
ATOM   2213  CB  ASN A 248     -26.794  36.595   2.507  1.00  1.94
ATOM   2214  C   ASN A 248     -24.934  34.948   3.184  1.00  2.40
ATOM   2215  O   ASN A 248     -24.054  35.813   3.285  1.00  3.24
ATOM   2216  CG  ASN A 248     -28.311  36.646   2.170  1.00  2.78
ATOM   2217  ND2 ASN A 248     -28.951  37.775   2.395  1.00  2.44
ATOM   2218 HD21 ASN A 248     -28.481  38.489   2.778  1.00  4.34
ATOM   2219 HD22 ASN A 248     -29.876  37.831   2.202  1.00  3.65
ATOM   2220  OD1 ASN A 248     -28.907  35.629   1.773  1.00  3.05
ATOM   2221  H   TRP A 249     -25.372  33.007   2.898  1.00  4.89
ATOM   2222  N   TRP A 249     -24.660  33.624   3.013  1.00  2.66
ATOM   2223  CA  TRP A 249     -23.329  33.157   2.981  1.00  3.37
ATOM   2224  CB  TRP A 249     -23.279  31.658   3.255  1.00  0.43
ATOM   2225  C   TRP A 249     -22.742  33.401   1.642  1.00  3.18
ATOM   2226  O   TRP A 249     -23.351  33.200   0.679  1.00  3.85
ATOM   2227  CG  TRP A 249     -23.600  31.210   4.642  1.00  0.11
ATOM   2228  CD1 TRP A 249     -23.716  31.976   5.802  1.00  4.49
ATOM   2229  NE1 TRP A 249     -23.949  31.157   6.882  1.00  4.95
ATOM   2230  HE1 TRP A 249     -24.080  31.455   7.775  1.00  2.69
ATOM   2231  CD2 TRP A 249     -23.813  29.846   5.027  1.00  3.36
ATOM   2232  CE2 TRP A 249     -24.077  29.843   6.430  1.00  4.03
ATOM   2233  CE3 TRP A 249     -23.963  28.630   4.294  1.00  1.32
ATOM   2234  CZ3 TRP A 249     -24.437  27.510   4.950  1.00  0.76
ATOM   2235  CH2 TRP A 249     -24.766  27.555   6.330  1.00  2.66
ATOM   2236  CZ2 TRP A 249     -24.568  28.706   7.091  1.00  0.31
ATOM   2237  N   PRO A 250     -21.587  33.869   1.565  1.00  3.02
ATOM   2238  CA  PRO A 250     -21.015  34.107   0.278  1.00  2.55
ATOM   2239  CB  PRO A 250     -19.618  34.582   0.611  1.00  3.38
ATOM   2240  C   PRO A 250     -21.002  32.817  -0.536  1.00  3.57
ATOM   2241  O   PRO A 250     -20.677  31.766  -0.017  1.00  0.83
ATOM   2242  CG  PRO A 250     -19.757  35.118   2.006  1.00  2.01
ATOM   2243  CD  PRO A 250     -20.692  34.177   2.643  1.00  0.51
ATOM   2244  H   LYS A 251     -21.492  33.764  -2.168  1.00  2.56
ATOM   2245  N   LYS A 251     -21.303  32.908  -1.801  1.00  0.60
ATOM   2246  CA  LYS A 251     -21.352  31.738  -2.681  1.00  1.40
ATOM   2247  CB  LYS A 251     -21.800  32.208  -4.092  1.00  1.38
ATOM   2248  C   LYS A 251     -20.041  31.005  -2.727  1.00  3.45
ATOM   2249  O   LYS A 251     -19.997  29.759  -2.774  1.00  4.76
ATOM   2250  CG  LYS A 251     -20.666  32.631  -5.002  1.00  0.47
ATOM   2251  CD  LYS A 251     -21.180  33.171  -6.311  1.00  2.13
ATOM   2252  CE  LYS A 251     -20.058  33.791  -7.185  1.00  1.99
ATOM   2253  NZ  LYS A 251     -19.188  32.767  -7.841  1.00  4.21
ATOM   2254  H   ASP A 252     -19.102  32.663  -2.557  1.00  4.64
ATOM   2255  N   ASP A 252     -19.000  31.734  -2.673  1.00  0.14
ATOM   2256  CA  ASP A 252     -17.661  31.201  -2.791  1.00  2.02
ATOM   2257  CB  ASP A 252     -16.822  32.173  -3.577  1.00  1.78
ATOM   2258  C   ASP A 252     -17.047  30.904  -1.430  1.00  4.47
ATOM   2259  O   ASP A 252     -15.861  30.531  -1.324  1.00  4.79
ATOM   2260  CG  ASP A 252     -17.226  32.224  -5.052  1.00  2.06
ATOM   2261  OD1 ASP A 252     -17.850  31.250  -5.538  1.00  1.03
ATOM   2262  OD2 ASP A 252     -16.960  33.253  -5.725  1.00  4.48
ATOM   2263  H   GLY A 253     -18.756  31.154  -0.550  1.00  4.51
ATOM   2264  N   GLY A 253     -17.845  31.008  -0.408  1.00  3.98
ATOM   2265  CA  GLY A 253     -17.361  30.884   0.935  1.00  4.32
ATOM   2266  C   GLY A 253     -16.668  29.569   1.273  1.00  4.82
ATOM   2267  O   GLY A 253     -15.671  29.550   2.041  1.00  4.17
ATOM   2268  H   LEU A 254     -17.785  28.558   0.064  1.00  1.72
ATOM   2269  N   LEU A 254     -17.099  28.508   0.714  1.00  0.96
ATOM   2270  CA  LEU A 254     -16.571  27.250   1.086  1.00  4.64
ATOM   2271  CB  LEU A 254     -17.566  26.189   0.830  1.00  4.93
ATOM   2272  C   LEU A 254     -15.300  26.873   0.309  1.00  4.44
ATOM   2273  O   LEU A 254     -15.277  26.946  -0.925  1.00  0.09
ATOM   2274  CG  LEU A 254     -18.303  25.756   1.993  1.00  2.49
ATOM   2275  CD1 LEU A 254     -19.529  26.613   2.111  1.00  3.54
ATOM   2276  CD2 LEU A 254     -18.644  24.305   1.934  1.00  1.74
ATOM   2277  N   PRO A 255     -14.209  26.525   1.053  1.00  0.63
ATOM   2278  CA  PRO A 255     -12.909  26.121   0.450  1.00  4.62
ATOM   2279  CB  PRO A 255     -11.932  26.313   1.574  1.00  0.71
ATOM   2280  C   PRO A 255     -12.933  24.622  -0.013  1.00  1.86
ATOM   2281  O   PRO A 255     -12.239  23.721   0.603  1.00  2.01
ATOM   2282  CG  PRO A 255     -12.733  25.977   2.795  1.00  4.79
ATOM   2283  CD  PRO A 255     -14.106  26.571   2.529  1.00  3.31
ATOM   2284  H   THR A 256     -14.162  25.055  -1.486  1.00  0.84
ATOM   2285  N   THR A 256     -13.729  24.348  -1.047  1.00  2.77
ATOM   2286  CA  THR A 256     -13.979  22.958  -1.533  1.00  4.96
ATOM   2287  CB  THR A 256     -15.301  22.868  -2.347  1.00  2.31
ATOM   2288  C   THR A 256     -12.868  22.441  -2.379  1.00  2.97
ATOM   2289  O   THR A 256     -12.859  21.274  -2.744  1.00  4.85
ATOM   2290  CG2 THR A 256     -16.518  23.243  -1.495  1.00  2.02
ATOM   2291  OG1 THR A 256     -15.210  23.759  -3.485  1.00  3.25
ATOM   2292  H   THR A 257     -11.965  24.165  -2.379  1.00  0.09
ATOM   2293  N   THR A 257     -11.901  23.270  -2.656  1.00  3.71
ATOM   2294  CA  THR A 257     -10.694  22.837  -3.422  1.00  2.71
ATOM   2295  CB  THR A 257     -10.452  23.711  -4.615  1.00  1.00
ATOM   2296  C   THR A 257      -9.446  22.845  -2.527  1.00  1.61
ATOM   2297  O   THR A 257      -8.285  22.713  -3.031  1.00  4.04
ATOM   2298  CG2 THR A 257     -11.637  23.653  -5.573  1.00  3.78
ATOM   2299  OG1 THR A 257     -10.279  25.056  -4.165  1.00  2.59
ATOM   2300  H   TRP A 258     -10.552  23.110  -0.864  1.00  0.32
ATOM   2301  N   TRP A 258      -9.663  23.046  -1.190  1.00  3.66
ATOM   2302  CA  TRP A 258      -8.577  23.191  -0.291  1.00  0.28
ATOM   2303  CB  TRP A 258      -8.970  23.614   1.161  1.00  1.51
ATOM   2304  C   TRP A 258      -7.682  22.014  -0.311  1.00  4.84
ATOM   2305  O   TRP A 258      -6.496  22.183  -0.400  1.00  4.59
ATOM   2306  CG  TRP A 258      -7.710  23.700   2.119  1.00  0.93
ATOM   2307  CD1 TRP A 258      -6.794  24.712   2.173  1.00  1.13
ATOM   2308  NE1 TRP A 258      -5.794  24.392   3.066  1.00  5.00
ATOM   2309  HE1 TRP A 258      -5.054  24.950   3.281  1.00  3.02
ATOM   2310  CD2 TRP A 258      -7.335  22.764   3.139  1.00  1.11
ATOM   2311  CE2 TRP A 258      -6.086  23.186   3.647  1.00  3.98
ATOM   2312  CE3 TRP A 258      -7.849  21.546   3.556  1.00  3.59
ATOM   2313  CZ3 TRP A 258      -7.140  20.815   4.494  1.00  4.25
ATOM   2314  CH2 TRP A 258      -5.906  21.255   4.962  1.00  4.83
ATOM   2315  CZ2 TRP A 258      -5.322  22.386   4.475  1.00  4.06
ATOM   2316  H   HIS A 259      -9.167  20.699  -0.369  1.00  2.75
ATOM   2317  N   HIS A 259      -8.227  20.792  -0.328  1.00  3.66
ATOM   2318  CA  HIS A 259      -7.389  19.634  -0.307  1.00  2.45
ATOM   2319  CB  HIS A 259      -8.269  18.363  -0.335  1.00  0.27
ATOM   2320  C   HIS A 259      -6.488  19.675  -1.529  1.00  1.87
ATOM   2321  O   HIS A 259      -5.270  19.565  -1.425  1.00  1.46
ATOM   2322  CG  HIS A 259      -7.513  17.050  -0.273  1.00  4.33
ATOM   2323  ND1 HIS A 259      -7.032  16.540   0.885  1.00  2.70
ATOM   2324  HD1 HIS A 259      -7.142  16.920   1.750  1.00  1.44
ATOM   2325  CE1 HIS A 259      -6.516  15.368   0.651  1.00  1.97
ATOM   2326  NE2 HIS A 259      -6.485  15.185  -0.628  1.00  4.03
ATOM   2327  HE2 HIS A 259      -6.132  14.414  -1.058  1.00  2.06
ATOM   2328  CD2 HIS A 259      -7.131  16.210  -1.234  1.00  2.85
ATOM   2329  H   ALA A 260      -7.953  20.167  -2.732  1.00  4.11
ATOM   2330  N   ALA A 260      -7.046  19.953  -2.682  1.00  0.03
ATOM   2331  CA  ALA A 260      -6.256  19.919  -3.871  1.00  4.40
ATOM   2332  CB  ALA A 260      -7.125  20.245  -5.061  1.00  3.07
ATOM   2333  C   ALA A 260      -5.176  20.910  -3.786  1.00  0.20
ATOM   2334  O   ALA A 260      -4.009  20.579  -4.035  1.00  0.39
ATOM   2335  H   GLU A 261      -6.346  22.272  -2.994  1.00  3.45
ATOM   2336  N   GLU A 261      -5.512  22.132  -3.319  1.00  2.22
ATOM   2337  CA  GLU A 261      -4.543  23.215  -3.274  1.00  0.33
ATOM   2338  CB  GLU A 261      -5.230  24.515  -2.878  1.00  1.68
ATOM   2339  C   GLU A 261      -3.493  22.877  -2.330  1.00  0.97
ATOM   2340  O   GLU A 261      -2.318  23.050  -2.628  1.00  1.53
ATOM   2341  CG  GLU A 261      -6.219  24.968  -3.942  1.00  4.43
ATOM   2342  CD  GLU A 261      -5.576  25.347  -5.318  1.00  1.38
ATOM   2343  OE1 GLU A 261      -4.433  25.875  -5.348  1.00  4.56
ATOM   2344  OE2 GLU A 261      -6.193  25.063  -6.350  1.00  3.75
ATOM   2345  H   HIS A 262      -4.716  22.020  -1.071  1.00  2.37
ATOM   2346  N   HIS A 262      -3.869  22.267  -1.182  1.00  1.51
ATOM   2347  CA  HIS A 262      -2.923  21.953  -0.187  1.00  2.64
ATOM   2348  CB  HIS A 262      -3.512  21.279   1.056  1.00  3.09
ATOM   2349  C   HIS A 262      -1.953  21.033  -0.737  1.00  1.45
ATOM   2350  O   HIS A 262      -0.761  21.257  -0.598  1.00  2.24
ATOM   2351  CG  HIS A 262      -2.366  20.933   2.065  1.00  4.78
ATOM   2352  ND1 HIS A 262      -1.840  21.843   2.908  1.00  4.43
ATOM   2353  HD1 HIS A 262      -2.078  22.762   2.959  1.00  3.77
ATOM   2354  CE1 HIS A 262      -0.863  21.268   3.615  1.00  0.53
ATOM   2355  NE2 HIS A 262      -0.642  20.069   3.119  1.00  2.22
ATOM   2356  HE2 HIS A 262       0.030  19.474   3.420  1.00  2.56
ATOM   2357  CD2 HIS A 262      -1.538  19.827   2.132  1.00  2.51
ATOM   2358  H   GLU A 263      -3.328  19.939  -1.675  1.00  3.73
ATOM   2359  N   GLU A 263      -2.443  19.977  -1.477  1.00  4.36
ATOM   2360  CA  GLU A 263      -1.596  18.960  -1.994  1.00  1.39
ATOM   2361  CB  GLU A 263      -2.414  17.867  -2.668  1.00  3.64
ATOM   2362  C   GLU A 263      -0.630  19.535  -2.971  1.00  4.41
ATOM   2363  O   GLU A 263       0.562  19.193  -2.967  1.00  3.17
ATOM   2364  CG  GLU A 263      -1.550  16.737  -3.194  1.00  1.06
ATOM   2365  CD  GLU A 263      -2.325  15.611  -3.840  1.00  0.11
ATOM   2366  OE1 GLU A 263      -3.560  15.737  -3.983  1.00  2.98
ATOM   2367  OE2 GLU A 263      -1.694  14.601  -4.238  1.00  1.77
ATOM   2368  H   LYS A 264      -1.944  20.756  -3.732  1.00  0.53
ATOM   2369  N   LYS A 264      -1.091  20.464  -3.798  1.00  0.61
ATOM   2370  CA  LYS A 264      -0.236  21.044  -4.747  1.00  2.91
ATOM   2371  CB  LYS A 264      -1.008  21.955  -5.764  1.00  4.85
ATOM   2372  C   LYS A 264       0.855  21.832  -4.074  1.00  4.99
ATOM   2373  O   LYS A 264       2.019  21.815  -4.530  1.00  3.67
ATOM   2374  CG  LYS A 264      -1.894  21.194  -6.752  1.00  2.41
ATOM   2375  CD  LYS A 264      -2.484  22.129  -7.834  1.00  1.21
ATOM   2376  CE  LYS A 264      -3.504  23.095  -7.290  1.00  2.08
ATOM   2377  NZ  LYS A 264      -4.071  23.983  -8.355  1.00  1.41
ATOM   2378  H   ILE A 265      -0.356  22.530  -2.691  1.00  3.66
ATOM   2379  N   ILE A 265       0.514  22.551  -3.010  1.00  3.52
ATOM   2380  CA  ILE A 265       1.492  23.332  -2.326  1.00  3.84
ATOM   2381  CB  ILE A 265       0.804  24.202  -1.341  1.00  2.09
ATOM   2382  C   ILE A 265       2.475  22.414  -1.603  1.00  1.98
ATOM   2383  O   ILE A 265       3.687  22.517  -1.798  1.00  4.54
ATOM   2384  CG1 ILE A 265      -0.033  25.224  -2.056  1.00  1.01
ATOM   2385  CD1 ILE A 265      -0.951  25.928  -1.167  1.00  1.53
ATOM   2386  CG2 ILE A 265       1.789  24.848  -0.455  1.00  1.96
ATOM   2387  H   SER A 266       1.056  21.516  -0.532  1.00  3.85
ATOM   2388  N   SER A 266       1.969  21.528  -0.729  1.00  3.50
ATOM   2389  CA  SER A 266       2.845  20.573  -0.109  1.00  0.05
ATOM   2390  CB  SER A 266       3.141  21.056   1.216  1.00  4.78
ATOM   2391  C   SER A 266       2.249  19.207  -0.061  1.00  0.57
ATOM   2392  O   SER A 266       1.412  18.855   0.948  1.00  1.29
ATOM   2393  OG  SER A 266       3.468  22.419   1.099  1.00  2.55
ATOM   2394  N   PRO A 267       2.656  18.371  -1.029  1.00  2.43
ATOM   2395  CA  PRO A 267       2.180  16.981  -1.147  1.00  2.71
ATOM   2396  CB  PRO A 267       2.641  16.556  -2.543  1.00  0.36
ATOM   2397  C   PRO A 267       2.677  16.023  -0.083  1.00  1.18
ATOM   2398  O   PRO A 267       2.147  14.903   0.054  1.00  1.41
ATOM   2399  CG  PRO A 267       3.873  17.394  -2.774  1.00  1.14
ATOM   2400  CD  PRO A 267       3.552  18.726  -2.146  1.00  0.62
ATOM   2401  H   ASN A 268       4.086  17.249   0.458  1.00  1.76
ATOM   2402  N   ASN A 268       3.714  16.397   0.611  1.00  2.09
ATOM   2403  CA  ASN A 268       4.310  15.552   1.619  1.00  4.66
ATOM   2404  CB  ASN A 268       5.785  15.467   1.364  1.00  0.39
ATOM   2405  C   ASN A 268       4.025  16.073   2.981  1.00  3.94
ATOM   2406  O   ASN A 268       4.694  15.660   3.981  1.00  1.30
ATOM   2407  CG  ASN A 268       6.067  14.825   0.006  1.00  3.63
ATOM   2408  ND2 ASN A 268       6.878  15.496  -0.801  1.00  3.75
ATOM   2409 HD21 ASN A 268       7.221  16.327  -0.508  1.00  1.03
ATOM   2410 HD22 ASN A 268       7.081  15.147  -1.652  1.00  1.61
ATOM   2411  OD1 ASN A 268       5.500  13.770  -0.347  1.00  2.01
ATOM   2412  H   THR A 269       2.580  17.257   2.310  1.00  1.55
ATOM   2413  N   THR A 269       3.064  17.003   3.072  1.00  1.65
ATOM   2414  CA  THR A 269       2.770  17.628   4.317  1.00  2.53
ATOM   2415  CB  THR A 269       3.194  19.092   4.315  1.00  2.64
ATOM   2416  C   THR A 269       1.292  17.468   4.744  1.00  0.55
ATOM   2417  O   THR A 269       0.375  17.589   3.912  1.00  2.06
ATOM   2418  CG2 THR A 269       2.849  19.753   5.640  1.00  2.84
ATOM   2419  OG1 THR A 269       4.602  19.143   4.107  1.00  1.71
ATOM   2420  N   PRO A 270       1.053  17.114   6.006  1.00  2.24
ATOM   2421  CA  PRO A 270      -0.297  16.945   6.514  1.00  4.65
ATOM   2422  CB  PRO A 270      -0.112  16.620   7.931  1.00  1.85
ATOM   2423  C   PRO A 270      -1.159  18.160   6.346  1.00  0.07
ATOM   2424  O   PRO A 270      -0.651  19.310   6.131  1.00  1.71
ATOM   2425  CG  PRO A 270       1.247  16.005   8.004  1.00  0.46
ATOM   2426  CD  PRO A 270       2.054  16.755   7.055  1.00  0.79
ATOM   2427  H   TYR A 271      -2.758  17.098   6.523  1.00  1.44
ATOM   2428  N   TYR A 271      -2.419  17.965   6.361  1.00  2.76
ATOM   2429  CA  TYR A 271      -3.319  19.020   6.108  1.00  2.29
ATOM   2430  CB  TYR A 271      -4.523  18.382   5.441  1.00  3.12
ATOM   2431  C   TYR A 271      -3.799  19.670   7.427  1.00  3.01
ATOM   2432  O   TYR A 271      -4.384  18.957   8.362  1.00  3.33
ATOM   2433  CG  TYR A 271      -4.218  17.803   4.118  1.00  0.40
ATOM   2434  CD1 TYR A 271      -3.711  16.530   4.039  1.00  2.39
ATOM   2435  CE1 TYR A 271      -3.386  15.961   2.809  1.00  2.76
ATOM   2436  CZ  TYR A 271      -3.607  16.674   1.655  1.00  1.40
ATOM   2437  CD2 TYR A 271      -4.500  18.479   2.930  1.00  3.31
ATOM   2438  CE2 TYR A 271      -4.203  17.919   1.704  1.00  0.35
ATOM   2439  OH  TYR A 271      -3.261  16.124   0.428  1.00  1.42
ATOM   2440  H   SER A 272      -3.135  21.538   6.892  1.00  3.54
ATOM   2441  N   SER A 272      -3.649  21.036   7.532  1.00  0.87
ATOM   2442  CA  SER A 272      -4.157  21.655   8.632  1.00  2.35
ATOM   2443  CB  SER A 272      -3.049  21.979   9.635  1.00  1.43
ATOM   2444  C   SER A 272      -4.945  22.932   8.345  1.00  1.48
ATOM   2445  O   SER A 272      -4.586  23.828   7.470  1.00  1.43
ATOM   2446  OG  SER A 272      -3.629  22.595  10.821  1.00  0.58
ATOM   2447  H   ILE A 273      -6.213  22.382   9.746  1.00  4.58
ATOM   2448  N   ILE A 273      -5.981  23.077   9.104  1.00  3.44
ATOM   2449  CA  ILE A 273      -6.743  24.245   9.047  1.00  3.05
ATOM   2450  CB  ILE A 273      -8.166  24.025   8.680  1.00  3.08
ATOM   2451  C   ILE A 273      -6.582  24.896  10.290  1.00  1.76
ATOM   2452  O   ILE A 273      -6.914  24.324  11.348  1.00  0.71
ATOM   2453  CG1 ILE A 273      -8.236  23.449   7.283  1.00  3.39
ATOM   2454  CD1 ILE A 273      -9.599  22.993   6.926  1.00  2.90
ATOM   2455  CG2 ILE A 273      -8.954  25.329   8.740  1.00  4.32
ATOM   2456  H   VAL A 274      -6.132  26.531   9.340  1.00  1.12
ATOM   2457  N   VAL A 274      -6.145  26.137  10.190  1.00  1.57
ATOM   2458  CA  VAL A 274      -5.758  26.939  11.295  1.00  1.84
ATOM   2459  CB  VAL A 274      -4.194  27.306  11.265  1.00  0.41
ATOM   2460  C   VAL A 274      -6.770  28.196  11.485  1.00  3.88
ATOM   2461  O   VAL A 274      -7.246  28.829  10.494  1.00  3.86
ATOM   2462  CG1 VAL A 274      -3.774  28.122  12.499  1.00  1.65
ATOM   2463  CG2 VAL A 274      -3.317  26.028  11.107  1.00  1.62
ATOM   2464  H   GLU A 275      -6.594  28.070  13.453  1.00  2.71
ATOM   2465  N   GLU A 275      -7.110  28.478  12.733  1.00  4.99
ATOM   2466  CA  GLU A 275      -8.171  29.508  13.091  1.00  2.60
ATOM   2467  CB  GLU A 275      -7.614  30.908  12.874  1.00  4.13
ATOM   2468  C   GLU A 275      -9.399  29.415  12.183  1.00  0.70
ATOM   2469  O   GLU A 275      -9.868  30.441  11.741  1.00  0.84
ATOM   2470  CG  GLU A 275      -6.368  31.200  13.619  1.00  0.73
ATOM   2471  CD  GLU A 275      -5.722  32.607  13.288  1.00  3.92
ATOM   2472  OE1 GLU A 275      -6.438  33.553  12.760  1.00  0.76
ATOM   2473  OE2 GLU A 275      -4.498  32.727  13.501  1.00  3.18
ATOM   2474  H   PHE A 276      -9.628  27.493  12.296  1.00  3.78
ATOM   2475  N   PHE A 276      -9.952  28.246  11.934  1.00  0.21
ATOM   2476  CA  PHE A 276     -11.080  28.179  11.153  1.00  0.32
ATOM   2477  CB  PHE A 276     -11.457  26.759  10.781  1.00  1.84
ATOM   2478  C   PHE A 276     -12.218  28.880  11.897  1.00  0.57
ATOM   2479  O   PHE A 276     -12.395  28.690  13.100  1.00  0.31
ATOM   2480  CG  PHE A 276     -12.614  26.731   9.863  1.00  0.74
ATOM   2481  CD1 PHE A 276     -12.454  27.029   8.530  1.00  0.88
ATOM   2482  CE1 PHE A 276     -13.546  27.016   7.662  1.00  0.78
ATOM   2483  CZ  PHE A 276     -14.812  26.778   8.156  1.00  4.46
ATOM   2484  CD2 PHE A 276     -13.879  26.393  10.328  1.00  0.02
ATOM   2485  CE2 PHE A 276     -14.978  26.443   9.488  1.00  4.18
ATOM   2486  H   GLN A 277     -12.789  29.785  10.269  1.00  0.77
ATOM   2487  N   GLN A 277     -12.950  29.719  11.187  1.00  4.28
ATOM   2488  CA  GLN A 277     -13.994  30.556  11.794  1.00  3.55
ATOM   2489  CB  GLN A 277     -14.733  31.232  10.665  1.00  3.13
ATOM   2490  C   GLN A 277     -14.965  29.794  12.714  1.00  3.30
ATOM   2491  O   GLN A 277     -15.795  29.013  12.233  1.00  2.59
ATOM   2492  CG  GLN A 277     -15.799  32.137  11.127  1.00  1.11
ATOM   2493  CD  GLN A 277     -16.368  33.021  10.039  1.00  3.40
ATOM   2494  NE2 GLN A 277     -16.785  34.203  10.428  1.00  4.22
ATOM   2495 HE21 GLN A 277     -16.698  34.432  11.340  1.00  0.17
ATOM   2496 HE22 GLN A 277     -17.176  34.787   9.803  1.00  2.02
ATOM   2497  OE1 GLN A 277     -16.393  32.654   8.841  1.00  3.98
ATOM   2498  H   GLY A 278     -14.075  30.503  14.389  1.00  2.90
ATOM   2499  N   GLY A 278     -14.794  29.989  14.094  1.00  2.91
ATOM   2500  CA  GLY A 278     -15.694  29.441  15.076  1.00  0.82
ATOM   2501  C   GLY A 278     -16.721  30.454  15.498  1.00  1.05
ATOM   2502  O   GLY A 278     -17.457  30.233  16.461  1.00  2.61
ATOM   2503  H   GLY A 279     -16.194  31.690  14.066  1.00  3.43
ATOM   2504  N   GLY A 279     -16.742  31.602  14.814  1.00  2.46
ATOM   2505  CA  GLY A 279     -17.593  32.709  15.186  1.00  0.21
ATOM   2506  C   GLY A 279     -17.282  33.887  14.364  1.00  0.57
ATOM   2507  O   GLY A 279     -16.560  33.773  13.407  1.00  1.35
ATOM   2508  H   ALA A 280     -18.294  35.110  15.467  1.00  4.97
ATOM   2509  N   ALA A 280     -17.764  35.028  14.702  1.00  2.76
ATOM   2510  CA  ALA A 280     -17.513  36.166  13.865  1.00  3.59
ATOM   2511  CB  ALA A 280     -18.547  36.302  12.767  1.00  2.71
ATOM   2512  C   ALA A 280     -17.312  37.461  14.633  1.00  2.49
ATOM   2513  O   ALA A 280     -17.832  37.667  15.703  1.00  1.76
ATOM   2514  H   PHE A 281     -16.285  38.110  13.140  1.00  2.06
ATOM   2515  N   PHE A 281     -16.565  38.315  14.021  1.00  3.20
ATOM   2516  CA  PHE A 281     -16.135  39.537  14.571  1.00  2.49
ATOM   2517  CB  PHE A 281     -14.689  39.785  14.068  1.00  3.90
ATOM   2518  C   PHE A 281     -17.080  40.771  14.235  1.00  2.26
ATOM   2519  O   PHE A 281     -17.360  41.088  13.065  1.00  2.54
ATOM   2520  CG  PHE A 281     -14.226  41.152  14.204  1.00  4.46
ATOM   2521  CD1 PHE A 281     -13.824  41.643  15.434  1.00  4.92
ATOM   2522  CE1 PHE A 281     -13.414  42.969  15.568  1.00  0.78
ATOM   2523  CZ  PHE A 281     -13.473  43.816  14.481  1.00  0.71
ATOM   2524  CD2 PHE A 281     -14.180  42.001  13.086  1.00  3.96
ATOM   2525  CE2 PHE A 281     -13.786  43.302  13.214  1.00  3.64
ATOM   2526  H   ASP A 282     -17.386  41.005  16.167  1.00  2.50
ATOM   2527  N   ASP A 282     -17.585  41.381  15.325  1.00  4.79
ATOM   2528  CA  ASP A 282     -18.467  42.629  15.312  1.00  4.77
ATOM   2529  CB  ASP A 282     -19.761  42.361  16.002  1.00  3.11
ATOM   2530  C   ASP A 282     -17.797  43.828  15.893  1.00  4.18
ATOM   2531  O   ASP A 282     -17.766  43.957  17.066  1.00  0.64
ATOM   2532  CG  ASP A 282     -20.850  42.191  15.026  1.00  2.89
ATOM   2533  OD1 ASP A 282     -20.776  42.792  13.986  1.00  3.96
ATOM   2534  OD2 ASP A 282     -21.807  41.466  15.295  1.00  3.87
ATOM   2535  N   PRO A 283     -17.330  44.747  15.105  1.00  4.31
ATOM   2536  CA  PRO A 283     -16.639  45.954  15.651  1.00  2.55
ATOM   2537  CB  PRO A 283     -16.272  46.756  14.386  1.00  3.87
ATOM   2538  C   PRO A 283     -17.561  46.746  16.663  1.00  4.07
ATOM   2539  O   PRO A 283     -18.728  46.605  16.656  1.00  1.95
ATOM   2540  CG  PRO A 283     -17.285  46.281  13.359  1.00  0.03
ATOM   2541  CD  PRO A 283     -17.427  44.787  13.642  1.00  2.59
ATOM   2542  N   PRO A 284     -16.976  47.529  17.585  1.00  0.62
ATOM   2543  CA  PRO A 284     -17.795  48.260  18.552  1.00  0.13
ATOM   2544  CB  PRO A 284     -16.780  49.078  19.371  1.00  2.23
ATOM   2545  C   PRO A 284     -18.916  49.102  17.888  1.00  3.33
ATOM   2546  O   PRO A 284     -19.921  49.351  18.494  1.00  0.44
ATOM   2547  CG  PRO A 284     -15.585  49.179  18.461  1.00  0.66
ATOM   2548  CD  PRO A 284     -15.550  47.826  17.730  1.00  2.88
ATOM   2549  H   GLY A 285     -17.901  49.263  16.246  1.00  3.57
ATOM   2550  N   GLY A 285     -18.728  49.445  16.639  1.00  2.28
ATOM   2551  CA  GLY A 285     -19.772  50.135  15.823  1.00  2.54
ATOM   2552  C   GLY A 285     -20.641  49.055  15.028  1.00  3.58
ATOM   2553  O   GLY A 285     -21.325  49.353  14.070  1.00  2.24
ATOM   2554  H   GLY A 286     -19.998  47.654  16.193  1.00  0.76
ATOM   2555  N   GLY A 286     -20.512  47.820  15.433  1.00  1.49
ATOM   2556  CA  GLY A 286     -21.119  46.690  14.748  1.00  4.24
ATOM   2557  C   GLY A 286     -22.512  46.258  15.182  1.00  0.79
ATOM   2558  O   GLY A 286     -23.301  47.036  15.749  1.00  3.98
ATOM   2559  H   TYR A 287     -22.128  44.482  14.439  1.00  3.75
ATOM   2560  N   TYR A 287     -22.805  45.001  14.858  1.00  3.56
ATOM   2561  CA  TYR A 287     -24.165  44.364  15.052  1.00  4.40
ATOM   2562  CB  TYR A 287     -24.529  43.604  13.798  1.00  3.31
ATOM   2563  C   TYR A 287     -24.211  43.481  16.214  1.00  3.92
ATOM   2564  O   TYR A 287     -23.216  43.273  16.893  1.00  0.99
ATOM   2565  CG  TYR A 287     -24.640  44.519  12.674  1.00  3.52
ATOM   2566  CD1 TYR A 287     -23.529  44.838  11.937  1.00  0.24
ATOM   2567  CE1 TYR A 287     -23.589  45.774  10.929  1.00  0.47
ATOM   2568  CZ  TYR A 287     -24.802  46.343  10.604  1.00  4.06
ATOM   2569  CD2 TYR A 287     -25.854  45.064  12.300  1.00  0.23
ATOM   2570  CE2 TYR A 287     -25.936  45.982  11.272  1.00  3.79
ATOM   2571  OH  TYR A 287     -24.868  47.287   9.605  1.00  0.04
ATOM   2572  H   GLY A 288     -26.074  43.220  16.058  1.00  1.36
ATOM   2573  N   GLY A 288     -25.301  43.026  16.541  1.00  3.80
ATOM   2574  CA  GLY A 288     -25.345  42.278  17.632  1.00  2.69
ATOM   2575  C   GLY A 288     -24.658  40.918  17.463  1.00  0.43
ATOM   2576  O   GLY A 288     -24.532  40.311  16.291  1.00  0.67
ATOM   2577  H   PHE A 289     -24.478  40.838  19.360  1.00  4.13
ATOM   2578  N   PHE A 289     -24.295  40.391  18.546  1.00  3.55
ATOM   2579  CA  PHE A 289     -23.655  39.164  18.580  1.00  0.78
ATOM   2580  CB  PHE A 289     -22.959  38.935  19.866  1.00  1.36
ATOM   2581  C   PHE A 289     -24.555  38.105  18.240  1.00  3.04
ATOM   2582  O   PHE A 289     -24.144  37.177  17.659  1.00  0.48
ATOM   2583  CG  PHE A 289     -21.846  39.880  20.020  1.00  2.40
ATOM   2584  CD1 PHE A 289     -21.987  41.020  20.823  1.00  2.40
ATOM   2585  CE1 PHE A 289     -20.969  41.968  20.899  1.00  4.98
ATOM   2586  CZ  PHE A 289     -19.824  41.816  20.115  1.00  1.21
ATOM   2587  CD2 PHE A 289     -20.622  39.661  19.364  1.00  3.33
ATOM   2588  CE2 PHE A 289     -19.606  40.610  19.427  1.00  3.58
ATOM   2589  H   SER A 290     -26.160  39.031  18.962  1.00  0.37
ATOM   2590  N   SER A 290     -25.865  38.258  18.529  1.00  1.53
ATOM   2591  CA  SER A 290     -26.825  37.211  18.192  1.00  4.41
ATOM   2592  CB  SER A 290     -28.229  37.671  18.562  1.00  4.00
ATOM   2593  C   SER A 290     -26.844  37.040  16.703  1.00  4.27
ATOM   2594  O   SER A 290     -26.990  35.911  16.187  1.00  1.78
ATOM   2595  OG  SER A 290     -28.667  38.759  17.674  1.00  3.83
ATOM   2596  H   ASN A 291     -26.390  38.934  16.373  1.00  4.40
ATOM   2597  N   ASN A 291     -26.606  38.140  15.959  1.00  1.61
ATOM   2598  CA  ASN A 291     -26.632  38.078  14.525  1.00  4.11
ATOM   2599  CB  ASN A 291     -26.523  39.466  13.972  1.00  3.68
ATOM   2600  C   ASN A 291     -25.444  37.238  14.095  1.00  2.36
ATOM   2601  O   ASN A 291     -25.560  36.358  13.262  1.00  1.27
ATOM   2602  CG  ASN A 291     -27.745  40.290  14.247  1.00  3.01
ATOM   2603  ND2 ASN A 291     -27.649  41.595  14.009  1.00  1.51
ATOM   2604 HD21 ASN A 291     -26.839  41.933  13.667  1.00  3.22
ATOM   2605 HD22 ASN A 291     -28.390  42.154  14.178  1.00  2.19
ATOM   2606  OD1 ASN A 291     -28.783  39.766  14.618  1.00  0.47
ATOM   2607  H   CYS A 292     -24.271  38.034  15.467  1.00  3.95
ATOM   2608  N   CYS A 292     -24.283  37.450  14.797  1.00  0.58
ATOM   2609  CA  CYS A 292     -23.072  36.687  14.501  1.00  3.54
ATOM   2610  CB  CYS A 292     -21.896  37.167  15.314  1.00  4.46
ATOM   2611  C   CYS A 292     -23.302  35.266  14.789  1.00  3.77
ATOM   2612  O   CYS A 292     -22.968  34.433  13.994  1.00  0.73
ATOM   2613  SG  CYS A 292     -21.294  38.750  14.830  1.00  2.57
ATOM   2614  H   TYR A 293     -24.295  35.640  16.472  1.00  2.93
ATOM   2615  N   TYR A 293     -23.989  34.957  15.891  1.00  0.94
ATOM   2616  CA  TYR A 293     -24.284  33.579  16.189  1.00  3.59
ATOM   2617  CB  TYR A 293     -25.028  33.360  17.470  1.00  0.19
ATOM   2618  C   TYR A 293     -25.026  32.972  15.121  1.00  2.78
ATOM   2619  O   TYR A 293     -24.671  31.957  14.680  1.00  0.43
ATOM   2620  CG  TYR A 293     -25.391  31.857  17.642  1.00  0.91
ATOM   2621  CD1 TYR A 293     -24.409  30.901  18.078  1.00  3.15
ATOM   2622  CE1 TYR A 293     -24.727  29.542  18.209  1.00  3.57
ATOM   2623  CZ  TYR A 293     -26.003  29.097  17.859  1.00  0.44
ATOM   2624  CD2 TYR A 293     -26.671  31.388  17.308  1.00  1.37
ATOM   2625  CE2 TYR A 293     -26.986  30.016  17.383  1.00  3.36
ATOM   2626  OH  TYR A 293     -26.308  27.720  17.934  1.00  0.41
ATOM   2627  H   GLU A 294     -26.291  34.414  14.963  1.00  4.70
ATOM   2628  N   GLU A 294     -26.062  33.627  14.634  1.00  0.38
ATOM   2629  CA  GLU A 294     -26.843  33.057  13.620  1.00  0.36
ATOM   2630  CB  GLU A 294     -28.099  33.903  13.319  1.00  4.67
ATOM   2631  C   GLU A 294     -26.016  32.814  12.343  1.00  0.37
ATOM   2632  O   GLU A 294     -26.127  31.748  11.725  1.00  1.54
ATOM   2633  CG  GLU A 294     -29.153  33.831  14.439  1.00  1.40
ATOM   2634  CD  GLU A 294     -30.452  34.604  14.129  1.00  0.94
ATOM   2635  OE1 GLU A 294     -30.450  35.450  13.223  1.00  4.30
ATOM   2636  OE2 GLU A 294     -31.498  34.315  14.767  1.00  1.58
ATOM   2637  H   LEU A 295     -25.026  34.458  12.540  1.00  2.62
ATOM   2638  N   LEU A 295     -25.129  33.756  12.007  1.00  0.62
ATOM   2639  CA  LEU A 295     -24.265  33.675  10.783  1.00  3.13
ATOM   2640  CB  LEU A 295     -23.328  34.923  10.772  1.00  0.78
ATOM   2641  C   LEU A 295     -23.382  32.484  10.879  1.00  4.57
ATOM   2642  O   LEU A 295     -23.093  31.766   9.848  1.00  0.29
ATOM   2643  CG  LEU A 295     -22.331  35.055   9.665  1.00  1.76
ATOM   2644  CD1 LEU A 295     -23.023  35.308   8.315  1.00  0.36
ATOM   2645  CD2 LEU A 295     -21.333  36.109  10.027  1.00  3.89
ATOM   2646  H   THR A 296     -23.186  32.806  12.794  1.00  1.27
ATOM   2647  N   THR A 296     -22.890  32.279  12.090  1.00  3.26
ATOM   2648  CA  THR A 296     -21.937  31.237  12.371  1.00  0.09
ATOM   2649  CB  THR A 296     -20.696  31.779  13.139  1.00  0.74
ATOM   2650  C   THR A 296     -22.591  30.164  13.208  1.00  2.56
ATOM   2651  O   THR A 296     -21.937  29.562  14.018  1.00  0.38
ATOM   2652  CG2 THR A 296     -19.831  32.743  12.244  1.00  2.17
ATOM   2653  OG1 THR A 296     -21.124  32.462  14.340  1.00  3.69
ATOM   2654  H   ASN A 297     -24.389  30.278  12.254  1.00  2.42
ATOM   2655  N   ASN A 297     -23.936  29.869  12.972  1.00  1.81
ATOM   2656  CA  ASN A 297     -24.718  28.867  13.917  1.00  2.41
ATOM   2657  CB  ASN A 297     -26.220  29.111  13.887  1.00  0.47
ATOM   2658  C   ASN A 297     -24.444  27.376  13.623  1.00  2.47
ATOM   2659  O   ASN A 297     -23.474  27.040  12.970  1.00  4.66
ATOM   2660  CG  ASN A 297     -26.816  28.804  12.534  1.00  4.94
ATOM   2661  ND2 ASN A 297     -27.848  29.507  12.178  1.00  0.16
ATOM   2662 HD21 ASN A 297     -28.175  30.160  12.771  1.00  1.73
ATOM   2663 HD22 ASN A 297     -28.258  29.340  11.345  1.00  4.18
ATOM   2664  OD1 ASN A 297     -26.281  27.978  11.785  1.00  1.71
ATOM   2665  H   HIS A 298     -26.038  26.714  14.685  1.00  1.32
ATOM   2666  N   HIS A 298     -25.292  26.439  14.172  1.00  3.93
ATOM   2667  CA  HIS A 298     -25.047  24.997  13.953  1.00  2.71
ATOM   2668  CB  HIS A 298     -26.039  24.159  14.729  1.00  0.98
ATOM   2669  C   HIS A 298     -25.118  24.624  12.466  1.00  3.49
ATOM   2670  O   HIS A 298     -24.379  23.763  12.000  1.00  1.74
ATOM   2671  CG  HIS A 298     -27.463  24.354  14.321  1.00  0.95
ATOM   2672  ND1 HIS A 298     -28.253  25.415  14.780  1.00  1.40
ATOM   2673  HD1 HIS A 298     -27.985  26.086  15.399  1.00  2.07
ATOM   2674  CE1 HIS A 298     -29.475  25.302  14.263  1.00  0.47
ATOM   2675  NE2 HIS A 298     -29.508  24.219  13.490  1.00  2.42
ATOM   2676  HE2 HIS A 298     -30.257  23.945  12.969  1.00  4.40
ATOM   2677  CD2 HIS A 298     -28.246  23.631  13.480  1.00  3.35
ATOM   2678  H   GLU A 299     -26.485  25.996  12.078  1.00  1.96
ATOM   2679  N   GLU A 299     -25.941  25.317  11.704  1.00  3.48
ATOM   2680  CA  GLU A 299     -26.002  25.056  10.278  1.00  1.12
ATOM   2681  CB  GLU A 299     -27.158  25.848   9.611  1.00  2.41
ATOM   2682  C   GLU A 299     -24.645  25.412   9.632  1.00  3.42
ATOM   2683  O   GLU A 299     -24.065  24.608   8.887  1.00  3.14
ATOM   2684  CG  GLU A 299     -28.581  25.344   9.979  1.00  4.99
ATOM   2685  CD  GLU A 299     -29.747  26.183   9.359  1.00  3.95
ATOM   2686  OE1 GLU A 299     -29.480  27.276   8.786  1.00  3.26
ATOM   2687  OE2 GLU A 299     -30.931  25.751   9.485  1.00  0.00
ATOM   2688  H   PHE A 300     -24.502  27.134  10.597  1.00  4.83
ATOM   2689  N   PHE A 300     -24.067  26.559  10.005  1.00  3.18
ATOM   2690  CA  PHE A 300     -22.684  26.907   9.497  1.00  2.72
ATOM   2691  CB  PHE A 300     -22.192  28.169  10.109  1.00  0.54
ATOM   2692  C   PHE A 300     -21.780  25.870   9.894  1.00  4.06
ATOM   2693  O   PHE A 300     -21.088  25.313   9.081  1.00  0.90
ATOM   2694  CG  PHE A 300     -20.746  28.522   9.828  1.00  0.94
ATOM   2695  CD1 PHE A 300     -20.414  29.240   8.747  1.00  1.99
ATOM   2696  CE1 PHE A 300     -19.097  29.513   8.465  1.00  4.51
ATOM   2697  CZ  PHE A 300     -18.098  28.996   9.271  1.00  1.59
ATOM   2698  CD2 PHE A 300     -19.726  28.054  10.666  1.00  3.36
ATOM   2699  CE2 PHE A 300     -18.423  28.311  10.387  1.00  4.03
ATOM   2700  H   ALA A 301     -22.437  25.834  11.743  1.00  2.60
ATOM   2701  N   ALA A 301     -21.801  25.485  11.154  1.00  2.64
ATOM   2702  CA  ALA A 301     -20.841  24.550  11.592  1.00  2.02
ATOM   2703  CB  ALA A 301     -21.036  24.230  13.100  1.00  1.05
ATOM   2704  C   ALA A 301     -20.963  23.333  10.814  1.00  3.22
ATOM   2705  O   ALA A 301     -20.039  22.901  10.306  1.00  3.92
ATOM   2706  H   ARG A 302     -22.894  23.253  10.815  1.00  2.26
ATOM   2707  N   ARG A 302     -22.153  22.815  10.596  1.00  3.22
ATOM   2708  CA  ARG A 302     -22.238  21.599   9.960  1.00  1.71
ATOM   2709  CB  ARG A 302     -23.752  21.188   9.858  1.00  4.35
ATOM   2710  C   ARG A 302     -21.687  21.700   8.640  1.00  2.96
ATOM   2711  O   ARG A 302     -20.807  20.957   8.296  1.00  2.13
ATOM   2712  CG  ARG A 302     -24.371  20.849  11.219  1.00  2.91
ATOM   2713  CD  ARG A 302     -25.853  20.456  11.160  1.00  2.13
ATOM   2714  NE  ARG A 302     -26.086  19.225  10.434  1.00  0.98
ATOM   2715  HE  ARG A 302     -26.369  19.299   9.532  1.00  3.52
ATOM   2716  CZ  ARG A 302     -25.959  17.995  10.938  1.00  0.69
ATOM   2717  NH1 ARG A 302     -25.495  17.791  12.180  1.00  4.56
ATOM   2718  NH2 ARG A 302     -26.354  16.981  10.232  1.00  1.23
ATOM   2719  H   VAL A 303     -22.647  23.328   8.257  1.00  0.98
ATOM   2720  N   VAL A 303     -22.058  22.660   7.916  1.00  1.96
ATOM   2721  CA  VAL A 303     -21.622  22.709   6.583  1.00  2.66
ATOM   2722  CB  VAL A 303     -22.257  23.951   5.872  1.00  4.94
ATOM   2723  C   VAL A 303     -20.164  22.843   6.509  1.00  4.56
ATOM   2724  O   VAL A 303     -19.444  21.991   5.913  1.00  2.97
ATOM   2725  CG1 VAL A 303     -21.617  24.180   4.530  1.00  3.90
ATOM   2726  CG2 VAL A 303     -23.746  23.765   5.697  1.00  2.68
ATOM   2727  H   PHE A 304     -20.243  24.252   7.739  1.00  0.78
ATOM   2728  N   PHE A 304     -19.701  23.776   7.150  1.00  4.46
ATOM   2729  CA  PHE A 304     -18.399  24.099   7.044  1.00  3.55
ATOM   2730  CB  PHE A 304     -18.211  25.453   7.550  1.00  2.51
ATOM   2731  C   PHE A 304     -17.514  23.098   7.582  1.00  0.12
ATOM   2732  O   PHE A 304     -16.554  22.727   6.931  1.00  0.83
ATOM   2733  CG  PHE A 304     -18.902  26.449   6.602  1.00  2.04
ATOM   2734  CD1 PHE A 304     -20.217  26.759   6.766  1.00  1.41
ATOM   2735  CE1 PHE A 304     -20.857  27.658   5.906  1.00  1.73
ATOM   2736  CZ  PHE A 304     -20.149  28.288   4.948  1.00  3.30
ATOM   2737  CD2 PHE A 304     -18.217  27.044   5.613  1.00  2.52
ATOM   2738  CE2 PHE A 304     -18.835  27.997   4.783  1.00  0.88
ATOM   2739  H   TYR A 305     -18.629  22.749   9.070  1.00  3.69
ATOM   2740  N   TYR A 305     -17.834  22.561   8.685  1.00  0.01
ATOM   2741  CA  TYR A 305     -16.984  21.625   9.284  1.00  1.93
ATOM   2742  CB  TYR A 305     -17.378  21.295  10.684  1.00  0.49
ATOM   2743  C   TYR A 305     -16.956  20.380   8.462  1.00  0.64
ATOM   2744  O   TYR A 305     -15.896  19.797   8.247  1.00  1.32
ATOM   2745  CG  TYR A 305     -17.141  22.417  11.719  1.00  4.71
ATOM   2746  CD1 TYR A 305     -16.701  23.699  11.344  1.00  1.07
ATOM   2747  CE1 TYR A 305     -16.595  24.739  12.307  1.00  0.03
ATOM   2748  CZ  TYR A 305     -16.990  24.485  13.623  1.00  1.14
ATOM   2749  CD2 TYR A 305     -17.303  22.154  13.075  1.00  1.10
ATOM   2750  CE2 TYR A 305     -17.197  23.194  14.042  1.00  4.23
ATOM   2751  OH  TYR A 305     -16.971  25.525  14.570  1.00  3.44
ATOM   2752  H   LYS A 306     -18.883  20.484   7.986  1.00  0.10
ATOM   2753  N   LYS A 306     -18.111  19.985   7.895  1.00  0.02
ATOM   2754  CA  LYS A 306     -18.133  18.807   7.096  1.00  0.45
ATOM   2755  CB  LYS A 306     -19.462  18.362   6.725  1.00  0.36
ATOM   2756  C   LYS A 306     -17.262  18.990   5.881  1.00  0.82
ATOM   2757  O   LYS A 306     -16.553  18.096   5.537  1.00  2.12
ATOM   2758  CG  LYS A 306     -20.342  17.929   7.922  1.00  2.23
ATOM   2759  CD  LYS A 306     -19.763  16.768   8.709  1.00  2.89
ATOM   2760  CE  LYS A 306     -20.712  16.332   9.866  1.00  3.65
ATOM   2761  NZ  LYS A 306     -20.924  17.433  10.908  1.00  0.02
ATOM   2762  H   ASN A 307     -17.699  20.892   5.610  1.00  0.04
ATOM   2763  N   ASN A 307     -17.216  20.198   5.287  1.00  1.54
ATOM   2764  CA  ASN A 307     -16.326  20.409   4.139  1.00  1.05
ATOM   2765  CB  ASN A 307     -16.416  21.846   3.622  1.00  3.87
ATOM   2766  C   ASN A 307     -14.935  20.177   4.549  1.00  0.62
ATOM   2767  O   ASN A 307     -14.228  19.504   3.883  1.00  1.50
ATOM   2768  CG  ASN A 307     -15.623  22.049   2.354  1.00  4.63
ATOM   2769  ND2 ASN A 307     -14.706  23.034   2.372  1.00  4.27
ATOM   2770 HD21 ASN A 307     -14.611  23.548   3.157  1.00  2.00
ATOM   2771 HD22 ASN A 307     -14.171  23.185   1.611  1.00  3.35
ATOM   2772  OD1 ASN A 307     -15.773  21.282   1.383  1.00  1.80
ATOM   2773  H   ASN A 308     -15.162  21.062   6.248  1.00  1.70
ATOM   2774  N   ASN A 308     -14.559  20.645   5.699  1.00  3.30
ATOM   2775  CA  ASN A 308     -13.198  20.478   6.143  1.00  0.46
ATOM   2776  CB  ASN A 308     -13.016  21.309   7.335  1.00  4.07
ATOM   2777  C   ASN A 308     -12.889  18.971   6.387  1.00  0.56
ATOM   2778  O   ASN A 308     -11.803  18.465   5.954  1.00  4.88
ATOM   2779  CG  ASN A 308     -13.120  22.752   6.911  1.00  2.30
ATOM   2780  ND2 ASN A 308     -13.692  23.590   7.775  1.00  3.00
ATOM   2781 HD21 ASN A 308     -14.015  23.246   8.591  1.00  3.06
ATOM   2782 HD22 ASN A 308     -13.748  24.507   7.565  1.00  3.81
ATOM   2783  OD1 ASN A 308     -12.755  23.107   5.764  1.00  4.79
ATOM   2784  H   ILE A 309     -14.645  18.520   7.147  1.00  1.02
ATOM   2785  N   ILE A 309     -13.850  18.188   6.941  1.00  2.02
ATOM   2786  CA  ILE A 309     -13.589  16.806   7.123  1.00  0.05
ATOM   2787  CB  ILE A 309     -14.614  16.044   7.942  1.00  0.83
ATOM   2788  C   ILE A 309     -13.421  16.145   5.779  1.00  3.44
ATOM   2789  O   ILE A 309     -12.531  15.323   5.616  1.00  1.05
ATOM   2790  CG1 ILE A 309     -13.918  14.875   8.529  1.00  3.76
ATOM   2791  CD1 ILE A 309     -14.689  14.162   9.580  1.00  2.13
ATOM   2792  CG2 ILE A 309     -15.751  15.540   7.091  1.00  2.14
ATOM   2793  H   ALA A 310     -14.797  17.211   4.923  1.00  3.20
ATOM   2794  N   ALA A 310     -14.226  16.557   4.774  1.00  2.62
ATOM   2795  CA  ALA A 310     -14.146  16.002   3.419  1.00  1.46
ATOM   2796  CB  ALA A 310     -15.273  16.556   2.560  1.00  0.92
ATOM   2797  C   ALA A 310     -12.773  16.305   2.788  1.00  0.44
ATOM   2798  O   ALA A 310     -12.259  15.522   2.019  1.00  4.56
ATOM   2799  H   ALA A 311     -12.651  17.988   3.594  1.00  3.65
ATOM   2800  N   ALA A 311     -12.233  17.473   3.096  1.00  2.15
ATOM   2801  CA  ALA A 311     -10.944  17.887   2.666  1.00  4.43
ATOM   2802  CB  ALA A 311     -10.672  19.366   3.025  1.00  3.79
ATOM   2803  C   ALA A 311      -9.886  16.958   3.233  1.00  2.55
ATOM   2804  O   ALA A 311      -8.767  16.880   2.724  1.00  4.48
ATOM   2805  H   GLY A 312     -11.046  16.390   4.683  1.00  0.79
ATOM   2806  N   GLY A 312     -10.194  16.308   4.316  1.00  1.94
ATOM   2807  CA  GLY A 312      -9.225  15.431   4.933  1.00  4.31
ATOM   2808  C   GLY A 312      -8.409  16.105   5.951  1.00  0.07
ATOM   2809  O   GLY A 312      -7.341  15.637   6.298  1.00  2.00
ATOM   2810  H   VAL A 313      -9.704  17.616   6.158  1.00  4.58
ATOM   2811  N   VAL A 313      -8.865  17.293   6.427  1.00  4.74
ATOM   2812  CA  VAL A 313      -8.053  18.067   7.401  1.00  1.80
ATOM   2813  CB  VAL A 313      -8.899  19.197   7.952  1.00  2.86
ATOM   2814  C   VAL A 313      -7.637  17.108   8.624  1.00  1.71
ATOM   2815  O   VAL A 313      -8.509  16.549   9.323  1.00  2.38
ATOM   2816  CG1 VAL A 313     -10.035  18.625   8.828  1.00  2.16
ATOM   2817  CG2 VAL A 313      -8.071  20.162   8.714  1.00  3.24
ATOM   2818  H   THR A 314      -5.677  17.204   8.175  1.00  1.90
ATOM   2819  N   THR A 314      -6.293  16.874   8.801  1.00  0.28
ATOM   2820  CA  THR A 314      -5.782  16.090   9.958  1.00  1.52
ATOM   2821  CB  THR A 314      -4.351  15.599   9.754  1.00  2.85
ATOM   2822  C   THR A 314      -5.871  16.874  11.253  1.00  0.56
ATOM   2823  O   THR A 314      -6.252  16.341  12.296  1.00  3.29
ATOM   2824  CG2 THR A 314      -3.849  14.903  11.006  1.00  1.72
ATOM   2825  OG1 THR A 314      -4.312  14.655   8.617  1.00  2.49
ATOM   2826  H   ILE A 315      -5.091  18.496  10.386  1.00  4.01
ATOM   2827  N   ILE A 315      -5.445  18.162  11.194  1.00  2.15
ATOM   2828  CA  ILE A 315      -5.500  19.050  12.378  1.00  2.91
ATOM   2829  CB  ILE A 315      -4.096  19.599  12.675  1.00  0.40
ATOM   2830  C   ILE A 315      -6.424  20.222  12.068  1.00  2.64
ATOM   2831  O   ILE A 315      -6.105  21.098  11.173  1.00  2.28
ATOM   2832  CG1 ILE A 315      -3.123  18.437  12.981  1.00  2.72
ATOM   2833  CD1 ILE A 315      -1.687  18.837  12.992  1.00  4.89
ATOM   2834  CG2 ILE A 315      -4.138  20.664  13.814  1.00  1.25
ATOM   2835  H   PHE A 316      -7.650  19.686  13.554  1.00  4.08
ATOM   2836  N   PHE A 316      -7.525  20.311  12.849  1.00  2.28
ATOM   2837  CA  PHE A 316      -8.524  21.300  12.627  1.00  3.33
ATOM   2838  CB  PHE A 316      -9.852  20.609  12.195  1.00  0.56
ATOM   2839  C   PHE A 316      -8.681  22.193  13.841  1.00  2.10
ATOM   2840  O   PHE A 316      -9.160  21.775  14.903  1.00  3.26
ATOM   2841  CG  PHE A 316     -11.001  21.541  11.901  1.00  0.63
ATOM   2842  CD1 PHE A 316     -10.966  22.387  10.776  1.00  1.65
ATOM   2843  CE1 PHE A 316     -12.004  23.222  10.497  1.00  3.86
ATOM   2844  CZ  PHE A 316     -13.159  23.184  11.282  1.00  3.41
ATOM   2845  CD2 PHE A 316     -12.140  21.528  12.692  1.00  2.44
ATOM   2846  CE2 PHE A 316     -13.221  22.330  12.384  1.00  4.56
ATOM   2847  H   ASN A 317      -7.951  23.643  12.803  1.00  2.53
ATOM   2848  N   ASN A 317      -8.309  23.410  13.651  1.00  1.98
ATOM   2849  CA  ASN A 317      -8.379  24.418  14.635  1.00  2.55
ATOM   2850  CB  ASN A 317      -7.221  25.294  14.411  1.00  2.88
ATOM   2851  C   ASN A 317      -9.664  25.279  14.502  1.00  3.36
ATOM   2852  O   ASN A 317      -9.883  25.827  13.514  1.00  1.80
ATOM   2853  CG  ASN A 317      -5.894  24.689  14.777  1.00  1.17
ATOM   2854  ND2 ASN A 317      -5.119  24.300  13.762  1.00  4.00
ATOM   2855 HD21 ASN A 317      -5.440  24.408  12.883  1.00  2.54
ATOM   2856 HD22 ASN A 317      -4.281  23.908  13.941  1.00  0.48
ATOM   2857  OD1 ASN A 317      -5.587  24.522  15.932  1.00  4.51
ATOM   2858  H   ILE A 318     -10.175  24.964  16.382  1.00  3.39
ATOM   2859  N   ILE A 318     -10.420  25.421  15.598  1.00  1.32
ATOM   2860  CA  ILE A 318     -11.649  26.242  15.612  1.00  0.35
ATOM   2861  CB  ILE A 318     -12.837  25.402  16.143  1.00  3.92
ATOM   2862  C   ILE A 318     -11.460  27.540  16.482  1.00  3.46
ATOM   2863  O   ILE A 318     -11.241  27.478  17.734  1.00  2.41
ATOM   2864  CG1 ILE A 318     -13.091  24.221  15.217  1.00  1.53
ATOM   2865  CD1 ILE A 318     -14.096  23.216  15.764  1.00  2.37
ATOM   2866  CG2 ILE A 318     -14.096  26.270  16.244  1.00  0.27
ATOM   2867  H   TYR A 319     -11.890  28.661  14.889  1.00  2.62
ATOM   2868  N   TYR A 319     -11.626  28.710  15.794  1.00  2.33
ATOM   2869  CA  TYR A 319     -11.397  30.065  16.370  1.00  2.77
ATOM   2870  CB  TYR A 319     -11.609  31.094  15.226  1.00  3.74
ATOM   2871  C   TYR A 319     -12.357  30.425  17.460  1.00  3.88
ATOM   2872  O   TYR A 319     -13.588  30.353  17.273  1.00  3.42
ATOM   2873  CG  TYR A 319     -11.493  32.549  15.603  1.00  3.15
ATOM   2874  CD1 TYR A 319     -10.247  33.149  15.737  1.00  0.65
ATOM   2875  CE1 TYR A 319     -10.130  34.494  16.065  1.00  1.84
ATOM   2876  CZ  TYR A 319     -11.296  35.276  16.222  1.00  0.37
ATOM   2877  CD2 TYR A 319     -12.658  33.334  15.885  1.00  0.03
ATOM   2878  CE2 TYR A 319     -12.556  34.683  16.165  1.00  4.24
ATOM   2879  OH  TYR A 319     -11.178  36.665  16.572  1.00  4.74
ATOM   2880  H   MET A 320     -10.885  30.722  18.708  1.00  3.05
ATOM   2881  N   MET A 320     -11.824  30.776  18.610  1.00  1.17
ATOM   2882  CA  MET A 320     -12.614  31.273  19.703  1.00  0.93
ATOM   2883  CB  MET A 320     -13.002  32.743  19.530  1.00  3.40
ATOM   2884  C   MET A 320     -13.816  30.453  19.991  1.00  3.73
ATOM   2885  O   MET A 320     -14.930  30.983  20.004  1.00  4.24
ATOM   2886  CG  MET A 320     -11.842  33.684  19.386  1.00  3.84
ATOM   2887  SD  MET A 320     -10.698  33.644  20.790  1.00  1.20
ATOM   2888  CE  MET A 320     -11.726  34.311  22.126  1.00  0.67
ATOM   2889  H   THR A 321     -12.761  28.901  20.249  1.00  2.88
ATOM   2890  N   THR A 321     -13.634  29.248  20.264  1.00  0.09
ATOM   2891  CA  THR A 321     -14.728  28.382  20.639  1.00  0.98
ATOM   2892  CB  THR A 321     -14.186  26.944  20.833  1.00  4.60
ATOM   2893  C   THR A 321     -15.373  28.930  21.987  1.00  4.10
ATOM   2894  O   THR A 321     -16.577  28.893  22.143  1.00  1.43
ATOM   2895  CG2 THR A 321     -15.333  25.959  21.171  1.00  1.47
ATOM   2896  OG1 THR A 321     -13.541  26.515  19.595  1.00  2.38
ATOM   2897  H   TRP A 322     -13.539  29.266  22.836  1.00  4.50
ATOM   2898  N   TRP A 322     -14.468  29.384  22.986  1.00  3.79
ATOM   2899  CA  TRP A 322     -14.916  30.084  24.317  1.00  4.95
ATOM   2900  CB  TRP A 322     -14.039  29.627  25.496  1.00  2.55
ATOM   2901  C   TRP A 322     -14.662  31.456  24.186  1.00  3.81
ATOM   2902  O   TRP A 322     -13.607  31.812  23.678  1.00  0.82
ATOM   2903  CG  TRP A 322     -14.346  28.348  25.993  1.00  2.55
ATOM   2904  CD1 TRP A 322     -15.118  28.087  27.044  1.00  1.73
ATOM   2905  NE1 TRP A 322     -15.270  26.770  27.183  1.00  3.26
ATOM   2906  HE1 TRP A 322     -15.797  26.348  27.854  1.00  0.72
ATOM   2907  CD2 TRP A 322     -13.972  27.111  25.459  1.00  3.73
ATOM   2908  CE2 TRP A 322     -14.628  26.149  26.185  1.00  0.53
ATOM   2909  CE3 TRP A 322     -13.293  26.738  24.344  1.00  4.42
ATOM   2910  CZ3 TRP A 322     -13.320  25.437  23.971  1.00  1.35
ATOM   2911  CH2 TRP A 322     -14.034  24.524  24.671  1.00  3.72
ATOM   2912  CZ2 TRP A 322     -14.692  24.853  25.781  1.00  0.20
ATOM   2913  H   GLY A 323     -16.275  31.969  25.022  1.00  4.88
ATOM   2914  N   GLY A 323     -15.469  32.252  24.650  1.00  0.80
ATOM   2915  CA  GLY A 323     -15.168  33.592  24.563  1.00  2.48
ATOM   2916  C   GLY A 323     -14.290  33.976  25.687  1.00  4.19
ATOM   2917  O   GLY A 323     -13.811  33.107  26.420  1.00  3.67
ATOM   2918  H   GLY A 324     -14.488  35.846  25.306  1.00  2.24
ATOM   2919  N   GLY A 324     -14.103  35.226  25.887  1.00  0.35
ATOM   2920  CA  GLY A 324     -13.278  35.695  26.977  1.00  2.30
ATOM   2921  C   GLY A 324     -13.467  37.159  27.185  1.00  0.39
ATOM   2922  O   GLY A 324     -14.336  37.777  26.494  1.00  2.56
ATOM   2923  H   THR A 325     -12.109  37.312  28.646  1.00  1.15
ATOM   2924  N   THR A 325     -12.756  37.770  28.145  1.00  0.88
ATOM   2925  CA  THR A 325     -13.028  39.158  28.412  1.00  2.26
ATOM   2926  CB  THR A 325     -13.641  39.387  29.906  1.00  2.77
ATOM   2927  C   THR A 325     -11.774  40.045  28.152  1.00  4.92
ATOM   2928  O   THR A 325     -10.699  39.784  28.622  1.00  4.47
ATOM   2929  CG2 THR A 325     -13.989  40.865  30.139  1.00  1.35
ATOM   2930  OG1 THR A 325     -14.864  38.620  30.070  1.00  2.82
ATOM   2931  H   ASN A 326     -12.761  41.283  27.101  1.00  3.12
ATOM   2932  N   ASN A 326     -11.915  41.049  27.440  1.00  3.75
ATOM   2933  CA  ASN A 326     -10.758  41.844  27.113  1.00  1.21
ATOM   2934  CB  ASN A 326     -11.082  42.514  25.848  1.00  0.25
ATOM   2935  C   ASN A 326     -10.557  42.811  28.241  1.00  3.59
ATOM   2936  O   ASN A 326     -11.011  43.961  28.202  1.00  3.15
ATOM   2937  CG  ASN A 326     -10.036  43.192  25.221  1.00  2.15
ATOM   2938  ND2 ASN A 326     -10.086  43.194  23.879  1.00  2.48
ATOM   2939 HD21 ASN A 326     -10.791  42.739  23.454  1.00  0.89
ATOM   2940 HD22 ASN A 326      -9.406  43.626  23.391  1.00  0.67
ATOM   2941  OD1 ASN A 326      -9.173  43.749  25.871  1.00  4.38
ATOM   2942  H   TRP A 327      -9.409  41.513  29.171  1.00  4.34
ATOM   2943  N   TRP A 327      -9.833  42.360  29.240  1.00  1.63
ATOM   2944  CA  TRP A 327      -9.697  43.111  30.434  1.00  1.46
ATOM   2945  CB  TRP A 327      -8.935  42.223  31.481  1.00  2.97
ATOM   2946  C   TRP A 327      -8.900  44.393  30.327  1.00  0.79
ATOM   2947  O   TRP A 327      -9.411  45.484  30.492  1.00  0.85
ATOM   2948  CG  TRP A 327      -9.660  41.038  32.078  1.00  2.57
ATOM   2949  CD1 TRP A 327     -10.822  40.515  31.703  1.00  1.44
ATOM   2950  NE1 TRP A 327     -11.099  39.382  32.470  1.00  4.07
ATOM   2951  HE1 TRP A 327     -11.885  38.852  32.399  1.00  3.90
ATOM   2952  CD2 TRP A 327      -9.244  40.305  33.260  1.00  0.15
ATOM   2953  CE2 TRP A 327     -10.112  39.225  33.395  1.00  0.82
ATOM   2954  CE3 TRP A 327      -8.195  40.427  34.128  1.00  3.81
ATOM   2955  CZ3 TRP A 327      -8.049  39.498  35.113  1.00  1.07
ATOM   2956  CH2 TRP A 327      -8.943  38.490  35.263  1.00  0.18
ATOM   2957  CZ2 TRP A 327     -10.001  38.338  34.406  1.00  4.64
ATOM   2958  H   GLY A 328      -7.497  43.479  29.673  1.00  3.38
ATOM   2959  N   GLY A 328      -7.818  44.294  29.986  1.00  3.31
ATOM   2960  CA  GLY A 328      -6.945  45.442  30.009  1.00  3.01
ATOM   2961  C   GLY A 328      -6.863  46.264  28.847  1.00  4.80
ATOM   2962  O   GLY A 328      -5.788  46.558  28.479  1.00  4.54
ATOM   2963  H   ASN A 329      -8.793  46.459  28.499  1.00  3.19
ATOM   2964  N   ASN A 329      -7.897  46.613  28.170  1.00  3.43
ATOM   2965  CA  ASN A 329      -7.652  47.349  26.913  1.00  3.11
ATOM   2966  CB  ASN A 329      -6.962  48.757  27.190  1.00  1.50
ATOM   2967  C   ASN A 329      -6.668  46.530  26.106  1.00  4.48
ATOM   2968  O   ASN A 329      -5.711  47.062  25.522  1.00  3.54
ATOM   2969  CG  ASN A 329      -7.662  49.604  28.248  1.00  4.90
ATOM   2970  ND2 ASN A 329      -6.881  50.018  29.304  1.00  2.78
ATOM   2971 HD21 ASN A 329      -5.981  49.744  29.334  1.00  3.05
ATOM   2972 HD22 ASN A 329      -7.250  50.592  29.958  1.00  2.35
ATOM   2973  OD1 ASN A 329      -8.884  49.833  28.192  1.00  0.71
ATOM   2974  H   LEU A 330      -7.538  44.858  26.630  1.00  1.78
ATOM   2975  N   LEU A 330      -6.819  45.236  26.140  1.00  3.09
ATOM   2976  CA  LEU A 330      -5.911  44.394  25.473  1.00  4.13
ATOM   2977  CB  LEU A 330      -5.995  42.954  25.920  1.00  1.28
ATOM   2978  C   LEU A 330      -6.065  44.452  24.105  1.00  2.93
ATOM   2979  O   LEU A 330      -5.170  44.277  23.462  1.00  3.18
ATOM   2980  CG  LEU A 330      -5.626  42.649  27.360  1.00  3.98
ATOM   2981  CD1 LEU A 330      -5.770  41.176  27.629  1.00  2.68
ATOM   2982  CD2 LEU A 330      -4.264  43.141  27.716  1.00  1.01
ATOM   2983  H   GLY A 331      -7.992  44.904  24.192  1.00  2.45
ATOM   2984  N   GLY A 331      -7.298  44.672  23.613  1.00  1.49
ATOM   2985  CA  GLY A 331      -7.563  44.589  22.148  1.00  3.19
ATOM   2986  C   GLY A 331      -7.215  45.767  21.268  1.00  1.02
ATOM   2987  O   GLY A 331      -6.793  46.827  21.735  1.00  0.36
ATOM   2988  H   HIS A 332      -7.874  44.778  19.647  1.00  4.80
ATOM   2989  N   HIS A 332      -7.444  45.575  19.921  1.00  2.85
ATOM   2990  CA  HIS A 332      -7.063  46.585  18.905  1.00  1.14
ATOM   2991  CB  HIS A 332      -6.919  45.952  17.471  1.00  3.33
ATOM   2992  C   HIS A 332      -7.949  47.729  18.971  1.00  1.39
ATOM   2993  O   HIS A 332      -8.931  47.684  19.707  1.00  3.42
ATOM   2994  CG  HIS A 332      -8.179  45.339  16.914  1.00  0.13
ATOM   2995  ND1 HIS A 332      -8.709  44.152  17.357  1.00  2.10
ATOM   2996  HD1 HIS A 332      -8.370  43.618  18.068  1.00  3.90
ATOM   2997  CE1 HIS A 332      -9.853  43.920  16.710  1.00  1.33
ATOM   2998  NE2 HIS A 332      -9.993  44.830  15.782  1.00  1.93
ATOM   2999  HE2 HIS A 332     -10.709  44.879  15.189  1.00  1.19
ATOM   3000  CD2 HIS A 332      -8.936  45.715  15.855  1.00  3.68
ATOM   3001  H   SER A 333      -7.008  48.745  17.594  1.00  0.54
ATOM   3002  N   SER A 333      -7.701  48.757  18.220  1.00  4.66
ATOM   3003  CA  SER A 333      -8.502  49.928  18.392  1.00  1.68
ATOM   3004  CB  SER A 333      -8.093  50.908  17.383  1.00  2.69
ATOM   3005  C   SER A 333      -9.934  49.634  18.111  1.00  3.29
ATOM   3006  O   SER A 333     -10.824  50.090  18.893  1.00  0.31
ATOM   3007  OG  SER A 333      -8.446  50.443  16.094  1.00  0.47
ATOM   3008  H   ASP A 334      -9.487  48.409  16.544  1.00  3.50
ATOM   3009  N   ASP A 334     -10.202  48.781  17.035  1.00  1.91
ATOM   3010  CA  ASP A 334     -11.564  48.433  16.670  1.00  4.13
ATOM   3011  CB  ASP A 334     -11.542  48.130  15.090  1.00  4.06
ATOM   3012  C   ASP A 334     -11.930  47.174  17.378  1.00  2.83
ATOM   3013  O   ASP A 334     -12.553  46.275  16.798  1.00  1.58
ATOM   3014  CG  ASP A 334     -12.878  48.317  14.350  1.00  1.86
ATOM   3015  OD1 ASP A 334     -13.754  48.990  14.883  1.00  0.59
ATOM   3016  OD2 ASP A 334     -13.039  47.760  13.248  1.00  2.17
ATOM   3017  H   GLY A 335     -11.147  47.852  19.064  1.00  0.68
ATOM   3018  N   GLY A 335     -11.580  47.120  18.681  1.00  1.64
ATOM   3019  CA  GLY A 335     -11.829  45.979  19.487  1.00  2.62
ATOM   3020  C   GLY A 335     -13.009  46.147  20.346  1.00  4.95
ATOM   3021  O   GLY A 335     -13.772  47.083  20.172  1.00  0.73
ATOM   3022  H   TYR A 336     -12.621  44.491  21.332  1.00  0.08
ATOM   3023  N   TYR A 336     -13.206  45.230  21.279  1.00  0.45
ATOM   3024  CA  TYR A 336     -14.311  45.348  22.273  1.00  2.13
ATOM   3025  CB  TYR A 336     -15.692  45.159  21.655  1.00  0.17
ATOM   3026  C   TYR A 336     -14.049  44.531  23.470  1.00  4.91
ATOM   3027  O   TYR A 336     -13.110  43.753  23.466  1.00  0.06
ATOM   3028  CG  TYR A 336     -15.849  43.950  20.807  1.00  2.05
ATOM   3029  CD1 TYR A 336     -16.429  42.770  21.252  1.00  1.13
ATOM   3030  CE1 TYR A 336     -16.620  41.717  20.394  1.00  1.22
ATOM   3031  CZ  TYR A 336     -16.222  41.840  19.085  1.00  4.41
ATOM   3032  CD2 TYR A 336     -15.319  43.976  19.530  1.00  3.01
ATOM   3033  CE2 TYR A 336     -15.481  42.932  18.682  1.00  3.08
ATOM   3034  OH  TYR A 336     -16.484  40.801  18.172  1.00  0.32
ATOM   3035  H   THR A 337     -15.493  45.376  24.516  1.00  1.89
ATOM   3036  N   THR A 337     -14.790  44.757  24.551  1.00  2.55
ATOM   3037  CA  THR A 337     -14.534  44.034  25.775  1.00  0.85
ATOM   3038  CB  THR A 337     -15.120  44.743  26.927  1.00  0.64
ATOM   3039  C   THR A 337     -15.038  42.518  25.773  1.00  1.87
ATOM   3040  O   THR A 337     -14.210  41.536  25.776  1.00  1.78
ATOM   3041  CG2 THR A 337     -14.777  44.003  28.189  1.00  2.08
ATOM   3042  OG1 THR A 337     -14.544  46.073  26.993  1.00  0.80
ATOM   3043  H   SER A 338     -16.914  43.058  25.530  1.00  0.46
ATOM   3044  N   SER A 338     -16.346  42.331  25.682  1.00  4.48
ATOM   3045  CA  SER A 338     -16.918  41.026  25.781  1.00  3.12
ATOM   3046  CB  SER A 338     -18.372  41.146  26.172  1.00  1.68
ATOM   3047  C   SER A 338     -16.763  40.265  24.518  1.00  0.08
ATOM   3048  O   SER A 338     -17.444  40.550  23.536  1.00  3.41
ATOM   3049  OG  SER A 338     -18.488  41.591  27.504  1.00  1.87
ATOM   3050  H   TYR A 339     -15.435  39.040  25.290  1.00  3.65
ATOM   3051  N   TYR A 339     -15.911  39.247  24.514  1.00  3.87
ATOM   3052  CA  TYR A 339     -15.658  38.499  23.284  1.00  4.06
ATOM   3053  CB  TYR A 339     -14.188  38.060  23.134  1.00  0.05
ATOM   3054  C   TYR A 339     -16.601  37.350  23.077  1.00  3.96
ATOM   3055  O   TYR A 339     -16.166  36.182  23.003  1.00  0.43
ATOM   3056  CG  TYR A 339     -13.445  39.155  22.593  1.00  4.36
ATOM   3057  CD1 TYR A 339     -14.129  40.099  21.916  1.00  0.58
ATOM   3058  CE1 TYR A 339     -13.521  41.206  21.458  1.00  3.02
ATOM   3059  CZ  TYR A 339     -12.191  41.352  21.613  1.00  0.96
ATOM   3060  CD2 TYR A 339     -12.090  39.272  22.672  1.00  3.45
ATOM   3061  CE2 TYR A 339     -11.462  40.388  22.208  1.00  2.91
ATOM   3062  OH  TYR A 339     -11.627  42.474  21.271  1.00  0.81
ATOM   3063  H   ASP A 340     -18.179  38.565  23.008  1.00  2.76
ATOM   3064  N   ASP A 340     -17.899  37.657  22.945  1.00  0.21
ATOM   3065  CA  ASP A 340     -18.873  36.641  22.650  1.00  1.07
ATOM   3066  CB  ASP A 340     -20.258  37.255  22.671  1.00  4.27
ATOM   3067  C   ASP A 340     -18.665  36.065  21.227  1.00  0.72
ATOM   3068  O   ASP A 340     -18.588  34.942  21.059  1.00  4.49
ATOM   3069  CG  ASP A 340     -21.329  36.241  22.590  1.00  0.71
ATOM   3070  OD1 ASP A 340     -21.413  35.404  23.515  1.00  4.34
ATOM   3071  OD2 ASP A 340     -22.083  36.223  21.570  1.00  4.43
ATOM   3072  H   TYR A 341     -18.510  37.859  20.464  1.00  4.72
ATOM   3073  N   TYR A 341     -18.525  36.942  20.243  1.00  4.72
ATOM   3074  CA  TYR A 341     -18.414  36.564  18.781  1.00  4.35
ATOM   3075  CB  TYR A 341     -17.063  35.925  18.385  1.00  3.31
ATOM   3076  C   TYR A 341     -19.503  35.534  18.302  1.00  2.34
ATOM   3077  O   TYR A 341     -19.381  35.007  17.198  1.00  2.94
ATOM   3078  CG  TYR A 341     -15.742  36.613  18.670  1.00  2.17
ATOM   3079  CD1 TYR A 341     -14.932  36.156  19.663  1.00  1.35
ATOM   3080  CE1 TYR A 341     -13.655  36.703  19.862  1.00  2.04
ATOM   3081  CZ  TYR A 341     -13.229  37.745  19.055  1.00  1.80
ATOM   3082  CD2 TYR A 341     -15.343  37.768  17.966  1.00  2.39
ATOM   3083  CE2 TYR A 341     -14.087  38.331  18.171  1.00  3.64
ATOM   3084  OH  TYR A 341     -11.967  38.224  19.183  1.00  0.13
ATOM   3085  H   GLY A 342     -20.685  35.721  19.857  1.00  2.57
ATOM   3086  N   GLY A 342     -20.534  35.257  19.063  1.00  1.73
ATOM   3087  CA  GLY A 342     -21.450  34.225  18.625  1.00  2.44
ATOM   3088  C   GLY A 342     -20.893  32.820  18.934  1.00  0.22
ATOM   3089  O   GLY A 342     -21.386  31.823  18.425  1.00  3.74
ATOM   3090  H   ALA A 343     -19.647  33.582  20.251  1.00  4.44
ATOM   3091  N   ALA A 343     -19.876  32.785  19.822  1.00  3.48
ATOM   3092  CA  ALA A 343     -19.091  31.549  20.178  1.00  3.07
ATOM   3093  CB  ALA A 343     -17.994  31.895  21.105  1.00  3.46
ATOM   3094  C   ALA A 343     -19.898  30.472  20.787  1.00  0.84
ATOM   3095  O   ALA A 343     -20.951  30.725  21.402  1.00  0.77
ATOM   3096  H   ALA A 344     -18.574  29.098  20.213  1.00  3.54
ATOM   3097  N   ALA A 344     -19.391  29.214  20.650  1.00  3.22
ATOM   3098  CA  ALA A 344     -20.055  28.087  21.156  1.00  4.39
ATOM   3099  CB  ALA A 344     -19.244  26.841  20.826  1.00  3.91
ATOM   3100  C   ALA A 344     -20.233  28.177  22.638  1.00  3.13
ATOM   3101  O   ALA A 344     -21.271  27.769  23.135  1.00  1.24
ATOM   3102  H   ILE A 345     -18.406  28.869  22.937  1.00  3.60
ATOM   3103  N   ILE A 345     -19.216  28.651  23.364  1.00  0.31
ATOM   3104  CA  ILE A 345     -19.356  28.869  24.838  1.00  3.33
ATOM   3105  CB  ILE A 345     -18.393  28.024  25.692  1.00  3.12
ATOM   3106  C   ILE A 345     -19.156  30.340  25.155  1.00  0.27
ATOM   3107  O   ILE A 345     -18.204  30.943  24.717  1.00  1.07
ATOM   3108  CG1 ILE A 345     -18.430  26.518  25.328  1.00  2.95
ATOM   3109  CD1 ILE A 345     -17.647  26.144  24.142  1.00  3.02
ATOM   3110  CG2 ILE A 345     -18.678  28.226  27.150  1.00  0.83
ATOM   3111  H   LYS A 346     -20.751  30.405  26.208  1.00  0.93
ATOM   3112  N   LYS A 346     -20.034  30.910  25.845  1.00  1.39
ATOM   3113  CA  LYS A 346     -19.949  32.325  26.114  1.00  0.27
ATOM   3114  CB  LYS A 346     -21.256  32.859  26.660  1.00  1.40
ATOM   3115  C   LYS A 346     -18.770  32.700  27.109  1.00  0.74
ATOM   3116  O   LYS A 346     -18.240  31.837  27.836  1.00  0.70
ATOM   3117  CG  LYS A 346     -22.245  33.316  25.589  1.00  0.86
ATOM   3118  CD  LYS A 346     -23.492  33.948  26.228  1.00  2.38
ATOM   3119  CE  LYS A 346     -23.156  35.289  26.963  1.00  1.16
ATOM   3120  NZ  LYS A 346     -22.683  36.382  26.017  1.00  2.58
ATOM   3121  H   GLU A 347     -18.892  34.577  26.571  1.00  3.86
ATOM   3122  N   GLU A 347     -18.445  33.980  27.154  1.00  1.68
ATOM   3123  CA  GLU A 347     -17.417  34.523  28.053  1.00  0.12
ATOM   3124  CB  GLU A 347     -17.234  36.070  27.742  1.00  0.39
ATOM   3125  C   GLU A 347     -17.778  34.286  29.587  1.00  4.13
ATOM   3126  O   GLU A 347     -16.845  34.156  30.498  1.00  2.14
ATOM   3127  CG  GLU A 347     -18.513  36.991  27.902  1.00  3.88
ATOM   3128  CD  GLU A 347     -19.465  37.112  26.633  1.00  3.08
ATOM   3129  OE1 GLU A 347     -19.562  36.186  25.835  1.00  2.56
ATOM   3130  OE2 GLU A 347     -20.155  38.154  26.491  1.00  3.31
ATOM   3131  H   ASP A 348     -19.719  34.283  29.191  1.00  4.04
ATOM   3132  N   ASP A 348     -19.090  34.154  29.878  1.00  0.42
ATOM   3133  CA  ASP A 348     -19.592  33.844  31.263  1.00  4.31
ATOM   3134  CB  ASP A 348     -20.915  34.510  31.535  1.00  1.81
ATOM   3135  C   ASP A 348     -19.700  32.339  31.454  1.00  3.04
ATOM   3136  O   ASP A 348     -20.404  31.828  32.379  1.00  3.40
ATOM   3137  CG  ASP A 348     -21.987  34.027  30.637  1.00  2.33
ATOM   3138  OD1 ASP A 348     -21.706  33.140  29.839  1.00  3.07
ATOM   3139  OD2 ASP A 348     -23.143  34.539  30.723  1.00  2.52
ATOM   3140  H   ARG A 349     -18.663  32.102  29.812  1.00  1.58
ATOM   3141  N   ARG A 349     -19.078  31.631  30.531  1.00  0.46
ATOM   3142  CA  ARG A 349     -18.979  30.203  30.551  1.00  1.34
ATOM   3143  CB  ARG A 349     -18.307  29.769  31.828  1.00  2.26
ATOM   3144  C   ARG A 349     -20.300  29.567  30.455  1.00  0.59
ATOM   3145  O   ARG A 349     -20.541  28.499  31.043  1.00  4.94
ATOM   3146  CG  ARG A 349     -16.872  30.224  31.935  1.00  4.97
ATOM   3147  CD  ARG A 349     -16.240  29.746  33.182  1.00  1.73
ATOM   3148  NE  ARG A 349     -16.899  30.287  34.349  1.00  3.97
ATOM   3149  HE  ARG A 349     -17.530  29.736  34.798  1.00  0.62
ATOM   3150  CZ  ARG A 349     -16.665  31.459  34.839  1.00  1.74
ATOM   3151  NH1 ARG A 349     -15.804  32.285  34.196  1.00  0.38
ATOM   3152  NH2 ARG A 349     -17.237  31.841  36.000  1.00  1.84
ATOM   3153  H   THR A 350     -20.930  30.887  29.233  1.00  4.56
ATOM   3154  N   THR A 350     -21.132  30.095  29.696  1.00  3.64
ATOM   3155  CA  THR A 350     -22.367  29.538  29.594  1.00  1.88
ATOM   3156  CB  THR A 350     -23.439  30.562  29.745  1.00  1.08
ATOM   3157  C   THR A 350     -22.499  28.867  28.299  1.00  3.44
ATOM   3158  O   THR A 350     -22.218  29.444  27.237  1.00  0.74
ATOM   3159  CG2 THR A 350     -24.812  29.905  29.712  1.00  3.12
ATOM   3160  OG1 THR A 350     -23.243  31.213  31.047  1.00  2.58
ATOM   3161  H   ILE A 351     -23.004  27.288  29.240  1.00  1.61
ATOM   3162  N   ILE A 351     -22.891  27.667  28.384  1.00  2.60
ATOM   3163  CA  ILE A 351     -23.138  26.871  27.271  1.00  2.24
ATOM   3164  CB  ILE A 351     -22.591  25.468  27.568  1.00  3.19
ATOM   3165  C   ILE A 351     -24.612  26.743  27.138  1.00  0.43
ATOM   3166  O   ILE A 351     -25.311  26.198  28.074  1.00  2.17
ATOM   3167  CG1 ILE A 351     -21.105  25.525  27.779  1.00  1.48
ATOM   3168  CD1 ILE A 351     -20.518  24.261  28.276  1.00  0.06
ATOM   3169  CG2 ILE A 351     -22.967  24.460  26.489  1.00  4.65
ATOM   3170  H   ALA A 352     -24.574  27.656  25.441  1.00  4.72
ATOM   3171  N   ALA A 352     -25.127  27.217  26.054  1.00  1.38
ATOM   3172  CA  ALA A 352     -26.510  27.097  25.773  1.00  0.81
ATOM   3173  CB  ALA A 352     -27.247  28.072  26.660  1.00  2.12
ATOM   3174  C   ALA A 352     -26.749  27.466  24.287  1.00  2.82
ATOM   3175  O   ALA A 352     -27.618  28.252  23.976  1.00  2.38
ATOM   3176  H   ARG A 353     -25.249  26.297  23.695  1.00  4.60
ATOM   3177  N   ARG A 353     -25.937  26.874  23.382  1.00  1.75
ATOM   3178  CA  ARG A 353     -26.074  27.087  21.890  1.00  4.62
ATOM   3179  CB  ARG A 353     -25.076  28.141  21.330  1.00  4.13
ATOM   3180  C   ARG A 353     -25.893  25.745  21.078  1.00  3.47
ATOM   3181  O   ARG A 353     -25.125  24.848  21.456  1.00  1.70
ATOM   3182  CG  ARG A 353     -25.236  29.551  21.909  1.00  3.60
ATOM   3183  CD  ARG A 353     -26.533  30.241  21.456  1.00  0.55
ATOM   3184  NE  ARG A 353     -26.604  31.618  21.978  1.00  4.05
ATOM   3185  HE  ARG A 353     -26.278  32.316  21.419  1.00  3.73
ATOM   3186  CZ  ARG A 353     -27.076  31.966  23.188  1.00  4.20
ATOM   3187  NH1 ARG A 353     -27.595  31.055  24.003  1.00  1.01
ATOM   3188  NH2 ARG A 353     -26.985  33.230  23.594  1.00  3.08
ATOM   3189  H   GLU A 354     -27.064  26.400  19.689  1.00  1.75
ATOM   3190  N   GLU A 354     -26.530  25.667  19.963  1.00  2.35
ATOM   3191  CA  GLU A 354     -26.493  24.496  19.134  1.00  1.94
ATOM   3192  CB  GLU A 354     -27.481  24.617  17.967  1.00  3.40
ATOM   3193  C   GLU A 354     -25.138  24.263  18.621  1.00  1.11
ATOM   3194  O   GLU A 354     -24.708  23.099  18.436  1.00  2.33
ATOM   3195  CG  GLU A 354     -28.948  24.627  18.382  1.00  1.16
ATOM   3196  CD  GLU A 354     -29.494  26.033  18.753  1.00  0.63
ATOM   3197  OE1 GLU A 354     -28.762  27.002  18.664  1.00  3.91
ATOM   3198  OE2 GLU A 354     -30.684  26.126  19.129  1.00  1.96
ATOM   3199  H   LYS A 355     -24.819  26.203  18.469  1.00  4.14
ATOM   3200  N   LYS A 355     -24.435  25.344  18.333  1.00  0.11
ATOM   3201  CA  LYS A 355     -23.125  25.247  17.795  1.00  1.80
ATOM   3202  CB  LYS A 355     -22.547  26.590  17.315  1.00  4.01
ATOM   3203  C   LYS A 355     -22.234  24.510  18.724  1.00  0.29
ATOM   3204  O   LYS A 355     -21.512  23.637  18.294  1.00  4.56
ATOM   3205  CG  LYS A 355     -21.144  26.482  16.714  1.00  2.38
ATOM   3206  CD  LYS A 355     -20.750  27.768  16.056  1.00  0.26
ATOM   3207  CE  LYS A 355     -20.591  28.918  17.005  1.00  1.93
ATOM   3208  NZ  LYS A 355     -20.257  30.160  16.289  1.00  2.58
ATOM   3209  H   TYR A 356     -22.966  25.377  20.340  1.00  0.04
ATOM   3210  N   TYR A 356     -22.336  24.748  20.021  1.00  2.31
ATOM   3211  CA  TYR A 356     -21.495  24.019  20.976  1.00  2.18
ATOM   3212  CB  TYR A 356     -21.985  24.330  22.391  1.00  3.95
ATOM   3213  C   TYR A 356     -21.641  22.557  20.760  1.00  0.56
ATOM   3214  O   TYR A 356     -20.626  21.832  20.560  1.00  2.73
ATOM   3215  CG  TYR A 356     -21.398  23.431  23.489  1.00  2.93
ATOM   3216  CD1 TYR A 356     -20.219  23.677  24.102  1.00  2.97
ATOM   3217  CE1 TYR A 356     -19.751  22.840  25.096  1.00  1.16
ATOM   3218  CZ  TYR A 356     -20.467  21.702  25.418  1.00  3.07
ATOM   3219  CD2 TYR A 356     -22.083  22.271  23.829  1.00  4.28
ATOM   3220  CE2 TYR A 356     -21.594  21.405  24.769  1.00  4.29
ATOM   3221  OH  TYR A 356     -19.989  20.849  26.353  1.00  0.34
ATOM   3222  H   SER A 357     -23.600  22.664  20.733  1.00  4.43
ATOM   3223  N   SER A 357     -22.869  22.086  20.705  1.00  2.61
ATOM   3224  CA  SER A 357     -23.094  20.674  20.578  1.00  2.89
ATOM   3225  CB  SER A 357     -24.537  20.309  20.779  1.00  4.76
ATOM   3226  C   SER A 357     -22.612  20.148  19.291  1.00  3.40
ATOM   3227  O   SER A 357     -22.037  19.045  19.227  1.00  1.61
ATOM   3228  OG  SER A 357     -24.956  20.473  22.130  1.00  4.07
ATOM   3229  H   GLU A 358     -23.111  21.758  18.328  1.00  0.68
ATOM   3230  N   GLU A 358     -22.767  20.916  18.246  1.00  4.98
ATOM   3231  CA  GLU A 358     -22.348  20.443  16.977  1.00  1.23
ATOM   3232  CB  GLU A 358     -22.755  21.361  15.893  1.00  4.50
ATOM   3233  C   GLU A 358     -20.866  20.262  16.963  1.00  1.33
ATOM   3234  O   GLU A 358     -20.371  19.229  16.549  1.00  4.43
ATOM   3235  CG  GLU A 358     -22.378  20.801  14.479  1.00  1.55
ATOM   3236  CD  GLU A 358     -23.192  19.505  14.031  1.00  0.17
ATOM   3237  OE1 GLU A 358     -24.323  19.341  14.465  1.00  1.67
ATOM   3238  OE2 GLU A 358     -22.672  18.684  13.180  1.00  3.74
ATOM   3239  H   ILE A 359     -20.567  21.922  17.933  1.00  1.13
ATOM   3240  N   ILE A 359     -20.147  21.211  17.511  1.00  2.06
ATOM   3241  CA  ILE A 359     -18.708  21.149  17.512  1.00  0.04
ATOM   3242  CB  ILE A 359     -18.070  22.416  18.156  1.00  2.61
ATOM   3243  C   ILE A 359     -18.295  19.984  18.270  1.00  2.50
ATOM   3244  O   ILE A 359     -17.437  19.225  17.837  1.00  0.73
ATOM   3245  CG1 ILE A 359     -18.317  23.647  17.290  1.00  1.56
ATOM   3246  CD1 ILE A 359     -17.903  24.958  17.942  1.00  2.39
ATOM   3247  CG2 ILE A 359     -16.589  22.204  18.346  1.00  2.69
ATOM   3248  H   LYS A 360     -19.656  20.329  19.691  1.00  3.59
ATOM   3249  N   LYS A 360     -18.929  19.762  19.416  1.00  1.72
ATOM   3250  CA  LYS A 360     -18.492  18.702  20.249  1.00  1.24
ATOM   3251  CB  LYS A 360     -19.202  18.689  21.663  1.00  4.35
ATOM   3252  C   LYS A 360     -18.715  17.351  19.462  1.00  4.56
ATOM   3253  O   LYS A 360     -17.867  16.485  19.454  1.00  2.49
ATOM   3254  CG  LYS A 360     -19.510  17.296  22.214  1.00  3.22
ATOM   3255  CD  LYS A 360     -20.868  16.812  21.954  1.00  4.82
ATOM   3256  CE  LYS A 360     -21.850  17.455  22.777  1.00  4.95
ATOM   3257  NZ  LYS A 360     -23.129  16.886  22.471  1.00  2.50
ATOM   3258  H   LEU A 361     -20.462  17.915  18.608  1.00  0.29
ATOM   3259  N   LEU A 361     -19.869  17.223  18.675  1.00  0.37
ATOM   3260  CA  LEU A 361     -20.138  15.995  17.984  1.00  1.70
ATOM   3261  CB  LEU A 361     -21.435  16.083  17.157  1.00  1.15
ATOM   3262  C   LEU A 361     -19.059  15.762  17.058  1.00  4.63
ATOM   3263  O   LEU A 361     -18.526  14.643  16.999  1.00  1.96
ATOM   3264  CG  LEU A 361     -22.763  16.199  17.885  1.00  3.47
ATOM   3265  CD1 LEU A 361     -23.843  16.385  16.874  1.00  4.51
ATOM   3266  CD2 LEU A 361     -23.037  14.984  18.710  1.00  2.94
ATOM   3267  H   GLN A 362     -18.965  17.644  16.552  1.00  2.20
ATOM   3268  N   GLN A 362     -18.618  16.803  16.382  1.00  0.90
ATOM   3269  CA  GLN A 362     -17.548  16.633  15.353  1.00  3.22
ATOM   3270  CB  GLN A 362     -17.232  17.960  14.671  1.00  3.96
ATOM   3271  C   GLN A 362     -16.322  16.158  16.012  1.00  4.07
ATOM   3272  O   GLN A 362     -15.707  15.242  15.576  1.00  1.39
ATOM   3273  CG  GLN A 362     -16.317  17.834  13.517  1.00  0.12
ATOM   3274  CD  GLN A 362     -16.972  17.117  12.381  1.00  1.54
ATOM   3275  NE2 GLN A 362     -16.369  16.049  11.922  1.00  2.24
ATOM   3276 HE21 GLN A 362     -15.568  15.774  12.335  1.00  0.34
ATOM   3277 HE22 GLN A 362     -16.737  15.585  11.188  1.00  4.56
ATOM   3278  OE1 GLN A 362     -18.061  17.503  11.937  1.00  3.59
ATOM   3279  H   GLY A 363     -16.524  17.307  17.550  1.00  3.50
ATOM   3280  N   GLY A 363     -15.991  16.718  17.162  1.00  4.57
ATOM   3281  CA  GLY A 363     -14.801  16.316  17.804  1.00  1.30
ATOM   3282  C   GLY A 363     -14.856  14.900  18.181  1.00  3.74
ATOM   3283  O   GLY A 363     -13.949  14.162  17.912  1.00  1.67
ATOM   3284  H   GLN A 364     -16.683  15.033  18.784  1.00  4.43
ATOM   3285  N   GLN A 364     -15.981  14.474  18.727  1.00  3.99
ATOM   3286  CA  GLN A 364     -16.142  13.126  19.179  1.00  3.32
ATOM   3287  CB  GLN A 364     -17.519  13.003  19.838  1.00  3.80
ATOM   3288  C   GLN A 364     -16.005  12.166  18.028  1.00  0.04
ATOM   3289  O   GLN A 364     -15.299  11.162  18.115  1.00  4.86
ATOM   3290  CG  GLN A 364     -17.436  12.718  21.373  1.00  1.57
ATOM   3291  CD  GLN A 364     -16.291  13.510  22.077  1.00  1.74
ATOM   3292  NE2 GLN A 364     -16.580  14.140  23.350  1.00  0.61
ATOM   3293 HE21 GLN A 364     -17.454  14.084  23.691  1.00  0.74
ATOM   3294 HE22 GLN A 364     -15.887  14.569  23.822  1.00  0.15
ATOM   3295  OE1 GLN A 364     -15.145  13.532  21.556  1.00  4.56
ATOM   3296  H   PHE A 365     -17.051  13.300  16.839  1.00  1.87
ATOM   3297  N   PHE A 365     -16.593  12.524  16.882  1.00  3.59
ATOM   3298  CA  PHE A 365     -16.476  11.734  15.689  1.00  2.26
ATOM   3299  CB  PHE A 365     -17.243  12.299  14.597  1.00  0.95
ATOM   3300  C   PHE A 365     -15.085  11.589  15.284  1.00  1.51
ATOM   3301  O   PHE A 365     -14.643  10.484  14.963  1.00  0.52
ATOM   3302  CG  PHE A 365     -16.986  11.608  13.332  1.00  1.48
ATOM   3303  CD1 PHE A 365     -17.481  10.373  13.109  1.00  3.93
ATOM   3304  CE1 PHE A 365     -17.310   9.762  11.904  1.00  3.02
ATOM   3305  CZ  PHE A 365     -16.686  10.389  10.948  1.00  1.30
ATOM   3306  CD2 PHE A 365     -16.216  12.170  12.393  1.00  4.46
ATOM   3307  CE2 PHE A 365     -16.036  11.572  11.218  1.00  2.08
ATOM   3308  H   LEU A 366     -14.683  13.467  15.603  1.00  4.60
ATOM   3309  N   LEU A 366     -14.346  12.670  15.289  1.00  1.39
ATOM   3310  CA  LEU A 366     -13.019  12.607  14.860  1.00  3.87
ATOM   3311  CB  LEU A 366     -12.407  13.939  14.828  1.00  1.16
ATOM   3312  C   LEU A 366     -12.223  11.709  15.771  1.00  2.06
ATOM   3313  O   LEU A 366     -11.425  10.903  15.320  1.00  3.29
ATOM   3314  CG  LEU A 366     -12.929  14.841  13.768  1.00  2.04
ATOM   3315  CD1 LEU A 366     -12.271  16.248  13.867  1.00  4.54
ATOM   3316  CD2 LEU A 366     -12.682  14.200  12.398  1.00  3.08
ATOM   3317  H   ARG A 367     -13.176  12.272  17.306  1.00  0.67
ATOM   3318  N   ARG A 367     -12.486  11.766  17.020  1.00  2.30
ATOM   3319  CA  ARG A 367     -11.732  11.015  17.985  1.00  0.71
ATOM   3320  CB  ARG A 367     -12.127  11.424  19.432  1.00  2.30
ATOM   3321  C   ARG A 367     -11.857   9.555  17.763  1.00  0.80
ATOM   3322  O   ARG A 367     -10.904   8.777  18.106  1.00  0.74
ATOM   3323  CG  ARG A 367     -11.611  12.844  19.739  1.00  0.23
ATOM   3324  CD  ARG A 367     -11.982  13.452  21.139  1.00  3.67
ATOM   3325  NE  ARG A 367     -11.358  12.821  22.292  1.00  0.43
ATOM   3326  HE  ARG A 367     -10.470  13.080  22.505  1.00  3.45
ATOM   3327  CZ  ARG A 367     -11.903  11.921  23.029  1.00  1.60
ATOM   3328  NH1 ARG A 367     -13.155  11.518  22.786  1.00  2.19
ATOM   3329  NH2 ARG A 367     -11.268  11.446  24.047  1.00  0.57
ATOM   3330  H   VAL A 368     -13.721   9.707  17.171  1.00  4.06
ATOM   3331  N   VAL A 368     -13.009   9.114  17.273  1.00  4.33
ATOM   3332  CA  VAL A 368     -13.207   7.670  16.967  1.00  4.22
ATOM   3333  CB  VAL A 368     -14.588   7.250  17.229  1.00  3.01
ATOM   3334  C   VAL A 368     -12.849   7.315  15.523  1.00  2.28
ATOM   3335  O   VAL A 368     -12.785   6.096  15.162  1.00  1.51
ATOM   3336  CG1 VAL A 368     -14.968   7.614  18.631  1.00  0.02
ATOM   3337  CG2 VAL A 368     -15.553   7.870  16.235  1.00  1.58
ATOM   3338  H   SER A 369     -12.725   9.224  15.020  1.00  0.50
ATOM   3339  N   SER A 369     -12.691   8.361  14.674  1.00  1.75
ATOM   3340  CA  SER A 369     -12.430   8.218  13.203  1.00  0.96
ATOM   3341  CB  SER A 369     -13.436   8.965  12.459  1.00  3.72
ATOM   3342  C   SER A 369     -10.970   8.656  12.733  1.00  2.92
ATOM   3343  O   SER A 369     -10.852   9.336  11.695  1.00  3.72
ATOM   3344  OG  SER A 369     -14.651   8.535  12.831  1.00  2.51
ATOM   3345  N   PRO A 370      -9.854   8.285  13.462  1.00  2.91
ATOM   3346  CA  PRO A 370      -8.489   8.709  13.036  1.00  3.69
ATOM   3347  CB  PRO A 370      -7.542   8.009  14.026  1.00  4.59
ATOM   3348  C   PRO A 370      -8.138   8.392  11.542  1.00  2.99
ATOM   3349  O   PRO A 370      -7.208   8.994  10.979  1.00  0.42
ATOM   3350  CG  PRO A 370      -8.355   6.851  14.520  1.00  2.80
ATOM   3351  CD  PRO A 370      -9.780   7.425  14.630  1.00  2.55
ATOM   3352  H   ASN A 371      -9.659   7.163  11.373  1.00  1.19
ATOM   3353  N   ASN A 371      -8.927   7.525  10.905  1.00  1.62
ATOM   3354  CA  ASN A 371      -8.707   7.071   9.502  1.00  4.99
ATOM   3355  CB  ASN A 371      -9.771   5.986   9.159  1.00  1.98
ATOM   3356  C   ASN A 371      -8.846   8.279   8.542  1.00  3.82
ATOM   3357  O   ASN A 371      -8.303   8.300   7.460  1.00  4.94
ATOM   3358  CG  ASN A 371      -9.524   4.662   9.911  1.00  4.11
ATOM   3359  ND2 ASN A 371     -10.581   3.877  10.061  1.00  3.06
ATOM   3360 HD21 ASN A 371     -11.413   4.172   9.729  1.00  2.71
ATOM   3361 HD22 ASN A 371     -10.481   3.038  10.482  1.00  0.18
ATOM   3362  OD1 ASN A 371      -8.393   4.329  10.287  1.00  0.61
ATOM   3363  H   TYR A 372     -10.004   9.194   9.804  1.00  4.81
ATOM   3364  N   TYR A 372      -9.555   9.270   8.978  1.00  2.75
ATOM   3365  CA  TYR A 372      -9.692  10.467   8.227  1.00  2.48
ATOM   3366  CB  TYR A 372     -10.568  11.400   8.930  1.00  2.09
ATOM   3367  C   TYR A 372      -8.387  11.096   7.998  1.00  4.71
ATOM   3368  O   TYR A 372      -8.099  11.512   6.894  1.00  3.49
ATOM   3369  CG  TYR A 372     -11.973  11.132   8.674  1.00  2.50
ATOM   3370  CD1 TYR A 372     -12.710  10.273   9.457  1.00  1.14
ATOM   3371  CE1 TYR A 372     -14.033  10.049   9.198  1.00  0.51
ATOM   3372  CZ  TYR A 372     -14.645  10.735   8.170  1.00  1.35
ATOM   3373  CD2 TYR A 372     -12.584  11.708   7.594  1.00  4.65
ATOM   3374  CE2 TYR A 372     -13.921  11.494   7.333  1.00  2.56
ATOM   3375  OH  TYR A 372     -15.934  10.574   7.952  1.00  0.58
ATOM   3376  H   ALA A 373      -7.754  10.654   9.762  1.00  1.83
ATOM   3377  N   ALA A 373      -7.552  11.105   8.965  1.00  1.95
ATOM   3378  CA  ALA A 373      -6.301  11.774   8.825  1.00  1.64
ATOM   3379  CB  ALA A 373      -5.508  11.655  10.120  1.00  0.47
ATOM   3380  C   ALA A 373      -5.525  11.182   7.662  1.00  3.92
ATOM   3381  O   ALA A 373      -4.860  11.903   6.947  1.00  2.10
ATOM   3382  H   ILE A 374      -6.078   9.338   8.113  1.00  4.65
ATOM   3383  N   ILE A 374      -5.575   9.849   7.505  1.00  4.25
ATOM   3384  CA  ILE A 374      -4.890   9.140   6.333  1.00  0.19
ATOM   3385  CB  ILE A 374      -4.553   7.711   6.604  1.00  3.35
ATOM   3386  C   ILE A 374      -5.646   9.269   5.048  1.00  4.17
ATOM   3387  O   ILE A 374      -5.062   9.122   3.918  1.00  2.33
ATOM   3388  CG1 ILE A 374      -3.490   7.241   5.633  1.00  3.20
ATOM   3389  CD1 ILE A 374      -2.138   7.895   5.819  1.00  1.04
ATOM   3390  CG2 ILE A 374      -5.740   6.880   6.501  1.00  0.09
ATOM   3391  H   ALA A 375      -7.318   9.612   5.961  1.00  4.62
ATOM   3392  N   ALA A 375      -6.922   9.454   5.138  1.00  3.37
ATOM   3393  CA  ALA A 375      -7.699   9.454   3.958  1.00  4.54
ATOM   3394  CB  ALA A 375      -9.176   9.593   4.258  1.00  2.48
ATOM   3395  C   ALA A 375      -7.316  10.487   2.996  1.00  3.07
ATOM   3396  O   ALA A 375      -6.946  11.679   3.357  1.00  1.76
ATOM   3397  H   GLU A 376      -7.403   9.139   1.547  1.00  2.72
ATOM   3398  N   GLU A 376      -7.316  10.057   1.720  1.00  1.93
ATOM   3399  CA  GLU A 376      -7.121  10.926   0.658  1.00  1.33
ATOM   3400  CB  GLU A 376      -6.273  10.261  -0.449  1.00  3.21
ATOM   3401  C   GLU A 376      -8.476  11.303   0.103  1.00  0.59
ATOM   3402  O   GLU A 376      -9.313  10.438  -0.090  1.00  0.36
ATOM   3403  CG  GLU A 376      -4.869   9.955  -0.014  1.00  4.94
ATOM   3404  CD  GLU A 376      -3.962   9.357  -1.105  1.00  2.21
ATOM   3405  OE1 GLU A 376      -4.463   9.003  -2.212  1.00  1.83
ATOM   3406  OE2 GLU A 376      -2.757   9.277  -0.868  1.00  3.70
ATOM   3407  H   ALA A 377      -8.023  13.218   0.122  1.00  3.15
ATOM   3408  N   ALA A 377      -8.710  12.615  -0.075  1.00  3.57
ATOM   3409  CA  ALA A 377     -10.022  13.171  -0.601  1.00  1.42
ATOM   3410  CB  ALA A 377     -10.242  14.543  -0.043  1.00  0.84
ATOM   3411  C   ALA A 377     -10.199  13.239  -2.179  1.00  2.00
ATOM   3412  O   ALA A 377      -9.234  13.440  -2.917  1.00  3.55
ATOM   3413  H   SER A 378     -12.184  12.842  -2.080  1.00  3.99
ATOM   3414  N   SER A 378     -11.482  13.119  -2.667  1.00  4.55
ATOM   3415  CA  SER A 378     -11.780  13.319  -4.101  1.00  0.36
ATOM   3416  CB  SER A 378     -11.510  12.068  -4.903  1.00  0.05
ATOM   3417  C   SER A 378     -13.264  13.828  -4.335  1.00  0.27
ATOM   3418  O   SER A 378     -14.197  13.299  -3.764  1.00  2.69
ATOM   3419  OG  SER A 378     -11.795  12.301  -6.271  1.00  2.16
ATOM   3420  H   ASN A 379     -12.704  15.174  -5.725  1.00  4.64
ATOM   3421  N   ASN A 379     -13.445  14.854  -5.241  1.00  3.41
ATOM   3422  CA  ASN A 379     -14.805  15.490  -5.460  1.00  1.47
ATOM   3423  CB  ASN A 379     -14.715  17.032  -5.670  1.00  3.73
ATOM   3424  C   ASN A 379     -15.661  14.805  -6.565  1.00  1.80
ATOM   3425  O   ASN A 379     -15.219  14.645  -7.716  1.00  1.96
ATOM   3426  CG  ASN A 379     -14.369  17.819  -4.370  1.00  4.53
ATOM   3427  ND2 ASN A 379     -13.628  18.948  -4.504  1.00  2.19
ATOM   3428 HD21 ASN A 379     -13.372  19.219  -5.370  1.00  4.40
ATOM   3429 HD22 ASN A 379     -13.373  19.431  -3.735  1.00  4.85
ATOM   3430  OD1 ASN A 379     -14.792  17.443  -3.289  1.00  2.46
ATOM   3431  H   PHE A 380     -17.136  14.506  -5.280  1.00  2.81
ATOM   3432  N   PHE A 380     -16.877  14.387  -6.181  1.00  4.07
ATOM   3433  CA  PHE A 380     -17.818  13.738  -7.095  1.00  0.98
ATOM   3434  CB  PHE A 380     -17.920  12.246  -6.784  1.00  3.81
ATOM   3435  C   PHE A 380     -19.216  14.361  -6.974  1.00  1.84
ATOM   3436  O   PHE A 380     -19.538  15.009  -5.958  1.00  3.06
ATOM   3437  CG  PHE A 380     -16.628  11.542  -6.867  1.00  4.21
ATOM   3438  CD1 PHE A 380     -15.921  11.222  -5.711  1.00  2.62
ATOM   3439  CE1 PHE A 380     -14.665  10.596  -5.786  1.00  4.45
ATOM   3440  CZ  PHE A 380     -14.143  10.265  -7.007  1.00  3.46
ATOM   3441  CD2 PHE A 380     -16.071  11.249  -8.085  1.00  4.65
ATOM   3442  CE2 PHE A 380     -14.815  10.628  -8.169  1.00  4.39
ATOM   3443  H   THR A 381     -19.702  13.790  -8.788  1.00  2.45
ATOM   3444  N   THR A 381     -20.020  14.209  -8.013  1.00  2.43
ATOM   3445  CA  THR A 381     -21.401  14.712  -7.993  1.00  4.22
ATOM   3446  CB  THR A 381     -21.575  16.008  -8.795  1.00  0.71
ATOM   3447  C   THR A 381     -22.488  13.626  -8.408  1.00  3.90
ATOM   3448  O   THR A 381     -22.664  12.567  -7.735  1.00  4.13
ATOM   3449  CG2 THR A 381     -20.784  17.149  -8.170  1.00  1.85
ATOM   3450  OG1 THR A 381     -21.131  15.799 -10.143  1.00  1.68
ATOM   3451  H   THR A 382     -22.850  14.582 -10.063  1.00  0.32
ATOM   3452  N   THR A 382     -23.132  13.870  -9.523  1.00  3.04
ATOM   3453  CA  THR A 382     -24.236  13.063  -9.976  1.00  0.63
ATOM   3454  CB  THR A 382     -24.753  13.619 -11.301  1.00  4.93
ATOM   3455  C   THR A 382     -23.798  11.635 -10.245  1.00  0.94
ATOM   3456  O   THR A 382     -24.640  10.743 -10.333  1.00  2.02
ATOM   3457  CG2 THR A 382     -25.094  15.084 -11.178  1.00  2.38
ATOM   3458  OG1 THR A 382     -23.689  13.480 -12.268  1.00  3.05
ATOM   3459  H   THR A 383     -21.879  12.077 -10.167  1.00  1.13
ATOM   3460  N   THR A 383     -22.497  11.389 -10.314  1.00  0.22
ATOM   3461  CA  THR A 383     -22.040  10.114 -10.620  1.00  0.94
ATOM   3462  CB  THR A 383     -20.455  10.111 -10.663  1.00  4.67
ATOM   3463  C   THR A 383     -22.466   9.206  -9.504  1.00  1.30
ATOM   3464  O   THR A 383     -23.033   8.148  -9.731  1.00  0.90
ATOM   3465  CG2 THR A 383     -19.932  11.189 -11.600  1.00  0.89
ATOM   3466  OG1 THR A 383     -19.944  10.389  -9.334  1.00  4.65
ATOM   3467  H   GLU A 384     -21.668  10.408  -8.189  1.00  3.46
ATOM   3468  N   GLU A 384     -22.143   9.596  -8.296  1.00  1.30
ATOM   3469  CA  GLU A 384     -22.519   8.857  -7.123  1.00  0.36
ATOM   3470  CB  GLU A 384     -21.574   9.144  -6.044  1.00  4.18
ATOM   3471  C   GLU A 384     -24.013   9.054  -6.695  1.00  0.25
ATOM   3472  O   GLU A 384     -24.642   8.150  -6.182  1.00  2.88
ATOM   3473  CG  GLU A 384     -20.205   8.650  -6.397  1.00  3.23
ATOM   3474  CD  GLU A 384     -19.212   8.813  -5.302  1.00  2.12
ATOM   3475  OE1 GLU A 384     -19.587   9.309  -4.256  1.00  1.37
ATOM   3476  OE2 GLU A 384     -18.019   8.480  -5.517  1.00  0.57
ATOM   3477  H   TYR A 385     -24.003  10.954  -7.283  1.00  0.59
ATOM   3478  N   TYR A 385     -24.529  10.291  -6.865  1.00  0.07
ATOM   3479  CA  TYR A 385     -25.917  10.629  -6.441  1.00  4.81
ATOM   3480  CB  TYR A 385     -26.154  12.057  -6.258  1.00  3.19
ATOM   3481  C   TYR A 385     -26.970  10.034  -7.311  1.00  0.84
ATOM   3482  O   TYR A 385     -28.005   9.687  -6.805  1.00  4.04
ATOM   3483  CG  TYR A 385     -25.427  12.562  -5.117  1.00  4.79
ATOM   3484  CD1 TYR A 385     -24.379  13.333  -5.297  1.00  4.06
ATOM   3485  CE1 TYR A 385     -23.656  13.781  -4.255  1.00  3.73
ATOM   3486  CZ  TYR A 385     -23.974  13.389  -3.008  1.00  1.31
ATOM   3487  CD2 TYR A 385     -25.757  12.205  -3.839  1.00  3.97
ATOM   3488  CE2 TYR A 385     -25.031  12.629  -2.794  1.00  3.33
ATOM   3489  OH  TYR A 385     -23.230  13.788  -1.986  1.00  2.00
ATOM   3490  H   THR A 386     -25.897  10.136  -8.901  1.00  1.18
ATOM   3491  N   THR A 386     -26.730   9.885  -8.561  1.00  0.05
ATOM   3492  CA  THR A 386     -27.787   9.324  -9.514  1.00  1.13
ATOM   3493  CB  THR A 386     -28.180   7.856  -9.099  1.00  3.27
ATOM   3494  C   THR A 386     -29.122  10.198  -9.555  1.00  4.15
ATOM   3495  O   THR A 386     -29.488  10.716 -10.607  1.00  2.60
ATOM   3496  CG2 THR A 386     -29.115   7.195 -10.124  1.00  4.00
ATOM   3497  OG1 THR A 386     -27.008   7.086  -8.990  1.00  0.34
ATOM   3498  H   ASP A 387     -29.401  10.105  -7.614  1.00  3.39
ATOM   3499  N   ASP A 387     -29.771  10.406  -8.426  1.00  2.71
ATOM   3500  CA  ASP A 387     -31.088  11.094  -8.404  1.00  0.49
ATOM   3501  CB  ASP A 387     -31.891  10.638  -7.226  1.00  0.44
ATOM   3502  C   ASP A 387     -31.050  12.610  -8.363  1.00  4.41
ATOM   3503  O   ASP A 387     -32.125  13.244  -8.360  1.00  4.21
ATOM   3504  CG  ASP A 387     -32.390   9.235  -7.321  1.00  3.77
ATOM   3505  OD1 ASP A 387     -32.438   8.661  -8.457  1.00  3.41
ATOM   3506  OD2 ASP A 387     -32.778   8.695  -6.281  1.00  3.64
ATOM   3507  H   ASN A 388     -29.128  12.755  -8.525  1.00  0.45
ATOM   3508  N   ASN A 388     -29.928  13.224  -8.384  1.00  3.37
ATOM   3509  CA  ASN A 388     -29.919  14.670  -8.221  1.00  2.50
ATOM   3510  CB  ASN A 388     -30.361  14.988  -6.726  1.00  0.51
ATOM   3511  C   ASN A 388     -28.527  15.288  -8.556  1.00  0.54
ATOM   3512  O   ASN A 388     -27.478  14.628  -8.391  1.00  2.34
ATOM   3513  CG  ASN A 388     -30.829  16.371  -6.487  1.00  4.81
ATOM   3514  ND2 ASN A 388     -31.677  16.545  -5.420  1.00  4.82
ATOM   3515 HD21 ASN A 388     -31.927  15.791  -4.916  1.00  0.11
ATOM   3516 HD22 ASN A 388     -31.985  17.412  -5.208  1.00  2.74
ATOM   3517  OD1 ASN A 388     -30.476  17.306  -7.238  1.00  4.87
ATOM   3518  H   LYS A 389     -29.419  16.908  -9.266  1.00  3.85
ATOM   3519  N   LYS A 389     -28.564  16.515  -9.110  1.00  2.03
ATOM   3520  CA  LYS A 389     -27.371  17.307  -9.467  1.00  1.86
ATOM   3521  CB  LYS A 389     -27.668  17.961 -10.774  1.00  4.58
ATOM   3522  C   LYS A 389     -27.056  18.444  -8.441  1.00  0.41
ATOM   3523  O   LYS A 389     -26.056  19.139  -8.580  1.00  4.88
ATOM   3524  CG  LYS A 389     -27.902  16.987 -11.871  1.00  2.89
ATOM   3525  CD  LYS A 389     -28.205  17.701 -13.167  1.00  1.88
ATOM   3526  CE  LYS A 389     -28.481  16.722 -14.297  1.00  1.86
ATOM   3527  NZ  LYS A 389     -28.785  17.425 -15.579  1.00  2.57
ATOM   3528  H   ASN A 390     -28.652  18.060  -7.401  1.00  2.98
ATOM   3529  N   ASN A 390     -27.915  18.640  -7.484  1.00  2.70
ATOM   3530  CA  ASN A 390     -27.791  19.762  -6.547  1.00  4.40
ATOM   3531  CB  ASN A 390     -29.214  20.216  -6.159  1.00  0.78
ATOM   3532  C   ASN A 390     -27.040  19.355  -5.298  1.00  4.84
ATOM   3533  O   ASN A 390     -27.031  20.093  -4.291  1.00  4.69
ATOM   3534  CG  ASN A 390     -30.020  20.805  -7.331  1.00  0.02
ATOM   3535  ND2 ASN A 390     -31.160  20.177  -7.618  1.00  4.55
ATOM   3536 HD21 ASN A 390     -31.412  19.438  -7.095  1.00  2.46
ATOM   3537 HD22 ASN A 390     -31.688  20.479  -8.342  1.00  0.42
ATOM   3538  OD1 ASN A 390     -29.577  21.768  -8.031  1.00  3.81
ATOM   3539  H   ILE A 391     -26.543  17.641  -6.088  1.00  0.03
ATOM   3540  N   ILE A 391     -26.461  18.184  -5.324  1.00  4.22
ATOM   3541  CA  ILE A 391     -25.742  17.713  -4.225  1.00  2.18
ATOM   3542  CB  ILE A 391     -26.451  16.607  -3.552  1.00  0.55
ATOM   3543  C   ILE A 391     -24.298  17.339  -4.589  1.00  1.30
ATOM   3544  O   ILE A 391     -24.067  16.628  -5.578  1.00  2.49
ATOM   3545  CG1 ILE A 391     -27.768  17.105  -3.043  1.00  3.74
ATOM   3546  CD1 ILE A 391     -28.695  16.016  -2.596  1.00  4.34
ATOM   3547  CG2 ILE A 391     -25.628  16.117  -2.400  1.00  3.36
ATOM   3548  H   ALA A 392     -23.566  18.476  -3.192  1.00  4.43
ATOM   3549  N   ALA A 392     -23.330  17.884  -3.852  1.00  3.63
ATOM   3550  CA  ALA A 392     -21.892  17.529  -3.992  1.00  4.58
ATOM   3551  CB  ALA A 392     -21.054  18.749  -3.758  1.00  2.91
ATOM   3552  C   ALA A 392     -21.470  16.408  -2.946  1.00  2.31
ATOM   3553  O   ALA A 392     -21.950  16.400  -1.815  1.00  1.87
ATOM   3554  H   VAL A 393     -20.237  15.520  -4.257  1.00  0.47
ATOM   3555  N   VAL A 393     -20.527  15.510  -3.352  1.00  3.77
ATOM   3556  CA  VAL A 393     -19.961  14.478  -2.429  1.00  4.46
ATOM   3557  CB  VAL A 393     -20.519  13.051  -2.650  1.00  2.81
ATOM   3558  C   VAL A 393     -18.483  14.414  -2.550  1.00  3.50
ATOM   3559  O   VAL A 393     -17.930  14.557  -3.652  1.00  4.27
ATOM   3560  CG1 VAL A 393     -20.213  12.544  -4.024  1.00  1.49
ATOM   3561  CG2 VAL A 393     -19.967  12.099  -1.606  1.00  2.48
ATOM   3562  H   THR A 394     -18.247  14.346  -0.598  1.00  1.39
ATOM   3563  N   THR A 394     -17.810  14.264  -1.421  1.00  4.78
ATOM   3564  CA  THR A 394     -16.419  14.050  -1.453  1.00  2.25
ATOM   3565  CB  THR A 394     -15.659  15.105  -0.635  1.00  0.60
ATOM   3566  C   THR A 394     -16.151  12.680  -0.898  1.00  2.25
ATOM   3567  O   THR A 394     -16.648  12.327   0.216  1.00  4.65
ATOM   3568  CG2 THR A 394     -14.158  14.882  -0.735  1.00  4.96
ATOM   3569  OG1 THR A 394     -15.964  16.404  -1.175  1.00  3.17
ATOM   3570  H   ALA A 395     -15.177  12.165  -2.580  1.00  2.76
ATOM   3571  N   ALA A 395     -15.450  11.860  -1.688  1.00  3.57
ATOM   3572  CA  ALA A 395     -15.047  10.592  -1.239  1.00  1.39
ATOM   3573  CB  ALA A 395     -14.903   9.626  -2.412  1.00  3.07
ATOM   3574  C   ALA A 395     -13.786  10.728  -0.528  1.00  4.13
ATOM   3575  O   ALA A 395     -12.948  11.531  -0.920  1.00  2.37
ATOM   3576  H   LEU A 396     -14.402   9.531   0.888  1.00  3.84
ATOM   3577  N   LEU A 396     -13.654  10.012   0.561  1.00  1.19
ATOM   3578  CA  LEU A 396     -12.396   9.949   1.310  1.00  1.79
ATOM   3579  CB  LEU A 396     -12.597  10.530   2.696  1.00  1.46
ATOM   3580  C   LEU A 396     -12.001   8.572   1.392  1.00  0.62
ATOM   3581  O   LEU A 396     -12.734   7.838   1.918  1.00  3.35
ATOM   3582  CG  LEU A 396     -12.756  12.030   2.766  1.00  1.33
ATOM   3583  CD1 LEU A 396     -13.222  12.450   4.149  1.00  0.29
ATOM   3584  CD2 LEU A 396     -11.407  12.613   2.522  1.00  2.35
ATOM   3585  H   THR A 397     -10.270   8.900   0.515  1.00  0.68
ATOM   3586  N   THR A 397     -10.841   8.227   0.924  1.00  0.23
ATOM   3587  CA  THR A 397     -10.379   6.804   0.952  1.00  2.84
ATOM   3588  CB  THR A 397     -10.269   6.209  -0.419  1.00  3.01
ATOM   3589  C   THR A 397      -9.064   6.634   1.675  1.00  4.56
ATOM   3590  O   THR A 397      -8.162   7.405   1.483  1.00  0.22
ATOM   3591  CG2 THR A 397      -9.743   4.775  -0.346  1.00  3.61
ATOM   3592  OG1 THR A 397     -11.568   6.212  -1.025  1.00  0.14
ATOM   3593  H   THR A 398      -9.703   5.088   2.722  1.00  2.95
ATOM   3594  N   THR A 398      -8.962   5.636   2.545  1.00  4.62
ATOM   3595  CA  THR A 398      -7.702   5.387   3.245  1.00  2.71
ATOM   3596  CB  THR A 398      -8.013   4.849   4.592  1.00  3.54
ATOM   3597  C   THR A 398      -6.881   4.349   2.498  1.00  1.59
ATOM   3598  O   THR A 398      -7.418   3.593   1.744  1.00  2.70
ATOM   3599  CG2 THR A 398      -8.934   5.814   5.336  1.00  0.20
ATOM   3600  OG1 THR A 398      -8.711   3.592   4.396  1.00  1.09
ATOM   3601  H   LYS A 399      -5.196   4.767   3.498  1.00  1.83
ATOM   3602  N   LYS A 399      -5.556   4.251   2.789  1.00  3.17
ATOM   3603  CA  LYS A 399      -4.640   3.299   2.025  1.00  2.79
ATOM   3604  CB  LYS A 399      -3.230   3.776   2.091  1.00  1.60
ATOM   3605  C   LYS A 399      -4.727   1.864   2.543  1.00  2.54
ATOM   3606  O   LYS A 399      -3.676   1.224   2.875  1.00  2.87
ATOM   3607  CG  LYS A 399      -3.047   5.126   1.494  1.00  1.09
ATOM   3608  CD  LYS A 399      -1.612   5.510   1.472  1.00  3.94
ATOM   3609  CE  LYS A 399      -1.444   6.832   0.877  1.00  1.47
ATOM   3610  NZ  LYS A 399      -0.039   7.198   0.784  1.00  1.52
ATOM   3611  H   LYS A 400      -6.728   1.880   2.461  1.00  2.05
ATOM   3612  N   LYS A 400      -5.959   1.348   2.675  1.00  2.09
ATOM   3613  CA  LYS A 400      -6.139   0.045   3.037  1.00  0.11
ATOM   3614  CB  LYS A 400      -5.984  -0.158   4.532  1.00  2.89
ATOM   3615  C   LYS A 400      -7.431  -0.395   2.565  1.00  3.87
ATOM   3616  O   LYS A 400      -7.515  -1.013   1.485  1.00  2.22
ATOM   3617  CG  LYS A 400      -6.506  -1.462   5.025  1.00  4.20
ATOM   3618  CD  LYS A 400      -6.213  -1.639   6.482  1.00  2.00
ATOM   3619  CE  LYS A 400      -6.795  -2.938   7.001  1.00  3.73
ATOM   3620  NZ  LYS A 400      -6.504  -3.135   8.449  1.00  1.75
ATOM   3621  H   ASP A 401      -8.385   0.209   4.191  1.00  0.29
ATOM   3622  N   ASP A 401      -8.483  -0.185   3.343  1.00  3.06
ATOM   3623  CA  ASP A 401      -9.743  -0.509   2.861  1.00  0.83
ATOM   3624  CB  ASP A 401     -10.070  -1.848   3.367  1.00  0.30
ATOM   3625  C   ASP A 401     -10.921   0.523   3.141  1.00  0.99
ATOM   3626  O   ASP A 401     -11.842   0.617   2.313  1.00  2.00
ATOM   3627  CG  ASP A 401     -10.118  -1.935   4.903  1.00  3.45
ATOM   3628  OD1 ASP A 401      -9.887  -0.900   5.589  1.00  0.19
ATOM   3629  OD2 ASP A 401     -10.333  -3.025   5.416  1.00  4.40
ATOM   3630  H   ASP A 402     -10.123   1.354   4.788  1.00  3.45
ATOM   3631  N   ASP A 402     -10.876   1.340   4.222  1.00  0.40
ATOM   3632  CA  ASP A 402     -12.083   2.201   4.530  1.00  0.14
ATOM   3633  CB  ASP A 402     -12.166   2.650   5.943  1.00  0.93
ATOM   3634  C   ASP A 402     -12.247   3.356   3.623  1.00  2.32
ATOM   3635  O   ASP A 402     -11.299   3.782   2.950  1.00  0.79
ATOM   3636  CG  ASP A 402     -10.907   2.850   6.553  1.00  2.89
ATOM   3637  OD1 ASP A 402      -9.922   2.155   6.156  1.00  1.64
ATOM   3638  OD2 ASP A 402     -10.814   3.692   7.377  1.00  3.34
ATOM   3639  H   ALA A 403     -14.164   3.516   4.190  1.00  0.98
ATOM   3640  N   ALA A 403     -13.480   3.930   3.662  1.00  2.82
ATOM   3641  CA  ALA A 403     -13.814   5.100   2.919  1.00  0.32
ATOM   3642  CB  ALA A 403     -14.224   4.744   1.479  1.00  4.78
ATOM   3643  C   ALA A 403     -14.942   5.869   3.609  1.00  0.67
ATOM   3644  O   ALA A 403     -15.760   5.265   4.382  1.00  1.97
ATOM   3645  H   PHE A 404     -14.309   7.544   2.847  1.00  1.78
ATOM   3646  N   PHE A 404     -14.980   7.139   3.403  1.00  4.81
ATOM   3647  CA  PHE A 404     -16.024   7.957   3.965  1.00  4.68
ATOM   3648  CB  PHE A 404     -15.465   8.786   5.089  1.00  1.97
ATOM   3649  C   PHE A 404     -16.577   8.863   2.894  1.00  4.88
ATOM   3650  O   PHE A 404     -15.887   9.199   1.997  1.00  1.82
ATOM   3651  CG  PHE A 404     -14.798   7.984   6.149  1.00  0.50
ATOM   3652  CD1 PHE A 404     -13.386   7.975   6.265  1.00  3.39
ATOM   3653  CE1 PHE A 404     -12.762   7.263   7.287  1.00  3.24
ATOM   3654  CZ  PHE A 404     -13.525   6.561   8.195  1.00  3.74
ATOM   3655  CD2 PHE A 404     -15.538   7.221   7.014  1.00  0.35
ATOM   3656  CE2 PHE A 404     -14.919   6.490   8.030  1.00  1.15
ATOM   3657  H   TYR A 405     -18.367   8.885   3.647  1.00  1.77
ATOM   3658  N   TYR A 405     -17.819   9.217   2.962  1.00  1.99
ATOM   3659  CA  TYR A 405     -18.351  10.126   2.004  1.00  4.20
ATOM   3660  CB  TYR A 405     -19.365   9.408   1.175  1.00  3.28
ATOM   3661  C   TYR A 405     -18.972  11.258   2.675  1.00  2.95
ATOM   3662  O   TYR A 405     -19.805  11.093   3.555  1.00  4.19
ATOM   3663  CG  TYR A 405     -18.808   8.270   0.327  1.00  0.57
ATOM   3664  CD1 TYR A 405     -18.672   6.977   0.870  1.00  0.39
ATOM   3665  CE1 TYR A 405     -18.217   5.890   0.076  1.00  0.24
ATOM   3666  CZ  TYR A 405     -17.980   6.082  -1.273  1.00  1.25
ATOM   3667  CD2 TYR A 405     -18.460   8.465  -1.015  1.00  0.79
ATOM   3668  CE2 TYR A 405     -18.033   7.376  -1.827  1.00  4.18
ATOM   3669  OH  TYR A 405     -17.544   5.003  -2.063  1.00  4.31
ATOM   3670  H   VAL A 406     -18.028  12.469   1.528  1.00  1.92
ATOM   3671  N   VAL A 406     -18.668  12.385   2.242  1.00  0.47
ATOM   3672  CA  VAL A 406     -19.215  13.538   2.842  1.00  2.62
ATOM   3673  CB  VAL A 406     -18.144  14.455   3.390  1.00  1.69
ATOM   3674  C   VAL A 406     -20.067  14.197   1.832  1.00  4.20
ATOM   3675  O   VAL A 406     -19.595  14.526   0.743  1.00  1.55
ATOM   3676  CG1 VAL A 406     -18.765  15.679   4.051  1.00  1.13
ATOM   3677  CG2 VAL A 406     -17.212  13.685   4.367  1.00  4.70
ATOM   3678  H   VAL A 407     -21.568  14.247   3.119  1.00  3.40
ATOM   3679  N   VAL A 407     -21.341  14.433   2.224  1.00  3.18
ATOM   3680  CA  VAL A 407     -22.422  14.953   1.326  1.00  3.93
ATOM   3681  CB  VAL A 407     -23.615  14.007   1.416  1.00  1.52
ATOM   3682  C   VAL A 407     -22.896  16.281   1.726  1.00  3.22
ATOM   3683  O   VAL A 407     -23.248  16.460   2.854  1.00  3.28
ATOM   3684  CG1 VAL A 407     -24.802  14.561   0.651  1.00  1.47
ATOM   3685  CG2 VAL A 407     -23.259  12.639   0.884  1.00  2.85
ATOM   3686  H   ARG A 408     -22.682  16.974  -0.148  1.00  4.13
ATOM   3687  N   ARG A 408     -22.943  17.219   0.751  1.00  1.51
ATOM   3688  CA  ARG A 408     -23.350  18.586   1.012  1.00  2.55
ATOM   3689  CB  ARG A 408     -22.153  19.363   1.492  1.00  0.72
ATOM   3690  C   ARG A 408     -23.961  19.281  -0.282  1.00  0.39
ATOM   3691  O   ARG A 408     -23.699  18.914  -1.353  1.00  2.79
ATOM   3692  CG  ARG A 408     -21.044  19.408   0.481  1.00  1.02
ATOM   3693  CD  ARG A 408     -19.826  20.152   1.026  1.00  0.93
ATOM   3694  NE  ARG A 408     -18.738  20.198   0.026  1.00  3.61
ATOM   3695  HE  ARG A 408     -18.654  20.994  -0.490  1.00  3.85
ATOM   3696  CZ  ARG A 408     -17.871  19.219  -0.219  1.00  0.06
ATOM   3697  NH1 ARG A 408     -17.912  18.103   0.499  1.00  1.14
ATOM   3698  NH2 ARG A 408     -16.904  19.372  -1.204  1.00  3.65
ATOM   3699  H   HIS A 409     -24.824  20.628   0.807  1.00  2.91
ATOM   3700  N   HIS A 409     -24.708  20.312  -0.077  1.00  4.07
ATOM   3701  CA  HIS A 409     -25.384  21.018  -1.186  1.00  3.59
ATOM   3702  CB  HIS A 409     -26.240  22.095  -0.655  1.00  4.56
ATOM   3703  C   HIS A 409     -24.448  21.654  -2.082  1.00  3.77
ATOM   3704  O   HIS A 409     -23.537  22.255  -1.665  1.00  4.31
ATOM   3705  CG  HIS A 409     -27.406  21.656   0.014  1.00  3.03
ATOM   3706  ND1 HIS A 409     -28.457  21.126  -0.639  1.00  3.64
ATOM   3707  HD1 HIS A 409     -28.534  21.024  -1.581  1.00  4.63
ATOM   3708  CE1 HIS A 409     -29.402  20.898   0.202  1.00  3.48
ATOM   3709  NE2 HIS A 409     -29.001  21.247   1.366  1.00  0.40
ATOM   3710  HE2 HIS A 409     -29.535  21.219   2.154  1.00  0.27
ATOM   3711  CD2 HIS A 409     -27.771  21.770   1.267  1.00  2.64
ATOM   3712  H   ALA A 410     -25.453  21.159  -3.619  1.00  2.77
ATOM   3713  N   ALA A 410     -24.690  21.598  -3.301  1.00  3.03
ATOM   3714  CA  ALA A 410     -23.788  22.206  -4.214  1.00  1.89
ATOM   3715  CB  ALA A 410     -24.182  21.832  -5.652  1.00  1.34
ATOM   3716  C   ALA A 410     -23.766  23.779  -3.988  1.00  2.27
ATOM   3717  O   ALA A 410     -22.687  24.426  -4.019  1.00  4.15
ATOM   3718  H   ASP A 411     -25.729  23.839  -3.881  1.00  2.03
ATOM   3719  N   ASP A 411     -24.948  24.363  -3.806  1.00  2.67
ATOM   3720  CA  ASP A 411     -25.088  25.802  -3.469  1.00  1.24
ATOM   3721  CB  ASP A 411     -26.138  26.501  -4.313  1.00  0.21
ATOM   3722  C   ASP A 411     -25.391  25.953  -1.972  1.00  3.84
ATOM   3723  O   ASP A 411     -26.507  25.802  -1.570  1.00  2.49
ATOM   3724  CG  ASP A 411     -26.154  28.010  -4.070  1.00  2.36
ATOM   3725  OD1 ASP A 411     -25.449  28.472  -3.146  1.00  0.80
ATOM   3726  OD2 ASP A 411     -26.837  28.747  -4.833  1.00  2.84
ATOM   3727  H   TYR A 412     -23.605  26.511  -1.602  1.00  4.32
ATOM   3728  N   TYR A 412     -24.439  26.295  -1.213  1.00  2.21
ATOM   3729  CA  TYR A 412     -24.562  26.348   0.280  1.00  0.90
ATOM   3730  CB  TYR A 412     -23.255  26.570   0.815  1.00  2.03
ATOM   3731  C   TYR A 412     -25.540  27.441   0.729  1.00  1.57
ATOM   3732  O   TYR A 412     -26.030  27.435   1.870  1.00  1.43
ATOM   3733  CG  TYR A 412     -22.371  25.505   0.360  1.00  2.24
ATOM   3734  CD1 TYR A 412     -21.622  25.712  -0.795  1.00  4.20
ATOM   3735  CE1 TYR A 412     -20.821  24.724  -1.312  1.00  1.34
ATOM   3736  CZ  TYR A 412     -20.794  23.511  -0.723  1.00  3.96
ATOM   3737  CD2 TYR A 412     -22.273  24.277   0.993  1.00  1.53
ATOM   3738  CE2 TYR A 412     -21.490  23.283   0.475  1.00  0.90
ATOM   3739  OH  TYR A 412     -20.057  22.526  -1.265  1.00  1.25
ATOM   3740  H   ARG A 413     -25.238  28.368  -0.916  1.00  3.55
ATOM   3741  N   ARG A 413     -25.735  28.377  -0.102  1.00  0.00
ATOM   3742  CA  ARG A 413     -26.719  29.470   0.121  1.00  0.11
ATOM   3743  CB  ARG A 413     -26.594  30.486  -0.962  1.00  0.19
ATOM   3744  C   ARG A 413     -28.120  28.962   0.136  1.00  0.84
ATOM   3745  O   ARG A 413     -28.976  29.565   0.761  1.00  1.30
ATOM   3746  CG  ARG A 413     -25.348  31.250  -0.894  1.00  3.86
ATOM   3747  CD  ARG A 413     -25.288  32.222  -1.980  1.00  2.86
ATOM   3748  NE  ARG A 413     -25.227  31.521  -3.273  1.00  4.65
ATOM   3749  HE  ARG A 413     -25.211  30.572  -3.254  1.00  2.80
ATOM   3750  CZ  ARG A 413     -25.218  32.088  -4.440  1.00  0.72
ATOM   3751  NH1 ARG A 413     -25.219  33.417  -4.542  1.00  1.24
ATOM   3752  NH2 ARG A 413     -25.253  31.332  -5.531  1.00  2.76
ATOM   3753  H   THR A 414     -27.655  27.442  -0.950  1.00  3.64
ATOM   3754  N   THR A 414     -28.366  27.907  -0.551  1.00  2.31
ATOM   3755  CA  THR A 414     -29.720  27.383  -0.710  1.00  1.74
ATOM   3756  CB  THR A 414     -29.733  25.952  -1.292  1.00  4.25
ATOM   3757  C   THR A 414     -30.523  27.339   0.592  1.00  1.69
ATOM   3758  O   THR A 414     -29.990  27.113   1.727  1.00  3.12
ATOM   3759  CG2 THR A 414     -29.186  24.989  -0.272  1.00  4.20
ATOM   3760  OG1 THR A 414     -31.119  25.553  -1.562  1.00  1.06
ATOM   3761  H   THR A 415     -32.052  27.810  -0.416  1.00  2.32
ATOM   3762  N   THR A 415     -31.746  27.574   0.437  1.00  3.49
ATOM   3763  CA  THR A 415     -32.702  27.487   1.484  1.00  0.83
ATOM   3764  CB  THR A 415     -33.498  28.739   1.550  1.00  0.18
ATOM   3765  C   THR A 415     -33.637  26.329   1.224  1.00  0.41
ATOM   3766  O   THR A 415     -34.572  26.050   2.021  1.00  3.05
ATOM   3767  CG2 THR A 415     -32.606  29.911   1.815  1.00  2.54
ATOM   3768  OG1 THR A 415     -34.143  28.922   0.285  1.00  1.02
ATOM   3769  H   ASP A 416     -32.826  26.037  -0.509  1.00  4.08
ATOM   3770  N   ASP A 416     -33.470  25.716   0.097  1.00  0.72
ATOM   3771  CA  ASP A 416     -34.198  24.564  -0.245  1.00  1.06
ATOM   3772  CB  ASP A 416     -34.485  24.551  -1.698  1.00  4.01
ATOM   3773  C   ASP A 416     -33.520  23.261   0.193  1.00  3.65
ATOM   3774  O   ASP A 416     -32.264  23.103   0.064  1.00  4.05
ATOM   3775  CG  ASP A 416     -35.444  25.612  -2.044  1.00  3.23
ATOM   3776  OD1 ASP A 416     -36.119  26.113  -1.130  1.00  1.13
ATOM   3777  OD2 ASP A 416     -35.518  25.995  -3.214  1.00  0.79
ATOM   3778  H   SER A 417     -35.191  22.550   0.899  1.00  4.60
ATOM   3779  N   SER A 417     -34.291  22.354   0.737  1.00  4.14
ATOM   3780  CA  SER A 417     -33.776  21.008   1.099  1.00  0.43
ATOM   3781  CB  SER A 417     -34.720  20.295   2.069  1.00  3.44
ATOM   3782  C   SER A 417     -33.595  20.149  -0.202  1.00  4.76
ATOM   3783  O   SER A 417     -33.983  20.611  -1.308  1.00  2.03
ATOM   3784  OG  SER A 417     -35.935  19.943   1.415  1.00  1.80
ATOM   3785  H   ALA A 418     -32.664  18.635   0.780  1.00  4.18
ATOM   3786  N   ALA A 418     -32.950  18.921  -0.078  1.00  3.28
ATOM   3787  CA  ALA A 418     -32.651  18.062  -1.271  1.00  1.34
ATOM   3788  CB  ALA A 418     -31.260  18.389  -1.830  1.00  0.01
ATOM   3789  C   ALA A 418     -32.703  16.568  -0.906  1.00  3.50
ATOM   3790  O   ALA A 418     -32.509  16.235   0.204  1.00  0.53
ATOM   3791  H   SER A 419     -33.233  15.961  -2.755  1.00  2.52
ATOM   3792  N   SER A 419     -33.022  15.663  -1.891  1.00  2.19
ATOM   3793  CA  SER A 419     -33.010  14.178  -1.607  1.00  1.31
ATOM   3794  CB  SER A 419     -34.411  13.607  -1.630  1.00  2.79
ATOM   3795  C   SER A 419     -32.160  13.448  -2.639  1.00  0.47
ATOM   3796  O   SER A 419     -32.007  13.919  -3.798  1.00  0.80
ATOM   3797  OG  SER A 419     -35.207  14.193  -0.640  1.00  2.71
ATOM   3798  H   TYR A 420     -31.657  12.073  -1.291  1.00  2.58
ATOM   3799  N   TYR A 420     -31.547  12.339  -2.207  1.00  2.87
ATOM   3800  CA  TYR A 420     -30.653  11.577  -3.056  1.00  1.23
ATOM   3801  CB  TYR A 420     -29.287  12.227  -3.001  1.00  3.07
ATOM   3802  C   TYR A 420     -30.475  10.118  -2.604  1.00  0.62
ATOM   3803  O   TYR A 420     -30.901   9.724  -1.488  1.00  2.58
ATOM   3804  CG  TYR A 420     -28.673  12.193  -1.592  1.00  0.52
ATOM   3805  CD1 TYR A 420     -27.827  11.153  -1.188  1.00  2.54
ATOM   3806  CE1 TYR A 420     -27.223  11.171   0.057  1.00  1.24
ATOM   3807  CZ  TYR A 420     -27.475  12.232   0.917  1.00  3.52
ATOM   3808  CD2 TYR A 420     -29.003  13.166  -0.663  1.00  0.35
ATOM   3809  CE2 TYR A 420     -28.415  13.185   0.593  1.00  2.26
ATOM   3810  OH  TYR A 420     -26.843  12.286   2.139  1.00  1.59
ATOM   3811  H   LYS A 421     -29.740   9.620  -4.406  1.00  0.48
ATOM   3812  N   LYS A 421     -29.899   9.298  -3.527  1.00  2.67
ATOM   3813  CA  LYS A 421     -29.500   7.933  -3.202  1.00  3.68
ATOM   3814  CB  LYS A 421     -30.326   6.828  -3.951  1.00  4.60
ATOM   3815  C   LYS A 421     -27.945   7.802  -3.514  1.00  1.50
ATOM   3816  O   LYS A 421     -27.490   7.818  -4.672  1.00  3.21
ATOM   3817  CG  LYS A 421     -31.838   6.791  -3.575  1.00  0.92
ATOM   3818  CD  LYS A 421     -32.546   5.490  -4.086  1.00  4.88
ATOM   3819  CE  LYS A 421     -32.725   5.368  -5.624  1.00  1.56
ATOM   3820  NZ  LYS A 421     -33.771   6.288  -6.178  1.00  1.30
ATOM   3821  H   LEU A 422     -27.558   7.359  -1.659  1.00  0.01
ATOM   3822  N   LEU A 422     -27.187   7.585  -2.548  1.00  4.95
ATOM   3823  CA  LEU A 422     -25.800   7.593  -2.759  1.00  2.79
ATOM   3824  CB  LEU A 422     -25.079   8.181  -1.547  1.00  4.28
ATOM   3825  C   LEU A 422     -25.359   6.301  -3.027  1.00  4.91
ATOM   3826  O   LEU A 422     -25.619   5.428  -2.305  1.00  0.03
ATOM   3827  CG  LEU A 422     -23.586   8.224  -1.557  1.00  4.97
ATOM   3828  CD1 LEU A 422     -23.086   9.108  -2.691  1.00  1.14
ATOM   3829  CD2 LEU A 422     -23.103   8.756  -0.207  1.00  2.32
ATOM   3830  H   ARG A 423     -24.700   6.859  -4.739  1.00  3.32
ATOM   3831  N   ARG A 423     -24.758   6.137  -4.116  1.00  3.35
ATOM   3832  CA  ARG A 423     -24.173   4.875  -4.436  1.00  1.50
ATOM   3833  CB  ARG A 423     -24.185   4.684  -5.948  1.00  0.84
ATOM   3834  C   ARG A 423     -22.717   4.855  -3.915  1.00  2.08
ATOM   3835  O   ARG A 423     -21.947   5.816  -4.165  1.00  0.02
ATOM   3836  CG  ARG A 423     -25.580   4.522  -6.513  1.00  1.48
ATOM   3837  CD  ARG A 423     -25.556   4.332  -8.018  1.00  1.10
ATOM   3838  NE  ARG A 423     -26.880   4.221  -8.527  1.00  0.98
ATOM   3839  HE  ARG A 423     -27.286   5.006  -8.872  1.00  1.55
ATOM   3840  CZ  ARG A 423     -27.566   3.108  -8.578  1.00  4.83
ATOM   3841  NH1 ARG A 423     -27.010   1.959  -8.188  1.00  3.10
ATOM   3842  NH2 ARG A 423     -28.821   3.133  -9.003  1.00  2.84
ATOM   3843  H   VAL A 424     -22.945   3.157  -2.953  1.00  1.51
ATOM   3844  N   VAL A 424     -22.337   3.806  -3.154  1.00  4.56
ATOM   3845  CA  VAL A 424     -20.969   3.732  -2.576  1.00  1.37
ATOM   3846  CB  VAL A 424     -21.049   3.900  -1.115  1.00  2.41
ATOM   3847  C   VAL A 424     -20.291   2.392  -2.814  1.00  0.41
ATOM   3848  O   VAL A 424     -20.911   1.318  -2.734  1.00  1.38
ATOM   3849  CG1 VAL A 424     -21.526   5.273  -0.745  1.00  4.70
ATOM   3850  CG2 VAL A 424     -21.972   2.841  -0.537  1.00  0.72
ATOM   3851  H   LYS A 425     -18.561   3.242  -3.037  1.00  1.68
ATOM   3852  N   LYS A 425     -19.031   2.417  -3.010  1.00  1.20
ATOM   3853  CA  LYS A 425     -18.336   1.207  -3.140  1.00  3.24
ATOM   3854  CB  LYS A 425     -17.012   1.432  -3.855  1.00  1.07
ATOM   3855  C   LYS A 425     -18.071   0.681  -1.780  1.00  2.17
ATOM   3856  O   LYS A 425     -17.366   1.365  -0.951  1.00  4.61
ATOM   3857  CG  LYS A 425     -16.228   0.164  -4.074  1.00  2.15
ATOM   3858  CD  LYS A 425     -14.967   0.429  -4.855  1.00  0.67
ATOM   3859  CE  LYS A 425     -14.179  -0.831  -5.048  1.00  3.19
ATOM   3860  NZ  LYS A 425     -12.935  -0.589  -5.842  1.00  3.87
ATOM   3861  H   THR A 426     -19.125  -0.926  -2.064  1.00  4.51
ATOM   3862  N   THR A 426     -18.547  -0.497  -1.482  1.00  2.39
ATOM   3863  CA  THR A 426     -18.253  -1.110  -0.187  1.00  4.55
ATOM   3864  CB  THR A 426     -19.529  -1.401   0.506  1.00  4.35
ATOM   3865  C   THR A 426     -17.727  -2.471  -0.383  1.00  0.14
ATOM   3866  O   THR A 426     -18.011  -3.028  -1.264  1.00  4.55
ATOM   3867  CG2 THR A 426     -20.410  -0.222   0.569  1.00  3.68
ATOM   3868  OG1 THR A 426     -20.181  -2.443  -0.235  1.00  0.04
ATOM   3869  H   SER A 427     -16.984  -2.642   1.368  1.00  1.73
ATOM   3870  N   SER A 427     -17.079  -3.037   0.526  1.00  3.05
ATOM   3871  CA  SER A 427     -16.491  -4.356   0.283  1.00  3.64
ATOM   3872  CB  SER A 427     -15.745  -4.784   1.562  1.00  1.45
ATOM   3873  C   SER A 427     -17.597  -5.439  -0.161  1.00  1.95
ATOM   3874  O   SER A 427     -17.259  -6.459  -0.782  1.00  3.92
ATOM   3875  OG  SER A 427     -16.637  -4.867   2.679  1.00  3.29
ATOM   3876  H   ALA A 428     -19.025  -4.478   0.756  1.00  1.19
ATOM   3877  N   ALA A 428     -18.853  -5.199   0.190  1.00  2.59
ATOM   3878  CA  ALA A 428     -20.010  -6.018  -0.275  1.00  1.71
ATOM   3879  CB  ALA A 428     -21.297  -5.717   0.527  1.00  2.33
ATOM   3880  C   ALA A 428     -20.267  -5.811  -1.848  1.00  0.47
ATOM   3881  O   ALA A 428     -20.997  -6.599  -2.460  1.00  1.30
ATOM   3882  H   GLY A 429     -19.073  -4.098  -2.024  1.00  3.71
ATOM   3883  N   GLY A 429     -19.697  -4.617  -2.477  1.00  4.52
ATOM   3884  CA  GLY A 429     -19.993  -4.261  -3.854  1.00  0.92
ATOM   3885  C   GLY A 429     -20.449  -2.771  -3.942  1.00  1.66
ATOM   3886  O   GLY A 429     -20.254  -2.026  -3.010  1.00  3.67
ATOM   3887  H   THR A 430     -21.043  -2.845  -5.849  1.00  4.70
ATOM   3888  N   THR A 430     -20.968  -2.308  -5.052  1.00  1.17
ATOM   3889  CA  THR A 430     -21.466  -1.020  -5.029  1.00  0.42
ATOM   3890  CB  THR A 430     -21.560  -0.394  -6.440  1.00  0.11
ATOM   3891  C   THR A 430     -22.809  -1.135  -4.447  1.00  1.04
ATOM   3892  O   THR A 430     -23.696  -1.900  -4.981  1.00  3.29
ATOM   3893  CG2 THR A 430     -22.145   1.038  -6.380  1.00  2.17
ATOM   3894  OG1 THR A 430     -20.251  -0.346  -7.023  1.00  0.84
ATOM   3895  H   LEU A 431     -22.299   0.018  -2.975  1.00  2.68
ATOM   3896  N   LEU A 431     -22.990  -0.449  -3.324  1.00  4.49
ATOM   3897  CA  LEU A 431     -24.245  -0.461  -2.627  1.00  3.12
ATOM   3898  CB  LEU A 431     -24.048  -0.798  -1.133  1.00  4.80
ATOM   3899  C   LEU A 431     -24.924   0.835  -2.776  1.00  1.67
ATOM   3900  O   LEU A 431     -24.299   1.835  -2.756  1.00  1.12
ATOM   3901  CG  LEU A 431     -23.391  -2.168  -0.835  1.00  4.62
ATOM   3902  CD1 LEU A 431     -23.221  -2.408   0.654  1.00  3.69
ATOM   3903  CD2 LEU A 431     -24.161  -3.250  -1.448  1.00  4.36
ATOM   3904  H   THR A 432     -26.659   0.022  -2.863  1.00  1.33
ATOM   3905  N   THR A 432     -26.186   0.832  -2.876  1.00  4.83
ATOM   3906  CA  THR A 432     -26.894   2.051  -2.984  1.00  0.81
ATOM   3907  CB  THR A 432     -28.072   1.946  -3.981  1.00  4.69
ATOM   3908  C   THR A 432     -27.424   2.339  -1.647  1.00  1.88
ATOM   3909  O   THR A 432     -27.905   1.441  -0.960  1.00  2.79
ATOM   3910  CG2 THR A 432     -28.838   3.267  -4.066  1.00  3.28
ATOM   3911  OG1 THR A 432     -27.589   1.604  -5.251  1.00  0.51
ATOM   3912  H   ILE A 433     -26.792   4.174  -1.718  1.00  2.81
ATOM   3913  N   ILE A 433     -27.267   3.558  -1.205  1.00  4.36
ATOM   3914  CA  ILE A 433     -27.749   3.952   0.093  1.00  1.55
ATOM   3915  CB  ILE A 433     -26.573   4.542   0.899  1.00  3.36
ATOM   3916  C   ILE A 433     -28.834   5.088  -0.001  1.00  2.61
ATOM   3917  O   ILE A 433     -28.491   6.200  -0.453  1.00  4.79
ATOM   3918  CG1 ILE A 433     -25.458   3.573   1.072  1.00  4.87
ATOM   3919  CD1 ILE A 433     -24.235   4.211   1.673  1.00  0.91
ATOM   3920  CG2 ILE A 433     -27.044   5.024   2.215  1.00  3.53
ATOM   3921  N   PRO A 434     -30.178   4.894   0.504  1.00  4.61
ATOM   3922  CA  PRO A 434     -30.672   3.664   1.122  1.00  0.58
ATOM   3923  CB  PRO A 434     -32.096   4.079   1.644  1.00  4.69
ATOM   3924  C   PRO A 434     -30.756   2.473   0.162  1.00  3.77
ATOM   3925  O   PRO A 434     -31.019   2.665  -1.071  1.00  0.82
ATOM   3926  CG  PRO A 434     -32.004   5.519   1.757  1.00  3.72
ATOM   3927  CD  PRO A 434     -31.222   5.900   0.536  1.00  0.41
ATOM   3928  H   GLN A 435     -30.186   1.204   1.568  1.00  4.82
ATOM   3929  N   GLN A 435     -30.454   1.234   0.705  1.00  1.36
ATOM   3930  CA  GLN A 435     -30.609   0.004  -0.015  1.00  4.10
ATOM   3931  CB  GLN A 435     -29.629  -1.023   0.466  1.00  0.24
ATOM   3932  C   GLN A 435     -32.027  -0.504   0.108  1.00  0.69
ATOM   3933  O   GLN A 435     -32.611  -0.865  -0.812  1.00  0.24
ATOM   3934  CG  GLN A 435     -29.560  -2.255  -0.418  1.00  4.70
ATOM   3935  CD  GLN A 435     -28.999  -1.934  -1.814  1.00  1.60
ATOM   3936  NE2 GLN A 435     -29.746  -2.275  -2.851  1.00  3.66
ATOM   3937 HE21 GLN A 435     -30.574  -2.697  -2.689  1.00  0.56
ATOM   3938 HE22 GLN A 435     -29.451  -2.074  -3.724  1.00  1.41
ATOM   3939  OE1 GLN A 435     -27.927  -1.345  -1.946  1.00  0.61
ATOM   3940  H   LEU A 436     -32.190   0.046   2.079  1.00  0.44
ATOM   3941  N   LEU A 436     -32.636  -0.410   1.381  1.00  3.78
ATOM   3942  CA  LEU A 436     -34.020  -1.018   1.643  1.00  4.78
ATOM   3943  CB  LEU A 436     -34.196  -1.400   3.145  1.00  0.69
ATOM   3944  C   LEU A 436     -35.164  -0.055   1.246  1.00  3.25
ATOM   3945  O   LEU A 436     -36.086   0.227   2.080  1.00  0.64
ATOM   3946  CG  LEU A 436     -33.098  -2.270   3.801  1.00  1.20
ATOM   3947  CD1 LEU A 436     -33.452  -2.557   5.270  1.00  3.85
ATOM   3948  CD2 LEU A 436     -32.923  -3.558   3.040  1.00  0.80
ATOM   3949  H   GLY A 437     -34.342   0.293  -0.556  1.00  1.65
ATOM   3950  N   GLY A 437     -35.070   0.515   0.008  1.00  0.75
ATOM   3951  CA  GLY A 437     -36.098   1.379  -0.503  1.00  1.59
ATOM   3952  C   GLY A 437     -35.980   2.795  -0.007  1.00  0.22
ATOM   3953  O   GLY A 437     -35.151   3.091   0.847  1.00  1.81
ATOM   3954  H   GLY A 438     -37.466   3.377  -1.101  1.00  2.70
ATOM   3955  N   GLY A 438     -36.834   3.647  -0.466  1.00  1.99
ATOM   3956  CA  GLY A 438     -36.833   4.977   0.003  1.00  2.48
ATOM   3957  C   GLY A 438     -35.777   5.846  -0.667  1.00  0.56
ATOM   3958  O   GLY A 438     -35.176   5.446  -1.681  1.00  4.96
ATOM   3959  H   SER A 439     -36.081   7.300   0.640  1.00  4.73
ATOM   3960  N   SER A 439     -35.548   7.042  -0.085  1.00  4.58
ATOM   3961  CA  SER A 439     -34.503   7.980  -0.552  1.00  4.42
ATOM   3962  CB  SER A 439     -35.080   9.004  -1.590  1.00  0.69
ATOM   3963  C   SER A 439     -33.978   8.739   0.659  1.00  0.29
ATOM   3964  O   SER A 439     -34.595   8.713   1.700  1.00  4.93
ATOM   3965  OG  SER A 439     -35.985   9.890  -0.974  1.00  1.82
ATOM   3966  H   LEU A 440     -32.356   9.377  -0.299  1.00  3.20
ATOM   3967  N   LEU A 440     -32.834   9.360   0.555  1.00  1.99
ATOM   3968  CA  LEU A 440     -32.243  10.008   1.739  1.00  2.26
ATOM   3969  CB  LEU A 440     -30.858   9.495   1.915  1.00  2.75
ATOM   3970  C   LEU A 440     -32.272  11.488   1.597  1.00  2.78
ATOM   3971  O   LEU A 440     -31.801  11.992   0.612  1.00  4.56
ATOM   3972  CG  LEU A 440     -30.055  10.086   3.018  1.00  0.98
ATOM   3973  CD1 LEU A 440     -30.694   9.803   4.350  1.00  3.82
ATOM   3974  CD2 LEU A 440     -28.681   9.525   2.978  1.00  1.74
ATOM   3975  H   SER A 441     -33.269  11.744   3.300  1.00  2.19
ATOM   3976  N   SER A 441     -32.925  12.183   2.551  1.00  1.68
ATOM   3977  CA  SER A 441     -33.078  13.639   2.434  1.00  0.01
ATOM   3978  CB  SER A 441     -34.440  14.074   2.933  1.00  0.06
ATOM   3979  C   SER A 441     -31.960  14.429   3.127  1.00  3.30
ATOM   3980  O   SER A 441     -31.437  14.018   4.203  1.00  4.93
ATOM   3981  OG  SER A 441     -35.461  13.533   2.098  1.00  0.49
ATOM   3982  H   LEU A 442     -32.131  15.834   1.770  1.00  4.85
ATOM   3983  N   LEU A 442     -31.633  15.570   2.530  1.00  2.94
ATOM   3984  CA  LEU A 442     -30.578  16.449   2.987  1.00  0.06
ATOM   3985  CB  LEU A 442     -29.524  16.559   1.828  1.00  3.82
ATOM   3986  C   LEU A 442     -31.190  17.866   3.319  1.00  4.26
ATOM   3987  O   LEU A 442     -31.706  18.535   2.429  1.00  4.25
ATOM   3988  CG  LEU A 442     -28.349  17.477   2.042  1.00  3.86
ATOM   3989  CD1 LEU A 442     -27.496  16.981   3.216  1.00  2.52
ATOM   3990  CD2 LEU A 442     -27.507  17.588   0.779  1.00  4.98
ATOM   3991  H   HIS A 443     -30.580  17.859   5.230  1.00  4.51
ATOM   3992  N   HIS A 443     -31.081  18.334   4.586  1.00  2.02
ATOM   3993  CA  HIS A 443     -31.738  19.628   4.929  1.00  4.45
ATOM   3994  CB  HIS A 443     -31.989  19.827   6.365  1.00  0.16
ATOM   3995  C   HIS A 443     -31.045  20.767   4.390  1.00  2.67
ATOM   3996  O   HIS A 443     -29.905  20.707   4.119  1.00  1.78
ATOM   3997  CG  HIS A 443     -33.098  18.990   6.863  1.00  0.53
ATOM   3998  ND1 HIS A 443     -33.505  19.017   8.173  1.00  4.54
ATOM   3999  HD1 HIS A 443     -33.154  19.578   8.859  1.00  4.05
ATOM   4000  CE1 HIS A 443     -34.532  18.202   8.320  1.00  2.22
ATOM   4001  NE2 HIS A 443     -34.676  17.508   7.201  1.00  0.99
ATOM   4002  HE2 HIS A 443     -35.264  16.770   7.092  1.00  2.05
ATOM   4003  CD2 HIS A 443     -33.760  17.952   6.284  1.00  2.98
ATOM   4004  H   ARG A 444     -32.684  21.767   4.322  1.00  1.66
ATOM   4005  N   ARG A 444     -31.746  21.786   4.151  1.00  3.49
ATOM   4006  CA  ARG A 444     -31.165  22.957   3.661  1.00  2.19
ATOM   4007  CB  ARG A 444     -32.221  24.012   3.600  1.00  4.98
ATOM   4008  C   ARG A 444     -29.996  23.389   4.488  1.00  1.44
ATOM   4009  O   ARG A 444     -30.031  23.330   5.706  1.00  2.80
ATOM   4010  CG  ARG A 444     -32.370  24.843   4.866  1.00  1.11
ATOM   4011  CD  ARG A 444     -33.628  25.702   4.798  1.00  4.95
ATOM   4012  NE  ARG A 444     -33.837  26.520   6.002  1.00  0.51
ATOM   4013  HE  ARG A 444     -33.257  26.382   6.742  1.00  2.43
ATOM   4014  CZ  ARG A 444     -34.802  27.423   6.128  1.00  1.08
ATOM   4015  NH1 ARG A 444     -35.624  27.669   5.096  1.00  0.78
ATOM   4016  NH2 ARG A 444     -34.971  28.070   7.279  1.00  4.86
ATOM   4017  H   ARG A 445     -28.985  23.892   2.868  1.00  0.11
ATOM   4018  N   ARG A 445     -28.944  23.819   3.817  1.00  3.67
ATOM   4019  CA  ARG A 445     -27.771  24.206   4.480  1.00  1.27
ATOM   4020  CB  ARG A 445     -27.980  25.496   5.186  1.00  3.33
ATOM   4021  C   ARG A 445     -27.316  23.138   5.477  1.00  2.27
ATOM   4022  O   ARG A 445     -27.099  23.445   6.670  1.00  3.11
ATOM   4023  CG  ARG A 445     -28.200  26.637   4.231  1.00  0.11
ATOM   4024  CD  ARG A 445     -28.301  27.999   4.893  1.00  4.08
ATOM   4025  NE  ARG A 445     -28.620  29.063   3.866  1.00  4.28
ATOM   4026  HE  ARG A 445     -28.797  28.773   2.978  1.00  1.11
ATOM   4027  CZ  ARG A 445     -28.670  30.434   4.112  1.00  4.53
ATOM   4028  NH1 ARG A 445     -28.345  30.952   5.357  1.00  2.35
ATOM   4029  NH2 ARG A 445     -29.088  31.272   3.138  1.00  0.68
ATOM   4030  H   ASP A 446     -27.223  21.754   4.085  1.00  0.81
ATOM   4031  N   ASP A 446     -27.103  21.912   5.000  1.00  1.51
ATOM   4032  CA  ASP A 446     -26.753  20.782   5.878  1.00  4.29
ATOM   4033  CB  ASP A 446     -28.046  19.869   5.934  1.00  3.70
ATOM   4034  C   ASP A 446     -25.608  19.972   5.202  1.00  3.13
ATOM   4035  O   ASP A 446     -25.246  20.244   4.061  1.00  3.96
ATOM   4036  CG  ASP A 446     -28.134  18.779   6.995  1.00  3.96
ATOM   4037  OD1 ASP A 446     -27.140  18.528   7.688  1.00  4.81
ATOM   4038  OD2 ASP A 446     -29.270  18.103   7.104  1.00  2.70
ATOM   4039  H   SER A 447     -25.367  18.863   6.755  1.00  0.09
ATOM   4040  N   SER A 447     -25.091  19.006   5.872  1.00  1.01
ATOM   4041  CA  SER A 447     -24.099  18.170   5.337  1.00  1.80
ATOM   4042  CB  SER A 447     -22.762  18.900   5.274  1.00  4.70
ATOM   4043  C   SER A 447     -24.030  16.892   6.191  1.00  4.72
ATOM   4044  O   SER A 447     -24.422  16.913   7.424  1.00  1.39
ATOM   4045  OG  SER A 447     -21.763  18.101   4.686  1.00  1.45
ATOM   4046  H   LYS A 448     -23.385  15.846   4.655  1.00  3.54
ATOM   4047  N   LYS A 448     -23.629  15.786   5.560  1.00  1.27
ATOM   4048  CA  LYS A 448     -23.613  14.469   6.227  1.00  1.06
ATOM   4049  CB  LYS A 448     -24.797  13.692   5.823  1.00  3.67
ATOM   4050  C   LYS A 448     -22.412  13.663   5.924  1.00  0.67
ATOM   4051  O   LYS A 448     -21.753  13.889   4.941  1.00  1.82
ATOM   4052  CG  LYS A 448     -26.059  14.306   6.199  1.00  2.68
ATOM   4053  CD  LYS A 448     -27.165  13.456   5.786  1.00  2.69
ATOM   4054  CE  LYS A 448     -28.400  14.061   6.055  1.00  2.71
ATOM   4055  NZ  LYS A 448     -29.464  13.196   5.693  1.00  2.70
ATOM   4056  H   ILE A 449     -22.566  12.668   7.645  1.00  0.71
ATOM   4057  N   ILE A 449     -22.083  12.729   6.834  1.00  1.68
ATOM   4058  CA  ILE A 449     -21.026  11.815   6.584  1.00  3.63
ATOM   4059  CB  ILE A 449     -19.905  11.865   7.648  1.00  4.49
ATOM   4060  C   ILE A 449     -21.571  10.365   6.516  1.00  4.66
ATOM   4061  O   ILE A 449     -22.141   9.791   7.543  1.00  2.60
ATOM   4062  CG1 ILE A 449     -19.231  13.227   7.712  1.00  2.55
ATOM   4063  CD1 ILE A 449     -18.289  13.365   8.909  1.00  4.55
ATOM   4064  CG2 ILE A 449     -18.912  10.834   7.311  1.00  4.45
ATOM   4065  H   HIS A 450     -21.003  10.279   4.657  1.00  0.12
ATOM   4066  N   HIS A 450     -21.381   9.771   5.364  1.00  1.96
ATOM   4067  CA  HIS A 450     -21.688   8.383   5.128  1.00  2.67
ATOM   4068  CB  HIS A 450     -22.041   8.164   3.653  1.00  4.91
ATOM   4069  C   HIS A 450     -20.498   7.646   5.399  1.00  0.99
ATOM   4070  O   HIS A 450     -19.410   8.063   4.997  1.00  3.09
ATOM   4071  CG  HIS A 450     -23.328   8.678   3.281  1.00  0.87
ATOM   4072  ND1 HIS A 450     -24.490   7.957   3.448  1.00  1.45
ATOM   4073  HD1 HIS A 450     -24.555   7.071   3.782  1.00  1.73
ATOM   4074  CE1 HIS A 450     -25.485   8.662   3.031  1.00  4.41
ATOM   4075  NE2 HIS A 450     -25.045   9.892   2.776  1.00  2.81
ATOM   4076  HE2 HIS A 450     -25.602  10.639   2.582  1.00  0.62
ATOM   4077  CD2 HIS A 450     -23.706   9.926   2.981  1.00  3.17
ATOM   4078  H   VAL A 451     -21.520   6.291   6.240  1.00  0.72
ATOM   4079  N   VAL A 451     -20.626   6.598   6.008  1.00  0.60
ATOM   4080  CA  VAL A 451     -19.459   5.825   6.399  1.00  2.79
ATOM   4081  CB  VAL A 451     -19.354   5.663   7.907  1.00  2.28
ATOM   4082  C   VAL A 451     -19.463   4.536   5.735  1.00  1.71
ATOM   4083  O   VAL A 451     -20.503   3.846   5.780  1.00  2.26
ATOM   4084  CG1 VAL A 451     -18.232   4.767   8.234  1.00  4.81
ATOM   4085  CG2 VAL A 451     -19.105   7.000   8.580  1.00  3.86
ATOM   4086  H   VAL A 452     -17.526   4.834   4.977  1.00  1.19
ATOM   4087  N   VAL A 452     -18.301   4.202   5.003  1.00  0.66
ATOM   4088  CA  VAL A 452     -18.192   2.963   4.285  1.00  1.14
ATOM   4089  CB  VAL A 452     -18.288   3.175   2.777  1.00  1.95
ATOM   4090  C   VAL A 452     -16.861   2.071   4.673  1.00  3.16
ATOM   4091  O   VAL A 452     -15.743   2.559   4.677  1.00  3.91
ATOM   4092  CG1 VAL A 452     -18.034   1.864   2.088  1.00  2.27
ATOM   4093  CG2 VAL A 452     -19.686   3.659   2.399  1.00  0.52
ATOM   4094  H   ASP A 453     -17.560   0.755   5.194  1.00  1.10
ATOM   4095  N   ASP A 453     -17.072   0.899   5.051  1.00  1.10
ATOM   4096  CA  ASP A 453     -16.054  -0.141   5.317  1.00  1.09
ATOM   4097  CB  ASP A 453     -15.102  -0.362   4.108  1.00  4.02
ATOM   4098  C   ASP A 453     -15.298   0.218   6.540  1.00  2.68
ATOM   4099  O   ASP A 453     -14.100  -0.013   6.636  1.00  1.23
ATOM   4100  CG  ASP A 453     -15.729  -1.158   2.933  1.00  4.80
ATOM   4101  OD1 ASP A 453     -16.786  -1.810   3.120  1.00  4.54
ATOM   4102  OD2 ASP A 453     -15.131  -1.166   1.840  1.00  2.41
ATOM   4103  H   TYR A 454     -16.883   0.794   7.397  1.00  2.64
ATOM   4104  N   TYR A 454     -16.009   0.721   7.500  1.00  2.22
ATOM   4105  CA  TYR A 454     -15.403   1.224   8.711  1.00  3.33
ATOM   4106  CB  TYR A 454     -16.158   2.490   9.063  1.00  4.47
ATOM   4107  C   TYR A 454     -15.447   0.187   9.859  1.00  2.81
ATOM   4108  O   TYR A 454     -16.534  -0.356  10.196  1.00  2.49
ATOM   4109  CG  TYR A 454     -15.731   3.272  10.242  1.00  0.05
ATOM   4110  CD1 TYR A 454     -14.527   3.941  10.243  1.00  1.55
ATOM   4111  CE1 TYR A 454     -14.179   4.737  11.269  1.00  1.18
ATOM   4112  CZ  TYR A 454     -15.056   4.946  12.270  1.00  3.90
ATOM   4113  CD2 TYR A 454     -16.538   3.388  11.343  1.00  2.74
ATOM   4114  CE2 TYR A 454     -16.196   4.183  12.365  1.00  2.57
ATOM   4115  OH  TYR A 454     -14.741   5.786  13.256  1.00  0.67
ATOM   4116  N   PRO A 455     -14.287  -0.178  10.403  1.00  0.10
ATOM   4117  CA  PRO A 455     -14.270  -1.145  11.488  1.00  2.37
ATOM   4118  CB  PRO A 455     -12.778  -1.392  11.678  1.00  2.63
ATOM   4119  C   PRO A 455     -14.804  -0.564  12.735  1.00  0.61
ATOM   4120  O   PRO A 455     -14.277   0.404  13.222  1.00  4.78
ATOM   4121  CG  PRO A 455     -12.147  -0.097  11.212  1.00  1.74
ATOM   4122  CD  PRO A 455     -12.963   0.304  10.038  1.00  2.15
ATOM   4123  H   VAL A 456     -16.146  -1.837  12.792  1.00  1.93
ATOM   4124  N   VAL A 456     -15.750  -1.176  13.272  1.00  0.29
ATOM   4125  CA  VAL A 456     -16.315  -0.803  14.600  1.00  3.11
ATOM   4126  CB  VAL A 456     -17.749  -0.300  14.419  1.00  4.05
ATOM   4127  C   VAL A 456     -16.372  -2.011  15.464  1.00  1.07
ATOM   4128  O   VAL A 456     -16.807  -2.882  15.069  1.00  2.44
ATOM   4129  CG1 VAL A 456     -18.393  -0.023  15.766  1.00  1.45
ATOM   4130  CG2 VAL A 456     -17.763   0.961  13.593  1.00  2.29
ATOM   4131  H   GLY A 457     -15.178  -1.431  16.889  1.00  0.28
ATOM   4132  N   GLY A 457     -15.784  -2.081  16.605  1.00  2.97
ATOM   4133  CA  GLY A 457     -16.093  -3.305  17.453  1.00  0.94
ATOM   4134  C   GLY A 457     -15.689  -4.669  16.808  1.00  3.79
ATOM   4135  O   GLY A 457     -16.194  -5.729  17.226  1.00  3.31
ATOM   4136  H   LYS A 458     -14.419  -3.843  15.620  1.00  2.75
ATOM   4137  N   LYS A 458     -14.859  -4.657  15.833  1.00  4.82
ATOM   4138  CA  LYS A 458     -14.525  -5.891  15.031  1.00  1.30
ATOM   4139  CB  LYS A 458     -14.257  -7.128  15.978  1.00  0.72
ATOM   4140  C   LYS A 458     -15.750  -6.299  14.081  1.00  3.09
ATOM   4141  O   LYS A 458     -15.897  -7.489  13.719  1.00  0.40
ATOM   4142  CG  LYS A 458     -13.095  -6.976  16.934  1.00  0.96
ATOM   4143  CD  LYS A 458     -12.924  -8.245  17.779  1.00  1.93
ATOM   4144  CE  LYS A 458     -11.778  -8.120  18.769  1.00  1.35
ATOM   4145  NZ  LYS A 458     -11.616  -9.360  19.588  1.00  0.37
ATOM   4146  H   TYR A 459     -16.607  -4.488  14.199  1.00  0.62
ATOM   4147  N   TYR A 459     -16.641  -5.286  13.743  1.00  4.06
ATOM   4148  CA  TYR A 459     -17.689  -5.418  12.805  1.00  2.06
ATOM   4149  CB  TYR A 459     -19.011  -5.108  13.494  1.00  2.60
ATOM   4150  C   TYR A 459     -17.485  -4.398  11.779  1.00  0.33
ATOM   4151  O   TYR A 459     -17.094  -3.334  12.089  1.00  0.60
ATOM   4152  CG  TYR A 459     -19.424  -6.092  14.440  1.00  4.13
ATOM   4153  CD1 TYR A 459     -19.095  -6.002  15.802  1.00  1.29
ATOM   4154  CE1 TYR A 459     -19.444  -6.987  16.669  1.00  2.04
ATOM   4155  CZ  TYR A 459     -20.181  -8.083  16.199  1.00  1.60
ATOM   4156  CD2 TYR A 459     -20.206  -7.139  14.023  1.00  1.20
ATOM   4157  CE2 TYR A 459     -20.582  -8.140  14.893  1.00  4.14
ATOM   4158  OH  TYR A 459     -20.507  -9.115  17.063  1.00  1.37
ATOM   4159  H   LYS A 460     -18.085  -5.503  10.322  1.00  0.71
ATOM   4160  N   LYS A 460     -17.773  -4.648  10.598  1.00  1.63
ATOM   4161  CA  LYS A 460     -17.590  -3.627   9.687  1.00  0.29
ATOM   4162  CB  LYS A 460     -16.670  -3.996   8.532  1.00  1.21
ATOM   4163  C   LYS A 460     -18.803  -3.065   9.278  1.00  4.97
ATOM   4164  O   LYS A 460     -19.675  -3.730   8.858  1.00  3.94
ATOM   4165  CG  LYS A 460     -15.221  -4.195   8.974  1.00  0.70
ATOM   4166  CD  LYS A 460     -14.312  -4.500   7.809  1.00  0.40
ATOM   4167  CE  LYS A 460     -12.837  -4.674   8.251  1.00  2.19
ATOM   4168  NZ  LYS A 460     -11.937  -4.989   7.095  1.00  2.32
ATOM   4169  H   LEU A 461     -18.141  -1.328   9.712  1.00  3.15
ATOM   4170  N   LEU A 461     -18.854  -1.803   9.336  1.00  1.63
ATOM   4171  CA  LEU A 461     -19.949  -1.134   8.931  1.00  1.46
ATOM   4172  CB  LEU A 461     -19.896   0.231   9.655  1.00  2.07
ATOM   4173  C   LEU A 461     -19.838  -0.948   7.568  1.00  3.72
ATOM   4174  O   LEU A 461     -19.108  -0.265   7.194  1.00  2.19
ATOM   4175  CG  LEU A 461     -20.911   1.264   9.326  1.00  4.91
ATOM   4176  CD1 LEU A 461     -22.262   0.746   9.614  1.00  2.60
ATOM   4177  CD2 LEU A 461     -20.650   2.496  10.213  1.00  1.60
ATOM   4178  H   LEU A 462     -21.105  -1.809   7.020  1.00  4.39
ATOM   4179  N   LEU A 462     -20.670  -1.555   6.803  1.00  1.19
ATOM   4180  CA  LEU A 462     -20.556  -1.463   5.536  1.00  4.76
ATOM   4181  CB  LEU A 462     -21.469  -2.428   4.752  1.00  2.56
ATOM   4182  C   LEU A 462     -20.831  -0.323   5.299  1.00  1.98
ATOM   4183  O   LEU A 462     -19.996   0.258   4.957  1.00  2.87
ATOM   4184  CG  LEU A 462     -21.056  -3.883   4.727  1.00  2.25
ATOM   4185  CD1 LEU A 462     -22.150  -4.749   4.103  1.00  2.73
ATOM   4186  CD2 LEU A 462     -19.749  -4.046   3.941  1.00  3.13
ATOM   4187  H   TYR A 463     -22.761  -0.542   6.225  1.00  4.82
ATOM   4188  N   TYR A 463     -22.068   0.117   5.623  1.00  3.09
ATOM   4189  CA  TYR A 463     -22.440   1.465   5.274  1.00  0.63
ATOM   4190  CB  TYR A 463     -23.103   1.527   3.793  1.00  4.68
ATOM   4191  C   TYR A 463     -23.343   2.051   6.218  1.00  4.77
ATOM   4192  O   TYR A 463     -24.118   1.385   6.860  1.00  1.96
ATOM   4193  CG  TYR A 463     -24.428   0.683   3.605  1.00  3.84
ATOM   4194  CD1 TYR A 463     -25.686   1.230   3.862  1.00  2.39
ATOM   4195  CE1 TYR A 463     -26.858   0.476   3.670  1.00  2.69
ATOM   4196  CZ  TYR A 463     -26.763  -0.818   3.210  1.00  1.66
ATOM   4197  CD2 TYR A 463     -24.366  -0.615   3.129  1.00  1.97
ATOM   4198  CE2 TYR A 463     -25.532  -1.369   2.917  1.00  0.36
ATOM   4199  OH  TYR A 463     -27.893  -1.576   3.079  1.00  4.88
ATOM   4200  H   SER A 464     -22.420   3.736   5.954  1.00  0.73
ATOM   4201  N   SER A 464     -23.225   3.298   6.345  1.00  2.48
ATOM   4202  CA  SER A 464     -24.188   4.061   7.173  1.00  4.63
ATOM   4203  CB  SER A 464     -23.754   4.098   8.615  1.00  0.23
ATOM   4204  C   SER A 464     -24.397   5.424   6.722  1.00  2.94
ATOM   4205  O   SER A 464     -23.420   6.085   6.367  1.00  4.90
ATOM   4206  OG  SER A 464     -24.641   4.909   9.375  1.00  3.61
ATOM   4207  H   THR A 465     -26.395   5.291   7.132  1.00  1.11
ATOM   4208  N   THR A 465     -25.737   5.882   6.819  1.00  4.33
ATOM   4209  CA  THR A 465     -26.147   7.189   6.429  1.00  1.85
ATOM   4210  CB  THR A 465     -27.554   7.130   5.856  1.00  2.76
ATOM   4211  C   THR A 465     -26.278   7.983   7.599  1.00  3.40
ATOM   4212  O   THR A 465     -26.195   9.214   7.539  1.00  4.39
ATOM   4213  CG2 THR A 465     -27.668   6.251   4.703  1.00  1.57
ATOM   4214  OG1 THR A 465     -28.417   6.647   6.879  1.00  4.76
ATOM   4215  H   ALA A 466     -26.564   6.402   8.685  1.00  3.85
ATOM   4216  N   ALA A 466     -26.443   7.325   8.708  1.00  2.28
ATOM   4217  CA  ALA A 466     -26.465   7.983   9.920  1.00  1.95
ATOM   4218  CB  ALA A 466     -26.812   7.025  11.023  1.00  4.70
ATOM   4219  C   ALA A 466     -25.136   8.481  10.134  1.00  3.39
ATOM   4220  O   ALA A 466     -24.128   7.781   9.760  1.00  2.73
ATOM   4221  H   GLU A 467     -25.834  10.106  10.996  1.00  1.26
ATOM   4222  N   GLU A 467     -25.041   9.637  10.745  1.00  2.16
ATOM   4223  CA  GLU A 467     -23.784  10.170  11.075  1.00  3.95
ATOM   4224  CB  GLU A 467     -23.883  11.764  11.359  1.00  4.78
ATOM   4225  C   GLU A 467     -23.294   9.433  12.342  1.00  1.19
ATOM   4226  O   GLU A 467     -24.070   9.190  13.282  1.00  1.25
ATOM   4227  CG  GLU A 467     -24.347  12.564  10.111  1.00  0.14
ATOM   4228  CD  GLU A 467     -24.393  14.131  10.254  1.00  4.16
ATOM   4229  OE1 GLU A 467     -23.826  14.710  11.228  1.00  1.56
ATOM   4230  OE2 GLU A 467     -25.019  14.742   9.430  1.00  2.76
ATOM   4231  H   VAL A 468     -21.455   9.394  11.731  1.00  1.43
ATOM   4232  N   VAL A 468     -22.045   9.149  12.420  1.00  2.32
ATOM   4233  CA  VAL A 468     -21.563   8.412  13.561  1.00  2.49
ATOM   4234  CB  VAL A 468     -20.338   7.461  13.169  1.00  0.71
ATOM   4235  C   VAL A 468     -21.077   9.382  14.552  1.00  1.39
ATOM   4236  O   VAL A 468     -20.135  10.128  14.295  1.00  4.54
ATOM   4237  CG1 VAL A 468     -19.778   6.794  14.410  1.00  4.84
ATOM   4238  CG2 VAL A 468     -20.763   6.406  12.201  1.00  2.37
ATOM   4239  H   PHE A 469     -22.404   8.835  15.839  1.00  2.64
ATOM   4240  N   PHE A 469     -21.697   9.427  15.663  1.00  0.19
ATOM   4241  CA  PHE A 469     -21.244  10.290  16.701  1.00  1.32
ATOM   4242  CB  PHE A 469     -22.340  10.503  17.755  1.00  1.36
ATOM   4243  C   PHE A 469     -20.040   9.739  17.282  1.00  1.03
ATOM   4244  O   PHE A 469     -19.019  10.405  17.475  1.00  2.73
ATOM   4245  CG  PHE A 469     -21.869  11.071  19.064  1.00  2.54
ATOM   4246  CD1 PHE A 469     -21.282  12.298  19.118  1.00  3.03
ATOM   4247  CE1 PHE A 469     -20.893  12.848  20.340  1.00  3.63
ATOM   4248  CZ  PHE A 469     -21.135  12.147  21.527  1.00  1.53
ATOM   4249  CD2 PHE A 469     -22.090  10.382  20.250  1.00  1.44
ATOM   4250  CE2 PHE A 469     -21.690  10.918  21.479  1.00  3.04
ATOM   4251  H   THR A 470     -20.869   8.121  17.381  1.00  3.76
ATOM   4252  N   THR A 470     -20.170   8.539  17.623  1.00  1.01
ATOM   4253  CA  THR A 470     -19.140   7.853  18.309  1.00  2.20
ATOM   4254  CB  THR A 470     -19.086   8.276  19.782  1.00  1.61
ATOM   4255  C   THR A 470     -19.300   6.351  18.308  1.00  0.02
ATOM   4256  O   THR A 470     -20.333   5.804  17.953  1.00  2.62
ATOM   4257  CG2 THR A 470     -20.323   7.802  20.505  1.00  1.62
ATOM   4258  OG1 THR A 470     -17.939   7.638  20.395  1.00  4.23
ATOM   4259  H   TRP A 471     -17.452   6.179  18.787  1.00  2.22
ATOM   4260  N   TRP A 471     -18.270   5.711  18.663  1.00  1.27
ATOM   4261  CA  TRP A 471     -18.305   4.286  18.886  1.00  1.49
ATOM   4262  CB  TRP A 471     -18.256   3.461  17.612  1.00  2.53
ATOM   4263  C   TRP A 471     -17.229   3.910  19.885  1.00  0.35
ATOM   4264  O   TRP A 471     -16.085   4.416  19.804  1.00  0.73
ATOM   4265  CG  TRP A 471     -17.025   3.500  16.893  1.00  3.97
ATOM   4266  CD1 TRP A 471     -16.677   4.365  15.935  1.00  4.38
ATOM   4267  NE1 TRP A 471     -15.423   4.065  15.466  1.00  2.30
ATOM   4268  HE1 TRP A 471     -14.948   4.566  14.811  1.00  1.11
ATOM   4269  CD2 TRP A 471     -15.964   2.582  17.009  1.00  4.77
ATOM   4270  CE2 TRP A 471     -14.984   2.961  16.076  1.00  2.48
ATOM   4271  CE3 TRP A 471     -15.733   1.453  17.826  1.00  3.98
ATOM   4272  CZ3 TRP A 471     -14.606   0.747  17.640  1.00  4.89
ATOM   4273  CH2 TRP A 471     -13.699   1.087  16.615  1.00  1.28
ATOM   4274  CZ2 TRP A 471     -13.908   2.183  15.804  1.00  3.77
ATOM   4275  H   LYS A 472     -18.416   2.523  20.745  1.00  2.92
ATOM   4276  N   LYS A 472     -17.548   2.957  20.802  1.00  4.63
ATOM   4277  CA  LYS A 472     -16.576   2.525  21.893  1.00  1.10
ATOM   4278  CB  LYS A 472     -16.766   3.333  23.228  1.00  1.01
ATOM   4279  C   LYS A 472     -16.628   1.035  22.166  1.00  2.71
ATOM   4280  O   LYS A 472     -17.643   0.386  21.890  1.00  2.56
ATOM   4281  CG  LYS A 472     -16.492   4.803  23.106  1.00  1.75
ATOM   4282  CD  LYS A 472     -15.005   5.062  22.820  1.00  4.73
ATOM   4283  CE  LYS A 472     -14.736   6.509  22.629  1.00  3.00
ATOM   4284  NZ  LYS A 472     -15.441   7.006  21.473  1.00  3.26
ATOM   4285  H   VAL A 473     -14.739   0.949  22.872  1.00  3.19
ATOM   4286  N   VAL A 473     -15.517   0.447  22.719  1.00  4.13
ATOM   4287  CA  VAL A 473     -15.582  -0.967  23.097  1.00  1.28
ATOM   4288  CB  VAL A 473     -14.444  -1.778  22.426  1.00  4.99
ATOM   4289  C   VAL A 473     -15.478  -1.025  24.618  1.00  0.76
ATOM   4290  O   VAL A 473     -14.410  -0.701  25.223  1.00  3.14
ATOM   4291  CG1 VAL A 473     -14.506  -3.252  22.844  1.00  0.26
ATOM   4292  CG2 VAL A 473     -14.484  -1.630  20.892  1.00  2.72
ATOM   4293  H   LEU A 474     -17.301  -1.825  24.748  1.00  3.94
ATOM   4294  N   LEU A 474     -16.555  -1.454  25.255  1.00  1.61
ATOM   4295  CA  LEU A 474     -16.614  -1.434  26.683  1.00  1.12
ATOM   4296  CB  LEU A 474     -17.509  -0.320  27.057  1.00  1.96
ATOM   4297  C   LEU A 474     -17.029  -2.781  27.271  1.00  4.19
ATOM   4298  O   LEU A 474     -17.964  -3.433  26.753  1.00  3.64
ATOM   4299  CG  LEU A 474     -16.949   1.091  26.681  1.00  4.46
ATOM   4300  CD1 LEU A 474     -17.997   2.133  26.796  1.00  3.43
ATOM   4301  CD2 LEU A 474     -15.755   1.432  27.597  1.00  2.06
ATOM   4302  H   GLY A 475     -15.608  -2.785  28.654  1.00  4.76
ATOM   4303  N   GLY A 475     -16.337  -3.254  28.311  1.00  4.70
ATOM   4304  CA  GLY A 475     -16.708  -4.498  28.863  1.00  2.27
ATOM   4305  C   GLY A 475     -16.640  -5.561  27.834  1.00  3.17
ATOM   4306  O   GLY A 475     -15.621  -5.708  27.135  1.00  4.81
ATOM   4307  H   ASP A 476     -18.392  -6.202  28.378  1.00  1.44
ATOM   4308  N   ASP A 476     -17.692  -6.346  27.765  1.00  2.46
ATOM   4309  CA  ASP A 476     -17.837  -7.438  26.776  1.00  4.33
ATOM   4310  CB  ASP A 476     -18.616  -8.587  27.405  1.00  2.94
ATOM   4311  C   ASP A 476     -18.557  -7.004  25.441  1.00  3.29
ATOM   4312  O   ASP A 476     -18.878  -7.887  24.605  1.00  3.92
ATOM   4313  CG  ASP A 476     -17.839  -9.319  28.468  1.00  3.90
ATOM   4314  OD1 ASP A 476     -16.596  -9.251  28.449  1.00  2.85
ATOM   4315  OD2 ASP A 476     -18.473  -9.944  29.357  1.00  3.46
ATOM   4316  H   LYS A 477     -18.600  -5.023  25.891  1.00  1.88
ATOM   4317  N   LYS A 477     -18.872  -5.685  25.243  1.00  1.11
ATOM   4318  CA  LYS A 477     -19.677  -5.267  24.031  1.00  0.99
ATOM   4319  CB  LYS A 477     -21.091  -5.027  24.435  1.00  0.69
ATOM   4320  C   LYS A 477     -19.167  -3.980  23.337  1.00  4.28
ATOM   4321  O   LYS A 477     -18.396  -3.163  23.902  1.00  0.87
ATOM   4322  CG  LYS A 477     -21.157  -4.007  25.506  1.00  3.08
ATOM   4323  CD  LYS A 477     -22.563  -3.752  25.950  1.00  2.02
ATOM   4324  CE  LYS A 477     -22.579  -2.704  27.015  1.00  4.35
ATOM   4325  NZ  LYS A 477     -23.971  -2.404  27.498  1.00  1.79
ATOM   4326  H   THR A 478     -20.217  -4.472  21.721  1.00  3.79
ATOM   4327  N   THR A 478     -19.653  -3.791  22.120  1.00  2.45
ATOM   4328  CA  THR A 478     -19.344  -2.604  21.349  1.00  3.34
ATOM   4329  CB  THR A 478     -18.613  -2.887  20.004  1.00  4.54
ATOM   4330  C   THR A 478     -20.555  -1.742  21.165  1.00  3.53
ATOM   4331  O   THR A 478     -21.638  -2.264  20.983  1.00  4.80
ATOM   4332  CG2 THR A 478     -18.370  -1.583  19.259  1.00  3.64
ATOM   4333  OG1 THR A 478     -17.328  -3.482  20.324  1.00  4.80
ATOM   4334  H   VAL A 479     -19.474  -0.073  21.513  1.00  1.20
ATOM   4335  N   VAL A 479     -20.369  -0.394  21.313  1.00  1.21
ATOM   4336  CA  VAL A 479     -21.460   0.598  21.213  1.00  4.78
ATOM   4337  CB  VAL A 479     -21.591   1.432  22.549  1.00  3.17
ATOM   4338  C   VAL A 479     -21.183   1.534  20.070  1.00  3.60
ATOM   4339  O   VAL A 479     -20.116   2.060  19.977  1.00  0.62
ATOM   4340  CG1 VAL A 479     -22.620   2.566  22.401  1.00  4.63
ATOM   4341  CG2 VAL A 479     -21.996   0.515  23.694  1.00  1.37
ATOM   4342  H   LEU A 480     -22.915   1.117  19.224  1.00  3.37
ATOM   4343  N   LEU A 480     -22.144   1.670  19.159  1.00  2.69
ATOM   4344  CA  LEU A 480     -22.052   2.584  18.082  1.00  2.81
ATOM   4345  CB  LEU A 480     -22.098   1.773  16.746  1.00  0.37
ATOM   4346  C   LEU A 480     -23.212   3.542  18.178  1.00  3.46
ATOM   4347  O   LEU A 480     -24.353   3.106  18.104  1.00  3.57
ATOM   4348  CG  LEU A 480     -22.125   2.568  15.413  1.00  3.94
ATOM   4349  CD1 LEU A 480     -20.866   3.359  15.233  1.00  3.74
ATOM   4350  CD2 LEU A 480     -22.345   1.628  14.223  1.00  1.11
ATOM   4351  H   VAL A 481     -22.063   5.146  18.356  1.00  4.35
ATOM   4352  N   VAL A 481     -22.967   4.828  18.307  1.00  4.42
ATOM   4353  CA  VAL A 481     -24.092   5.773  18.414  1.00  2.78
ATOM   4354  CB  VAL A 481     -23.927   6.768  19.653  1.00  1.29
ATOM   4355  C   VAL A 481     -24.150   6.571  17.146  1.00  1.04
ATOM   4356  O   VAL A 481     -23.131   7.341  16.839  1.00  4.69
ATOM   4357  CG1 VAL A 481     -25.062   7.801  19.704  1.00  2.43
ATOM   4358  CG2 VAL A 481     -23.875   6.027  20.981  1.00  0.90
ATOM   4359  H   LEU A 482     -26.015   5.880  16.868  1.00  4.00
ATOM   4360  N   LEU A 482     -25.345   6.410  16.456  1.00  0.63
ATOM   4361  CA  LEU A 482     -25.661   6.987  15.181  1.00  2.98
ATOM   4362  CB  LEU A 482     -26.132   5.928  14.255  1.00  1.21
ATOM   4363  C   LEU A 482     -26.750   7.953  15.301  1.00  4.23
ATOM   4364  O   LEU A 482     -27.782   7.705  16.043  1.00  1.14
ATOM   4365  CG  LEU A 482     -25.186   4.808  13.992  1.00  2.73
ATOM   4366  CD1 LEU A 482     -25.802   3.836  13.111  1.00  1.20
ATOM   4367  CD2 LEU A 482     -23.926   5.314  13.421  1.00  0.01
ATOM   4368  H   TYR A 483     -25.847   9.125  13.988  1.00  1.89
ATOM   4369  N   TYR A 483     -26.645   9.000  14.569  1.00  4.65
ATOM   4370  CA  TYR A 483     -27.630   9.991  14.638  1.00  3.83
ATOM   4371  CB  TYR A 483     -27.253  11.091  15.633  1.00  4.84
ATOM   4372  C   TYR A 483     -27.948  10.625  13.297  1.00  0.95
ATOM   4373  O   TYR A 483     -27.174  10.511  12.294  1.00  3.51
ATOM   4374  CG  TYR A 483     -26.110  11.962  15.190  1.00  4.80
ATOM   4375  CD1 TYR A 483     -26.352  13.143  14.494  1.00  1.48
ATOM   4376  CE1 TYR A 483     -25.318  13.956  14.094  1.00  2.40
ATOM   4377  CZ  TYR A 483     -24.009  13.573  14.351  1.00  2.14
ATOM   4378  CD2 TYR A 483     -24.800  11.603  15.433  1.00  4.89
ATOM   4379  CE2 TYR A 483     -23.745  12.408  15.014  1.00  2.40
ATOM   4380  OH  TYR A 483     -22.958  14.357  13.887  1.00  0.98
ATOM   4381  H   GLY A 484     -29.787  11.223  14.073  1.00  1.01
ATOM   4382  N   GLY A 484     -29.138  11.301  13.261  1.00  1.69
ATOM   4383  CA  GLY A 484     -29.551  12.082  12.017  1.00  2.65
ATOM   4384  C   GLY A 484     -30.877  12.938  12.184  1.00  4.70
ATOM   4385  O   GLY A 484     -31.441  12.984  13.280  1.00  2.02
ATOM   4386  H   GLY A 485     -30.953  13.547  10.244  1.00  4.42
ATOM   4387  N   GLY A 485     -31.370  13.637  11.072  1.00  2.78
ATOM   4388  CA  GLY A 485     -32.556  14.570  11.220  1.00  4.65
ATOM   4389  C   GLY A 485     -33.897  13.902  11.308  1.00  2.34
ATOM   4390  O   GLY A 485     -34.069  12.766  10.833  1.00  2.75
ATOM   4391  N   PRO A 486     -34.910  14.653  11.804  1.00  3.95
ATOM   4392  CA  PRO A 486     -36.312  14.157  12.009  1.00  1.04
ATOM   4393  CB  PRO A 486     -37.066  15.431  12.434  1.00  3.75
ATOM   4394  C   PRO A 486     -37.002  13.514  10.886  1.00  0.13
ATOM   4395  O   PRO A 486     -37.885  12.756  11.109  1.00  1.20
ATOM   4396  CG  PRO A 486     -36.206  16.554  11.903  1.00  2.06
ATOM   4397  CD  PRO A 486     -34.803  16.063  12.143  1.00  2.08
ATOM   4398  H   ASP A 487     -35.952  14.360   9.568  1.00  2.23
ATOM   4399  N   ASP A 487     -36.676  13.781   9.742  1.00  4.91
ATOM   4400  CA  ASP A 487     -37.407  13.164   8.636  1.00  4.88
ATOM   4401  CB  ASP A 487     -38.404  14.145   8.087  1.00  1.08
ATOM   4402  C   ASP A 487     -36.471  12.700   7.564  1.00  3.70
ATOM   4403  O   ASP A 487     -36.878  12.426   6.440  1.00  0.59
ATOM   4404  CG  ASP A 487     -37.720  15.325   7.513  1.00  2.14
ATOM   4405  OD1 ASP A 487     -36.508  15.295   7.446  1.00  1.31
ATOM   4406  OD2 ASP A 487     -38.382  16.296   7.167  1.00  0.54
ATOM   4407  H   GLU A 488     -34.964  12.737   8.779  1.00  3.64
ATOM   4408  N   GLU A 488     -35.238  12.598   7.885  1.00  1.11
ATOM   4409  CA  GLU A 488     -34.236  12.269   6.857  1.00  4.22
ATOM   4410  CB  GLU A 488     -32.877  12.564   7.336  1.00  2.43
ATOM   4411  C   GLU A 488     -34.383  10.767   6.232  1.00  0.38
ATOM   4412  O   GLU A 488     -34.100  10.598   4.990  1.00  3.88
ATOM   4413  CG  GLU A 488     -32.645  14.115   7.460  1.00  1.42
ATOM   4414  CD  GLU A 488     -31.296  14.441   8.010  1.00  4.49
ATOM   4415  OE1 GLU A 488     -30.609  13.502   8.417  1.00  1.70
ATOM   4416  OE2 GLU A 488     -30.913  15.637   8.071  1.00  1.19
ATOM   4417  H   ALA A 489     -35.103   9.811   7.931  1.00  1.53
ATOM   4418  N   ALA A 489     -34.833   9.671   7.048  1.00  1.79
ATOM   4419  CA  ALA A 489     -34.897   8.242   6.414  1.00  0.12
ATOM   4420  CB  ALA A 489     -35.431   8.347   4.962  1.00  2.58
ATOM   4421  C   ALA A 489     -33.484   7.544   6.403  1.00  4.80
ATOM   4422  O   ALA A 489     -32.819   7.460   5.322  1.00  3.34
ATOM   4423  H   HIS A 490     -33.604   7.035   8.352  1.00  4.95
ATOM   4424  N   HIS A 490     -33.010   7.087   7.605  1.00  4.56
ATOM   4425  CA  HIS A 490     -31.642   6.549   7.753  1.00  1.89
ATOM   4426  CB  HIS A 490     -31.001   7.013   9.050  1.00  0.81
ATOM   4427  C   HIS A 490     -31.541   5.092   7.637  1.00  2.76
ATOM   4428  O   HIS A 490     -32.448   4.368   7.970  1.00  4.97
ATOM   4429  CG  HIS A 490     -30.738   8.450   9.045  1.00  1.66
ATOM   4430  ND1 HIS A 490     -29.779   9.016   8.227  1.00  2.34
ATOM   4431  HD1 HIS A 490     -29.247   8.558   7.602  1.00  0.83
ATOM   4432  CE1 HIS A 490     -29.801  10.318   8.377  1.00  0.64
ATOM   4433  NE2 HIS A 490     -30.619  10.601   9.332  1.00  1.76
ATOM   4434  HE2 HIS A 490     -30.745  11.469   9.700  1.00  3.09
ATOM   4435  CD2 HIS A 490     -31.202   9.421   9.794  1.00  3.74
ATOM   4436  H   GLU A 491     -29.771   5.277   6.801  1.00  1.17
ATOM   4437  N   GLU A 491     -30.410   4.657   7.122  1.00  1.16
ATOM   4438  CA  GLU A 491     -30.139   3.297   7.021  1.00  4.91
ATOM   4439  CB  GLU A 491     -30.510   2.729   5.666  1.00  1.36
ATOM   4440  C   GLU A 491     -28.695   2.986   7.420  1.00  1.56
ATOM   4441  O   GLU A 491     -27.721   3.759   7.084  1.00  2.25
ATOM   4442  CG  GLU A 491     -30.113   1.251   5.466  1.00  0.78
ATOM   4443  CD  GLU A 491     -30.591   0.707   4.126  1.00  3.70
ATOM   4444  OE1 GLU A 491     -31.263   1.396   3.446  1.00  4.88
ATOM   4445  OE2 GLU A 491     -30.229  -0.410   3.746  1.00  1.11
ATOM   4446  H   VAL A 492     -29.392   1.414   8.420  1.00  0.26
ATOM   4447  N   VAL A 492     -28.586   1.898   8.202  1.00  2.55
ATOM   4448  CA  VAL A 492     -27.355   1.438   8.773  1.00  3.47
ATOM   4449  CB  VAL A 492     -27.457   1.563  10.313  1.00  3.64
ATOM   4450  C   VAL A 492     -27.154  -0.030   8.399  1.00  2.11
ATOM   4451  O   VAL A 492     -28.068  -0.813   8.540  1.00  0.61
ATOM   4452  CG1 VAL A 492     -26.196   1.078  11.014  1.00  2.39
ATOM   4453  CG2 VAL A 492     -27.806   2.974  10.693  1.00  3.41
ATOM   4454  H   ALA A 493     -25.359   0.203   7.652  1.00  0.81
ATOM   4455  N   ALA A 493     -26.024  -0.414   7.889  1.00  0.95
ATOM   4456  CA  ALA A 493     -25.839  -1.844   7.666  1.00  0.96
ATOM   4457  CB  ALA A 493     -26.136  -2.195   6.231  1.00  0.04
ATOM   4458  C   ALA A 493     -24.498  -2.273   7.992  1.00  0.65
ATOM   4459  O   ALA A 493     -23.596  -1.743   7.590  1.00  0.47
ATOM   4460  H   VAL A 494     -25.203  -3.901   8.931  1.00  0.02
ATOM   4461  N   VAL A 494     -24.417  -3.435   8.729  1.00  2.88
ATOM   4462  CA  VAL A 494     -23.102  -3.968   9.253  1.00  2.14
ATOM   4463  CB  VAL A 494     -23.090  -3.917  10.761  1.00  1.48
ATOM   4464  C   VAL A 494     -22.806  -5.429   8.733  1.00  1.84
ATOM   4465  O   VAL A 494     -23.638  -6.315   8.898  1.00  3.05
ATOM   4466  CG1 VAL A 494     -21.823  -4.498  11.349  1.00  0.49
ATOM   4467  CG2 VAL A 494     -23.336  -2.491  11.274  1.00  0.00
ATOM   4468  H   LYS A 495     -20.931  -4.952   8.112  1.00  3.77
ATOM   4469  N   LYS A 495     -21.571  -5.655   8.117  1.00  3.78
ATOM   4470  CA  LYS A 495     -21.181  -7.007   7.449  1.00  3.59
ATOM   4471  CB  LYS A 495     -19.849  -6.826   6.678  1.00  2.09
ATOM   4472  C   LYS A 495     -21.043  -8.314   8.412  1.00  1.41
ATOM   4473  O   LYS A 495     -21.602  -9.367   8.121  1.00  2.62
ATOM   4474  CG  LYS A 495     -19.339  -8.073   5.928  1.00  1.92
ATOM   4475  CD  LYS A 495     -20.260  -8.457   4.723  1.00  4.92
ATOM   4476  CE  LYS A 495     -19.733  -9.705   3.957  1.00  4.63
ATOM   4477  NZ  LYS A 495     -20.615 -10.078   2.789  1.00  2.84
ATOM   4478  H   GLY A 496     -20.119  -7.337   9.777  1.00  3.79
ATOM   4479  N   GLY A 496     -20.407  -8.183   9.511  1.00  0.62
ATOM   4480  CA  GLY A 496     -20.094  -9.367  10.390  1.00  3.90
ATOM   4481  C   GLY A 496     -21.170  -9.849  11.394  1.00  3.63
ATOM   4482  O   GLY A 496     -20.811 -10.184  12.528  1.00  1.14
ATOM   4483  H   GLN A 497     -22.743  -9.778  10.105  1.00  3.11
ATOM   4484  N   GLN A 497     -22.504  -9.916  10.999  1.00  2.18
ATOM   4485  CA  GLN A 497     -23.549 -10.262  12.021  1.00  3.75
ATOM   4486  CB  GLN A 497     -24.513  -9.140  12.049  1.00  3.70
ATOM   4487  C   GLN A 497     -24.298 -11.642  11.856  1.00  2.42
ATOM   4488  O   GLN A 497     -24.696 -12.032  10.760  1.00  0.28
ATOM   4489  CG  GLN A 497     -23.848  -7.890  12.508  1.00  0.01
ATOM   4490  CD  GLN A 497     -24.716  -6.712  12.455  1.00  0.36
ATOM   4491  NE2 GLN A 497     -24.503  -5.790  13.406  1.00  3.76
ATOM   4492 HE21 GLN A 497     -23.830  -5.954  14.048  1.00  4.39
ATOM   4493 HE22 GLN A 497     -25.006  -4.997  13.405  1.00  1.09
ATOM   4494  OE1 GLN A 497     -25.559  -6.555  11.496  1.00  3.58
ATOM   4495  H   GLU A 498     -24.008 -12.118  13.821  1.00  3.69
ATOM   4496  N   GLU A 498     -24.418 -12.422  13.029  1.00  1.00
ATOM   4497  CA  GLU A 498     -25.197 -13.672  13.063  1.00  2.46
ATOM   4498  CB  GLU A 498     -24.733 -14.545  14.181  1.00  1.98
ATOM   4499  C   GLU A 498     -26.713 -13.428  13.191  1.00  0.79
ATOM   4500  O   GLU A 498     -27.525 -14.037  12.469  1.00  0.73
ATOM   4501  CG  GLU A 498     -23.343 -15.080  13.983  1.00  2.23
ATOM   4502  CD  GLU A 498     -22.892 -15.919  15.132  1.00  1.39
ATOM   4503  OE1 GLU A 498     -23.589 -15.922  16.167  1.00  0.04
ATOM   4504  OE2 GLU A 498     -21.840 -16.587  15.014  1.00  3.92
ATOM   4505  H   THR A 499     -26.430 -12.008  14.559  1.00  3.63
ATOM   4506  N   THR A 499     -27.086 -12.484  14.092  1.00  0.73
ATOM   4507  CA  THR A 499     -28.506 -12.198  14.388  1.00  2.26
ATOM   4508  CB  THR A 499     -28.944 -13.062  15.519  1.00  1.50
ATOM   4509  C   THR A 499     -28.744 -10.713  14.797  1.00  2.82
ATOM   4510  O   THR A 499     -27.882 -10.082  15.454  1.00  2.14
ATOM   4511  CG2 THR A 499     -28.075 -12.809  16.738  1.00  2.88
ATOM   4512  OG1 THR A 499     -30.321 -12.785  15.819  1.00  2.16
ATOM   4513  H   LEU A 500     -30.612 -10.763  14.070  1.00  2.50
ATOM   4514  N   LEU A 500     -29.964 -10.191  14.459  1.00  2.80
ATOM   4515  CA  LEU A 500     -30.327  -8.767  14.692  1.00  1.20
ATOM   4516  CB  LEU A 500     -30.611  -8.196  13.383  1.00  0.75
ATOM   4517  C   LEU A 500     -31.614  -8.644  15.562  1.00  0.86
ATOM   4518  O   LEU A 500     -32.576  -9.386  15.331  1.00  0.97
ATOM   4519  CG  LEU A 500     -29.617  -8.546  12.334  1.00  2.45
ATOM   4520  CD1 LEU A 500     -30.037  -8.010  11.029  1.00  3.95
ATOM   4521  CD2 LEU A 500     -28.280  -8.031  12.697  1.00  1.63
ATOM   4522  H   LYS A 501     -30.921  -7.105  16.635  1.00  4.49
ATOM   4523  N   LYS A 501     -31.672  -7.672  16.505  1.00  3.32
ATOM   4524  CA  LYS A 501     -32.889  -7.502  17.355  1.00  1.18
ATOM   4525  CB  LYS A 501     -32.884  -8.526  18.434  1.00  0.74
ATOM   4526  C   LYS A 501     -33.025  -6.057  17.968  1.00  3.17
ATOM   4527  O   LYS A 501     -32.031  -5.434  18.304  1.00  0.65
ATOM   4528  CG  LYS A 501     -31.898  -8.274  19.556  1.00  1.09
ATOM   4529  CD  LYS A 501     -31.969  -9.408  20.568  1.00  3.17
ATOM   4530  CE  LYS A 501     -31.023  -9.206  21.741  1.00  0.13
ATOM   4531  NZ  LYS A 501     -31.111 -10.326  22.726  1.00  2.33
ATOM   4532  H   VAL A 502     -35.050  -6.088  18.002  1.00  4.38
ATOM   4533  N   VAL A 502     -34.298  -5.555  18.185  1.00  1.90
ATOM   4534  CA  VAL A 502     -34.468  -4.169  18.678  1.00  0.13
ATOM   4535  CB  VAL A 502     -35.675  -3.432  18.056  1.00  4.93
ATOM   4536  C   VAL A 502     -34.625  -4.246  20.124  1.00  0.42
ATOM   4537  O   VAL A 502     -35.606  -4.763  20.641  1.00  0.20
ATOM   4538  CG1 VAL A 502     -35.747  -2.065  18.643  1.00  0.94
ATOM   4539  CG2 VAL A 502     -35.562  -3.347  16.539  1.00  0.10
ATOM   4540  H   VAL A 503     -33.148  -3.147  20.323  1.00  0.84
ATOM   4541  N   VAL A 503     -33.724  -3.696  20.760  1.00  2.39
ATOM   4542  CA  VAL A 503     -33.622  -3.776  22.113  1.00  3.49
ATOM   4543  CB  VAL A 503     -32.167  -3.604  22.564  1.00  0.33
ATOM   4544  C   VAL A 503     -34.583  -2.813  22.775  1.00  2.43
ATOM   4545  O   VAL A 503     -35.274  -3.151  23.738  1.00  1.33
ATOM   4546  CG1 VAL A 503     -32.108  -3.598  24.030  1.00  1.30
ATOM   4547  CG2 VAL A 503     -31.316  -4.720  22.013  1.00  0.91
ATOM   4548  H   GLU A 504     -34.199  -1.580  21.575  1.00  4.73
ATOM   4549  N   GLU A 504     -34.602  -1.673  22.263  1.00  4.85
ATOM   4550  CA  GLU A 504     -35.384  -0.532  22.764  1.00  3.28
ATOM   4551  CB  GLU A 504     -34.499   0.489  23.579  1.00  1.17
ATOM   4552  C   GLU A 504     -35.838   0.176  21.644  1.00  4.31
ATOM   4553  O   GLU A 504     -35.109   0.346  20.806  1.00  1.43
ATOM   4554  CG  GLU A 504     -33.901   0.001  24.867  1.00  3.48
ATOM   4555  CD  GLU A 504     -33.127   1.119  25.603  1.00  1.81
ATOM   4556  OE1 GLU A 504     -32.919   2.158  25.016  1.00  4.55
ATOM   4557  OE2 GLU A 504     -32.775   0.941  26.801  1.00  1.94
ATOM   4558  H   GLY A 505     -37.546   0.670  22.453  1.00  2.14
ATOM   4559  N   GLY A 505     -37.044   0.697  21.665  1.00  1.64
ATOM   4560  CA  GLY A 505     -37.582   1.345  20.521  1.00  4.93
ATOM   4561  C   GLY A 505     -38.297   0.370  19.617  1.00  1.45
ATOM   4562  O   GLY A 505     -38.500  -0.787  19.991  1.00  4.93
ATOM   4563  H   ASP A 506     -38.572   1.741  18.267  1.00  0.15
ATOM   4564  N   ASP A 506     -38.726   0.831  18.473  1.00  1.84
ATOM   4565  CA  ASP A 506     -39.477   0.015  17.534  1.00  4.95
ATOM   4566  CB  ASP A 506     -40.874  -0.208  18.135  1.00  3.97
ATOM   4567  C   ASP A 506     -39.567   0.763  16.162  1.00  0.36
ATOM   4568  O   ASP A 506     -39.232   1.911  16.072  1.00  2.43
ATOM   4569  CG  ASP A 506     -41.601  -1.435  17.584  1.00  4.56
ATOM   4570  OD1 ASP A 506     -41.086  -2.067  16.646  1.00  4.03
ATOM   4571  OD2 ASP A 506     -42.682  -1.782  18.116  1.00  3.15
ATOM   4572  H   GLY A 507     -40.408  -0.727  15.281  1.00  1.49
ATOM   4573  N   GLY A 507     -40.055   0.127  15.161  1.00  2.50
ATOM   4574  CA  GLY A 507     -40.104   0.740  13.849  1.00  4.12
ATOM   4575  C   GLY A 507     -38.798   0.554  13.007  1.00  3.20
ATOM   4576  O   GLY A 507     -38.694   1.059  11.879  1.00  0.74
ATOM   4577  H   VAL A 508     -37.999  -0.697  14.276  1.00  4.90
ATOM   4578  N   VAL A 508     -37.859  -0.212  13.485  1.00  1.61
ATOM   4579  CA  VAL A 508     -36.665  -0.341  12.794  1.00  0.27
ATOM   4580  CB  VAL A 508     -35.425  -0.551  13.738  1.00  3.60
ATOM   4581  C   VAL A 508     -36.792  -1.493  11.931  1.00  2.26
ATOM   4582  O   VAL A 508     -36.940  -2.685  12.392  1.00  3.01
ATOM   4583  CG1 VAL A 508     -34.187  -0.763  12.923  1.00  1.16
ATOM   4584  CG2 VAL A 508     -35.211   0.637  14.663  1.00  4.90
ATOM   4585  H   LYS A 509     -36.542  -0.316  10.399  1.00  3.56
ATOM   4586  N   LYS A 509     -36.699  -1.229  10.689  1.00  4.87
ATOM   4587  CA  LYS A 509     -36.796  -2.244   9.745  1.00  4.63
ATOM   4588  CB  LYS A 509     -37.118  -1.614   8.432  1.00  3.38
ATOM   4589  C   LYS A 509     -35.528  -2.909   9.680  1.00  0.83
ATOM   4590  O   LYS A 509     -34.566  -2.303   9.469  1.00  0.93
ATOM   4591  CG  LYS A 509     -37.356  -2.605   7.232  1.00  0.85
ATOM   4592  CD  LYS A 509     -37.672  -1.791   5.960  1.00  1.09
ATOM   4593  CE  LYS A 509     -37.847  -2.632   4.708  1.00  4.50
ATOM   4594  NZ  LYS A 509     -38.081  -1.732   3.506  1.00  4.50
ATOM   4595  H   ILE A 510     -36.306  -4.535  10.223  1.00  1.81
ATOM   4596  N   ILE A 510     -35.531  -4.151   9.933  1.00  2.54
ATOM   4597  CA  ILE A 510     -34.345  -4.921   9.874  1.00  1.73
ATOM   4598  CB  ILE A 510     -34.053  -5.493  11.170  1.00  4.77
ATOM   4599  C   ILE A 510     -34.437  -6.015   8.892  1.00  4.22
ATOM   4600  O   ILE A 510     -35.359  -6.877   8.960  1.00  0.75
ATOM   4601  CG1 ILE A 510     -33.887  -4.405  12.162  1.00  0.56
ATOM   4602  CD1 ILE A 510     -33.839  -4.884  13.575  1.00  3.30
ATOM   4603  CG2 ILE A 510     -32.794  -6.291  11.070  1.00  1.81
ATOM   4604  H   GLU A 511     -32.861  -5.326   7.989  1.00  2.27
ATOM   4605  N   GLU A 511     -33.511  -6.035   8.006  1.00  3.15
ATOM   4606  CA  GLU A 511     -33.399  -7.128   7.050  1.00  1.12
ATOM   4607  CB  GLU A 511     -34.009  -6.774   5.679  1.00  1.37
ATOM   4608  C   GLU A 511     -31.908  -7.562   6.890  1.00  4.99
ATOM   4609  O   GLU A 511     -31.032  -6.788   7.098  1.00  1.88
ATOM   4610  CG  GLU A 511     -35.531  -6.555   5.690  1.00  1.03
ATOM   4611  CD  GLU A 511     -36.110  -6.246   4.289  1.00  3.21
ATOM   4612  OE1 GLU A 511     -35.330  -6.058   3.361  1.00  0.24
ATOM   4613  OE2 GLU A 511     -37.367  -6.227   4.128  1.00  0.71
ATOM   4614  H   LYS A 512     -32.401  -9.408   6.533  1.00  0.65
ATOM   4615  N   LYS A 512     -31.673  -8.800   6.595  1.00  1.12
ATOM   4616  CA  LYS A 512     -30.314  -9.291   6.321  1.00  4.08
ATOM   4617  CB  LYS A 512     -30.064 -10.703   6.937  1.00  0.50
ATOM   4618  C   LYS A 512     -30.050  -9.314   4.841  1.00  1.00
ATOM   4619  O   LYS A 512     -30.843  -9.900   4.055  1.00  3.01
ATOM   4620  CG  LYS A 512     -28.628 -11.198   6.795  1.00  1.09
ATOM   4621  CD  LYS A 512     -28.384 -12.571   7.528  1.00  1.30
ATOM   4622  CE  LYS A 512     -28.530 -12.468   9.056  1.00  0.57
ATOM   4623  NZ  LYS A 512     -28.175 -13.706   9.695  1.00  2.64
ATOM   4624  H   LYS A 513     -28.435  -8.174   5.092  1.00  3.72
ATOM   4625  N   LYS A 513     -28.976  -8.653   4.440  1.00  1.18
ATOM   4626  CA  LYS A 513     -28.562  -8.677   3.081  1.00  3.04
ATOM   4627  CB  LYS A 513     -28.658  -7.295   2.482  1.00  0.08
ATOM   4628  C   LYS A 513     -27.117  -9.168   3.011  1.00  2.43
ATOM   4629  O   LYS A 513     -26.354  -8.887   3.838  1.00  1.68
ATOM   4630  CG  LYS A 513     -30.081  -6.660   2.477  1.00  0.02
ATOM   4631  CD  LYS A 513     -31.107  -7.450   1.575  1.00  3.88
ATOM   4632  CE  LYS A 513     -32.494  -6.778   1.559  1.00  4.18
ATOM   4633  NZ  LYS A 513     -33.481  -7.527   0.738  1.00  3.94
ATOM   4634  H   LYS A 514     -27.472 -10.184   1.436  1.00  0.88
ATOM   4635  N   LYS A 514     -26.803  -9.935   2.065  1.00  1.23
ATOM   4636  CA  LYS A 514     -25.401 -10.498   1.884  1.00  0.77
ATOM   4637  CB  LYS A 514     -24.499  -9.519   1.052  1.00  0.51
ATOM   4638  C   LYS A 514     -24.714 -10.875   3.268  1.00  3.08
ATOM   4639  O   LYS A 514     -23.475 -10.691   3.445  1.00  2.66
ATOM   4640  CG  LYS A 514     -24.978  -9.302  -0.413  1.00  0.21
ATOM   4641  CD  LYS A 514     -24.051  -8.402  -1.200  1.00  4.22
ATOM   4642  CE  LYS A 514     -24.552  -8.212  -2.639  1.00  4.06
ATOM   4643  NZ  LYS A 514     -23.660  -7.333  -3.436  1.00  0.21
ATOM   4644  H   GLY A 515     -26.463 -11.446   4.068  1.00  4.47
ATOM   4645  N   GLY A 515     -25.552 -11.373   4.248  1.00  4.16
ATOM   4646  CA  GLY A 515     -25.060 -11.818   5.572  1.00  4.82
ATOM   4647  C   GLY A 515     -24.891 -10.649   6.533  1.00  0.53
ATOM   4648  O   GLY A 515     -24.619 -10.837   7.779  1.00  4.35
ATOM   4649  H   ALA A 516     -25.290  -9.360   5.076  1.00  1.07
ATOM   4650  N   ALA A 516     -25.085  -9.423   5.981  1.00  0.87
ATOM   4651  CA  ALA A 516     -25.022  -8.261   6.706  1.00  2.16
ATOM   4652  CB  ALA A 516     -24.528  -7.136   5.817  1.00  4.03
ATOM   4653  C   ALA A 516     -26.294  -7.898   7.324  1.00  0.57
ATOM   4654  O   ALA A 516     -27.381  -8.120   6.705  1.00  3.51
ATOM   4655  H   GLY A 517     -25.400  -7.056   8.966  1.00  0.81
ATOM   4656  N   GLY A 517     -26.256  -7.257   8.526  1.00  3.75
ATOM   4657  CA  GLY A 517     -27.497  -6.815   9.051  1.00  3.17
ATOM   4658  C   GLY A 517     -27.792  -5.467   8.572  1.00  3.40
ATOM   4659  O   GLY A 517     -26.956  -4.598   8.642  1.00  4.21
ATOM   4660  H   VAL A 518     -29.632  -5.909   8.080  1.00  2.43
ATOM   4661  N   VAL A 518     -28.990  -5.224   8.142  1.00  1.17
ATOM   4662  CA  VAL A 518     -29.324  -3.945   7.652  1.00  0.74
ATOM   4663  CB  VAL A 518     -29.612  -4.025   6.175  1.00  3.33
ATOM   4664  C   VAL A 518     -30.550  -3.367   8.423  1.00  0.25
ATOM   4665  O   VAL A 518     -31.566  -4.022   8.534  1.00  1.18
ATOM   4666  CG1 VAL A 518     -29.862  -2.701   5.607  1.00  0.02
ATOM   4667  CG2 VAL A 518     -28.530  -4.768   5.439  1.00  1.60
ATOM   4668  H   PHE A 519     -29.590  -1.673   8.833  1.00  1.98
ATOM   4669  N   PHE A 519     -30.401  -2.148   8.976  1.00  4.08
ATOM   4670  CA  PHE A 519     -31.449  -1.519   9.806  1.00  1.62
ATOM   4671  CB  PHE A 519     -30.802  -1.209  11.164  1.00  1.23
ATOM   4672  C   PHE A 519     -31.862  -0.152   9.194  1.00  1.39
ATOM   4673  O   PHE A 519     -31.023   0.740   9.064  1.00  3.24
ATOM   4674  CG  PHE A 519     -29.935  -2.332  11.687  1.00  3.39
ATOM   4675  CD1 PHE A 519     -28.545  -2.345  11.434  1.00  3.32
ATOM   4676  CE1 PHE A 519     -27.737  -3.364  11.951  1.00  2.08
ATOM   4677  CZ  PHE A 519     -28.296  -4.345  12.772  1.00  1.50
ATOM   4678  CD2 PHE A 519     -30.490  -3.366  12.428  1.00  3.69
ATOM   4679  CE2 PHE A 519     -29.679  -4.381  12.970  1.00  2.58
ATOM   4680  H   GLN A 520     -33.692  -0.703   9.073  1.00  0.15
ATOM   4681  N   GLN A 520     -33.105   0.010   8.920  1.00  3.24
ATOM   4682  CA  GLN A 520     -33.630   1.252   8.379  1.00  3.59
ATOM   4683  CB  GLN A 520     -34.365   0.987   7.035  1.00  1.76
ATOM   4684  C   GLN A 520     -34.574   1.839   9.357  1.00  1.08
ATOM   4685  O   GLN A 520     -35.351   1.119   9.972  1.00  1.13
ATOM   4686  CG  GLN A 520     -34.758   2.257   6.272  1.00  1.31
ATOM   4687  CD  GLN A 520     -35.503   1.955   4.967  1.00  4.37
ATOM   4688  NE2 GLN A 520     -34.989   2.508   3.835  1.00  4.09
ATOM   4689 HE21 GLN A 520     -34.207   3.028   3.904  1.00  4.06
ATOM   4690 HE22 GLN A 520     -35.427   2.374   3.011  1.00  1.94
ATOM   4691  OE1 GLN A 520     -36.524   1.215   4.970  1.00  1.82
ATOM   4692  H   PHE A 521     -33.846   3.696   9.084  1.00  3.65
ATOM   4693  N   PHE A 521     -34.481   3.169   9.578  1.00  0.87
ATOM   4694  CA  PHE A 521     -35.327   3.796  10.517  1.00  1.91
ATOM   4695  CB  PHE A 521     -34.693   3.637  11.904  1.00  0.12
ATOM   4696  C   PHE A 521     -35.562   5.321  10.202  1.00  0.46
ATOM   4697  O   PHE A 521     -34.721   5.996   9.503  1.00  4.36
ATOM   4698  CG  PHE A 521     -33.351   4.405  12.040  1.00  0.29
ATOM   4699  CD1 PHE A 521     -33.321   5.691  12.579  1.00  2.05
ATOM   4700  CE1 PHE A 521     -32.113   6.377  12.726  1.00  4.37
ATOM   4701  CZ  PHE A 521     -30.928   5.788  12.301  1.00  1.52
ATOM   4702  CD2 PHE A 521     -32.173   3.854  11.571  1.00  0.92
ATOM   4703  CE2 PHE A 521     -30.954   4.541  11.703  1.00  3.84
ATOM   4704  H   LYS A 522     -37.342   5.238  11.134  1.00  1.57
ATOM   4705  N   LYS A 522     -36.735   5.833  10.710  1.00  4.75
ATOM   4706  CA  LYS A 522     -37.083   7.222  10.645  1.00  4.20
ATOM   4707  CB  LYS A 522     -38.543   7.438  10.327  1.00  2.99
ATOM   4708  C   LYS A 522     -36.702   7.858  11.932  1.00  1.83
ATOM   4709  O   LYS A 522     -37.139   7.410  13.049  1.00  0.74
ATOM   4710  CG  LYS A 522     -38.924   8.901  10.215  1.00  0.05
ATOM   4711  CD  LYS A 522     -40.383   9.070   9.839  1.00  3.08
ATOM   4712  CE  LYS A 522     -40.762  10.531   9.793  1.00  1.25
ATOM   4713  NZ  LYS A 522     -42.176  10.736   9.397  1.00  4.19
ATOM   4714  H   THR A 523     -35.785   9.249  11.001  1.00  0.78
ATOM   4715  N   THR A 523     -35.976   8.880  11.841  1.00  1.47
ATOM   4716  CA  THR A 523     -35.458   9.489  12.974  1.00  1.74
ATOM   4717  CB  THR A 523     -34.679  10.599  12.670  1.00  1.49
ATOM   4718  C   THR A 523     -36.495   9.999  13.832  1.00  1.72
ATOM   4719  O   THR A 523     -37.552  10.420  13.404  1.00  2.35
ATOM   4720  CG2 THR A 523     -34.066  11.094  13.835  1.00  1.20
ATOM   4721  OG1 THR A 523     -33.732  10.344  11.760  1.00  3.77
ATOM   4722  H   SER A 524     -35.496   9.469  15.375  1.00  3.04
ATOM   4723  N   SER A 524     -36.266   9.903  15.070  1.00  3.76
ATOM   4724  CA  SER A 524     -37.149  10.463  16.020  1.00  1.81
ATOM   4725  CB  SER A 524     -38.249   9.481  16.432  1.00  0.06
ATOM   4726  C   SER A 524     -36.353  10.927  17.215  1.00  2.91
ATOM   4727  O   SER A 524     -35.070  10.736  17.273  1.00  4.31
ATOM   4728  OG  SER A 524     -38.841   8.877  15.270  1.00  2.68
ATOM   4729  H   THR A 525     -37.911  11.704  18.044  1.00  4.58
ATOM   4730  N   THR A 525     -36.988  11.554  18.130  1.00  2.97
ATOM   4731  CA  THR A 525     -36.304  12.053  19.273  1.00  0.78
ATOM   4732  CB  THR A 525     -37.106  13.228  19.946  1.00  0.75
ATOM   4733  C   THR A 525     -36.131  10.944  20.259  1.00  3.46
ATOM   4734  O   THR A 525     -35.385  11.074  21.241  1.00  2.94
ATOM   4735  CG2 THR A 525     -37.291  14.412  18.998  1.00  1.29
ATOM   4736  OG1 THR A 525     -38.385  12.763  20.351  1.00  2.58
ATOM   4737  H   LYS A 526     -37.420   9.801  19.297  1.00  1.02
ATOM   4738  N   LYS A 526     -36.813   9.832  20.027  1.00  4.55
ATOM   4739  CA  LYS A 526     -36.686   8.721  20.858  1.00  4.19
ATOM   4740  CB  LYS A 526     -38.033   7.928  20.884  1.00  2.93
ATOM   4741  C   LYS A 526     -35.548   7.851  20.336  1.00  1.59
ATOM   4742  O   LYS A 526     -35.467   7.540  19.150  1.00  2.78
ATOM   4743  CG  LYS A 526     -39.216   8.713  21.495  1.00  2.67
ATOM   4744  CD  LYS A 526     -40.520   7.860  21.514  1.00  4.63
ATOM   4745  CE  LYS A 526     -41.718   8.637  22.115  1.00  0.14
ATOM   4746  NZ  LYS A 526     -42.967   7.818  22.120  1.00  0.77
ATOM   4747  H   ARG A 527     -34.869   7.745  22.076  1.00  3.84
ATOM   4748  N   ARG A 527     -34.757   7.459  21.174  1.00  0.39
ATOM   4749  CA  ARG A 527     -33.715   6.667  20.876  1.00  3.30
ATOM   4750  CB  ARG A 527     -32.769   6.625  22.021  1.00  2.67
ATOM   4751  C   ARG A 527     -34.166   5.337  20.586  1.00  0.09
ATOM   4752  O   ARG A 527     -35.048   4.786  21.265  1.00  0.57
ATOM   4753  CG  ARG A 527     -31.464   5.992  21.705  1.00  0.99
ATOM   4754  CD  ARG A 527     -30.573   6.027  22.907  1.00  0.87
ATOM   4755  NE  ARG A 527     -31.054   5.170  23.970  1.00  4.65
ATOM   4756  HE  ARG A 527     -31.796   4.605  23.792  1.00  3.46
ATOM   4757  CZ  ARG A 527     -30.511   5.115  25.127  1.00  0.39
ATOM   4758  NH1 ARG A 527     -29.486   5.920  25.415  1.00  0.53
ATOM   4759  NH2 ARG A 527     -30.927   4.239  26.033  1.00  2.08
ATOM   4760  H   ARG A 528     -32.959   5.218  19.097  1.00  2.97
ATOM   4761  N   ARG A 528     -33.593   4.754  19.636  1.00  1.36
ATOM   4762  CA  ARG A 528     -33.905   3.420  19.349  1.00  4.44
ATOM   4763  CB  ARG A 528     -34.520   3.322  17.952  1.00  3.95
ATOM   4764  C   ARG A 528     -32.639   2.644  19.422  1.00  1.54
ATOM   4765  O   ARG A 528     -31.634   3.146  19.060  1.00  1.06
ATOM   4766  CG  ARG A 528     -35.909   3.952  17.788  1.00  0.80
ATOM   4767  CD  ARG A 528     -36.450   3.724  16.340  1.00  2.69
ATOM   4768  NE  ARG A 528     -37.769   4.300  16.126  1.00  0.93
ATOM   4769  HE  ARG A 528     -38.520   3.731  16.257  1.00  1.73
ATOM   4770  CZ  ARG A 528     -38.006   5.527  15.780  1.00  4.08
ATOM   4771  NH1 ARG A 528     -37.003   6.390  15.651  1.00  4.36
ATOM   4772  NH2 ARG A 528     -39.262   5.919  15.553  1.00  0.56
ATOM   4773  H   VAL A 529     -33.491   1.047  20.195  1.00  3.58
ATOM   4774  N   VAL A 529     -32.663   1.447  19.967  1.00  1.96
ATOM   4775  CA  VAL A 529     -31.422   0.704  20.135  1.00  4.95
ATOM   4776  CB  VAL A 529     -31.058   0.602  21.594  1.00  2.04
ATOM   4777  C   VAL A 529     -31.544  -0.633  19.568  1.00  3.55
ATOM   4778  O   VAL A 529     -32.391  -1.343  20.045  1.00  1.65
ATOM   4779  CG1 VAL A 529     -29.772  -0.202  21.782  1.00  2.15
ATOM   4780  CG2 VAL A 529     -30.943   1.973  22.232  1.00  4.21
ATOM   4781  H   VAL A 530     -29.972  -0.334  18.383  1.00  2.32
ATOM   4782  N   VAL A 530     -30.651  -0.969  18.620  1.00  0.64
ATOM   4783  CA  VAL A 530     -30.692  -2.219  17.931  1.00  4.52
ATOM   4784  CB  VAL A 530     -31.007  -2.017  16.452  1.00  3.73
ATOM   4785  C   VAL A 530     -29.362  -3.012  18.137  1.00  0.95
ATOM   4786  O   VAL A 530     -28.238  -2.478  17.937  1.00  0.80
ATOM   4787  CG1 VAL A 530     -31.000  -3.358  15.720  1.00  1.40
ATOM   4788  CG2 VAL A 530     -32.361  -1.332  16.301  1.00  1.36
ATOM   4789  H   GLN A 531     -30.385  -4.585  18.776  1.00  1.63
ATOM   4790  N   GLN A 531     -29.495  -4.237  18.606  1.00  1.92
ATOM   4791  CA  GLN A 531     -28.364  -5.084  18.813  1.00  1.51
ATOM   4792  CB  GLN A 531     -28.400  -5.776  20.199  1.00  4.57
ATOM   4793  C   GLN A 531     -28.217  -6.067  17.758  1.00  0.69
ATOM   4794  O   GLN A 531     -29.196  -6.604  17.243  1.00  4.76
ATOM   4795  CG  GLN A 531     -27.473  -7.007  20.293  1.00  0.62
ATOM   4796  CD  GLN A 531     -27.388  -7.650  21.702  1.00  2.86
ATOM   4797  NE2 GLN A 531     -26.285  -8.259  21.995  1.00  3.52
ATOM   4798 HE21 GLN A 531     -25.604  -8.296  21.341  1.00  2.82
ATOM   4799 HE22 GLN A 531     -26.190  -8.671  22.836  1.00  4.92
ATOM   4800  OE1 GLN A 531     -28.276  -7.533  22.551  1.00  1.42
ATOM   4801  H   ALA A 532     -26.315  -5.743  17.735  1.00  1.68
ATOM   4802  N   ALA A 532     -27.031  -6.290  17.397  1.00  3.83
ATOM   4803  CA  ALA A 532     -26.763  -7.268  16.503  1.00  0.69
ATOM   4804  CB  ALA A 532     -26.753  -6.672  15.161  1.00  1.81
ATOM   4805  C   ALA A 532     -25.436  -7.868  16.853  1.00  2.55
ATOM   4806  O   ALA A 532     -24.461  -7.184  17.116  1.00  0.34
ATOM   4807  H   GLY A 533     -26.039  -9.617  16.478  1.00  3.00
ATOM   4808  N   GLY A 533     -25.350  -9.091  16.821  1.00  0.91
ATOM   4809  CA  GLY A 533     -24.166  -9.661  17.278  1.00  0.03
ATOM   4810  C   GLY A 533     -23.928  -9.106  18.710  1.00  1.09
ATOM   4811  O   GLY A 533     -24.855  -8.994  19.478  1.00  0.74
ATOM   4812  H   SER A 534     -22.026  -8.928  18.390  1.00  2.13
ATOM   4813  N   SER A 534     -22.706  -8.748  19.008  1.00  0.76
ATOM   4814  CA  SER A 534     -22.316  -8.066  20.306  1.00  0.93
ATOM   4815  CB  SER A 534     -20.951  -8.538  20.754  1.00  0.94
ATOM   4816  C   SER A 534     -22.358  -6.484  20.163  1.00  4.05
ATOM   4817  O   SER A 534     -21.965  -5.686  21.123  1.00  1.12
ATOM   4818  OG  SER A 534     -19.974  -8.163  19.830  1.00  3.07
ATOM   4819  H   LEU A 535     -23.087  -6.660  18.342  1.00  2.31
ATOM   4820  N   LEU A 535     -22.743  -6.041  18.984  1.00  1.64
ATOM   4821  CA  LEU A 535     -22.728  -4.670  18.645  1.00  1.95
ATOM   4822  CB  LEU A 535     -22.341  -4.534  17.150  1.00  0.13
ATOM   4823  C   LEU A 535     -24.081  -3.999  18.906  1.00  2.92
ATOM   4824  O   LEU A 535     -25.118  -4.367  18.339  1.00  1.35
ATOM   4825  CG  LEU A 535     -22.327  -3.172  16.519  1.00  3.97
ATOM   4826  CD1 LEU A 535     -21.290  -2.284  17.183  1.00  4.16
ATOM   4827  CD2 LEU A 535     -22.008  -3.312  15.041  1.00  1.50
ATOM   4828  H   TYR A 536     -23.220  -2.771  20.169  1.00  2.05
ATOM   4829  N   TYR A 536     -24.048  -2.995  19.725  1.00  3.30
ATOM   4830  CA  TYR A 536     -25.206  -2.251  20.006  1.00  4.62
ATOM   4831  CB  TYR A 536     -25.245  -1.949  21.483  1.00  4.86
ATOM   4832  C   TYR A 536     -25.167  -0.960  19.265  1.00  0.93
ATOM   4833  O   TYR A 536     -24.246  -0.197  19.382  1.00  2.66
ATOM   4834  CG  TYR A 536     -25.486  -3.123  22.327  1.00  4.38
ATOM   4835  CD1 TYR A 536     -24.415  -3.920  22.737  1.00  4.21
ATOM   4836  CE1 TYR A 536     -24.622  -5.071  23.491  1.00  4.68
ATOM   4837  CZ  TYR A 536     -25.898  -5.398  23.893  1.00  2.77
ATOM   4838  CD2 TYR A 536     -26.778  -3.435  22.811  1.00  3.55
ATOM   4839  CE2 TYR A 536     -26.996  -4.555  23.565  1.00  1.71
ATOM   4840  OH  TYR A 536     -26.120  -6.580  24.608  1.00  1.01
ATOM   4841  H   ILE A 537     -26.915  -1.324  18.471  1.00  2.54
ATOM   4842  N   ILE A 537     -26.226  -0.692  18.530  1.00  0.12
ATOM   4843  CA  ILE A 537     -26.297   0.482  17.771  1.00  0.23
ATOM   4844  CB  ILE A 537     -26.497   0.168  16.297  1.00  2.43
ATOM   4845  C   ILE A 537     -27.423   1.364  18.269  1.00  3.40
ATOM   4846  O   ILE A 537     -28.630   0.966  18.265  1.00  2.34
ATOM   4847  CG1 ILE A 537     -25.316  -0.648  15.743  1.00  3.88
ATOM   4848  CD1 ILE A 537     -25.543  -1.207  14.331  1.00  4.05
ATOM   4849  CG2 ILE A 537     -26.664   1.451  15.511  1.00  2.33
ATOM   4850  H   TYR A 538     -26.168   2.822  18.549  1.00  1.17
ATOM   4851  N   TYR A 538     -27.081   2.551  18.626  1.00  4.27
ATOM   4852  CA  TYR A 538     -28.030   3.467  19.168  1.00  0.23
ATOM   4853  CB  TYR A 538     -27.318   4.206  20.368  1.00  0.07
ATOM   4854  C   TYR A 538     -28.368   4.446  18.102  1.00  4.62
ATOM   4855  O   TYR A 538     -27.511   5.145  17.603  1.00  1.43
ATOM   4856  CG  TYR A 538     -27.032   3.280  21.585  1.00  3.36
ATOM   4857  CD1 TYR A 538     -25.930   2.476  21.579  1.00  0.59
ATOM   4858  CE1 TYR A 538     -25.673   1.578  22.646  1.00  4.86
ATOM   4859  CZ  TYR A 538     -26.508   1.559  23.731  1.00  3.86
ATOM   4860  CD2 TYR A 538     -27.828   3.302  22.735  1.00  2.99
ATOM   4861  CE2 TYR A 538     -27.559   2.445  23.817  1.00  1.37
ATOM   4862  OH  TYR A 538     -26.271   0.677  24.756  1.00  1.96
ATOM   4863  H   LEU A 539     -30.271   4.025  18.266  1.00  1.91
ATOM   4864  N   LEU A 539     -29.637   4.541  17.786  1.00  4.77
ATOM   4865  CA  LEU A 539     -30.093   5.380  16.720  1.00  1.94
ATOM   4866  CB  LEU A 539     -31.054   4.570  15.945  1.00  0.01
ATOM   4867  C   LEU A 539     -30.854   6.528  17.306  1.00  3.17
ATOM   4868  O   LEU A 539     -31.897   6.306  17.954  1.00  2.48
ATOM   4869  CG  LEU A 539     -30.575   3.223  15.536  1.00  2.33
ATOM   4870  CD1 LEU A 539     -31.675   2.473  14.853  1.00  1.56
ATOM   4871  CD2 LEU A 539     -29.390   3.357  14.614  1.00  3.59
ATOM   4872  H   LEU A 540     -29.621   7.869  16.537  1.00  4.53
ATOM   4873  N   LEU A 540     -30.409   7.737  17.075  1.00  0.40
ATOM   4874  CA  LEU A 540     -31.099   8.914  17.691  1.00  3.57
ATOM   4875  CB  LEU A 540     -30.523   9.175  19.047  1.00  0.23
ATOM   4876  C   LEU A 540     -31.143  10.229  16.748  1.00  1.47
ATOM   4877  O   LEU A 540     -30.484  10.280  15.628  1.00  0.10
ATOM   4878  CG  LEU A 540     -29.004   9.042  19.181  1.00  3.74
ATOM   4879  CD1 LEU A 540     -28.357  10.351  18.885  1.00  4.35
ATOM   4880  CD2 LEU A 540     -28.636   8.564  20.576  1.00  1.64
ATOM   4881  H   ASP A 541     -32.529  11.189  17.853  1.00  2.82
ATOM   4882  N   ASP A 541     -31.948  11.258  17.115  1.00  2.37
ATOM   4883  CA  ASP A 541     -31.908  12.455  16.312  1.00  0.52
ATOM   4884  CB  ASP A 541     -33.263  13.199  16.205  1.00  0.93
ATOM   4885  C   ASP A 541     -30.798  13.389  16.704  1.00  1.97
ATOM   4886  O   ASP A 541     -30.056  13.169  17.678  1.00  4.34
ATOM   4887  CG  ASP A 541     -33.630  14.032  17.403  1.00  4.02
ATOM   4888  OD1 ASP A 541     -32.838  14.162  18.264  1.00  1.93
ATOM   4889  OD2 ASP A 541     -34.762  14.611  17.431  1.00  1.49
ATOM   4890  H   ARG A 542     -31.380  14.602  15.324  1.00  0.68
ATOM   4891  N   ARG A 542     -30.731  14.456  16.004  1.00  0.09
ATOM   4892  CA  ARG A 542     -29.709  15.404  16.192  1.00  3.80
ATOM   4893  CB  ARG A 542     -29.871  16.486  15.218  1.00  0.11
ATOM   4894  C   ARG A 542     -29.785  15.962  17.515  1.00  1.68
ATOM   4895  O   ARG A 542     -28.836  16.033  18.157  1.00  3.21
ATOM   4896  CG  ARG A 542     -28.757  17.472  15.207  1.00  3.41
ATOM   4897  CD  ARG A 542     -29.016  18.538  14.182  1.00  4.92
ATOM   4898  NE  ARG A 542     -30.163  19.339  14.555  1.00  1.34
ATOM   4899  HE  ARG A 542     -30.503  19.225  15.429  1.00  3.28
ATOM   4900  CZ  ARG A 542     -30.752  20.230  13.792  1.00  1.34
ATOM   4901  NH1 ARG A 542     -30.321  20.437  12.541  1.00  4.23
ATOM   4902  NH2 ARG A 542     -31.823  20.899  14.256  1.00  3.94
ATOM   4903  H   ASN A 543     -31.692  16.081  17.466  1.00  0.38
ATOM   4904  N   ASN A 543     -30.949  16.284  17.960  1.00  1.81
ATOM   4905  CA  ASN A 543     -31.098  16.918  19.236  1.00  0.59
ATOM   4906  CB  ASN A 543     -32.565  17.357  19.419  1.00  4.51
ATOM   4907  C   ASN A 543     -30.652  15.944  20.385  1.00  1.91
ATOM   4908  O   ASN A 543     -29.931  16.355  21.368  1.00  1.00
ATOM   4909  CG  ASN A 543     -32.978  18.528  18.459  1.00  2.21
ATOM   4910  ND2 ASN A 543     -34.250  18.569  18.100  1.00  5.00
ATOM   4911 HD21 ASN A 543     -34.830  17.903  18.420  1.00  1.15
ATOM   4912 HD22 ASN A 543     -34.547  19.252  17.517  1.00  2.72
ATOM   4913  OD1 ASN A 543     -32.148  19.348  18.025  1.00  2.62
ATOM   4914  H   ALA A 544     -31.436  14.401  19.511  1.00  3.02
ATOM   4915  N   ALA A 544     -30.972  14.672  20.247  1.00  1.42
ATOM   4916  CA  ALA A 544     -30.553  13.692  21.217  1.00  2.84
ATOM   4917  CB  ALA A 544     -31.173  12.353  20.890  1.00  4.50
ATOM   4918  C   ALA A 544     -29.075  13.574  21.229  1.00  0.77
ATOM   4919  O   ALA A 544     -28.477  13.489  22.286  1.00  3.86
ATOM   4920  H   ALA A 545     -28.933  13.740  19.258  1.00  1.78
ATOM   4921  N   ALA A 545     -28.440  13.627  20.011  1.00  1.31
ATOM   4922  CA  ALA A 545     -26.964  13.557  19.893  1.00  2.01
ATOM   4923  CB  ALA A 545     -26.561  13.602  18.464  1.00  2.51
ATOM   4924  C   ALA A 545     -26.371  14.729  20.590  1.00  4.44
ATOM   4925  O   ALA A 545     -25.360  14.615  21.299  1.00  1.22
ATOM   4926  H   TYR A 546     -27.846  15.872  19.970  1.00  3.30
ATOM   4927  N   TYR A 546     -27.043  15.862  20.463  1.00  4.14
ATOM   4928  CA  TYR A 546     -26.564  17.077  21.020  1.00  1.70
ATOM   4929  CB  TYR A 546     -27.440  18.278  20.664  1.00  4.50
ATOM   4930  C   TYR A 546     -26.418  16.947  22.567  1.00  3.84
ATOM   4931  O   TYR A 546     -25.658  17.735  23.199  1.00  2.23
ATOM   4932  CG  TYR A 546     -27.277  18.801  19.237  1.00  3.06
ATOM   4933  CD1 TYR A 546     -26.134  18.518  18.493  1.00  0.72
ATOM   4934  CE1 TYR A 546     -25.950  19.063  17.222  1.00  1.39
ATOM   4935  CZ  TYR A 546     -26.870  19.948  16.729  1.00  3.07
ATOM   4936  CD2 TYR A 546     -28.231  19.639  18.680  1.00  0.46
ATOM   4937  CE2 TYR A 546     -28.050  20.196  17.424  1.00  3.80
ATOM   4938  OH  TYR A 546     -26.688  20.499  15.446  1.00  0.40
ATOM   4939  H   LYS A 547     -27.782  15.451  22.660  1.00  3.16
ATOM   4940  N   LYS A 547     -27.199  15.988  23.184  1.00  1.63
ATOM   4941  CA  LYS A 547     -27.159  15.757  24.667  1.00  0.22
ATOM   4942  CB  LYS A 547     -28.504  15.295  25.131  1.00  4.84
ATOM   4943  C   LYS A 547     -26.040  14.654  25.110  1.00  3.75
ATOM   4944  O   LYS A 547     -25.992  14.281  26.320  1.00  2.78
ATOM   4945  CG  LYS A 547     -29.585  16.298  24.943  1.00  0.96
ATOM   4946  CD  LYS A 547     -30.888  15.773  25.443  1.00  1.03
ATOM   4947  CE  LYS A 547     -31.965  16.774  25.240  1.00  0.88
ATOM   4948  NZ  LYS A 547     -33.280  16.281  25.747  1.00  4.43
ATOM   4949  H   TYR A 548     -25.284  14.391  23.238  1.00  3.53
ATOM   4950  N   TYR A 548     -25.207  14.095  24.133  1.00  3.53
ATOM   4951  CA  TYR A 548     -24.163  12.988  24.465  1.00  4.18
ATOM   4952  CB  TYR A 548     -24.264  11.824  23.430  1.00  2.73
ATOM   4953  C   TYR A 548     -22.730  13.496  24.467  1.00  1.51
ATOM   4954  O   TYR A 548     -22.340  14.318  23.652  1.00  3.65
ATOM   4955  CG  TYR A 548     -25.474  10.958  23.578  1.00  1.82
ATOM   4956  CD1 TYR A 548     -26.640  11.327  23.035  1.00  1.62
ATOM   4957  CE1 TYR A 548     -27.805  10.579  23.248  1.00  1.36
ATOM   4958  CZ  TYR A 548     -27.738   9.416  23.990  1.00  3.73
ATOM   4959  CD2 TYR A 548     -25.403   9.695  24.210  1.00  1.57
ATOM   4960  CE2 TYR A 548     -26.541   8.937  24.410  1.00  3.35
ATOM   4961  OH  TYR A 548     -28.863   8.738  24.268  1.00  4.52
ATOM   4962  H   TRP A 549     -22.342  12.458  26.133  1.00  4.93
ATOM   4963  N   TRP A 549     -21.935  12.994  25.470  1.00  1.06
ATOM   4964  CA  TRP A 549     -20.482  13.280  25.612  1.00  1.08
ATOM   4965  CB  TRP A 549     -20.235  14.219  26.802  1.00  3.30
ATOM   4966  C   TRP A 549     -19.708  11.944  25.832  1.00  1.00
ATOM   4967  O   TRP A 549     -20.189  11.103  26.509  1.00  2.80
ATOM   4968  CG  TRP A 549     -20.679  15.668  26.585  1.00  0.29
ATOM   4969  CD1 TRP A 549     -19.893  16.715  26.120  1.00  2.81
ATOM   4970  NE1 TRP A 549     -20.626  17.834  26.046  1.00  3.14
ATOM   4971  HE1 TRP A 549     -20.300  18.683  25.768  1.00  3.48
ATOM   4972  CD2 TRP A 549     -21.981  16.232  26.864  1.00  4.83
ATOM   4973  CE2 TRP A 549     -21.944  17.552  26.468  1.00  0.33
ATOM   4974  CE3 TRP A 549     -23.201  15.698  27.369  1.00  3.11
ATOM   4975  CZ3 TRP A 549     -24.300  16.492  27.388  1.00  4.01
ATOM   4976  CH2 TRP A 549     -24.256  17.762  26.903  1.00  4.90
ATOM   4977  CZ2 TRP A 549     -23.062  18.325  26.424  1.00  3.97
ATOM   4978  H   VAL A 550     -18.124  12.504  24.856  1.00  3.05
ATOM   4979  N   VAL A 550     -18.541  11.789  25.319  1.00  0.78
ATOM   4980  CA  VAL A 550     -17.852  10.512  25.486  1.00  1.92
ATOM   4981  CB  VAL A 550     -17.840   9.788  24.197  1.00  4.04
ATOM   4982  C   VAL A 550     -16.418  10.671  26.010  1.00  0.98
ATOM   4983  O   VAL A 550     -15.441  10.327  25.299  1.00  4.26
ATOM   4984  CG1 VAL A 550     -17.215   8.419  24.356  1.00  3.46
ATOM   4985  CG2 VAL A 550     -19.265   9.709  23.631  1.00  2.08
ATOM   4986  N   PRO A 551     -16.258  11.139  27.234  1.00  2.86
ATOM   4987  CA  PRO A 551     -14.898  11.325  27.845  1.00  1.80
ATOM   4988  CB  PRO A 551     -15.199  11.926  29.213  1.00  3.62
ATOM   4989  C   PRO A 551     -14.092  10.002  27.977  1.00  2.75
ATOM   4990  O   PRO A 551     -14.657   8.972  28.262  1.00  2.65
ATOM   4991  CG  PRO A 551     -16.558  12.562  29.033  1.00  2.41
ATOM   4992  CD  PRO A 551     -17.301  11.587  28.129  1.00  3.09
ATOM   4993  H   THR A 552     -12.369  10.929  27.645  1.00  4.94
ATOM   4994  N   THR A 552     -12.746  10.087  27.831  1.00  1.88
ATOM   4995  CA  THR A 552     -11.819   8.935  27.968  1.00  4.79
ATOM   4996  CB  THR A 552     -10.489   9.099  27.119  1.00  1.87
ATOM   4997  C   THR A 552     -11.483   8.799  29.401  1.00  1.04
ATOM   4998  O   THR A 552     -11.367   9.805  30.108  1.00  2.81
ATOM   4999  CG2 THR A 552      -9.562   7.929  27.343  1.00  0.11
ATOM   5000  OG1 THR A 552     -10.804   9.144  25.747  1.00  1.48
ATOM   5001  H   ILE A 553     -11.417   6.851  29.289  1.00  0.60
ATOM   5002  N   ILE A 553     -11.364   7.584  29.873  1.00  0.90
ATOM   5003  CA  ILE A 553     -11.161   7.357  31.248  1.00  1.56
ATOM   5004  CB  ILE A 553     -11.745   6.012  31.561  1.00  1.16
ATOM   5005  C   ILE A 553      -9.696   7.270  31.549  1.00  2.35
ATOM   5006  O   ILE A 553      -8.998   6.369  31.057  1.00  4.88
ATOM   5007  CG1 ILE A 553     -13.183   5.959  31.128  1.00  4.58
ATOM   5008  CD1 ILE A 553     -14.025   6.925  31.786  1.00  1.62
ATOM   5009  CG2 ILE A 553     -11.584   5.692  33.022  1.00  0.39
ATOM   5010  N   PRO A 554      -9.189   8.243  32.311  1.00  3.88
ATOM   5011  CA  PRO A 554      -7.736   8.319  32.727  1.00  0.99
ATOM   5012  CB  PRO A 554      -7.609   9.674  33.248  1.00  4.33
ATOM   5013  C   PRO A 554      -7.440   7.378  33.841  1.00  4.66
ATOM   5014  O   PRO A 554      -8.371   6.810  34.413  1.00  3.33
ATOM   5015  CG  PRO A 554      -8.950   9.946  33.880  1.00  0.12
ATOM   5016  CD  PRO A 554      -9.954   9.345  32.932  1.00  4.74
ATOM   5017  H   SER A 555      -5.478   7.394  33.641  1.00  4.23
ATOM   5018  N   SER A 555      -6.184   7.111  34.163  1.00  0.40
ATOM   5019  CA  SER A 555      -5.949   6.355  35.282  1.00  2.64
ATOM   5020  CB  SER A 555      -4.471   5.946  35.384  1.00  2.41
ATOM   5021  C   SER A 555      -6.334   7.235  36.457  1.00  1.48
ATOM   5022  O   SER A 555      -6.117   8.424  36.429  1.00  1.09
ATOM   5023  OG  SER A 555      -4.112   5.090  34.317  1.00  4.80
ATOM   5024  H   LYS A 556      -6.816   5.734  37.469  1.00  3.97
ATOM   5025  N   LYS A 556      -6.798   6.683  37.434  1.00  1.16
ATOM   5026  CA  LYS A 556      -7.290   7.412  38.538  1.00  3.29
ATOM   5027  CB  LYS A 556      -6.114   7.875  39.339  1.00  4.95
ATOM   5028  C   LYS A 556      -8.052   8.643  38.039  1.00  4.30
ATOM   5029  O   LYS A 556      -9.042   8.509  37.294  1.00  4.54
ATOM   5030  CG  LYS A 556      -5.307   6.777  39.912  1.00  0.18
ATOM   5031  CD  LYS A 556      -4.157   7.324  40.697  1.00  0.12
ATOM   5032  CE  LYS A 556      -3.309   6.216  41.269  1.00  3.59
ATOM   5033  NZ  LYS A 556      -2.155   6.752  42.053  1.00  0.81
ATOM   5034  H   LYS A 557      -6.853   9.876  38.981  1.00  3.89
ATOM   5035  N   LYS A 557      -7.592   9.818  38.385  1.00  2.54
ATOM   5036  CA  LYS A 557      -8.203  11.047  37.895  1.00  2.01
ATOM   5037  CB  LYS A 557      -8.911  11.848  39.027  1.00  1.45
ATOM   5038  C   LYS A 557      -7.197  11.896  37.111  1.00  4.03
ATOM   5039  O   LYS A 557      -7.428  13.108  36.898  1.00  1.17
ATOM   5040  CG  LYS A 557     -10.115  11.096  39.645  1.00  3.33
ATOM   5041  CD  LYS A 557     -10.814  11.940  40.681  1.00  2.63
ATOM   5042  CE  LYS A 557     -11.994  11.220  41.354  1.00  0.55
ATOM   5043  NZ  LYS A 557     -11.544  10.097  42.210  1.00  2.43
ATOM   5044  H   SER A 558      -5.937  10.355  36.869  1.00  2.83
ATOM   5045  N   SER A 558      -6.032  11.273  36.727  1.00  4.25
ATOM   5046  CA  SER A 558      -4.892  12.013  36.064  1.00  0.85
ATOM   5047  CB  SER A 558      -3.614  11.174  36.070  1.00  2.31
ATOM   5048  C   SER A 558      -5.172  12.554  34.612  1.00  4.83
ATOM   5049  O   SER A 558      -6.103  12.182  33.951  1.00  1.68
ATOM   5050  OG  SER A 558      -2.619  11.785  35.266  1.00  1.81
ATOM   5051  H   GLY A 559      -3.464  13.555  34.640  1.00  0.50
ATOM   5052  N   GLY A 559      -4.227  13.403  34.126  1.00  0.71
ATOM   5053  CA  GLY A 559      -4.352  14.117  32.848  1.00  0.81
ATOM   5054  C   GLY A 559      -3.973  13.357  31.572  1.00  0.51
ATOM   5055  O   GLY A 559      -3.240  13.899  30.731  1.00  4.68
ATOM   5056  H   GLU A 560      -5.009  11.687  32.040  1.00  2.37
ATOM   5057  N   GLU A 560      -4.397  12.085  31.413  1.00  4.96
ATOM   5058  CA  GLU A 560      -3.989  11.365  30.261  1.00  1.48
ATOM   5059  CB  GLU A 560      -4.455   9.899  30.280  1.00  1.35
ATOM   5060  C   GLU A 560      -4.535  12.090  29.022  1.00  4.57
ATOM   5061  O   GLU A 560      -5.706  12.446  28.941  1.00  3.14
ATOM   5062  CG  GLU A 560      -3.792   9.088  31.335  1.00  1.31
ATOM   5063  CD  GLU A 560      -4.230   7.639  31.343  1.00  1.06
ATOM   5064  OE1 GLU A 560      -4.982   7.223  30.438  1.00  2.89
ATOM   5065  OE2 GLU A 560      -3.884   6.940  32.282  1.00  2.92
ATOM   5066  H   TYR A 561      -2.873  11.823  28.081  1.00  1.75
ATOM   5067  N   TYR A 561      -3.724  12.227  28.036  1.00  2.94
ATOM   5068  CA  TYR A 561      -4.082  13.015  26.860  1.00  2.49
ATOM   5069  CB  TYR A 561      -2.847  13.538  26.220  1.00  1.27
ATOM   5070  C   TYR A 561      -4.866  12.269  25.807  1.00  3.62
ATOM   5071  O   TYR A 561      -4.456  12.291  24.581  1.00  1.43
ATOM   5072  CG  TYR A 561      -2.040  14.488  27.033  1.00  0.54
ATOM   5073  CD1 TYR A 561      -1.040  14.052  27.789  1.00  0.72
ATOM   5074  CE1 TYR A 561      -0.234  14.948  28.504  1.00  3.65
ATOM   5075  CZ  TYR A 561      -0.444  16.271  28.380  1.00  0.75
ATOM   5076  CD2 TYR A 561      -2.276  15.836  26.982  1.00  1.79
ATOM   5077  CE2 TYR A 561      -1.484  16.726  27.683  1.00  2.86
ATOM   5078  OH  TYR A 561       0.372  17.164  29.059  1.00  4.45
ATOM   5079  H   GLY A 562      -6.216  11.507  27.129  1.00  3.27
ATOM   5080  N   GLY A 562      -5.972  11.542  26.215  1.00  4.36
ATOM   5081  CA  GLY A 562      -6.789  10.918  25.245  1.00  2.95
ATOM   5082  C   GLY A 562      -5.986  10.026  24.383  1.00  1.49
ATOM   5083  O   GLY A 562      -5.215   9.190  24.894  1.00  0.74
ATOM   5084  H   SER A 563      -6.906  10.722  22.771  1.00  1.38
ATOM   5085  N   SER A 563      -6.221  10.149  23.055  1.00  2.20
ATOM   5086  CA  SER A 563      -5.416   9.442  22.004  1.00  0.20
ATOM   5087  CB  SER A 563      -4.113   8.900  22.500  1.00  0.03
ATOM   5088  C   SER A 563      -6.130   8.384  21.430  1.00  3.17
ATOM   5089  O   SER A 563      -7.002   7.890  21.994  1.00  4.63
ATOM   5090  OG  SER A 563      -4.366   7.802  23.229  1.00  3.35
ATOM   5091  H   SER A 564      -5.006   8.298  19.919  1.00  0.70
ATOM   5092  N   SER A 564      -5.746   7.937  20.363  1.00  4.02
ATOM   5093  CA  SER A 564      -6.456   6.912  19.799  1.00  2.85
ATOM   5094  CB  SER A 564      -5.808   6.504  18.473  1.00  4.68
ATOM   5095  C   SER A 564      -6.447   5.744  20.693  1.00  3.67
ATOM   5096  O   SER A 564      -7.446   5.203  20.937  1.00  0.43
ATOM   5097  OG  SER A 564      -5.909   7.549  17.514  1.00  4.79
ATOM   5098  H   ALA A 565      -4.588   5.976  21.216  1.00  0.04
ATOM   5099  N   ALA A 565      -5.320   5.416  21.277  1.00  0.41
ATOM   5100  CA  ALA A 565      -5.226   4.221  22.054  1.00  2.96
ATOM   5101  CB  ALA A 565      -3.768   3.998  22.510  1.00  0.81
ATOM   5102  C   ALA A 565      -6.119   4.306  23.212  1.00  0.77
ATOM   5103  O   ALA A 565      -6.742   3.333  23.593  1.00  2.75
ATOM   5104  H   MET A 566      -5.653   6.172  23.507  1.00  2.54
ATOM   5105  N   MET A 566      -6.144   5.439  23.832  1.00  1.78
ATOM   5106  CA  MET A 566      -6.946   5.615  25.007  1.00  3.34
ATOM   5107  CB  MET A 566      -6.434   6.661  25.918  1.00  3.03
ATOM   5108  C   MET A 566      -8.390   5.817  24.724  1.00  4.10
ATOM   5109  O   MET A 566      -9.247   5.476  25.574  1.00  4.75
ATOM   5110  CG  MET A 566      -5.138   6.301  26.532  1.00  1.46
ATOM   5111  SD  MET A 566      -5.234   4.655  27.276  1.00  1.88
ATOM   5112  CE  MET A 566      -6.396   4.921  28.585  1.00  3.25
ATOM   5113  H   ASN A 567      -8.077   6.429  22.938  1.00  2.14
ATOM   5114  N   ASN A 567      -8.712   6.326  23.606  1.00  2.21
ATOM   5115  CA  ASN A 567     -10.062   6.682  23.368  1.00  2.38
ATOM   5116  CB  ASN A 567     -10.234   7.462  22.057  1.00  1.66
ATOM   5117  C   ASN A 567     -11.102   5.485  23.406  1.00  1.32
ATOM   5118  O   ASN A 567     -12.142   5.655  23.914  1.00  0.17
ATOM   5119  CG  ASN A 567      -9.681   8.887  22.101  1.00  0.39
ATOM   5120  ND2 ASN A 567      -9.694   9.556  20.911  1.00  2.59
ATOM   5121 HD21 ASN A 567     -10.051   9.122  20.154  1.00  1.77
ATOM   5122 HD22 ASN A 567      -9.354  10.433  20.869  1.00  2.16
ATOM   5123  OD1 ASN A 567      -9.276   9.426  23.210  1.00  4.54
ATOM   5124  N   PRO A 568     -10.793   4.283  22.900  1.00  2.52
ATOM   5125  CA  PRO A 568     -11.774   3.124  22.921  1.00  2.53
ATOM   5126  CB  PRO A 568     -10.961   1.964  22.366  1.00  0.63
ATOM   5127  C   PRO A 568     -12.344   2.785  24.321  1.00  3.96
ATOM   5128  O   PRO A 568     -13.471   2.148  24.425  1.00  3.46
ATOM   5129  CG  PRO A 568      -9.911   2.663  21.511  1.00  4.89
ATOM   5130  CD  PRO A 568      -9.550   3.890  22.300  1.00  3.35
ATOM   5131  H   ASP A 569     -10.758   3.634  25.280  1.00  0.90
ATOM   5132  N   ASP A 569     -11.553   3.147  25.423  1.00  1.63
ATOM   5133  CA  ASP A 569     -11.941   2.790  26.848  1.00  2.81
ATOM   5134  CB  ASP A 569     -10.675   2.852  27.747  1.00  3.34
ATOM   5135  C   ASP A 569     -12.894   3.813  27.373  1.00  1.59
ATOM   5136  O   ASP A 569     -13.401   3.712  28.532  1.00  0.07
ATOM   5137  CG  ASP A 569      -9.645   1.783  27.427  1.00  2.27
ATOM   5138  OD1 ASP A 569     -10.008   0.771  26.801  1.00  2.59
ATOM   5139  OD2 ASP A 569      -8.488   1.938  27.831  1.00  0.02
ATOM   5140  H   ALA A 570     -12.750   4.805  25.708  1.00  3.16
ATOM   5141  N   ALA A 570     -13.142   4.810  26.556  1.00  0.84
ATOM   5142  CA  ALA A 570     -14.004   5.974  26.940  1.00  3.75
ATOM   5143  CB  ALA A 570     -13.959   7.081  25.930  1.00  2.67
ATOM   5144  C   ALA A 570     -15.408   5.583  27.165  1.00  2.23
ATOM   5145  O   ALA A 570     -15.844   4.601  26.599  1.00  0.86
ATOM   5146  H   VAL A 571     -15.811   7.168  28.348  1.00  2.40
ATOM   5147  N   VAL A 571     -16.178   6.376  28.003  1.00  1.18
ATOM   5148  CA  VAL A 571     -17.616   5.992  28.399  1.00  4.75
ATOM   5149  CB  VAL A 571     -17.747   5.852  29.923  1.00  1.69
ATOM   5150  C   VAL A 571     -18.701   7.002  27.798  1.00  2.28
ATOM   5151  O   VAL A 571     -18.625   8.286  27.979  1.00  4.17
ATOM   5152  CG1 VAL A 571     -19.158   5.548  30.310  1.00  1.22
ATOM   5153  CG2 VAL A 571     -16.831   4.743  30.421  1.00  2.25
ATOM   5154  H   ILE A 572     -19.965   5.485  27.232  1.00  2.81
ATOM   5155  N   ILE A 572     -19.749   6.486  27.174  1.00  4.02
ATOM   5156  CA  ILE A 572     -20.635   7.386  26.505  1.00  4.82
ATOM   5157  CB  ILE A 572     -21.264   6.733  25.274  1.00  0.76
ATOM   5158  C   ILE A 572     -21.638   7.812  27.415  1.00  1.80
ATOM   5159  O   ILE A 572     -22.386   7.002  27.925  1.00  1.94
ATOM   5160  CG1 ILE A 572     -20.166   6.351  24.277  1.00  2.67
ATOM   5161  CD1 ILE A 572     -20.633   5.519  23.143  1.00  1.91
ATOM   5162  CG2 ILE A 572     -22.323   7.659  24.627  1.00  2.36
ATOM   5163  H   ILE A 573     -21.036   9.675  27.301  1.00  0.87
ATOM   5164  N   ILE A 573     -21.665   9.107  27.696  1.00  0.83
ATOM   5165  CA  ILE A 573     -22.646   9.667  28.699  1.00  0.78
ATOM   5166  CB  ILE A 573     -21.953  10.349  29.874  1.00  1.03
ATOM   5167  C   ILE A 573     -23.672  10.671  28.104  1.00  1.84
ATOM   5168  O   ILE A 573     -23.324  11.663  27.504  1.00  4.33
ATOM   5169  CG1 ILE A 573     -21.091   9.396  30.582  1.00  0.73
ATOM   5170  CD1 ILE A 573     -20.249  10.042  31.603  1.00  0.06
ATOM   5171  CG2 ILE A 573     -22.979  10.956  30.854  1.00  1.55
ATOM   5172  H   ASN A 574     -25.153   9.494  28.711  1.00  4.23
ATOM   5173  N   ASN A 574     -24.953  10.340  28.294  1.00  3.13
ATOM   5174  CA  ASN A 574     -26.081  11.231  27.942  1.00  1.03
ATOM   5175  CB  ASN A 574     -27.321  10.473  27.546  1.00  2.06
ATOM   5176  C   ASN A 574     -26.331  12.064  29.150  1.00  1.38
ATOM   5177  O   ASN A 574     -26.664  11.509  30.165  1.00  3.60
ATOM   5178  CG  ASN A 574     -28.460  11.418  27.078  1.00  3.73
ATOM   5179  ND2 ASN A 574     -29.534  10.817  26.517  1.00  4.00
ATOM   5180 HD21 ASN A 574     -29.542   9.878  26.449  1.00  1.36
ATOM   5181 HD22 ASN A 574     -30.242  11.347  26.185  1.00  3.47
ATOM   5182  OD1 ASN A 574     -28.346  12.666  27.159  1.00  2.02
ATOM   5183  H   GLY A 575     -26.196  13.742  28.239  1.00  1.15
ATOM   5184  N   GLY A 575     -26.237  13.365  29.049  1.00  4.70
ATOM   5185  CA  GLY A 575     -26.314  14.155  30.207  1.00  3.80
ATOM   5186  C   GLY A 575     -26.471  15.639  30.040  1.00  3.06
ATOM   5187  O   GLY A 575     -27.030  16.133  29.020  1.00  3.92
ATOM   5188  N   PRO A 576     -26.022  16.365  31.126  1.00  2.38
ATOM   5189  CA  PRO A 576     -26.044  17.863  31.295  1.00  0.93
ATOM   5190  CB  PRO A 576     -25.605  18.054  32.737  1.00  4.78
ATOM   5191  C   PRO A 576     -25.136  18.621  30.398  1.00  3.62
ATOM   5192  O   PRO A 576     -24.234  18.105  29.925  1.00  2.62
ATOM   5193  CG  PRO A 576     -24.699  16.902  32.997  1.00  4.10
ATOM   5194  CD  PRO A 576     -25.349  15.742  32.295  1.00  2.63
ATOM   5195  H   TYR A 577     -26.101  20.280  30.773  1.00  1.88
ATOM   5196  N   TYR A 577     -25.398  19.913  30.260  1.00  4.28
ATOM   5197  CA  TYR A 577     -24.690  20.803  29.359  1.00  2.57
ATOM   5198  CB  TYR A 577     -24.823  22.203  29.876  1.00  3.45
ATOM   5199  C   TYR A 577     -23.214  20.470  29.187  1.00  4.67
ATOM   5200  O   TYR A 577     -22.637  20.723  28.071  1.00  4.96
ATOM   5201  CG  TYR A 577     -26.168  22.743  29.708  1.00  3.38
ATOM   5202  CD1 TYR A 577     -27.126  22.630  30.720  1.00  0.32
ATOM   5203  CE1 TYR A 577     -28.366  23.206  30.583  1.00  2.40
ATOM   5204  CZ  TYR A 577     -28.657  23.935  29.429  1.00  2.37
ATOM   5205  CD2 TYR A 577     -26.540  23.345  28.514  1.00  3.58
ATOM   5206  CE2 TYR A 577     -27.790  23.920  28.363  1.00  1.53
ATOM   5207  OH  TYR A 577     -29.896  24.520  29.290  1.00  4.30
ATOM   5208  H   LEU A 578     -22.963  20.010  31.177  1.00  3.21
ATOM   5209  N   LEU A 578     -22.538  20.011  30.197  1.00  4.12
ATOM   5210  CA  LEU A 578     -21.113  19.572  29.945  1.00  1.61
ATOM   5211  CB  LEU A 578     -20.187  20.742  29.954  1.00  1.76
ATOM   5212  C   LEU A 578     -20.638  18.445  30.847  1.00  3.48
ATOM   5213  O   LEU A 578     -20.890  18.482  31.930  1.00  4.77
ATOM   5214  CG  LEU A 578     -18.743  20.479  29.460  1.00  3.34
ATOM   5215  CD1 LEU A 578     -18.203  21.684  28.734  1.00  2.75
ATOM   5216  CD2 LEU A 578     -17.850  20.221  30.638  1.00  4.62
ATOM   5217  H   VAL A 579     -19.719  17.383  29.361  1.00  2.78
ATOM   5218  N   VAL A 579     -19.857  17.410  30.288  1.00  3.24
ATOM   5219  CA  VAL A 579     -19.260  16.328  31.159  1.00  3.56
ATOM   5220  CB  VAL A 579     -19.664  14.914  30.636  1.00  3.16
ATOM   5221  C   VAL A 579     -17.715  16.516  31.082  1.00  2.06
ATOM   5222  O   VAL A 579     -17.096  16.271  30.078  1.00  0.56
ATOM   5223  CG1 VAL A 579     -19.055  13.817  31.524  1.00  3.95
ATOM   5224  CG2 VAL A 579     -21.189  14.767  30.582  1.00  3.15
ATOM   5225  H   ARG A 580     -17.644  16.814  33.016  1.00  0.88
ATOM   5226  N   ARG A 580     -17.143  16.872  32.200  1.00  2.38
ATOM   5227  CA  ARG A 580     -15.760  17.230  32.279  1.00  0.09
ATOM   5228  CB  ARG A 580     -15.472  17.892  33.656  1.00  3.14
ATOM   5229  C   ARG A 580     -14.913  16.108  32.166  1.00  2.69
ATOM   5230  O   ARG A 580     -13.821  16.166  31.556  1.00  2.44
ATOM   5231  CG  ARG A 580     -16.083  19.244  33.834  1.00  2.34
ATOM   5232  CD  ARG A 580     -15.790  19.806  35.225  1.00  4.46
ATOM   5233  NE  ARG A 580     -16.379  21.090  35.396  1.00  0.20
ATOM   5234  HE  ARG A 580     -17.262  21.131  35.746  1.00  3.61
ATOM   5235  CZ  ARG A 580     -15.811  22.196  35.076  1.00  1.30
ATOM   5236  NH1 ARG A 580     -14.530  22.210  34.593  1.00  4.75
ATOM   5237  NH2 ARG A 580     -16.495  23.327  35.165  1.00  0.05
ATOM   5238  H   SER A 581     -16.150  15.056  33.084  1.00  2.84
ATOM   5239  N   SER A 581     -15.320  15.081  32.769  1.00  4.56
ATOM   5240  CA  SER A 581     -14.489  13.926  32.858  1.00  2.82
ATOM   5241  CB  SER A 581     -13.292  14.260  33.778  1.00  0.50
ATOM   5242  C   SER A 581     -15.196  12.727  33.435  1.00  0.96
ATOM   5243  O   SER A 581     -16.086  12.860  34.251  1.00  3.69
ATOM   5244  OG  SER A 581     -12.469  13.130  33.957  1.00  3.13
ATOM   5245  H   VAL A 582     -14.073  11.520  32.377  1.00  3.13
ATOM   5246  N   VAL A 582     -14.748  11.550  33.031  1.00  4.21
ATOM   5247  CA  VAL A 582     -15.246  10.290  33.581  1.00  2.63
ATOM   5248  CB  VAL A 582     -16.164   9.556  32.686  1.00  2.06
ATOM   5249  C   VAL A 582     -14.093   9.440  33.995  1.00  2.64
ATOM   5250  O   VAL A 582     -13.090   9.351  33.260  1.00  1.82
ATOM   5251  CG1 VAL A 582     -16.636   8.265  33.329  1.00  2.00
ATOM   5252  CG2 VAL A 582     -17.313  10.419  32.312  1.00  1.97
ATOM   5253  H   ALA A 583     -14.968   8.976  35.742  1.00  2.87
ATOM   5254  N   ALA A 583     -14.182   8.848  35.203  1.00  1.25
ATOM   5255  CA  ALA A 583     -13.094   8.051  35.705  1.00  3.14
ATOM   5256  CB  ALA A 583     -12.259   8.881  36.699  1.00  3.91
ATOM   5257  C   ALA A 583     -13.614   6.913  36.386  1.00  4.32
ATOM   5258  O   ALA A 583     -14.673   6.973  36.969  1.00  1.92
ATOM   5259  H   VAL A 584     -12.097   5.830  35.796  1.00  3.29
ATOM   5260  N   VAL A 584     -12.894   5.820  36.295  1.00  3.02
ATOM   5261  CA  VAL A 584     -13.270   4.664  36.932  1.00  0.94
ATOM   5262  CB  VAL A 584     -13.608   3.529  35.934  1.00  1.44
ATOM   5263  C   VAL A 584     -12.182   4.221  37.850  1.00  3.62
ATOM   5264  O   VAL A 584     -11.004   4.031  37.432  1.00  1.51
ATOM   5265  CG1 VAL A 584     -14.080   2.253  36.703  1.00  3.86
ATOM   5266  CG2 VAL A 584     -14.657   3.971  34.927  1.00  2.95
ATOM   5267  H   GLU A 585     -13.405   4.328  39.351  1.00  0.42
ATOM   5268  N   GLU A 585     -12.524   4.091  39.084  1.00  4.62
ATOM   5269  CA  GLU A 585     -11.620   3.560  40.066  1.00  1.57
ATOM   5270  CB  GLU A 585     -11.453   4.564  41.161  1.00  0.12
ATOM   5271  C   GLU A 585     -12.255   2.304  40.647  1.00  1.55
ATOM   5272  O   GLU A 585     -13.323   2.349  41.263  1.00  2.60
ATOM   5273  CG  GLU A 585     -10.724   5.830  40.749  1.00  1.06
ATOM   5274  CD  GLU A 585     -10.673   6.841  41.875  1.00  4.83
ATOM   5275  OE1 GLU A 585     -11.368   6.623  42.890  1.00  0.17
ATOM   5276  OE2 GLU A 585      -9.964   7.851  41.753  1.00  3.41
ATOM   5277  H   GLY A 586     -10.856   1.170  39.976  1.00  4.52
ATOM   5278  N   GLY A 586     -11.674   1.199  40.421  1.00  0.33
ATOM   5279  CA  GLY A 586     -12.273   0.018  40.879  1.00  4.89
ATOM   5280  C   GLY A 586     -13.679  -0.137  40.305  1.00  1.30
ATOM   5281  O   GLY A 586     -13.899   0.060  39.123  1.00  1.46
ATOM   5282  H   SER A 587     -14.325  -0.723  42.016  1.00  4.56
ATOM   5283  N   SER A 587     -14.583  -0.512  41.142  1.00  0.04
ATOM   5284  CA  SER A 587     -15.951  -0.639  40.807  1.00  3.77
ATOM   5285  CB  SER A 587     -16.654  -1.645  41.724  1.00  1.54
ATOM   5286  C   SER A 587     -16.704   0.715  40.776  1.00  0.57
ATOM   5287  O   SER A 587     -17.874   0.757  40.429  1.00  3.80
ATOM   5288  OG  SER A 587     -16.137  -2.963  41.499  1.00  4.78
ATOM   5289  H   LYS A 588     -15.138   1.766  41.479  1.00  2.78
ATOM   5290  N   LYS A 588     -16.065   1.807  41.212  1.00  2.05
ATOM   5291  CA  LYS A 588     -16.710   3.053  41.208  1.00  2.80
ATOM   5292  CB  LYS A 588     -16.454   3.823  42.438  1.00  4.70
ATOM   5293  C   LYS A 588     -16.440   3.900  39.940  1.00  4.99
ATOM   5294  O   LYS A 588     -15.292   4.090  39.541  1.00  4.12
ATOM   5295  CG  LYS A 588     -17.313   5.075  42.504  1.00  3.06
ATOM   5296  CD  LYS A 588     -17.161   5.814  43.820  1.00  0.70
ATOM   5297  CE  LYS A 588     -17.748   5.006  44.966  1.00  4.05
ATOM   5298  NZ  LYS A 588     -17.659   5.739  46.258  1.00  0.87
ATOM   5299  H   LEU A 589     -18.403   4.110  39.614  1.00  3.08
ATOM   5300  N   LEU A 589     -17.537   4.375  39.300  1.00  4.53
ATOM   5301  CA  LEU A 589     -17.455   5.273  38.118  1.00  0.69
ATOM   5302  CB  LEU A 589     -18.302   4.710  36.923  1.00  4.45
ATOM   5303  C   LEU A 589     -17.914   6.708  38.467  1.00  2.36
ATOM   5304  O   LEU A 589     -19.111   6.952  38.751  1.00  3.98
ATOM   5305  CG  LEU A 589     -18.073   5.380  35.539  1.00  3.98
ATOM   5306  CD1 LEU A 589     -18.423   4.411  34.429  1.00  3.35
ATOM   5307  CD2 LEU A 589     -18.918   6.598  35.417  1.00  1.84
ATOM   5308  H   SER A 590     -16.104   7.449  38.141  1.00  4.43
ATOM   5309  N   SER A 590     -16.985   7.668  38.389  1.00  2.52
ATOM   5310  CA  SER A 590     -17.312   9.026  38.650  1.00  4.42
ATOM   5311  CB  SER A 590     -16.223   9.658  39.497  1.00  2.71
ATOM   5312  C   SER A 590     -17.445   9.791  37.397  1.00  1.26
ATOM   5313  O   SER A 590     -16.663   9.583  36.422  1.00  1.23
ATOM   5314  OG  SER A 590     -16.126   9.031  40.789  1.00  4.55
ATOM   5315  H   VAL A 591     -19.077  10.655  38.108  1.00  1.56
ATOM   5316  N   VAL A 591     -18.460  10.662  37.383  1.00  2.42
ATOM   5317  CA  VAL A 591     -18.693  11.556  36.312  1.00  3.71
ATOM   5318  CB  VAL A 591     -20.113  11.315  35.686  1.00  0.58
ATOM   5319  C   VAL A 591     -18.673  12.900  36.826  1.00  1.54
ATOM   5320  O   VAL A 591     -19.479  13.237  37.646  1.00  4.62
ATOM   5321  CG1 VAL A 591     -20.389  12.325  34.588  1.00  4.47
ATOM   5322  CG2 VAL A 591     -20.209   9.924  35.113  1.00  4.18
ATOM   5323  H   GLN A 592     -17.197  13.404  35.709  1.00  2.83
ATOM   5324  N   GLN A 592     -17.829  13.702  36.349  1.00  0.89
ATOM   5325  CA  GLN A 592     -17.853  15.106  36.759  1.00  4.26
ATOM   5326  CB  GLN A 592     -16.435  15.588  36.924  1.00  0.01
ATOM   5327  C   GLN A 592     -18.534  15.893  35.708  1.00  1.93
ATOM   5328  O   GLN A 592     -18.053  15.893  34.650  1.00  1.22
ATOM   5329  CG  GLN A 592     -15.719  15.027  38.144  1.00  4.79
ATOM   5330  CD  GLN A 592     -14.245  15.425  38.165  1.00  3.40
ATOM   5331  NE2 GLN A 592     -13.868  16.310  39.109  1.00  1.83
ATOM   5332 HE21 GLN A 592     -14.523  16.655  39.686  1.00  1.31
ATOM   5333 HE22 GLN A 592     -12.965  16.583  39.156  1.00  0.30
ATOM   5334  OE1 GLN A 592     -13.450  14.993  37.287  1.00  3.65
ATOM   5335  H   ALA A 593     -19.884  16.705  36.942  1.00  1.92
ATOM   5336  N   ALA A 593     -19.611  16.650  36.052  1.00  3.70
ATOM   5337  CA  ALA A 593     -20.355  17.324  35.023  1.00  2.78
ATOM   5338  CB  ALA A 593     -21.443  16.389  34.482  1.00  0.51
ATOM   5339  C   ALA A 593     -21.018  18.686  35.438  1.00  2.37
ATOM   5340  O   ALA A 593     -21.491  18.897  36.589  1.00  1.58
ATOM   5341  H   ASP A 594     -20.764  19.316  33.570  1.00  0.03
ATOM   5342  N   ASP A 594     -21.088  19.579  34.411  1.00  3.69
ATOM   5343  CA  ASP A 594     -21.680  20.877  34.538  1.00  4.58
ATOM   5344  CB  ASP A 594     -20.999  21.968  33.643  1.00  2.02
ATOM   5345  C   ASP A 594     -23.091  20.793  34.225  1.00  1.28
ATOM   5346  O   ASP A 594     -23.433  20.593  32.946  1.00  0.68
ATOM   5347  CG  ASP A 594     -19.644  22.409  34.136  1.00  1.66
ATOM   5348  OD1 ASP A 594     -19.290  22.057  35.239  1.00  2.49
ATOM   5349  OD2 ASP A 594     -18.947  23.176  33.417  1.00  1.18
ATOM   5350  H   PHE A 595     -23.572  20.919  36.281  1.00  2.19
ATOM   5351  N   PHE A 595     -23.982  20.851  35.410  1.00  1.42
ATOM   5352  CA  PHE A 595     -25.540  20.823  35.348  1.00  0.77
ATOM   5353  CB  PHE A 595     -26.027  19.944  36.558  1.00  3.17
ATOM   5354  C   PHE A 595     -26.204  22.196  35.683  1.00  4.46
ATOM   5355  O   PHE A 595     -25.993  22.695  36.806  1.00  4.78
ATOM   5356  CG  PHE A 595     -25.739  18.505  36.500  1.00  1.70
ATOM   5357  CD1 PHE A 595     -24.559  17.996  37.043  1.00  2.60
ATOM   5358  CE1 PHE A 595     -24.294  16.659  37.002  1.00  4.44
ATOM   5359  CZ  PHE A 595     -25.223  15.781  36.426  1.00  3.03
ATOM   5360  CD2 PHE A 595     -26.685  17.605  35.960  1.00  1.98
ATOM   5361  CE2 PHE A 595     -26.429  16.276  35.915  1.00  2.06
ATOM   5362  H   ASN A 596     -27.198  22.447  33.885  1.00  3.73
ATOM   5363  N   ASN A 596     -27.093  22.811  34.746  1.00  4.74
ATOM   5364  CA  ASN A 596     -27.841  24.036  35.125  1.00  0.30
ATOM   5365  CB  ASN A 596     -27.825  25.161  34.009  1.00  2.35
ATOM   5366  C   ASN A 596     -29.274  23.620  35.369  1.00  3.11
ATOM   5367  O   ASN A 596     -30.173  24.457  35.621  1.00  4.53
ATOM   5368  CG  ASN A 596     -26.599  25.169  33.087  1.00  2.20
ATOM   5369  ND2 ASN A 596     -26.531  26.152  32.208  1.00  0.53
ATOM   5370 HD21 ASN A 596     -27.216  26.797  32.199  1.00  1.31
ATOM   5371 HD22 ASN A 596     -25.792  26.201  31.625  1.00  2.40
ATOM   5372  OD1 ASN A 596     -25.712  24.350  33.224  1.00  3.76
ATOM   5373  H   THR A 597     -28.792  21.757  34.995  1.00  1.14
ATOM   5374  N   THR A 597     -29.496  22.320  35.245  1.00  2.99
ATOM   5375  CA  THR A 597     -30.762  21.738  35.467  1.00  0.90
ATOM   5376  CB  THR A 597     -31.648  21.812  34.183  1.00  4.12
ATOM   5377  C   THR A 597     -30.626  20.296  35.891  1.00  3.29
ATOM   5378  O   THR A 597     -29.557  19.650  35.701  1.00  2.17
ATOM   5379  CG2 THR A 597     -31.026  21.041  33.025  1.00  4.15
ATOM   5380  OG1 THR A 597     -32.969  21.288  34.465  1.00  1.49
ATOM   5381  H   THR A 598     -32.447  20.298  36.585  1.00  3.86
ATOM   5382  N   THR A 598     -31.696  19.759  36.402  1.00  2.00
ATOM   5383  CA  THR A 598     -31.742  18.412  36.723  1.00  2.72
ATOM   5384  CB  THR A 598     -32.917  18.081  37.712  1.00  1.83
ATOM   5385  C   THR A 598     -32.011  17.725  35.480  1.00  3.85
ATOM   5386  O   THR A 598     -32.952  18.112  34.741  1.00  4.47
ATOM   5387  CG2 THR A 598     -32.975  16.575  38.028  1.00  4.02
ATOM   5388  OG1 THR A 598     -32.754  18.812  38.930  1.00  1.11
ATOM   5389  H   THR A 599     -30.436  16.679  35.653  1.00  2.40
ATOM   5390  N   THR A 599     -31.199  16.784  35.163  1.00  0.47
ATOM   5391  CA  THR A 599     -31.421  15.947  33.980  1.00  2.09
ATOM   5392  CB  THR A 599     -30.559  16.440  32.869  1.00  0.60
ATOM   5393  C   THR A 599     -31.040  14.518  34.217  1.00  4.46
ATOM   5394  O   THR A 599     -30.177  14.225  34.999  1.00  3.07
ATOM   5395  CG2 THR A 599     -29.122  16.382  33.287  1.00  2.21
ATOM   5396  OG1 THR A 599     -30.771  15.629  31.697  1.00  1.23
ATOM   5397  H   ALA A 600     -32.339  13.877  32.923  1.00  1.10
ATOM   5398  N   ALA A 600     -31.639  13.624  33.490  1.00  4.15
ATOM   5399  CA  ALA A 600     -31.267  12.306  33.563  1.00  0.08
ATOM   5400  CB  ALA A 600     -32.221  11.444  32.742  1.00  1.51
ATOM   5401  C   ALA A 600     -29.890  12.196  33.009  1.00  4.91
ATOM   5402  O   ALA A 600     -29.497  12.966  32.024  1.00  1.63
ATOM   5403  H   VAL A 601     -29.435  10.930  34.376  1.00  2.23
ATOM   5404  N   VAL A 601     -29.132  11.369  33.591  1.00  3.81
ATOM   5405  CA  VAL A 601     -27.882  11.113  33.132  1.00  0.51
ATOM   5406  CB  VAL A 601     -26.830  11.680  34.081  1.00  1.01
ATOM   5407  C   VAL A 601     -27.740   9.620  32.896  1.00  3.23
ATOM   5408  O   VAL A 601     -27.940   8.772  33.825  1.00  3.00
ATOM   5409  CG1 VAL A 601     -25.427  11.381  33.609  1.00  0.59
ATOM   5410  CG2 VAL A 601     -27.026  13.176  34.242  1.00  1.43
ATOM   5411  H   GLU A 602     -27.290   9.954  31.052  1.00  0.78
ATOM   5412  N   GLU A 602     -27.431   9.284  31.694  1.00  0.18
ATOM   5413  CA  GLU A 602     -27.249   7.913  31.341  1.00  2.40
ATOM   5414  CB  GLU A 602     -28.176   7.472  30.155  1.00  2.82
ATOM   5415  C   GLU A 602     -25.839   7.645  31.043  1.00  4.70
ATOM   5416  O   GLU A 602     -25.229   8.337  30.229  1.00  1.30
ATOM   5417  CG  GLU A 602     -28.059   5.925  29.845  1.00  0.45
ATOM   5418  CD  GLU A 602     -29.121   5.358  28.788  1.00  1.03
ATOM   5419  OE1 GLU A 602     -30.017   6.127  28.357  1.00  1.53
ATOM   5420  OE2 GLU A 602     -29.012   4.109  28.382  1.00  2.16
ATOM   5421  H   ILE A 603     -25.816   6.128  32.270  1.00  2.49
ATOM   5422  N   ILE A 603     -25.311   6.618  31.644  1.00  0.09
ATOM   5423  CA  ILE A 603     -23.981   6.247  31.385  1.00  3.12
ATOM   5424  CB  ILE A 603     -23.177   6.109  32.685  1.00  3.89
ATOM   5425  C   ILE A 603     -24.001   4.957  30.587  1.00  4.13
ATOM   5426  O   ILE A 603     -24.441   3.894  31.080  1.00  1.27
ATOM   5427  CG1 ILE A 603     -23.123   7.451  33.437  1.00  1.84
ATOM   5428  CD1 ILE A 603     -22.521   7.347  34.830  1.00  3.47
ATOM   5429  CG2 ILE A 603     -21.784   5.596  32.391  1.00  3.34
ATOM   5430  H   ILE A 604     -22.995   5.833  29.132  1.00  2.43
ATOM   5431  N   ILE A 604     -23.445   5.042  29.371  1.00  2.37
ATOM   5432  CA  ILE A 604     -23.498   3.964  28.412  1.00  0.17
ATOM   5433  CB  ILE A 604     -24.047   4.436  27.028  1.00  1.92
ATOM   5434  C   ILE A 604     -22.176   3.348  28.214  1.00  3.61
ATOM   5435  O   ILE A 604     -21.103   4.065  27.835  1.00  0.62
ATOM   5436  CG1 ILE A 604     -25.442   4.999  27.184  1.00  3.96
ATOM   5437  CD1 ILE A 604     -25.972   5.689  25.929  1.00  2.94
ATOM   5438  CG2 ILE A 604     -24.063   3.261  26.022  1.00  2.24
ATOM   5439  H   GLY A 605     -22.944   1.614  28.614  1.00  3.93
ATOM   5440  N   GLY A 605     -22.162   2.067  28.383  1.00  1.04
ATOM   5441  CA  GLY A 605     -21.003   1.363  28.196  1.00  4.01
ATOM   5442  C   GLY A 605     -20.152   1.332  29.396  1.00  2.97
ATOM   5443  O   GLY A 605     -19.007   0.934  29.321  1.00  4.91
ATOM   5444  H   ALA A 606     -21.577   1.840  30.591  1.00  3.22
ATOM   5445  N   ALA A 606     -20.662   1.668  30.517  1.00  4.15
ATOM   5446  CA  ALA A 606     -19.829   1.735  31.642  1.00  0.53
ATOM   5447  CB  ALA A 606     -20.684   1.991  32.902  1.00  0.61
ATOM   5448  C   ALA A 606     -19.036   0.359  31.772  1.00  4.50
ATOM   5449  O   ALA A 606     -19.610  -0.737  31.574  1.00  3.59
ATOM   5450  N   PRO A 607     -17.721   0.415  32.162  1.00  2.61
ATOM   5451  CA  PRO A 607     -16.902  -0.804  32.298  1.00  3.07
ATOM   5452  CB  PRO A 607     -15.535  -0.293  32.778  1.00  3.16
ATOM   5453  C   PRO A 607     -17.526  -1.880  33.200  1.00  2.42
ATOM   5454  O   PRO A 607     -18.158  -1.585  34.169  1.00  2.42
ATOM   5455  CG  PRO A 607     -15.500   1.119  32.249  1.00  0.30
ATOM   5456  CD  PRO A 607     -16.924   1.617  32.441  1.00  2.25
ATOM   5457  H   LYS A 608     -16.615  -3.233  32.188  1.00  0.70
ATOM   5458  N   LYS A 608     -17.256  -3.090  32.876  1.00  4.61
ATOM   5459  CA  LYS A 608     -17.853  -4.262  33.494  1.00  3.85
ATOM   5460  CB  LYS A 608     -17.078  -5.493  32.974  1.00  2.93
ATOM   5461  C   LYS A 608     -17.730  -4.267  35.032  1.00  3.08
ATOM   5462  O   LYS A 608     -18.676  -4.648  35.725  1.00  3.82
ATOM   5463  CG  LYS A 608     -17.631  -6.790  33.454  1.00  2.06
ATOM   5464  CD  LYS A 608     -16.734  -7.938  33.086  1.00  2.78
ATOM   5465  CE  LYS A 608     -16.612  -8.115  31.641  1.00  0.62
ATOM   5466  NZ  LYS A 608     -15.695  -9.270  31.324  1.00  3.68
ATOM   5467  H   GLY A 609     -15.901  -3.590  34.991  1.00  2.38
ATOM   5468  N   GLY A 609     -16.586  -3.882  35.552  1.00  3.54
ATOM   5469  CA  GLY A 609     -16.347  -3.910  37.037  1.00  0.50
ATOM   5470  C   GLY A 609     -17.244  -2.946  37.815  1.00  1.99
ATOM   5471  O   GLY A 609     -17.409  -3.073  39.040  1.00  3.41
ATOM   5472  H   THR A 610     -17.756  -2.023  36.182  1.00  4.90
ATOM   5473  N   THR A 610     -17.826  -2.014  37.117  1.00  1.93
ATOM   5474  CA  THR A 610     -18.596  -0.968  37.731  1.00  0.72
ATOM   5475  CB  THR A 610     -19.006   0.030  36.700  1.00  1.84
ATOM   5476  C   THR A 610     -19.845  -1.488  38.398  1.00  3.00
ATOM   5477  O   THR A 610     -20.647  -2.206  37.792  1.00  4.67
ATOM   5478  CG2 THR A 610     -19.660   1.205  37.353  1.00  4.62
ATOM   5479  OG1 THR A 610     -17.855   0.481  36.027  1.00  2.72
ATOM   5480  H   SER A 611     -19.371  -0.576  40.082  1.00  1.28
ATOM   5481  N   SER A 611     -20.027  -1.087  39.656  1.00  0.42
ATOM   5482  CA  SER A 611     -21.196  -1.427  40.389  1.00  4.75
ATOM   5483  CB  SER A 611     -20.905  -2.538  41.331  1.00  3.22
ATOM   5484  C   SER A 611     -21.646  -0.276  41.179  1.00  2.56
ATOM   5485  O   SER A 611     -22.758  -0.296  41.732  1.00  0.57
ATOM   5486  OG  SER A 611     -20.068  -2.093  42.377  1.00  1.27
ATOM   5487  H   ARG A 612     -19.923   0.694  40.913  1.00  3.85
ATOM   5488  N   ARG A 612     -20.795   0.754  41.292  1.00  0.43
ATOM   5489  CA  ARG A 612     -21.213   1.981  41.968  1.00  0.60
ATOM   5490  CB  ARG A 612     -20.575   2.093  43.334  1.00  3.29
ATOM   5491  C   ARG A 612     -20.855   3.194  41.123  1.00  4.65
ATOM   5492  O   ARG A 612     -19.803   3.239  40.581  1.00  3.20
ATOM   5493  CG  ARG A 612     -21.006   1.004  44.326  1.00  3.16
ATOM   5494  CD  ARG A 612     -22.473   1.176  44.710  1.00  0.36
ATOM   5495  NE  ARG A 612     -22.920   0.232  45.780  1.00  1.76
ATOM   5496  HE  ARG A 612     -22.879   0.542  46.677  1.00  1.52
ATOM   5497  CZ  ARG A 612     -23.386  -1.003  45.582  1.00  1.33
ATOM   5498  NH1 ARG A 612     -23.525  -1.475  44.356  1.00  1.05
ATOM   5499  NH2 ARG A 612     -23.734  -1.754  46.613  1.00  2.07
ATOM   5500  H   LEU A 613     -22.627   4.066  41.376  1.00  1.59
ATOM   5501  N   LEU A 613     -21.775   4.159  40.972  1.00  4.74
ATOM   5502  CA  LEU A 613     -21.467   5.336  40.234  1.00  2.08
ATOM   5503  CB  LEU A 613     -22.072   5.311  38.824  1.00  2.73
ATOM   5504  C   LEU A 613     -21.795   6.660  41.011  1.00  0.45
ATOM   5505  O   LEU A 613     -22.657   6.714  42.034  1.00  2.00
ATOM   5506  CG  LEU A 613     -22.248   3.929  38.188  1.00  1.33
ATOM   5507  CD1 LEU A 613     -23.513   3.293  38.689  1.00  3.61
ATOM   5508  CD2 LEU A 613     -22.248   4.029  36.682  1.00  3.78
ATOM   5509  H   SER A 614     -20.565   7.657  39.785  1.00  2.62
ATOM   5510  N   SER A 614     -21.154   7.740  40.545  1.00  0.15
ATOM   5511  CA  SER A 614     -21.285   8.995  41.199  1.00  0.62
ATOM   5512  CB  SER A 614     -20.256   9.096  42.330  1.00  2.00
ATOM   5513  C   SER A 614     -21.157  10.196  40.294  1.00  4.39
ATOM   5514  O   SER A 614     -20.555  10.142  39.209  1.00  2.15
ATOM   5515  OG  SER A 614     -18.930   9.103  41.825  1.00  1.91
ATOM   5516  H   ILE A 615     -22.052  11.304  41.698  1.00  4.98
ATOM   5517  N   ILE A 615     -21.699  11.314  40.791  1.00  3.59
ATOM   5518  CA  ILE A 615     -21.746  12.531  40.052  1.00  4.61
ATOM   5519  CB  ILE A 615     -23.143  12.975  39.821  1.00  2.42
ATOM   5520  C   ILE A 615     -21.023  13.544  40.815  1.00  2.28
ATOM   5521  O   ILE A 615     -21.190  13.645  41.976  1.00  4.29
ATOM   5522  CG1 ILE A 615     -23.971  11.845  39.157  1.00  1.12
ATOM   5523  CD1 ILE A 615     -23.455  11.414  37.795  1.00  0.83
ATOM   5524  CG2 ILE A 615     -23.118  14.173  38.887  1.00  3.48
ATOM   5525  H   ASN A 616     -19.926  14.026  39.334  1.00  1.44
ATOM   5526  N   ASN A 616     -20.142  14.215  40.230  1.00  3.64
ATOM   5527  CA  ASN A 616     -19.455  15.309  40.930  1.00  0.76
ATOM   5528  CB  ASN A 616     -20.367  16.572  41.026  1.00  2.26
ATOM   5529  C   ASN A 616     -18.926  14.866  42.299  1.00  4.94
ATOM   5530  O   ASN A 616     -18.974  15.606  43.259  1.00  3.94
ATOM   5531  CG  ASN A 616     -20.614  17.190  39.636  1.00  1.41
ATOM   5532  ND2 ASN A 616     -21.802  17.825  39.423  1.00  1.88
ATOM   5533 HD21 ASN A 616     -22.432  17.850  40.124  1.00  1.51
ATOM   5534 HD22 ASN A 616     -21.973  18.222  38.585  1.00  4.69
ATOM   5535  OD1 ASN A 616     -19.741  17.150  38.786  1.00  3.91
ATOM   5536  H   GLY A 617     -18.532  13.106  41.628  1.00  2.91
ATOM   5537  N   GLY A 617     -18.482  13.661  42.375  1.00  2.01
ATOM   5538  CA  GLY A 617     -17.875  13.140  43.606  1.00  0.94
ATOM   5539  C   GLY A 617     -18.908  12.664  44.669  1.00  0.50
ATOM   5540  O   GLY A 617     -18.506  12.051  45.690  1.00  3.91
ATOM   5541  H   LYS A 618     -20.548  13.455  43.694  1.00  0.31
ATOM   5542  N   LYS A 618     -20.269  12.896  44.429  1.00  3.31
ATOM   5543  CA  LYS A 618     -21.290  12.380  45.322  1.00  0.40
ATOM   5544  CB  LYS A 618     -22.392  13.375  45.515  1.00  4.41
ATOM   5545  C   LYS A 618     -21.862  11.093  44.808  1.00  2.17
ATOM   5546  O   LYS A 618     -22.304  11.026  43.621  1.00  4.77
ATOM   5547  CG  LYS A 618     -23.519  12.858  46.359  1.00  0.87
ATOM   5548  CD  LYS A 618     -24.576  13.897  46.530  1.00  0.72
ATOM   5549  CE  LYS A 618     -25.730  13.362  47.309  1.00  4.78
ATOM   5550  NZ  LYS A 618     -26.814  14.400  47.474  1.00  3.34
ATOM   5551  H   ASP A 619     -21.566  10.180  46.522  1.00  4.49
ATOM   5552  N   ASP A 619     -21.922  10.081  45.654  1.00  1.92
ATOM   5553  CA  ASP A 619     -22.498   8.804  45.271  1.00  3.91
ATOM   5554  CB  ASP A 619     -22.206   7.787  46.358  1.00  4.99
ATOM   5555  C   ASP A 619     -23.949   8.966  45.106  1.00  1.39
ATOM   5556  O   ASP A 619     -24.591   9.575  45.968  1.00  0.69
ATOM   5557  CG  ASP A 619     -20.736   7.353  46.403  1.00  3.85
ATOM   5558  OD1 ASP A 619     -20.031   7.511  45.409  1.00  3.32
ATOM   5559  OD2 ASP A 619     -20.303   6.835  47.431  1.00  1.82
ATOM   5560  H   THR A 620     -24.000   7.962  43.399  1.00  2.72
ATOM   5561  N   THR A 620     -24.513   8.454  44.008  1.00  0.75
ATOM   5562  CA  THR A 620     -25.968   8.640  43.760  1.00  1.27
ATOM   5563  CB  THR A 620     -26.221   9.646  42.713  1.00  2.91
ATOM   5564  C   THR A 620     -26.679   7.363  43.382  1.00  2.68
ATOM   5565  O   THR A 620     -26.062   6.370  43.029  1.00  0.90
ATOM   5566  CG2 THR A 620     -25.556  10.952  43.045  1.00  1.84
ATOM   5567  OG1 THR A 620     -25.706   9.193  41.554  1.00  0.51
ATOM   5568  H   SER A 621     -28.434   8.159  43.648  1.00  4.66
ATOM   5569  N   SER A 621     -27.968   7.384  43.409  1.00  2.45
ATOM   5570  CA  SER A 621     -28.665   6.252  43.085  1.00  2.84
ATOM   5571  CB  SER A 621     -30.070   6.309  43.678  1.00  1.93
ATOM   5572  C   SER A 621     -28.746   6.077  41.591  1.00  3.56
ATOM   5573  O   SER A 621     -29.356   6.877  40.886  1.00  2.45
ATOM   5574  OG  SER A 621     -30.826   5.174  43.306  1.00  3.37
ATOM   5575  H   PHE A 622     -27.719   4.476  41.784  1.00  2.31
ATOM   5576  N   PHE A 622     -28.188   5.012  41.159  1.00  3.72
ATOM   5577  CA  PHE A 622     -28.223   4.552  39.810  1.00  0.47
ATOM   5578  CB  PHE A 622     -26.884   4.302  39.355  1.00  0.57
ATOM   5579  C   PHE A 622     -29.011   3.301  39.628  1.00  2.53
ATOM   5580  O   PHE A 622     -28.918   2.357  40.455  1.00  1.55
ATOM   5581  CG  PHE A 622     -26.241   5.430  38.869  1.00  3.64
ATOM   5582  CD1 PHE A 622     -25.611   6.268  39.698  1.00  2.12
ATOM   5583  CE1 PHE A 622     -24.927   7.327  39.216  1.00  1.22
ATOM   5584  CZ  PHE A 622     -24.834   7.519  37.866  1.00  3.82
ATOM   5585  CD2 PHE A 622     -26.202   5.680  37.509  1.00  3.80
ATOM   5586  CE2 PHE A 622     -25.519   6.717  37.024  1.00  1.44
ATOM   5587  H   THR A 623     -29.840   4.026  37.956  1.00  0.38
ATOM   5588  N   THR A 623     -29.766   3.256  38.487  1.00  3.35
ATOM   5589  CA  THR A 623     -30.516   2.047  38.085  1.00  1.99
ATOM   5590  CB  THR A 623     -32.039   2.352  37.911  1.00  3.11
ATOM   5591  C   THR A 623     -29.939   1.508  36.728  1.00  2.71
ATOM   5592  O   THR A 623     -29.766   2.282  35.761  1.00  0.16
ATOM   5593  CG2 THR A 623     -32.816   1.109  37.455  1.00  0.28
ATOM   5594  OG1 THR A 623     -32.575   2.814  39.160  1.00  2.00
ATOM   5595  H   LYS A 624     -29.685  -0.288  37.495  1.00  2.18
ATOM   5596  N   LYS A 624     -29.601   0.223  36.698  1.00  4.00
ATOM   5597  CA  LYS A 624     -29.129  -0.453  35.479  1.00  4.75
ATOM   5598  CB  LYS A 624     -28.315  -1.717  35.844  1.00  3.00
ATOM   5599  C   LYS A 624     -30.315  -0.820  34.542  1.00  0.98
ATOM   5600  O   LYS A 624     -31.322  -1.417  34.985  1.00  3.21
ATOM   5601  CG  LYS A 624     -27.712  -2.432  34.638  1.00  3.13
ATOM   5602  CD  LYS A 624     -26.907  -3.707  35.047  1.00  3.67
ATOM   5603  CE  LYS A 624     -25.610  -3.373  35.767  1.00  4.09
ATOM   5604  NZ  LYS A 624     -24.860  -4.605  36.156  1.00  0.35
ATOM   5605  H   SER A 625     -29.441   0.096  33.043  1.00  0.63
ATOM   5606  N   SER A 625     -30.194  -0.402  33.278  1.00  3.33
ATOM   5607  CA  SER A 625     -31.202  -0.654  32.229  1.00  4.19
ATOM   5608  CB  SER A 625     -30.966   0.303  31.088  1.00  3.54
ATOM   5609  C   SER A 625     -31.061  -2.073  31.656  1.00  0.12
ATOM   5610  O   SER A 625     -30.137  -2.792  32.011  1.00  2.27
ATOM   5611  OG  SER A 625     -29.761  -0.071  30.392  1.00  3.84
ATOM   5612  H   LYS A 626     -32.737  -1.907  30.562  1.00  4.97
ATOM   5613  N   LYS A 626     -32.003  -2.476  30.750  1.00  4.47
ATOM   5614  CA  LYS A 626     -31.918  -3.745  30.064  1.00  4.48
ATOM   5615  CB  LYS A 626     -33.144  -3.880  29.190  1.00  3.40
ATOM   5616  C   LYS A 626     -30.567  -3.858  29.238  1.00  4.29
ATOM   5617  O   LYS A 626     -30.032  -4.964  29.031  1.00  1.48
ATOM   5618  CG  LYS A 626     -32.957  -3.369  27.798  1.00  3.01
ATOM   5619  CD  LYS A 626     -34.262  -3.384  27.035  1.00  2.71
ATOM   5620  CE  LYS A 626     -34.840  -4.740  26.981  1.00  4.70
ATOM   5621  NZ  LYS A 626     -36.100  -4.758  26.163  1.00  2.66
ATOM   5622  H   LEU A 627     -30.588  -1.930  28.852  1.00  1.70
ATOM   5623  N   LEU A 627     -30.083  -2.719  28.740  1.00  4.74
ATOM   5624  CA  LEU A 627     -28.796  -2.627  28.017  1.00  1.18
ATOM   5625  CB  LEU A 627     -28.721  -1.339  27.278  1.00  4.69
ATOM   5626  C   LEU A 627     -27.647  -2.814  28.941  1.00  4.97
ATOM   5627  O   LEU A 627     -26.567  -3.141  28.527  1.00  1.39
ATOM   5628  CG  LEU A 627     -29.723  -1.246  26.183  1.00  4.66
ATOM   5629  CD1 LEU A 627     -29.685   0.098  25.536  1.00  4.26
ATOM   5630  CD2 LEU A 627     -29.425  -2.309  25.164  1.00  3.37
ATOM   5631  H   GLY A 628     -28.744  -2.366  30.490  1.00  2.20
ATOM   5632  N   GLY A 628     -27.882  -2.552  30.215  1.00  1.87
ATOM   5633  CA  GLY A 628     -26.816  -2.593  31.207  1.00  1.60
ATOM   5634  C   GLY A 628     -26.200  -1.251  31.448  1.00  0.55
ATOM   5635  O   GLY A 628     -25.308  -1.116  32.254  1.00  1.99
ATOM   5636  H   ASN A 629     -27.437  -0.439  30.208  1.00  0.58
ATOM   5637  N   ASN A 629     -26.730  -0.259  30.803  1.00  1.12
ATOM   5638  CA  ASN A 629     -26.297   1.086  30.960  1.00  1.90
ATOM   5639  CB  ASN A 629     -26.853   1.903  29.833  1.00  3.35
ATOM   5640  C   ASN A 629     -26.887   1.615  32.210  1.00  0.09
ATOM   5641  O   ASN A 629     -27.982   1.178  32.592  1.00  4.83
ATOM   5642  CG  ASN A 629     -26.306   1.571  28.476  1.00  0.75
ATOM   5643  ND2 ASN A 629     -27.158   1.761  27.453  1.00  2.57
ATOM   5644 HD21 ASN A 629     -28.020   2.091  27.640  1.00  4.65
ATOM   5645 HD22 ASN A 629     -26.882   1.554  26.576  1.00  1.19
ATOM   5646  OD1 ASN A 629     -25.086   1.216  28.306  1.00  4.79
ATOM   5647  H   TRP A 630     -25.452   2.989  32.423  1.00  4.79
ATOM   5648  N   TRP A 630     -26.238   2.602  32.826  1.00  1.94
ATOM   5649  CA  TRP A 630     -26.695   3.075  34.121  1.00  1.52
ATOM   5650  CB  TRP A 630     -25.512   3.198  34.999  1.00  1.77
ATOM   5651  C   TRP A 630     -27.388   4.458  34.047  1.00  0.48
ATOM   5652  O   TRP A 630     -26.847   5.362  33.540  1.00  2.56
ATOM   5653  CG  TRP A 630     -24.811   1.930  35.387  1.00  1.88
ATOM   5654  CD1 TRP A 630     -23.668   1.389  34.812  1.00  1.37
ATOM   5655  NE1 TRP A 630     -23.273   0.308  35.512  1.00  1.05
ATOM   5656  HE1 TRP A 630     -22.522  -0.237  35.302  1.00  0.97
ATOM   5657  CD2 TRP A 630     -25.144   1.106  36.466  1.00  3.19
ATOM   5658  CE2 TRP A 630     -24.127   0.126  36.569  1.00  1.49
ATOM   5659  CE3 TRP A 630     -26.089   1.187  37.464  1.00  1.50
ATOM   5660  CZ3 TRP A 630     -25.971   0.386  38.539  1.00  1.68
ATOM   5661  CH2 TRP A 630     -24.957  -0.528  38.634  1.00  0.21
ATOM   5662  CZ2 TRP A 630     -24.030  -0.687  37.627  1.00  0.30
ATOM   5663  H   LEU A 631     -28.996   3.823  35.041  1.00  0.88
ATOM   5664  N   LEU A 631     -28.586   4.588  34.657  1.00  0.60
ATOM   5665  CA  LEU A 631     -29.293   5.870  34.712  1.00  0.65
ATOM   5666  CB  LEU A 631     -30.608   5.813  34.031  1.00  1.60
ATOM   5667  C   LEU A 631     -29.416   6.437  36.079  1.00  3.23
ATOM   5668  O   LEU A 631     -29.666   5.723  37.058  1.00  3.31
ATOM   5669  CG  LEU A 631     -30.560   5.268  32.610  1.00  3.20
ATOM   5670  CD1 LEU A 631     -30.341   3.762  32.573  1.00  4.18
ATOM   5671  CD2 LEU A 631     -31.750   5.689  31.823  1.00  4.24
ATOM   5672  H   VAL A 632     -28.903   8.216  35.378  1.00  2.21
ATOM   5673  N   VAL A 632     -29.197   7.746  36.162  1.00  2.42
ATOM   5674  CA  VAL A 632     -29.341   8.503  37.438  1.00  2.48
ATOM   5675  CB  VAL A 632     -28.040   8.796  38.005  1.00  3.50
ATOM   5676  C   VAL A 632     -30.062   9.909  37.188  1.00  4.50
ATOM   5677  O   VAL A 632     -29.862  10.508  36.188  1.00  1.02
ATOM   5678  CG1 VAL A 632     -27.300   9.743  37.108  1.00  4.79
ATOM   5679  CG2 VAL A 632     -28.187   9.397  39.353  1.00  4.60
ATOM   5680  H   ASN A 633     -31.016   9.864  38.943  1.00  4.52
ATOM   5681  N   ASN A 633     -30.856  10.400  38.186  1.00  4.81
ATOM   5682  CA  ASN A 633     -31.474  11.717  38.120  1.00  2.59
ATOM   5683  CB  ASN A 633     -33.012  11.596  38.104  1.00  2.38
ATOM   5684  C   ASN A 633     -30.989  12.504  39.290  1.00  3.39
ATOM   5685  O   ASN A 633     -31.646  12.563  40.332  1.00  0.91
ATOM   5686  CG  ASN A 633     -33.541  10.856  36.886  1.00  1.47
ATOM   5687  ND2 ASN A 633     -34.361   9.869  37.111  1.00  1.91
ATOM   5688 HD21 ASN A 633     -34.571   9.651  38.003  1.00  4.69
ATOM   5689 HD22 ASN A 633     -34.711   9.380  36.384  1.00  0.02
ATOM   5690  OD1 ASN A 633     -33.167  11.134  35.775  1.00  3.25
ATOM   5691  N   PRO A 634     -29.799  13.119  39.155  1.00  0.59
ATOM   5692  CA  PRO A 634     -29.218  13.887  40.205  1.00  4.61
ATOM   5693  CB  PRO A 634     -27.931  14.473  39.584  1.00  3.28
ATOM   5694  C   PRO A 634     -30.081  14.963  40.734  1.00  0.36
ATOM   5695  O   PRO A 634     -30.802  15.685  39.977  1.00  0.08
ATOM   5696  CG  PRO A 634     -27.594  13.521  38.493  1.00  4.47
ATOM   5697  CD  PRO A 634     -28.948  13.152  37.931  1.00  2.43
ATOM   5698  H   ASP A 635     -29.376  14.618  42.536  1.00  2.53
ATOM   5699  N   ASP A 635     -29.974  15.157  42.044  1.00  1.16
ATOM   5700  CA  ASP A 635     -30.704  16.152  42.742  1.00  0.07
ATOM   5701  CB  ASP A 635     -30.760  15.732  44.224  1.00  0.93
ATOM   5702  C   ASP A 635     -29.951  17.411  42.666  1.00  3.69
ATOM   5703  O   ASP A 635     -29.142  17.713  43.567  1.00  4.65
ATOM   5704  CG  ASP A 635     -31.648  16.563  45.057  1.00  4.71
ATOM   5705  OD1 ASP A 635     -32.488  17.287  44.496  1.00  0.65
ATOM   5706  OD2 ASP A 635     -31.539  16.489  46.303  1.00  3.61
ATOM   5707  H   ILE A 636     -30.889  18.009  41.047  1.00  2.10
ATOM   5708  N   ILE A 636     -30.215  18.215  41.668  1.00  3.83
ATOM   5709  CA  ILE A 636     -29.473  19.352  41.529  1.00  4.55
ATOM   5710  CB  ILE A 636     -29.290  19.712  39.987  1.00  1.81
ATOM   5711  C   ILE A 636     -30.205  20.417  42.169  1.00  1.31
ATOM   5712  O   ILE A 636     -31.135  21.012  41.597  1.00  4.72
ATOM   5713  CG1 ILE A 636     -28.648  18.565  39.220  1.00  0.75
ATOM   5714  CD1 ILE A 636     -27.272  18.201  39.708  1.00  3.55
ATOM   5715  CG2 ILE A 636     -28.473  20.969  39.818  1.00  3.70
ATOM   5716  H   LYS A 637     -29.006  20.318  43.672  1.00  3.17
ATOM   5717  N   LYS A 637     -29.767  20.760  43.317  1.00  1.66
ATOM   5718  CA  LYS A 637     -30.385  21.743  44.072  1.00  4.50
ATOM   5719  CB  LYS A 637     -30.487  21.310  45.558  1.00  4.75
ATOM   5720  C   LYS A 637     -29.631  22.968  43.953  1.00  3.41
ATOM   5721  O   LYS A 637     -28.804  23.276  44.827  1.00  2.42
ATOM   5722  CG  LYS A 637     -31.822  20.605  45.927  1.00  3.13
ATOM   5723  CD  LYS A 637     -31.843  20.177  47.402  1.00  1.00
ATOM   5724  CE  LYS A 637     -33.228  19.662  47.840  1.00  2.14
ATOM   5725  NZ  LYS A 637     -33.652  18.455  47.101  1.00  1.95
ATOM   5726  H   LEU A 638     -30.596  23.522  42.313  1.00  4.49
ATOM   5727  N   LEU A 638     -29.902  23.753  42.913  1.00  3.64
ATOM   5728  CA  LEU A 638     -29.122  24.998  42.694  1.00  2.42
ATOM   5729  CB  LEU A 638     -29.476  25.607  41.344  1.00  1.86
ATOM   5730  C   LEU A 638     -29.464  26.001  43.755  1.00  1.63
ATOM   5731  O   LEU A 638     -30.609  26.201  44.045  1.00  4.79
ATOM   5732  CG  LEU A 638     -29.115  24.817  40.128  1.00  2.49
ATOM   5733  CD1 LEU A 638     -29.617  25.497  38.896  1.00  0.45
ATOM   5734  CD2 LEU A 638     -27.651  24.606  40.066  1.00  3.08
ATOM   5735  N   PRO A 639     -28.397  26.707  44.299  1.00  2.62
ATOM   5736  CA  PRO A 639     -28.530  27.736  45.368  1.00  2.46
ATOM   5737  CB  PRO A 639     -27.107  27.983  45.802  1.00  0.50
ATOM   5738  C   PRO A 639     -29.148  29.033  44.969  1.00  3.04
ATOM   5739  O   PRO A 639     -29.125  29.434  43.797  1.00  3.14
ATOM   5740  CG  PRO A 639     -26.320  27.771  44.559  1.00  1.08
ATOM   5741  CD  PRO A 639     -26.983  26.596  43.883  1.00  4.64
ATOM   5742  H   THR A 640     -29.668  29.341  46.802  1.00  1.55
ATOM   5743  N   THR A 640     -29.639  29.719  45.944  1.00  0.63
ATOM   5744  CA  THR A 640     -30.153  30.982  45.764  1.00  2.37
ATOM   5745  CB  THR A 640     -31.141  31.327  46.902  1.00  4.86
ATOM   5746  C   THR A 640     -28.994  31.931  45.821  1.00  1.13
ATOM   5747  O   THR A 640     -28.147  31.835  46.723  1.00  4.32
ATOM   5748  CG2 THR A 640     -31.670  32.776  46.785  1.00  2.38
ATOM   5749  OG1 THR A 640     -32.239  30.404  46.873  1.00  4.17
ATOM   5750  H   VAL A 641     -29.603  32.814  44.202  1.00  2.18
ATOM   5751  N   VAL A 641     -28.914  32.793  44.839  1.00  1.27
ATOM   5752  CA  VAL A 641     -27.796  33.728  44.692  1.00  2.00
ATOM   5753  CB  VAL A 641     -27.097  33.505  43.405  1.00  2.18
ATOM   5754  C   VAL A 641     -28.250  35.105  44.762  1.00  1.26
ATOM   5755  O   VAL A 641     -29.169  35.527  44.005  1.00  2.48
ATOM   5756  CG1 VAL A 641     -26.010  34.568  43.192  1.00  3.67
ATOM   5757  CG2 VAL A 641     -26.475  32.141  43.411  1.00  0.51
ATOM   5758  H   LYS A 642     -26.958  35.489  46.187  1.00  3.94
ATOM   5759  N   LYS A 642     -27.636  35.859  45.632  1.00  0.70
ATOM   5760  CA  LYS A 642     -27.994  37.224  45.778  1.00  3.57
ATOM   5761  CB  LYS A 642     -28.606  37.459  47.170  1.00  1.56
ATOM   5762  C   LYS A 642     -26.821  38.064  45.573  1.00  0.68
ATOM   5763  O   LYS A 642     -25.717  37.755  46.074  1.00  3.09
ATOM   5764  CG  LYS A 642     -29.960  36.741  47.405  1.00  0.37
ATOM   5765  CD  LYS A 642     -30.532  37.029  48.814  1.00  0.65
ATOM   5766  CE  LYS A 642     -31.882  36.312  49.037  1.00  1.18
ATOM   5767  NZ  LYS A 642     -32.426  36.552  50.387  1.00  1.84
ATOM   5768  H   VAL A 643     -27.872  39.311  44.559  1.00  2.84
ATOM   5769  N   VAL A 643     -27.007  39.115  44.867  1.00  4.08
ATOM   5770  CA  VAL A 643     -25.945  39.974  44.534  1.00  2.14
ATOM   5771  CB  VAL A 643     -25.627  39.909  43.041  1.00  1.73
ATOM   5772  C   VAL A 643     -26.262  41.353  44.972  1.00  3.75
ATOM   5773  O   VAL A 643     -27.344  41.867  44.675  1.00  1.66
ATOM   5774  CG1 VAL A 643     -24.526  40.831  42.714  1.00  2.67
ATOM   5775  CG2 VAL A 643     -25.236  38.495  42.633  1.00  4.93
ATOM   5776  N   PRO A 644     -25.392  41.979  45.710  1.00  0.59
ATOM   5777  CA  PRO A 644     -25.658  43.285  46.145  1.00  4.29
ATOM   5778  CB  PRO A 644     -24.400  43.695  46.922  1.00  2.55
ATOM   5779  C   PRO A 644     -25.978  44.241  45.006  1.00  2.35
ATOM   5780  O   PRO A 644     -25.365  44.209  43.882  1.00  2.91
ATOM   5781  CG  PRO A 644     -23.843  42.385  47.379  1.00  3.50
ATOM   5782  CD  PRO A 644     -24.102  41.477  46.236  1.00  4.05
ATOM   5783  H   ASP A 645     -27.237  45.088  46.139  1.00  4.16
ATOM   5784  N   ASP A 645     -26.853  45.085  45.277  1.00  1.71
ATOM   5785  CA  ASP A 645     -27.323  46.018  44.336  1.00  3.20
ATOM   5786  CB  ASP A 645     -28.765  46.492  44.694  1.00  3.98
ATOM   5787  C   ASP A 645     -26.378  47.182  44.285  1.00  4.27
ATOM   5788  O   ASP A 645     -26.197  47.918  45.305  1.00  3.13
ATOM   5789  CG  ASP A 645     -29.359  47.428  43.649  1.00  4.66
ATOM   5790  OD1 ASP A 645     -28.623  47.818  42.714  1.00  4.17
ATOM   5791  OD2 ASP A 645     -30.568  47.755  43.738  1.00  3.11
ATOM   5792  H   LEU A 646     -25.825  46.801  42.480  1.00  3.74
ATOM   5793  N   LEU A 646     -25.714  47.376  43.197  1.00  1.03
ATOM   5794  CA  LEU A 646     -24.742  48.428  43.153  1.00  4.38
ATOM   5795  CB  LEU A 646     -24.024  48.540  41.815  1.00  1.03
ATOM   5796  C   LEU A 646     -25.350  49.742  43.491  1.00  2.85
ATOM   5797  O   LEU A 646     -24.746  50.513  44.203  1.00  4.49
ATOM   5798  CG  LEU A 646     -23.071  47.390  41.434  1.00  3.81
ATOM   5799  CD1 LEU A 646     -22.496  47.626  40.084  1.00  2.91
ATOM   5800  CD2 LEU A 646     -21.961  47.221  42.424  1.00  3.92
ATOM   5801  H   LYS A 647     -27.016  49.318  42.637  1.00  4.96
ATOM   5802  N   LYS A 647     -26.523  49.991  43.091  1.00  3.55
ATOM   5803  CA  LYS A 647     -27.122  51.282  43.345  1.00  4.26
ATOM   5804  CB  LYS A 647     -28.472  51.393  42.618  1.00  1.87
ATOM   5805  C   LYS A 647     -27.250  51.503  44.875  1.00  2.57
ATOM   5806  O   LYS A 647     -27.050  52.619  45.377  1.00  0.76
ATOM   5807  CG  LYS A 647     -29.126  52.750  42.725  1.00  1.62
ATOM   5808  CD  LYS A 647     -30.409  52.802  41.906  1.00  3.35
ATOM   5809  CE  LYS A 647     -31.070  54.177  41.971  1.00  3.72
ATOM   5810  NZ  LYS A 647     -32.321  54.227  41.161  1.00  2.86
ATOM   5811  H   SER A 648     -27.786  49.653  45.188  1.00  0.78
ATOM   5812  N   SER A 648     -27.601  50.471  45.601  1.00  4.01
ATOM   5813  CA  SER A 648     -27.687  50.560  47.082  1.00  3.63
ATOM   5814  CB  SER A 648     -28.478  49.384  47.646  1.00  1.10
ATOM   5815  C   SER A 648     -26.285  50.649  47.781  1.00  0.99
ATOM   5816  O   SER A 648     -26.203  51.015  48.939  1.00  4.69
ATOM   5817  OG  SER A 648     -27.780  48.183  47.480  1.00  2.56
ATOM   5818  H   LEU A 649     -25.270  50.232  46.124  1.00  3.09
ATOM   5819  N   LEU A 649     -25.190  50.380  47.053  1.00  3.12
ATOM   5820  CA  LEU A 649     -23.794  50.333  47.713  1.00  2.77
ATOM   5821  CB  LEU A 649     -22.806  49.783  46.818  1.00  2.22
ATOM   5822  C   LEU A 649     -23.239  51.714  48.133  1.00  4.55
ATOM   5823  O   LEU A 649     -23.481  52.706  47.474  1.00  3.00
ATOM   5824  CG  LEU A 649     -22.936  48.429  46.399  1.00  4.75
ATOM   5825  CD1 LEU A 649     -21.813  48.180  45.429  1.00  2.47
ATOM   5826  CD2 LEU A 649     -22.858  47.507  47.575  1.00  0.72
ATOM   5827  H   ASP A 650     -22.216  50.933  49.678  1.00  0.01
ATOM   5828  N   ASP A 650     -22.415  51.737  49.225  1.00  4.98
ATOM   5829  CA  ASP A 650     -21.856  53.003  49.728  1.00  3.53
ATOM   5830  CB  ASP A 650     -21.442  52.819  51.188  1.00  0.80
ATOM   5831  C   ASP A 650     -20.626  53.344  48.913  1.00  2.93
ATOM   5832  O   ASP A 650     -19.434  53.118  49.350  1.00  1.05
ATOM   5833  CG  ASP A 650     -21.080  54.101  51.907  1.00  3.17
ATOM   5834  OD1 ASP A 650     -21.393  55.196  51.391  1.00  1.54
ATOM   5835  OD2 ASP A 650     -20.508  54.017  53.018  1.00  1.90
ATOM   5836  H   TRP A 651     -21.776  54.200  47.599  1.00  2.65
ATOM   5837  N   TRP A 651     -20.880  53.957  47.794  1.00  1.35
ATOM   5838  CA  TRP A 651     -19.916  54.271  46.882  1.00  4.30
ATOM   5839  CB  TRP A 651     -20.475  54.438  45.473  1.00  3.09
ATOM   5840  C   TRP A 651     -19.256  55.535  47.251  1.00  1.94
ATOM   5841  O   TRP A 651     -19.862  56.434  47.928  1.00  4.20
ATOM   5842  CG  TRP A 651     -20.908  53.225  44.670  1.00  4.21
ATOM   5843  CD1 TRP A 651     -22.178  52.782  44.528  1.00  4.76
ATOM   5844  NE1 TRP A 651     -22.212  51.700  43.656  1.00  0.13
ATOM   5845  HE1 TRP A 651     -22.994  51.213  43.421  1.00  0.76
ATOM   5846  CD2 TRP A 651     -20.083  52.388  43.815  1.00  1.88
ATOM   5847  CE2 TRP A 651     -20.952  51.465  43.186  1.00  2.70
ATOM   5848  CE3 TRP A 651     -18.741  52.425  43.427  1.00  3.12
ATOM   5849  CZ3 TRP A 651     -18.316  51.578  42.383  1.00  2.73
ATOM   5850  CH2 TRP A 651     -19.211  50.672  41.782  1.00  2.95
ATOM   5851  CZ2 TRP A 651     -20.503  50.540  42.231  1.00  0.23
ATOM   5852  H   HIS A 652     -17.603  54.871  46.515  1.00  4.25
ATOM   5853  N   HIS A 652     -18.017  55.622  46.915  1.00  1.43
ATOM   5854  CA  HIS A 652     -17.237  56.803  47.150  1.00  1.11
ATOM   5855  CB  HIS A 652     -16.209  56.536  48.198  1.00  3.19
ATOM   5856  C   HIS A 652     -16.561  57.215  45.895  1.00  3.73
ATOM   5857  O   HIS A 652     -16.329  56.398  45.041  1.00  0.72
ATOM   5858  CG  HIS A 652     -16.730  56.387  49.601  1.00  4.79
ATOM   5859  ND1 HIS A 652     -17.220  55.189  50.136  1.00  0.03
ATOM   5860  HD1 HIS A 652     -17.307  54.364  49.673  1.00  2.32
ATOM   5861  CE1 HIS A 652     -17.645  55.411  51.342  1.00  3.22
ATOM   5862  NE2 HIS A 652     -17.237  56.638  51.715  1.00  1.86
ATOM   5863  HE2 HIS A 652     -17.377  57.020  52.576  1.00  1.03
ATOM   5864  CD2 HIS A 652     -16.695  57.273  50.631  1.00  4.11
ATOM   5865  H   TYR A 653     -16.201  59.032  46.515  1.00  2.60
ATOM   5866  N   TYR A 653     -16.164  58.436  45.782  1.00  1.43
ATOM   5867  CA  TYR A 653     -15.621  58.871  44.522  1.00  3.91
ATOM   5868  CB  TYR A 653     -16.704  59.491  43.606  1.00  3.66
ATOM   5869  C   TYR A 653     -14.446  59.844  44.613  1.00  3.34
ATOM   5870  O   TYR A 653     -14.238  60.539  45.628  1.00  4.88
ATOM   5871  CG  TYR A 653     -17.227  60.831  44.035  1.00  0.64
ATOM   5872  CD1 TYR A 653     -16.564  61.952  43.668  1.00  2.94
ATOM   5873  CE1 TYR A 653     -16.981  63.223  44.115  1.00  2.41
ATOM   5874  CZ  TYR A 653     -18.125  63.329  44.888  1.00  4.84
ATOM   5875  CD2 TYR A 653     -18.423  60.973  44.736  1.00  1.85
ATOM   5876  CE2 TYR A 653     -18.886  62.244  45.129  1.00  2.91
ATOM   5877  OH  TYR A 653     -18.550  64.555  45.299  1.00  3.73
ATOM   5878  H   ILE A 654     -13.868  59.277  42.788  1.00  3.67
ATOM   5879  N   ILE A 654     -13.650  59.853  43.529  1.00  4.25
ATOM   5880  CA  ILE A 654     -12.483  60.649  43.468  1.00  0.35
ATOM   5881  CB  ILE A 654     -11.280  59.846  43.921  1.00  2.16
ATOM   5882  C   ILE A 654     -12.287  61.235  42.008  1.00  2.91
ATOM   5883  O   ILE A 654     -12.494  60.519  40.999  1.00  4.20
ATOM   5884  CG1 ILE A 654     -10.159  60.755  44.287  1.00  4.61
ATOM   5885  CD1 ILE A 654      -9.058  60.069  45.008  1.00  4.34
ATOM   5886  CG2 ILE A 654     -10.822  58.861  42.814  1.00  4.98
ATOM   5887  H   ASP A 655     -11.584  62.968  42.715  1.00  2.74
ATOM   5888  N   ASP A 655     -11.820  62.518  41.922  1.00  0.19
ATOM   5889  CA  ASP A 655     -11.675  63.217  40.639  1.00  4.94
ATOM   5890  CB  ASP A 655     -11.607  64.721  40.828  1.00  3.55
ATOM   5891  C   ASP A 655     -10.447  62.746  39.890  1.00  1.26
ATOM   5892  O   ASP A 655      -9.285  63.148  40.189  1.00  1.00
ATOM   5893  CG  ASP A 655     -11.607  65.446  39.524  1.00  1.43
ATOM   5894  OD1 ASP A 655     -11.673  64.776  38.470  1.00  3.68
ATOM   5895  OD2 ASP A 655     -11.543  66.661  39.528  1.00  2.23
ATOM   5896  H   GLY A 656     -11.592  61.789  38.672  1.00  3.20
ATOM   5897  N   GLY A 656     -10.703  61.954  38.897  1.00  3.09
ATOM   5898  CA  GLY A 656      -9.681  61.335  38.112  1.00  0.69
ATOM   5899  C   GLY A 656      -8.822  62.307  37.396  1.00  3.47
ATOM   5900  O   GLY A 656      -7.709  61.964  37.003  1.00  2.17
ATOM   5901  H   LEU A 657     -10.221  63.724  37.431  1.00  0.81
ATOM   5902  N   LEU A 657      -9.353  63.520  37.124  1.00  4.47
ATOM   5903  CA  LEU A 657      -8.606  64.535  36.386  1.00  4.89
ATOM   5904  CB  LEU A 657      -9.334  64.962  35.183  1.00  4.98
ATOM   5905  C   LEU A 657      -8.186  65.795  37.180  1.00  2.78
ATOM   5906  O   LEU A 657      -8.634  66.936  36.827  1.00  0.28
ATOM   5907  CG  LEU A 657      -9.718  63.914  34.233  1.00  2.94
ATOM   5908  CD1 LEU A 657     -10.535  64.526  33.129  1.00  4.96
ATOM   5909  CD2 LEU A 657      -8.444  63.260  33.671  1.00  3.72
ATOM   5910  N   PRO A 658      -7.301  65.712  38.178  1.00  1.18
ATOM   5911  CA  PRO A 658      -6.932  66.920  38.876  1.00  4.86
ATOM   5912  CB  PRO A 658      -5.970  66.406  39.960  1.00  1.65
ATOM   5913  C   PRO A 658      -6.146  67.887  37.880  1.00  2.04
ATOM   5914  O   PRO A 658      -6.018  69.073  38.124  1.00  2.57
ATOM   5915  CG  PRO A 658      -5.388  65.195  39.361  1.00  2.78
ATOM   5916  CD  PRO A 658      -6.551  64.552  38.660  1.00  4.57
ATOM   5917  H   GLU A 659      -5.673  66.363  36.676  1.00  2.82
ATOM   5918  N   GLU A 659      -5.599  67.300  36.766  1.00  3.96
ATOM   5919  CA  GLU A 659      -4.887  68.067  35.693  1.00  0.38
ATOM   5920  CB  GLU A 659      -4.018  67.158  34.765  1.00  3.32
ATOM   5921  C   GLU A 659      -5.832  69.001  34.901  1.00  4.35
ATOM   5922  O   GLU A 659      -5.391  69.896  34.262  1.00  4.08
ATOM   5923  CG  GLU A 659      -4.783  66.086  33.980  1.00  2.33
ATOM   5924  CD  GLU A 659      -4.850  64.711  34.670  1.00  0.80
ATOM   5925  OE1 GLU A 659      -4.785  64.633  35.947  1.00  2.63
ATOM   5926  OE2 GLU A 659      -4.919  63.711  33.953  1.00  0.78
ATOM   5927  H   VAL A 660      -7.392  67.993  35.364  1.00  2.23
ATOM   5928  N   VAL A 660      -7.067  68.753  34.921  1.00  0.02
ATOM   5929  CA  VAL A 660      -7.991  69.662  34.279  1.00  4.84
ATOM   5930  CB  VAL A 660      -9.423  69.083  34.147  1.00  3.96
ATOM   5931  C   VAL A 660      -7.932  71.018  34.996  1.00  3.45
ATOM   5932  O   VAL A 660      -7.976  72.146  34.324  1.00  3.16
ATOM   5933  CG1 VAL A 660     -10.384  70.164  33.730  1.00  2.48
ATOM   5934  CG2 VAL A 660      -9.420  67.971  33.090  1.00  1.91
ATOM   5935  H   LYS A 661      -7.623  70.091  36.739  1.00  0.26
ATOM   5936  N   LYS A 661      -7.770  70.942  36.344  1.00  2.08
ATOM   5937  CA  LYS A 661      -7.813  72.120  37.224  1.00  0.07
ATOM   5938  CB  LYS A 661      -7.915  71.738  38.698  1.00  4.22
ATOM   5939  C   LYS A 661      -6.687  73.107  37.083  1.00  1.17
ATOM   5940  O   LYS A 661      -5.439  72.778  36.777  1.00  2.83
ATOM   5941  CG  LYS A 661      -9.272  71.155  39.074  1.00  1.08
ATOM   5942  CD  LYS A 661      -9.363  70.898  40.568  1.00  0.20
ATOM   5943  CE  LYS A 661     -10.766  70.415  40.990  1.00  0.42
ATOM   5944  NZ  LYS A 661     -11.119  69.108  40.409  1.00  1.93
ATOM   5945  H   LYS A 662      -8.007  74.473  37.518  1.00  1.50
ATOM   5946  N   LYS A 662      -7.085  74.325  37.335  1.00  2.35
ATOM   5947  CA  LYS A 662      -6.238  75.408  37.366  1.00  0.79
ATOM   5948  CB  LYS A 662      -7.010  76.692  37.603  1.00  1.81
ATOM   5949  C   LYS A 662      -5.238  75.269  38.468  1.00  4.63
ATOM   5950  O   LYS A 662      -5.542  74.777  39.567  1.00  4.75
ATOM   5951  CG  LYS A 662      -6.108  77.925  37.660  1.00  3.12
ATOM   5952  CD  LYS A 662      -6.908  79.176  37.873  1.00  1.84
ATOM   5953  CE  LYS A 662      -6.031  80.433  37.949  1.00  0.73
ATOM   5954  NZ  LYS A 662      -5.174  80.471  39.160  1.00  2.75
ATOM   5955  H   ASP A 663      -3.942  76.026  37.339  1.00  3.06
ATOM   5956  N   ASP A 663      -4.096  75.639  38.184  1.00  3.69
ATOM   5957  CA  ASP A 663      -3.001  75.524  39.080  1.00  0.35
ATOM   5958  CB  ASP A 663      -3.344  76.270  40.386  1.00  2.67
ATOM   5959  C   ASP A 663      -2.674  74.016  39.437  1.00  0.54
ATOM   5960  O   ASP A 663      -2.180  73.707  40.543  1.00  2.61
ATOM   5961  CG  ASP A 663      -3.494  77.759  40.230  1.00  2.62
ATOM   5962  OD1 ASP A 663      -2.999  78.324  39.227  1.00  4.85
ATOM   5963  OD2 ASP A 663      -4.139  78.376  41.094  1.00  4.55
ATOM   5964  H   TYR A 664      -3.302  73.336  37.716  1.00  3.31
ATOM   5965  N   TYR A 664      -2.873  73.115  38.527  1.00  4.34
ATOM   5966  CA  TYR A 664      -2.461  71.769  38.783  1.00  1.46
ATOM   5967  CB  TYR A 664      -3.082  70.872  37.895  1.00  0.85
ATOM   5968  C   TYR A 664      -0.894  71.613  38.630  1.00  0.81
[truncated: 195,448 more chars]
