# Supplementary material for: Genome-wide identification and comparative in-silico characterization of β-galactosidase (GH-35) in ascomycetes and its role in germ tube development of Aspergillus fumigatus via RNA-seq analysis
Source: PLoS One. 2023 Jun 22;18(6):e0286428. doi: 10.1371/journal.pone.0286428 (PMC10287015; doi:10.1371/journal.pone.0286428)
Supplement: S6 File — (ZIP) [file pone.0286428.s006.zip]

Archive with 4 entries (4 files):
- AfuBG pocket.pdb
- AorBG pocket.pdb
- BciBG pocket.pdb
- FfuBG pocket.pdb
