# Supplementary material for: Genome-wide identification and comparative in-silico characterization of β-galactosidase (GH-35) in ascomycetes and its role in germ tube development of Aspergillus fumigatus via RNA-seq analysis
Source: PLoS One. 2023 Jun 22;18(6):e0286428. doi: 10.1371/journal.pone.0286428 (PMC10287015; doi:10.1371/journal.pone.0286428)
Supplement: S6 File — (ZIP) [file pone.0286428.s006.zip › AfuBG pocket.pdb]

HEADER	Output of DoGSiteScorer by A. Volkamer
HEADER	Pocket 0 with 462 binding site atoms written.
HEADER	References: 
HEADER	A. Volkamer et al. Analyzing the topology of active sites: on the prediction of pockets and subpockets. J. Chem. Inf. Model. 2010,50(11), 2041-52
HEADER	A. Volkamer et al. Combining global and local measures for structure-based druggability predictions. J. Chem. Inf. Model. 2012,52,360-372
HEADER	Geometric pocket center at  31.15   1.88 -38.81 with max radius 22.28
ATOM    280  CB  LEU A  30      29.261   6.618 -24.726  0.00  0.00           C
ATOM    285  CD2 LEU A  30      31.561   5.970 -23.921  0.00  0.00           C
ATOM    304  CG1 VAL A  32      30.423  13.399 -28.214  0.00  0.00           C
ATOM    305  CG2 VAL A  32      30.269  11.051 -27.315  0.00  0.00           C
ATOM    335  N   ARG A  36      24.455   8.647 -30.212  0.00  0.00           N
ATOM    336  CA  ARG A  36      24.940   7.453 -29.558  0.00  0.00           C
ATOM    337  CB  ARG A  36      23.853   6.362 -29.564  0.00  0.00           C
ATOM    338  C   ARG A  36      26.158   6.976 -30.244  0.00  0.00           C
ATOM    339  O   ARG A  36      26.071   6.482 -31.396  0.00  0.00           O
ATOM    349  CA  LEU A  37      28.632   6.667 -30.232  0.00  0.00           C
ATOM    350  CB  LEU A  37      29.639   7.844 -30.256  0.00  0.00           C
ATOM    351  C   LEU A  37      29.310   5.367 -29.664  0.00  0.00           C
ATOM    352  O   LEU A  37      29.320   5.111 -28.460  0.00  0.00           O
ATOM    353  CG  LEU A  37      29.166   9.130 -31.024  0.00  0.00           C
ATOM    354  CD1 LEU A  37      30.202  10.225 -30.949  0.00  0.00           C
ATOM    355  CD2 LEU A  37      28.824   8.809 -32.476  0.00  0.00           C
ATOM    357  N   MET A  38      29.847   4.564 -30.573  0.00  0.00           N
ATOM    358  CA  MET A  38      30.553   3.456 -30.243  0.00  0.00           C
ATOM    359  CB  MET A  38      30.318   2.365 -31.292  0.00  0.00           C
ATOM    360  C   MET A  38      31.964   3.853 -30.260  0.00  0.00           C
ATOM    361  O   MET A  38      32.450   4.370 -31.307  0.00  0.00           O
ATOM    362  CG  MET A  38      31.482   1.428 -31.573  0.00  0.00           C
ATOM    363  SD  MET A  38      31.514   0.031 -30.356  0.00  0.00           S
ATOM    364  CE  MET A  38      33.154  -0.556 -30.486  0.00  0.00           C
ATOM    366  N   ILE A  39      32.662   3.678 -29.289  0.00  0.00           N
ATOM    367  CA  ILE A  39      33.932   4.174 -29.366  0.00  0.00           C
ATOM    368  CB  ILE A  39      34.406   4.844 -28.053  0.00  0.00           C
ATOM    369  C   ILE A  39      34.834   3.103 -29.762  0.00  0.00           C
ATOM    371  CG1 ILE A  39      33.556   6.033 -27.715  0.00  0.00           C
ATOM    372  CD1 ILE A  39      33.867   6.642 -26.387  0.00  0.00           C
ATOM    373  CG2 ILE A  39      35.825   5.256 -28.174  0.00  0.00           C
ATOM    375  N   PHE A  40      35.452   3.251 -31.014  0.00  0.00           N
ATOM    376  CA  PHE A  40      36.458   2.230 -31.486  0.00  0.00           C
ATOM    377  CB  PHE A  40      36.026   1.539 -32.868  0.00  0.00           C
ATOM    380  CG  PHE A  40      36.758   0.194 -33.223  0.00  0.00           C
ATOM    381  CD1 PHE A  40      36.658  -0.910 -32.378  0.00  0.00           C
ATOM    382  CE1 PHE A  40      37.262  -2.135 -32.720  0.00  0.00           C
ATOM    383  CZ  PHE A  40      37.989  -2.243 -33.891  0.00  0.00           C
ATOM    384  CD2 PHE A  40      37.432   0.055 -34.410  0.00  0.00           C
ATOM    385  CE2 PHE A  40      38.043  -1.187 -34.761  0.00  0.00           C
ATOM    600  CA  LYS A  63      41.120   7.141 -38.969  0.00  0.00           C
ATOM    601  CB  LYS A  63      40.925   8.627 -39.394  0.00  0.00           C
ATOM    602  C   LYS A  63      40.830   6.136 -40.113  0.00  0.00           C
ATOM    603  O   LYS A  63      39.702   5.633 -40.226  0.00  0.00           O
ATOM    604  CG  LYS A  63      39.468   8.935 -39.831  0.00  0.00           C
ATOM    605  CD  LYS A  63      39.187  10.475 -40.088  0.00  0.00           C
ATOM    609  N   SER A  64      41.902   5.775 -40.962  0.00  0.00           N
ATOM    610  CA  SER A  64      41.708   4.777 -42.064  0.00  0.00           C
ATOM    611  CB  SER A  64      42.952   4.596 -42.824  0.00  0.00           C
ATOM    612  C   SER A  64      41.428   3.393 -41.472  0.00  0.00           C
ATOM    613  O   SER A  64      40.843   2.536 -42.139  0.00  0.00           O
ATOM    614  OG  SER A  64      43.841   3.835 -42.042  0.00  0.00           O
ATOM    619  C   LEU A  65      40.098   1.853 -39.213  0.00  0.00           C
ATOM    620  O   LEU A  65      39.531   0.768 -39.032  0.00  0.00           O
ATOM    625  N   GLY A  66      39.472   2.989 -39.147  0.00  0.00           N
ATOM    626  CA  GLY A  66      38.094   3.046 -38.691  0.00  0.00           C
ATOM    627  C   GLY A  66      37.998   3.308 -37.273  0.00  0.00           C
ATOM    628  O   GLY A  66      36.935   3.180 -36.655  0.00  0.00           O
ATOM    630  N   PHE A  67      39.053   3.705 -36.700  0.00  0.00           N
ATOM    631  CA  PHE A  67      38.993   4.026 -35.446  0.00  0.00           C
ATOM    633  C   PHE A  67      38.566   5.369 -35.375  0.00  0.00           C
ATOM    634  O   PHE A  67      39.126   6.243 -36.070  0.00  0.00           O
ATOM    642  N   ASN A  68      37.526   5.599 -34.623  0.00  0.00           N
ATOM    643  CA  ASN A  68      37.074   6.951 -34.401  0.00  0.00           C
ATOM    644  CB  ASN A  68      35.576   7.003 -34.411  0.00  0.00           C
ATOM    645  C   ASN A  68      37.611   7.523 -33.090  0.00  0.00           C
ATOM    646  O   ASN A  68      37.305   8.700 -32.718  0.00  0.00           O
ATOM    647  CG  ASN A  68      35.015   6.217 -33.292  0.00  0.00           C
ATOM    648  ND2 ASN A  68      33.807   6.527 -32.905  0.00  0.00           N
ATOM    651  OD1 ASN A  68      35.698   5.373 -32.729  0.00  0.00           O
ATOM    653  N   ALA A  69      38.386   6.713 -32.371  0.00  0.00           N
ATOM    654  CA  ALA A  69      39.034   7.169 -31.226  0.00  0.00           C
ATOM    655  CB  ALA A  69      38.195   6.862 -30.010  0.00  0.00           C
ATOM    979  C   GLY A 105      38.321  13.354 -35.576  0.00  0.00           C
ATOM    980  O   GLY A 105      37.132  13.048 -35.286  0.00  0.00           O
ATOM    982  N   LEU A 106      39.414  12.805 -35.002  0.00  0.00           N
ATOM    983  CA  LEU A 106      39.361  11.680 -34.067  0.00  0.00           C
ATOM    984  CB  LEU A 106      40.635  10.822 -34.165  0.00  0.00           C
ATOM    989  CD2 LEU A 106      39.730   9.182 -35.745  0.00  0.00           C
ATOM    992  CA  TYR A 107      38.335  11.599 -30.498  0.00  0.00           C
ATOM    993  CB  TYR A 107      36.886  11.307 -30.071  0.00  0.00           C
ATOM    994  C   TYR A 107      39.331  10.897 -29.595  0.00  0.00           C
ATOM    995  O   TYR A 107      39.808   9.859 -29.913  0.00  0.00           O
ATOM    996  CG  TYR A 107      35.856  12.269 -30.671  0.00  0.00           C
ATOM    997  CD1 TYR A 107      35.068  11.910 -31.777  0.00  0.00           C
ATOM    998  CE1 TYR A 107      34.172  12.796 -32.327  0.00  0.00           C
ATOM   1000  CD2 TYR A 107      35.721  13.555 -30.156  0.00  0.00           C
ATOM   1004  N   LEU A 108      39.688  11.529 -28.512  0.00  0.00           N
ATOM   1005  CA  LEU A 108      40.707  11.010 -27.642  0.00  0.00           C
ATOM   1007  C   LEU A 108      40.244  10.503 -26.302  0.00  0.00           C
ATOM   1008  O   LEU A 108      39.269  10.898 -25.732  0.00  0.00           O
ATOM   1013  N   ILE A 109      40.929   9.552 -25.854  0.00  0.00           N
ATOM   1018  CG1 ILE A 109      38.904   7.517 -25.357  0.00  0.00           C
ATOM   1019  CD1 ILE A 109      38.470   6.085 -25.698  0.00  0.00           C
ATOM   1542  CA  ILE A 170      35.571  12.253 -24.730  0.00  0.00           C
ATOM   1543  CB  ILE A 170      35.026  11.227 -25.786  0.00  0.00           C
ATOM   1546  CG1 ILE A 170      34.800  11.927 -27.122  0.00  0.00           C
ATOM   1547  CD1 ILE A 170      33.808  13.045 -27.060  0.00  0.00           C
ATOM   1548  CG2 ILE A 170      33.684  10.583 -25.291  0.00  0.00           C
ATOM   1550  N   LEU A 171      36.720  10.635 -23.124  0.00  0.00           N
ATOM   1556  CD1 LEU A 171      35.608   7.933 -23.975  0.00  0.00           C
ATOM   2822  CA  TYR A 310      36.814  -9.121 -32.138  0.00  0.00           C
ATOM   2823  CB  TYR A 310      37.194  -8.488 -33.488  0.00  0.00           C
ATOM   2824  C   TYR A 310      35.399  -9.528 -32.113  0.00  0.00           C
ATOM   2825  O   TYR A 310      34.564  -8.901 -31.454  0.00  0.00           O
ATOM   2826  CG  TYR A 310      38.323  -7.493 -33.370  0.00  0.00           C
ATOM   2827  CD1 TYR A 310      39.335  -7.676 -32.432  0.00  0.00           C
ATOM   2830  CD2 TYR A 310      38.399  -6.376 -34.223  0.00  0.00           C
ATOM   2831  CE2 TYR A 310      39.466  -5.517 -34.167  0.00  0.00           C
ATOM   2834  N   LYS A 311      35.111 -10.610 -32.711  0.00  0.00           N
ATOM   2835  CA  LYS A 311      33.762 -11.064 -32.759  0.00  0.00           C
ATOM   2839  CG  LYS A 311      33.907 -11.925 -35.146  0.00  0.00           C
ATOM   2840  CD  LYS A 311      32.789 -11.125 -35.755  0.00  0.00           C
ATOM   2841  CE  LYS A 311      32.983 -10.868 -37.246  0.00  0.00           C
ATOM   2842  NZ  LYS A 311      34.130  -9.997 -37.530  0.00  0.00           N
ATOM   2856  CA  ASN A 313      33.962  -8.960 -27.839  0.00  0.00           C
ATOM   2857  CB  ASN A 313      35.141  -8.100 -27.911  0.00  0.00           C
ATOM   2858  C   ASN A 313      32.639  -8.241 -28.312  0.00  0.00           C
ATOM   2859  O   ASN A 313      31.823  -7.716 -27.474  0.00  0.00           O
ATOM   2866  N   TYR A 314      32.376  -8.296 -29.596  0.00  0.00           N
ATOM   2867  CA  TYR A 314      31.163  -7.765 -30.140  0.00  0.00           C
ATOM   2868  CB  TYR A 314      31.065  -8.084 -31.568  0.00  0.00           C
ATOM   2869  C   TYR A 314      30.037  -8.438 -29.475  0.00  0.00           C
ATOM   2870  O   TYR A 314      29.081  -7.784 -29.047  0.00  0.00           O
ATOM   2871  CG  TYR A 314      29.775  -7.626 -32.165  0.00  0.00           C
ATOM   2872  CD1 TYR A 314      29.623  -6.350 -32.613  0.00  0.00           C
ATOM   2873  CE1 TYR A 314      28.437  -5.922 -33.116  0.00  0.00           C
ATOM   2874  CZ  TYR A 314      27.357  -6.772 -33.116  0.00  0.00           C
ATOM   2875  CD2 TYR A 314      28.679  -8.473 -32.210  0.00  0.00           C
ATOM   2876  CE2 TYR A 314      27.491  -8.052 -32.706  0.00  0.00           C
ATOM   2877  OH  TYR A 314      26.154  -6.329 -33.558  0.00  0.00           O
ATOM   2896  N   GLY A 317      28.818  -7.251 -26.393  0.00  0.00           N
ATOM   2897  CA  GLY A 317      28.164  -6.023 -26.435  0.00  0.00           C
ATOM   2898  C   GLY A 317      29.078  -4.907 -26.199  0.00  0.00           C
ATOM   2899  O   GLY A 317      28.678  -3.919 -25.652  0.00  0.00           O
ATOM   2901  N   VAL A 318      30.361  -5.060 -26.524  0.00  0.00           N
ATOM   2902  CA  VAL A 318      31.293  -4.031 -26.176  0.00  0.00           C
ATOM   2903  CB  VAL A 318      32.688  -4.483 -26.525  0.00  0.00           C
ATOM   2904  C   VAL A 318      30.964  -2.579 -26.865  0.00  0.00           C
ATOM   2905  O   VAL A 318      31.019  -2.382 -28.113  0.00  0.00           O
ATOM   2906  CG1 VAL A 318      32.930  -4.449 -28.048  0.00  0.00           C
ATOM   2909  N   ARG A 319      30.561  -1.612 -26.012  0.00  0.00           N
ATOM   2910  CA  ARG A 319      30.321  -0.190 -26.452  0.00  0.00           C
ATOM   2914  CG  ARG A 319      27.989   0.360 -25.779  0.00  0.00           C
ATOM   2915  CD  ARG A 319      27.525  -1.056 -25.467  0.00  0.00           C
ATOM   2916  NE  ARG A 319      26.087  -1.129 -25.570  0.00  0.00           N
ATOM   2918  CZ  ARG A 319      25.338  -2.195 -25.346  0.00  0.00           C
ATOM   2919  NH1 ARG A 319      25.840  -3.332 -25.032  0.00  0.00           N
ATOM   2932  CB  PHE A 321      36.054  -2.175 -28.472  0.00  0.00           C
ATOM   2935  CG  PHE A 321      36.962  -3.325 -28.720  0.00  0.00           C
ATOM   2938  CZ  PHE A 321      38.488  -5.610 -29.138  0.00  0.00           C
ATOM   2939  CD2 PHE A 321      37.007  -3.940 -29.975  0.00  0.00           C
ATOM   2940  CE2 PHE A 321      37.787  -5.067 -30.184  0.00  0.00           C
ATOM   3260  C   ILE A 356      50.696  -2.689 -44.993  0.00  0.00           C
ATOM   3261  O   ILE A 356      50.334  -2.474 -46.109  0.00  0.00           O
ATOM   3264  CG2 ILE A 356      48.151  -1.963 -44.438  0.00  0.00           C
ATOM   3266  N   TRP A 357      51.143  -3.852 -44.606  0.00  0.00           N
ATOM   3267  CA  TRP A 357      51.198  -4.980 -45.496  0.00  0.00           C
ATOM   3269  C   TRP A 357      50.549  -6.175 -44.876  0.00  0.00           C
ATOM   3270  O   TRP A 357      50.724  -7.255 -45.356  0.00  0.00           O
ATOM   3282  N   ARG A 358      49.730  -5.989 -43.836  0.00  0.00           N
ATOM   3283  CA  ARG A 358      49.226  -7.077 -43.182  0.00  0.00           C
ATOM   3285  C   ARG A 358      47.693  -7.226 -43.303  0.00  0.00           C
ATOM   3286  O   ARG A 358      46.829  -6.201 -43.244  0.00  0.00           O
ATOM   3295  N   GLU A 359      47.347  -8.405 -43.397  0.00  0.00           N
ATOM   3296  CA  GLU A 359      46.078  -8.809 -43.419  0.00  0.00           C
ATOM   3297  CB  GLU A 359      45.922 -10.352 -43.726  0.00  0.00           C
ATOM   3300  CG  GLU A 359      46.258 -10.744 -45.173  0.00  0.00           C
ATOM   3317  CB  TYR A 361      46.225  -3.581 -41.728  0.00  0.00           C
ATOM   3323  CZ  TYR A 361      44.526   0.209 -42.900  0.00  0.00           C
ATOM   3324  CD2 TYR A 361      44.923  -2.075 -43.302  0.00  0.00           C
ATOM   3325  CE2 TYR A 361      44.362  -0.877 -43.679  0.00  0.00           C
ATOM   3326  OH  TYR A 361      43.908   1.375 -43.233  0.00  0.00           O
ATOM   3328  N   SER A 362      43.865  -5.143 -42.445  0.00  0.00           N
ATOM   3330  CB  SER A 362      42.842  -5.942 -44.390  0.00  0.00           C
ATOM   3333  OG  SER A 362      43.620  -5.226 -45.316  0.00  0.00           O
ATOM   3359  O   LYS A 365      37.231  -1.866 -40.833  0.00  0.00           O
ATOM   3360  CG  LYS A 365      39.947  -0.621 -42.829  0.00  0.00           C
ATOM   3361  CD  LYS A 365      40.933  -0.404 -43.985  0.00  0.00           C
ATOM   3362  CE  LYS A 365      40.896  -1.594 -44.965  0.00  0.00           C
ATOM   3363  NZ  LYS A 365      41.847  -1.440 -46.106  0.00  0.00           N
ATOM   3379  CG  GLN A 367      35.438  -5.209 -35.736  0.00  0.00           C
ATOM   3380  CD  GLN A 367      34.213  -6.059 -35.908  0.00  0.00           C
ATOM   3381  NE2 GLN A 367      33.047  -5.406 -35.856  0.00  0.00           N
ATOM   3384  OE1 GLN A 367      34.293  -7.277 -36.166  0.00  0.00           O
ATOM   3387  CA  ALA A 368      35.755  -0.985 -37.675  0.00  0.00           C
ATOM   3388  CB  ALA A 368      36.927  -0.197 -37.847  0.00  0.00           C
ATOM   3389  C   ALA A 368      34.695  -0.452 -38.513  0.00  0.00           C
ATOM   3390  O   ALA A 368      33.773   0.162 -38.010  0.00  0.00           O
ATOM   3392  N   ASN A 369      34.742  -0.752 -39.805  0.00  0.00           N
ATOM   3393  CA  ASN A 369      33.753  -0.273 -40.714  0.00  0.00           C
ATOM   3394  CB  ASN A 369      34.180  -0.559 -42.178  0.00  0.00           C
ATOM   3397  CG  ASN A 369      35.319   0.429 -42.726  0.00  0.00           C
ATOM   3398  ND2 ASN A 369      36.422  -0.125 -43.177  0.00  0.00           N
ATOM   3401  OD1 ASN A 369      35.196   1.699 -42.657  0.00  0.00           O
ATOM   3410  CE1 PHE A 370      27.687  -5.687 -38.839  0.00  0.00           C
ATOM   3411  CZ  PHE A 370      27.577  -5.836 -37.472  0.00  0.00           C
ATOM   3412  CD2 PHE A 370      29.773  -4.831 -37.207  0.00  0.00           C
ATOM   3413  CE2 PHE A 370      28.595  -5.374 -36.641  0.00  0.00           C
ATOM   3416  CA  LEU A 371      30.764  -1.027 -36.326  0.00  0.00           C
ATOM   3417  CB  LEU A 371      31.856  -0.951 -35.241  0.00  0.00           C
ATOM   3418  C   LEU A 371      30.292   0.327 -36.663  0.00  0.00           C
ATOM   3419  O   LEU A 371      29.187   0.757 -36.226  0.00  0.00           O
ATOM   3420  CG  LEU A 371      32.263  -2.313 -34.608  0.00  0.00           C
ATOM   3421  CD1 LEU A 371      33.449  -2.151 -33.615  0.00  0.00           C
ATOM   3422  CD2 LEU A 371      31.062  -2.973 -33.950  0.00  0.00           C
ATOM   3424  N   LYS A 372      31.004   0.991 -37.479  0.00  0.00           N
ATOM   3425  CA  LYS A 372      30.706   2.310 -37.794  0.00  0.00           C
ATOM   3426  CB  LYS A 372      31.799   2.930 -38.633  0.00  0.00           C
ATOM   3427  C   LYS A 372      29.391   2.431 -38.429  0.00  0.00           C
ATOM   3428  O   LYS A 372      28.755   3.456 -38.299  0.00  0.00           O
ATOM   3429  CG  LYS A 372      33.039   3.267 -37.827  0.00  0.00           C
ATOM   3430  CD  LYS A 372      34.113   3.877 -38.689  0.00  0.00           C
ATOM   3431  CE  LYS A 372      33.651   5.127 -39.273  0.00  0.00           C
ATOM   3432  NZ  LYS A 372      34.701   5.772 -40.110  0.00  0.00           N
ATOM   3434  N   VAL A 373      28.971   1.438 -39.173  0.00  0.00           N
ATOM   3435  CA  VAL A 373      27.621   1.526 -39.850  0.00  0.00           C
ATOM   3436  CB  VAL A 373      27.732   1.189 -41.231  0.00  0.00           C
ATOM   3437  C   VAL A 373      26.507   0.604 -39.237  0.00  0.00           C
ATOM   3438  O   VAL A 373      25.334   0.602 -39.759  0.00  0.00           O
ATOM   3439  CG1 VAL A 373      28.660   2.166 -41.962  0.00  0.00           C
ATOM   3442  N   SER A 374      26.842  -0.202 -38.219  0.00  0.00           N
ATOM   3443  CA  SER A 374      25.793  -1.188 -37.586  0.00  0.00           C
ATOM   3444  CB  SER A 374      26.250  -2.557 -37.661  0.00  0.00           C
ATOM   3445  C   SER A 374      25.355  -0.782 -36.104  0.00  0.00           C
ATOM   3446  O   SER A 374      25.200  -1.672 -35.273  0.00  0.00           O
ATOM   3447  OG  SER A 374      26.540  -2.835 -39.000  0.00  0.00           O
ATOM   3448  N   PRO A 375      25.055   0.577 -35.809  0.00  0.00           N
ATOM   3449  CA  PRO A 375      24.667   1.085 -34.421  0.00  0.00           C
ATOM   3450  CB  PRO A 375      24.182   2.529 -34.682  0.00  0.00           C
ATOM   3451  C   PRO A 375      23.609   0.274 -33.602  0.00  0.00           C
ATOM   3453  CG  PRO A 375      23.841   2.535 -36.123  0.00  0.00           C
ATOM   3454  CD  PRO A 375      24.954   1.674 -36.751  0.00  0.00           C
ATOM   3456  N   ALA A 376      22.905  -0.619 -34.162  0.00  0.00           N
ATOM   3457  CA  ALA A 376      21.959  -1.441 -33.348  0.00  0.00           C
ATOM   3458  CB  ALA A 376      21.218  -2.441 -34.209  0.00  0.00           C
ATOM   3459  C   ALA A 376      22.721  -2.178 -32.185  0.00  0.00           C
ATOM   3460  O   ALA A 376      22.155  -2.381 -31.078  0.00  0.00           O
ATOM   3462  N   TYR A 377      23.980  -2.580 -32.412  0.00  0.00           N
ATOM   3463  CA  TYR A 377      24.787  -3.226 -31.317  0.00  0.00           C
ATOM   3464  CB  TYR A 377      26.149  -3.717 -31.796  0.00  0.00           C
ATOM   3465  C   TYR A 377      24.956  -2.283 -30.141  0.00  0.00           C
ATOM   3466  O   TYR A 377      25.279  -2.704 -29.038  0.00  0.00           O
ATOM   3467  CG  TYR A 377      27.045  -2.655 -32.249  0.00  0.00           C
ATOM   3468  CD1 TYR A 377      27.887  -2.030 -31.396  0.00  0.00           C
ATOM   3469  CE1 TYR A 377      28.634  -1.009 -31.804  0.00  0.00           C
ATOM   3470  CZ  TYR A 377      28.542  -0.587 -33.104  0.00  0.00           C
ATOM   3471  CD2 TYR A 377      27.091  -2.308 -33.566  0.00  0.00           C
ATOM   3472  CE2 TYR A 377      27.866  -1.295 -33.987  0.00  0.00           C
ATOM   3473  OH  TYR A 377      29.255   0.457 -33.508  0.00  0.00           O
ATOM   3480  CG  LEU A 378      26.343   1.491 -30.521  0.00  0.00           C
ATOM   3481  CD1 LEU A 378      26.366   2.887 -31.052  0.00  0.00           C
ATOM   3482  CD2 LEU A 378      27.504   1.244 -29.527  0.00  0.00           C
ATOM   3493  CA  SER A 380      21.664  -4.619 -28.153  0.00  0.00           C
ATOM   3494  CB  SER A 380      22.385  -5.415 -29.256  0.00  0.00           C
ATOM   3495  C   SER A 380      22.100  -5.196 -26.773  0.00  0.00           C
ATOM   3496  O   SER A 380      23.114  -4.784 -26.156  0.00  0.00           O
ATOM   3497  OG  SER A 380      21.818  -5.178 -30.521  0.00  0.00           O
ATOM   3512  CD  PRO A 382      24.170  -7.717 -24.416  0.00  0.00           C
ATOM   3663  CA  LEU A 401      22.322 -10.241 -29.429  0.00  0.00           C
ATOM   3664  CB  LEU A 401      23.480  -9.297 -29.825  0.00  0.00           C
ATOM   3665  C   LEU A 401      21.007  -9.694 -29.852  0.00  0.00           C
ATOM   3666  O   LEU A 401      20.668  -9.780 -31.058  0.00  0.00           O
ATOM   3667  CG  LEU A 401      24.937  -9.759 -29.560  0.00  0.00           C
ATOM   3669  CD2 LEU A 401      25.850  -8.569 -29.581  0.00  0.00           C
ATOM   3671  N   PHE A 402      20.229  -9.190 -28.941  0.00  0.00           N
ATOM   3672  CA  PHE A 402      18.918  -8.618 -29.333  0.00  0.00           C
ATOM   3674  C   PHE A 402      18.939  -7.096 -29.226  0.00  0.00           C
ATOM   3675  O   PHE A 402      19.283  -6.607 -28.275  0.00  0.00           O
ATOM   3683  N   GLY A 403      18.434  -6.368 -30.260  0.00  0.00           N
ATOM   3684  CA  GLY A 403      18.558  -4.821 -30.301  0.00  0.00           C
ATOM   3706  CB  THR A 406      17.162  -0.605 -32.659  0.00  0.00           C
ATOM   3708  O   THR A 406      15.552  -2.432 -34.174  0.00  0.00           O
ATOM   3721  CA  THR A 408      17.347  -5.432 -34.926  0.00  0.00           C
ATOM   3722  CB  THR A 408      18.295  -4.476 -35.535  0.00  0.00           C
ATOM   3723  C   THR A 408      18.102  -6.373 -34.120  0.00  0.00           C
ATOM   3724  O   THR A 408      18.579  -6.023 -33.090  0.00  0.00           O
ATOM   3725  CG2 THR A 408      19.309  -5.211 -36.411  0.00  0.00           C
ATOM   3726  OG1 THR A 408      17.533  -3.545 -36.333  0.00  0.00           O
ATOM   3728  N   ASN A 409      18.160  -7.617 -34.582  0.00  0.00           N
ATOM   3729  CA  ASN A 409      18.865  -8.647 -33.872  0.00  0.00           C
ATOM   3731  C   ASN A 409      20.092  -9.117 -34.599  0.00  0.00           C
ATOM   3732  O   ASN A 409      20.144  -9.075 -35.825  0.00  0.00           O
ATOM   3739  N   LEU A 410      21.107  -9.518 -33.848  0.00  0.00           N
ATOM   3740  CA  LEU A 410      22.334 -10.099 -34.416  0.00  0.00           C
ATOM   3741  CB  LEU A 410      23.500  -9.116 -34.403  0.00  0.00           C
ATOM   3744  CG  LEU A 410      24.725  -9.501 -35.282  0.00  0.00           C
ATOM   3745  CD1 LEU A 410      25.395  -8.280 -35.765  0.00  0.00           C
ATOM   3746  CD2 LEU A 410      25.745 -10.388 -34.502  0.00  0.00           C
ATOM   4136  CE1 PHE A 455      30.470  -8.222 -36.646  0.00  0.00           C
ATOM   4137  CZ  PHE A 455      30.516  -8.534 -35.299  0.00  0.00           C
ATOM   4139  CE2 PHE A 455      29.866  -9.656 -34.838  0.00  0.00           C
ATOM   4155  CA  ILE A 457      22.117 -10.070 -38.862  0.00  0.00           C
ATOM   4156  CB  ILE A 457      22.749  -8.862 -39.535  0.00  0.00           C
ATOM   4157  C   ILE A 457      20.727 -10.146 -39.357  0.00  0.00           C
ATOM   4159  CG1 ILE A 457      24.163  -8.669 -39.065  0.00  0.00           C
ATOM   4160  CD1 ILE A 457      24.913  -7.615 -39.824  0.00  0.00           C
ATOM   4161  CG2 ILE A 457      21.954  -7.672 -39.199  0.00  0.00           C
ATOM   4163  N   THR A 458      19.732  -9.983 -38.443  0.00  0.00           N
ATOM   4164  CA  THR A 458      18.334 -10.112 -38.810  0.00  0.00           C
ATOM   4166  C   THR A 458      17.497  -8.879 -38.411  0.00  0.00           C
ATOM   4167  O   THR A 458      17.759  -8.192 -37.325  0.00  0.00           O
ATOM   4175  O   ASP A 459      16.286  -5.257 -38.212  0.00  0.00           O
ATOM   4181  CA  TYR A 460      18.528  -5.020 -40.039  0.00  0.00           C
ATOM   4182  CB  TYR A 460      19.944  -5.592 -40.361  0.00  0.00           C
ATOM   4183  C   TYR A 460      18.121  -3.979 -41.033  0.00  0.00           C
ATOM   4185  CG  TYR A 460      21.136  -4.578 -40.570  0.00  0.00           C
ATOM   4186  CD1 TYR A 460      21.635  -3.803 -39.496  0.00  0.00           C
ATOM   4187  CE1 TYR A 460      22.695  -2.954 -39.670  0.00  0.00           C
ATOM   4188  CZ  TYR A 460      23.313  -2.884 -40.901  0.00  0.00           C
ATOM   4189  CD2 TYR A 460      21.769  -4.492 -41.779  0.00  0.00           C
ATOM   4190  CE2 TYR A 460      22.866  -3.656 -41.957  0.00  0.00           C
ATOM   4191  OH  TYR A 460      24.430  -2.077 -41.064  0.00  0.00           O
ATOM   4193  N   ASP A 461      18.150  -2.719 -40.613  0.00  0.00           N
ATOM   4194  CA  ASP A 461      17.671  -1.629 -41.479  0.00  0.00           C
ATOM   4195  CB  ASP A 461      17.307  -0.409 -40.629  0.00  0.00           C
ATOM   4196  C   ASP A 461      18.682  -1.271 -42.547  0.00  0.00           C
ATOM   4197  O   ASP A 461      19.579  -0.458 -42.388  0.00  0.00           O
ATOM   4198  CG  ASP A 461      16.944   0.822 -41.459  0.00  0.00           C
ATOM   4199  OD1 ASP A 461      17.221   0.838 -42.686  0.00  0.00           O
ATOM   4200  OD2 ASP A 461      16.350   1.762 -40.898  0.00  0.00           O
ATOM   4210  N   GLY A 463      18.845   0.629 -45.360  0.00  0.00           N
ATOM   4211  CA  GLY A 463      18.252   1.506 -46.365  0.00  0.00           C
ATOM   4212  C   GLY A 463      16.753   1.606 -46.309  0.00  0.00           C
ATOM   4213  O   GLY A 463      16.148   2.009 -47.254  0.00  0.00           O
ATOM   4215  N   GLY A 464      16.172   1.188 -45.260  0.00  0.00           N
ATOM   4216  CA  GLY A 464      14.753   1.118 -45.157  0.00  0.00           C
ATOM   4334  CB  TRP A 477      25.439  -0.413 -44.130  0.00  0.00           C
ATOM   4335  C   TRP A 477      26.540   1.458 -45.513  0.00  0.00           C
ATOM   4336  O   TRP A 477      27.264   2.134 -44.786  0.00  0.00           O
ATOM   4337  CG  TRP A 477      24.198   0.405 -44.157  0.00  0.00           C
ATOM   4338  CD1 TRP A 477      23.786   1.290 -43.228  0.00  0.00           C
ATOM   4339  NE1 TRP A 477      22.687   1.933 -43.666  0.00  0.00           N
ATOM   4341  CD2 TRP A 477      23.203   0.365 -45.131  0.00  0.00           C
ATOM   4342  CE2 TRP A 477      22.347   1.444 -44.871  0.00  0.00           C
ATOM   4343  CE3 TRP A 477      23.093  -0.279 -46.329  0.00  0.00           C
ATOM   4345  CH2 TRP A 477      21.474   1.300 -46.990  0.00  0.00           C
ATOM   4346  CZ2 TRP A 477      21.597   1.987 -45.825  0.00  0.00           C
ATOM   4348  N   ALA A 478      25.862   1.995 -46.591  0.00  0.00           N
ATOM   4349  CA  ALA A 478      25.861   3.484 -46.869  0.00  0.00           C
ATOM   4350  CB  ALA A 478      27.129   3.884 -47.579  0.00  0.00           C
ATOM   4351  C   ALA A 478      24.659   3.905 -47.707  0.00  0.00           C
ATOM   4352  O   ALA A 478      24.112   3.100 -48.405  0.00  0.00           O
ATOM   4354  N   LYS A 479      24.219   5.224 -47.567  0.00  0.00           N
ATOM   4355  CA  LYS A 479      23.094   5.803 -48.394  0.00  0.00           C
ATOM   4356  CB  LYS A 479      21.996   6.309 -47.482  0.00  0.00           C
ATOM   4359  CG  LYS A 479      20.896   7.104 -48.190  0.00  0.00           C
ATOM   4360  CD  LYS A 479      19.782   7.510 -47.201  0.00  0.00           C
ATOM   4361  CE  LYS A 479      18.704   8.350 -47.886  0.00  0.00           C
ATOM   4362  NZ  LYS A 479      17.620   8.747 -46.939  0.00  0.00           N
ATOM   4414  CG  ARG A 485      19.912   3.543 -49.486  0.00  0.00           C
ATOM   5028  O   ASN A 551      41.105  -8.944 -50.374  0.00  0.00           O
ATOM   5051  CA  TYR A 554      40.202  -6.201 -47.125  0.00  0.00           C
ATOM   5052  CB  TYR A 554      41.402  -7.143 -47.101  0.00  0.00           C
ATOM   5053  C   TYR A 554      40.640  -4.934 -47.736  0.00  0.00           C
ATOM   5054  O   TYR A 554      41.144  -4.117 -47.046  0.00  0.00           O
ATOM   5059  CD2 TYR A 554      42.088  -9.427 -46.163  0.00  0.00           C
ATOM   5063  N   GLN A 555      40.507  -4.789 -49.092  0.00  0.00           N
ATOM   5064  CA  GLN A 555      40.898  -3.475 -49.810  0.00  0.00           C
ATOM   5065  CB  GLN A 555      41.231  -3.757 -51.258  0.00  0.00           C
ATOM   5066  C   GLN A 555      39.695  -2.376 -49.817  0.00  0.00           C
ATOM   5067  O   GLN A 555      39.750  -1.366 -50.580  0.00  0.00           O
ATOM   5068  CG  GLN A 555      41.809  -5.089 -51.541  0.00  0.00           C
ATOM   5075  N   HIS A 556      38.722  -2.520 -48.958  0.00  0.00           N
ATOM   5076  CA  HIS A 556      37.572  -1.554 -48.944  0.00  0.00           C
ATOM   5078  C   HIS A 556      37.567  -0.721 -47.623  0.00  0.00           C
ATOM   5079  O   HIS A 556      38.097  -1.190 -46.586  0.00  0.00           O
ATOM   5088  N   TRP A 557      37.017   0.547 -47.684  0.00  0.00           N
ATOM   5089  CA  TRP A 557      36.904   1.372 -46.468  0.00  0.00           C
ATOM   5090  CB  TRP A 557      38.291   2.048 -46.195  0.00  0.00           C
ATOM   5091  C   TRP A 557      35.778   2.368 -46.617  0.00  0.00           C
ATOM   5093  CG  TRP A 557      38.654   2.906 -47.305  0.00  0.00           C
ATOM   5094  CD1 TRP A 557      39.161   2.498 -48.475  0.00  0.00           C
ATOM   5095  NE1 TRP A 557      39.271   3.529 -49.295  0.00  0.00           N
ATOM   5097  CD2 TRP A 557      38.636   4.337 -47.354  0.00  0.00           C
ATOM   5098  CE2 TRP A 557      38.922   4.689 -48.607  0.00  0.00           C
ATOM   5099  CE3 TRP A 557      38.396   5.300 -46.451  0.00  0.00           C
ATOM   5100  CZ3 TRP A 557      38.496   6.667 -46.863  0.00  0.00           C
ATOM   5104  N   VAL A 558      35.339   2.902 -45.489  0.00  0.00           N
ATOM   5105  CA  VAL A 558      34.205   3.788 -45.448  0.00  0.00           C
ATOM   5106  CB  VAL A 558      33.108   3.128 -44.606  0.00  0.00           C
ATOM   5107  C   VAL A 558      34.607   5.136 -44.823  0.00  0.00           C
ATOM   5108  O   VAL A 558      35.177   5.171 -43.679  0.00  0.00           O
ATOM   5109  CG1 VAL A 558      31.887   3.969 -44.514  0.00  0.00           C
ATOM   5110  CG2 VAL A 558      32.796   1.742 -45.119  0.00  0.00           C
ATOM   5112  N   LEU A 559      34.361   6.257 -45.578  0.00  0.00           N
ATOM   5113  CA  LEU A 559      34.620   7.632 -45.074  0.00  0.00           C
ATOM   5114  CB  LEU A 559      35.447   8.402 -45.968  0.00  0.00           C
ATOM   5115  C   LEU A 559      33.389   8.466 -44.825  0.00  0.00           C
ATOM   5117  CG  LEU A 559      36.579   9.150 -45.330  0.00  0.00           C
ATOM   5119  CD2 LEU A 559      36.891   8.659 -43.928  0.00  0.00           C
ATOM   5121  N   GLU A 560      33.273   8.983 -43.661  0.00  0.00           N
ATOM   5122  CA  GLU A 560      32.237   9.885 -43.332  0.00  0.00           C
ATOM   5123  CB  GLU A 560      32.350  10.194 -41.799  0.00  0.00           C
ATOM   5126  CG  GLU A 560      33.038   9.053 -41.058  0.00  0.00           C
ATOM   5127  CD  GLU A 560      33.017   9.111 -39.584  0.00  0.00           C
ATOM   5128  OE1 GLU A 560      32.123   9.707 -39.024  0.00  0.00           O
ATOM   5129  OE2 GLU A 560      33.922   8.498 -38.962  0.00  0.00           O
ATOM   5208  N   TYR A 570      34.209  14.061 -35.888  0.00  0.00           N
ATOM   5209  CA  TYR A 570      33.074  13.260 -36.396  0.00  0.00           C
ATOM   5210  CB  TYR A 570      33.686  12.058 -37.136  0.00  0.00           C
ATOM   5211  C   TYR A 570      32.081  12.699 -35.228  0.00  0.00           C
ATOM   5212  O   TYR A 570      31.927  11.461 -35.052  0.00  0.00           O
ATOM   5213  CG  TYR A 570      34.556  12.459 -38.327  0.00  0.00           C
ATOM   5214  CD1 TYR A 570      35.933  12.432 -38.223  0.00  0.00           C
ATOM   5215  CE1 TYR A 570      36.704  12.851 -39.221  0.00  0.00           C
ATOM   5216  CZ  TYR A 570      36.129  13.247 -40.400  0.00  0.00           C
ATOM   5217  CD2 TYR A 570      34.001  12.901 -39.500  0.00  0.00           C
ATOM   5218  CE2 TYR A 570      34.773  13.305 -40.523  0.00  0.00           C
ATOM   5235  CA  PRO A 573      28.909   9.823 -38.586  0.00  0.00           C
ATOM   5236  CB  PRO A 573      29.230   8.354 -38.259  0.00  0.00           C
ATOM   5237  C   PRO A 573      27.735   9.940 -39.544  0.00  0.00           C
ATOM   5238  O   PRO A 573      26.579   9.733 -39.151  0.00  0.00           O
ATOM   5239  CG  PRO A 573      29.637   8.398 -36.807  0.00  0.00           C
ATOM   5240  CD  PRO A 573      28.714   9.415 -36.202  0.00  0.00           C
ATOM   5242  N   SER A 574      27.999  10.292 -40.761  0.00  0.00           N
ATOM   5243  CA  SER A 574      26.912  10.527 -41.739  0.00  0.00           C
ATOM   5245  C   SER A 574      26.462   9.264 -42.559  0.00  0.00           C
ATOM   5246  O   SER A 574      27.268   8.457 -42.972  0.00  0.00           O
ATOM   5249  N   LYS A 575      25.180   9.189 -42.847  0.00  0.00           N
ATOM   5250  CA  LYS A 575      24.586   8.085 -43.679  0.00  0.00           C
ATOM   5251  CB  LYS A 575      23.063   8.275 -43.732  0.00  0.00           C
ATOM   5252  C   LYS A 575      25.203   8.150 -45.134  0.00  0.00           C
ATOM   5253  O   LYS A 575      25.302   7.146 -45.842  0.00  0.00           O
ATOM   5254  CG  LYS A 575      22.364   8.062 -42.364  0.00  0.00           C
ATOM   5255  CD  LYS A 575      20.830   8.235 -42.475  0.00  0.00           C
ATOM   5256  CE  LYS A 575      20.123   8.018 -41.120  0.00  0.00           C
ATOM   5257  NZ  LYS A 575      18.645   8.190 -41.229  0.00  0.00           N
ATOM   5271  CB  THR A 577      29.485   7.147 -44.546  0.00  0.00           C
ATOM   5274  CG2 THR A 577      28.634   5.907 -44.759  0.00  0.00           C
ATOM   5275  OG1 THR A 577      30.764   6.753 -44.400  0.00  0.00           O
ATOM   5297  C   VAL A 580      36.488   2.064 -51.348  0.00  0.00           C
ATOM   5298  O   VAL A 580      36.780   1.529 -50.311  0.00  0.00           O
ATOM   5303  CA  LYS A 581      37.892   0.453 -52.643  0.00  0.00           C
ATOM   5312  N   GLY A 582      40.388   0.615 -52.706  0.00  0.00           N
ATOM   5313  CA  GLY A 582      41.716   0.877 -53.352  0.00  0.00           C
ATOM   5314  C   GLY A 582      42.897   1.044 -52.355  0.00  0.00           C
ATOM   5315  O   GLY A 582      42.697   1.082 -51.159  0.00  0.00           O
ATOM   5317  N   GLY A 583      44.121   1.195 -52.900  0.00  0.00           N
ATOM   5318  CA  GLY A 583      45.349   1.483 -52.081  0.00  0.00           C
ATOM   5319  C   GLY A 583      45.723   0.409 -51.032  0.00  0.00           C
ATOM   5320  O   GLY A 583      45.570  -0.798 -51.267  0.00  0.00           O
ATOM   5322  N   TYR A 584      46.275   0.887 -49.875  0.00  0.00           N
ATOM   5323  CA  TYR A 584      46.589   0.024 -48.701  0.00  0.00           C
ATOM   5324  CB  TYR A 584      48.101  -0.035 -48.505  0.00  0.00           C
ATOM   5325  C   TYR A 584      46.002   0.690 -47.509  0.00  0.00           C
ATOM   5326  O   TYR A 584      45.498   0.046 -46.542  0.00  0.00           O
ATOM   5327  CG  TYR A 584      48.808  -0.898 -49.543  0.00  0.00           C
ATOM   5331  CD2 TYR A 584      49.006  -2.241 -49.334  0.00  0.00           C
ATOM   5332  CE2 TYR A 584      49.594  -3.039 -50.306  0.00  0.00           C
ATOM   5335  N   LEU A 585      46.115   1.963 -47.525  0.00  0.00           N
ATOM   5336  CA  LEU A 585      45.526   2.800 -46.440  0.00  0.00           C
ATOM   5338  C   LEU A 585      44.993   4.148 -46.943  0.00  0.00           C
ATOM   5340  CG  LEU A 585      46.168   3.624 -44.115  0.00  0.00           C
ATOM   5344  N   LEU A 586      43.675   4.378 -46.956  0.00  0.00           N
ATOM   5345  CA  LEU A 586      43.205   5.680 -47.371  0.00  0.00           C
ATOM   5346  CB  LEU A 586      42.132   5.691 -48.472  0.00  0.00           C
ATOM   5347  C   LEU A 586      42.857   6.507 -46.160  0.00  0.00           C
ATOM   5348  O   LEU A 586      42.211   6.058 -45.254  0.00  0.00           O
ATOM   5349  CG  LEU A 586      42.477   4.981 -49.795  0.00  0.00           C
ATOM   5350  CD1 LEU A 586      41.400   5.136 -50.845  0.00  0.00           C
ATOM   5351  CD2 LEU A 586      43.814   5.464 -50.323  0.00  0.00           C
