# Supplementary material for: Genome-wide identification and comparative in-silico characterization of β-galactosidase (GH-35) in ascomycetes and its role in germ tube development of Aspergillus fumigatus via RNA-seq analysis
Source: PLoS One. 2023 Jun 22;18(6):e0286428. doi: 10.1371/journal.pone.0286428 (PMC10287015; doi:10.1371/journal.pone.0286428)
Supplement: S6 File — (ZIP) [file pone.0286428.s006.zip › AorBG pocket.pdb]

HEADER	Output of DoGSiteScorer by A. Volkamer
HEADER	Pocket 0 with 256 binding site atoms written.
HEADER	References: 
HEADER	A. Volkamer et al. Analyzing the topology of active sites: on the prediction of pockets and subpockets. J. Chem. Inf. Model. 2010,50(11), 2041-52
HEADER	A. Volkamer et al. Combining global and local measures for structure-based druggability predictions. J. Chem. Inf. Model. 2012,52,360-372
HEADER	Geometric pocket center at  26.62  -8.39 -16.43 with max radius 17.40
ATOM     86  CB  PHE A  10      19.009  -7.038  -2.185  0.00  0.00           C
ATOM     89  CG  PHE A  10      20.520  -7.488  -2.133  0.00  0.00           C
ATOM     93  CD2 PHE A  10      21.542  -6.552  -2.276  0.00  0.00           C
ATOM     94  CE2 PHE A  10      22.896  -6.947  -2.205  0.00  0.00           C
ATOM    296  CA  ASP A  32      19.565  -1.052  -6.719  0.00  0.00           C
ATOM    297  CB  ASP A  32      19.501  -1.197  -5.189  0.00  0.00           C
ATOM    298  C   ASP A  32      20.891  -1.643  -7.240  0.00  0.00           C
ATOM    299  O   ASP A  32      22.030  -1.132  -6.847  0.00  0.00           O
ATOM    300  CG  ASP A  32      19.497  -2.669  -4.726  0.00  0.00           C
ATOM    301  OD1 ASP A  32      19.577  -3.583  -5.591  0.00  0.00           O
ATOM    302  OD2 ASP A  32      19.387  -2.916  -3.474  0.00  0.00           O
ATOM    304  N   LYS A  33      20.824  -2.623  -8.132  0.00  0.00           N
ATOM    305  CA  LYS A  33      22.061  -3.230  -8.665  0.00  0.00           C
ATOM    306  CB  LYS A  33      22.232  -4.670  -8.096  0.00  0.00           C
ATOM    307  C   LYS A  33      22.124  -3.270 -10.251  0.00  0.00           C
ATOM    308  O   LYS A  33      23.257  -3.294 -10.857  0.00  0.00           O
ATOM    309  CG  LYS A  33      22.416  -4.720  -6.580  0.00  0.00           C
ATOM    310  CD  LYS A  33      22.606  -6.151  -6.073  0.00  0.00           C
ATOM    311  CE  LYS A  33      21.351  -6.995  -6.254  0.00  0.00           C
ATOM    312  NZ  LYS A  33      20.224  -6.467  -5.478  0.00  0.00           N
ATOM    314  N   SER A  34      20.939  -3.206 -10.931  0.00  0.00           N
ATOM    315  CA  SER A  34      20.932  -3.418 -12.372  0.00  0.00           C
ATOM    380  C   ARG A  41      19.594  -8.228 -17.241  0.00  0.00           C
ATOM    381  O   ARG A  41      20.176  -9.277 -17.537  0.00  0.00           O
ATOM    391  CA  ILE A  42      20.964  -6.961 -18.836  0.00  0.00           C
ATOM    392  CB  ILE A  42      20.285  -6.590 -20.290  0.00  0.00           C
ATOM    393  C   ILE A  42      22.139  -6.021 -18.456  0.00  0.00           C
ATOM    395  CG1 ILE A  42      19.298  -7.736 -20.707  0.00  0.00           C
ATOM    396  CD1 ILE A  42      18.479  -7.435 -21.962  0.00  0.00           C
ATOM    397  CG2 ILE A  42      21.332  -6.312 -21.446  0.00  0.00           C
ATOM    399  N   MET A  43      23.437  -6.567 -18.500  0.00  0.00           N
ATOM    400  CA  MET A  43      24.591  -5.735 -18.295  0.00  0.00           C
ATOM    401  CB  MET A  43      25.874  -6.561 -18.026  0.00  0.00           C
ATOM    402  C   MET A  43      24.814  -5.065 -19.498  0.00  0.00           C
ATOM    403  O   MET A  43      24.727  -5.710 -20.604  0.00  0.00           O
ATOM    404  CG  MET A  43      25.862  -7.330 -16.740  0.00  0.00           C
ATOM    405  SD  MET A  43      27.399  -8.190 -16.405  0.00  0.00           S
ATOM    406  CE  MET A  43      28.425  -6.843 -15.851  0.00  0.00           C
ATOM    408  N   LEU A  44      25.083  -3.811 -19.442  0.00  0.00           N
ATOM    409  CA  LEU A  44      25.283  -3.126 -20.617  0.00  0.00           C
ATOM    411  C   LEU A  44      26.674  -2.751 -20.790  0.00  0.00           C
ATOM    412  O   LEU A  44      27.230  -1.919 -20.000  0.00  0.00           O
ATOM    417  N   PHE A  45      27.289  -3.270 -21.832  0.00  0.00           N
ATOM    418  CA  PHE A  45      28.587  -2.884 -22.132  0.00  0.00           C
ATOM    419  CB  PHE A  45      29.531  -4.108 -22.199  0.00  0.00           C
ATOM    421  O   PHE A  45      27.922  -2.417 -24.502  0.00  0.00           O
ATOM    422  CG  PHE A  45      31.046  -3.835 -22.347  0.00  0.00           C
ATOM    423  CD1 PHE A  45      31.754  -3.246 -21.327  0.00  0.00           C
ATOM    424  CE1 PHE A  45      33.139  -3.059 -21.435  0.00  0.00           C
ATOM    425  CZ  PHE A  45      33.785  -3.398 -22.597  0.00  0.00           C
ATOM    426  CD2 PHE A  45      31.725  -4.261 -23.458  0.00  0.00           C
ATOM    427  CE2 PHE A  45      33.118  -4.072 -23.569  0.00  0.00           C
ATOM    429  N   SER A  46      29.000  -0.749 -23.259  0.00  0.00           N
ATOM    668  C   GLY A  71      30.282  -6.421 -27.076  0.00  0.00           C
ATOM    669  O   GLY A  71      29.699  -6.733 -26.004  0.00  0.00           O
ATOM    672  CA  PHE A  72      29.327  -4.327 -27.002  0.00  0.00           C
ATOM    674  C   PHE A  72      27.945  -4.600 -27.345  0.00  0.00           C
ATOM    683  N   ASN A  73      27.054  -4.418 -26.409  0.00  0.00           N
ATOM    684  CA  ASN A  73      25.624  -4.549 -26.696  0.00  0.00           C
ATOM    685  CB  ASN A  73      24.926  -5.601 -25.841  0.00  0.00           C
ATOM    688  CG  ASN A  73      25.198  -5.452 -24.397  0.00  0.00           C
ATOM    689  ND2 ASN A  73      24.827  -6.551 -23.570  0.00  0.00           N
ATOM    692  OD1 ASN A  73      25.688  -4.396 -23.971  0.00  0.00           O
ATOM   2352  NE  ARG A 264      28.019  -0.854  -6.006  0.00  0.00           N
ATOM   2354  CZ  ARG A 264      27.279  -1.494  -6.935  0.00  0.00           C
ATOM   2355  NH1 ARG A 264      27.808  -1.768  -8.165  0.00  0.00           N
ATOM   2356  NH2 ARG A 264      26.023  -1.884  -6.647  0.00  0.00           N
ATOM   2394  CD1 LEU A 268      27.941  -0.023  -2.070  0.00  0.00           C
ATOM   2395  CD2 LEU A 268      26.157   1.013  -3.514  0.00  0.00           C
ATOM   2429  O   PRO A 272      21.500   1.260  -3.931  0.00  0.00           O
ATOM   2448  CA  PRO A 275      22.751   1.126 -10.396  0.00  0.00           C
ATOM   2449  CB  PRO A 275      22.067   0.750 -11.704  0.00  0.00           C
ATOM   2450  C   PRO A 275      24.028   1.910 -10.692  0.00  0.00           C
ATOM   2452  CG  PRO A 275      20.620   0.818 -11.393  0.00  0.00           C
ATOM   2455  N   TYR A 276      25.192   1.258 -10.558  0.00  0.00           N
ATOM   2456  CA  TYR A 276      26.466   1.897 -10.860  0.00  0.00           C
ATOM   2457  CB  TYR A 276      27.603   1.259  -9.996  0.00  0.00           C
ATOM   2458  C   TYR A 276      26.788   1.908 -12.435  0.00  0.00           C
ATOM   2459  O   TYR A 276      26.746   0.829 -13.186  0.00  0.00           O
ATOM   2772  CA  TYR A 310      38.677  -2.941 -17.060  0.00  0.00           C
ATOM   2773  CB  TYR A 310      38.566  -3.748 -18.265  0.00  0.00           C
ATOM   2774  C   TYR A 310      38.387  -3.722 -15.882  0.00  0.00           C
ATOM   2775  O   TYR A 310      37.225  -3.693 -15.345  0.00  0.00           O
ATOM   2776  CG  TYR A 310      38.533  -2.940 -19.494  0.00  0.00           C
ATOM   2777  CD1 TYR A 310      39.374  -3.209 -20.509  0.00  0.00           C
ATOM   2778  CE1 TYR A 310      39.402  -2.421 -21.634  0.00  0.00           C
ATOM   2779  CZ  TYR A 310      38.617  -1.314 -21.698  0.00  0.00           C
ATOM   2780  CD2 TYR A 310      37.692  -1.849 -19.611  0.00  0.00           C
ATOM   2781  CE2 TYR A 310      37.722  -1.053 -20.719  0.00  0.00           C
ATOM   2818  CA  LEU A 314      34.305  -4.813 -13.122  0.00  0.00           C
ATOM   2819  CB  LEU A 314      34.822  -5.969 -13.942  0.00  0.00           C
ATOM   2820  C   LEU A 314      34.294  -5.163 -11.575  0.00  0.00           C
ATOM   2821  O   LEU A 314      33.281  -5.582 -11.045  0.00  0.00           O
ATOM   2822  CG  LEU A 314      34.655  -5.861 -15.511  0.00  0.00           C
ATOM   2823  CD1 LEU A 314      35.357  -7.019 -16.182  0.00  0.00           C
ATOM   2824  CD2 LEU A 314      33.150  -5.844 -15.906  0.00  0.00           C
ATOM   2845  N   GLY A 317      31.558  -3.660  -9.889  0.00  0.00           N
ATOM   2846  CA  GLY A 317      30.198  -4.126 -10.167  0.00  0.00           C
ATOM   2847  C   GLY A 317      29.499  -3.331 -11.206  0.00  0.00           C
ATOM   2848  O   GLY A 317      28.247  -3.305 -11.232  0.00  0.00           O
ATOM   2850  N   VAL A 318      30.239  -2.613 -12.035  0.00  0.00           N
ATOM   2851  CA  VAL A 318      29.600  -1.705 -12.986  0.00  0.00           C
ATOM   2852  CB  VAL A 318      30.648  -0.955 -13.844  0.00  0.00           C
ATOM   2853  C   VAL A 318      28.468  -2.407 -13.862  0.00  0.00           C
ATOM   2854  O   VAL A 318      28.714  -3.456 -14.601  0.00  0.00           O
ATOM   2855  CG1 VAL A 318      31.388  -1.894 -14.792  0.00  0.00           C
ATOM   2856  CG2 VAL A 318      30.041   0.198 -14.547  0.00  0.00           C
ATOM   2858  N   SER A 319      27.192  -1.885 -13.718  0.00  0.00           N
ATOM   2859  CA  SER A 319      26.099  -2.388 -14.510  0.00  0.00           C
ATOM   2860  CB  SER A 319      24.770  -2.081 -13.807  0.00  0.00           C
ATOM   2861  C   SER A 319      26.081  -1.811 -15.916  0.00  0.00           C
ATOM   2862  O   SER A 319      25.747  -2.510 -16.871  0.00  0.00           O
ATOM   2863  OG  SER A 319      24.519  -0.715 -13.815  0.00  0.00           O
ATOM   2865  N   THR A 320      26.492  -0.564 -16.062  0.00  0.00           N
ATOM   2866  CA  THR A 320      26.606   0.006 -17.400  0.00  0.00           C
ATOM   2868  C   THR A 320      27.975   0.571 -17.572  0.00  0.00           C
ATOM   2873  N   PHE A 321      28.681   0.137 -18.559  0.00  0.00           N
ATOM   2874  CA  PHE A 321      30.053   0.552 -18.694  0.00  0.00           C
ATOM   2875  CB  PHE A 321      30.958  -0.696 -18.244  0.00  0.00           C
ATOM   2876  C   PHE A 321      30.339   1.089 -20.110  0.00  0.00           C
ATOM   2877  O   PHE A 321      30.338   0.337 -21.093  0.00  0.00           O
ATOM   2878  CG  PHE A 321      32.406  -0.460 -18.146  0.00  0.00           C
ATOM   2882  CD2 PHE A 321      33.323  -1.550 -18.193  0.00  0.00           C
ATOM   2883  CE2 PHE A 321      34.674  -1.336 -18.035  0.00  0.00           C
ATOM   2902  CD1 LEU A 323      34.319   0.405 -21.597  0.00  0.00           C
ATOM   2903  CD2 LEU A 323      35.576  -0.486 -23.522  0.00  0.00           C
ATOM   3265  C   ASP A 363      39.665  -6.872 -24.351  0.00  0.00           C
ATOM   3266  O   ASP A 363      39.026  -7.517 -23.623  0.00  0.00           O
ATOM   3271  N   ILE A 364      39.176  -5.867 -25.072  0.00  0.00           N
ATOM   3272  CA  ILE A 364      37.746  -5.434 -24.938  0.00  0.00           C
ATOM   3273  CB  ILE A 364      37.438  -4.178 -25.771  0.00  0.00           C
ATOM   3274  C   ILE A 364      36.853  -6.545 -25.332  0.00  0.00           C
ATOM   3275  O   ILE A 364      35.940  -6.861 -24.642  0.00  0.00           O
ATOM   3276  CG1 ILE A 364      38.148  -2.977 -25.178  0.00  0.00           C
ATOM   3278  CG2 ILE A 364      35.926  -3.924 -25.834  0.00  0.00           C
ATOM   3299  N   LEU A 367      36.647  -9.192 -22.584  0.00  0.00           N
ATOM   3300  CA  LEU A 367      35.837  -8.830 -21.447  0.00  0.00           C
ATOM   3301  CB  LEU A 367      36.315  -7.683 -20.655  0.00  0.00           C
ATOM   3302  C   LEU A 367      34.490  -8.704 -21.804  0.00  0.00           C
ATOM   3303  O   LEU A 367      33.692  -9.135 -21.088  0.00  0.00           O
ATOM   3304  CG  LEU A 367      37.529  -7.992 -19.856  0.00  0.00           C
ATOM   3305  CD1 LEU A 367      37.979  -6.802 -19.116  0.00  0.00           C
ATOM   3306  CD2 LEU A 367      37.255  -9.164 -18.891  0.00  0.00           C
ATOM   3308  N   ALA A 368      34.193  -8.212 -22.926  0.00  0.00           N
ATOM   3309  CA  ALA A 368      32.820  -8.076 -23.329  0.00  0.00           C
ATOM   3310  CB  ALA A 368      32.731  -7.400 -24.638  0.00  0.00           C
ATOM   3311  C   ALA A 368      32.118  -9.454 -23.387  0.00  0.00           C
ATOM   3312  O   ALA A 368      30.973  -9.590 -22.951  0.00  0.00           O
ATOM   3335  CE2 PHE A 370      34.743 -10.469 -16.263  0.00  0.00           C
ATOM   3338  CA  VAL A 371      30.474  -9.700 -19.253  0.00  0.00           C
ATOM   3339  CB  VAL A 371      30.678  -8.177 -19.650  0.00  0.00           C
ATOM   3340  C   VAL A 371      29.128 -10.269 -19.753  0.00  0.00           C
ATOM   3341  O   VAL A 371      28.196 -10.539 -18.936  0.00  0.00           O
ATOM   3342  CG1 VAL A 371      29.477  -7.310 -19.316  0.00  0.00           C
ATOM   3343  CG2 VAL A 371      31.884  -7.642 -18.914  0.00  0.00           C
ATOM   3345  N   LYS A 372      29.016 -10.554 -21.049  0.00  0.00           N
ATOM   3346  CA  LYS A 372      27.808 -11.034 -21.554  0.00  0.00           C
ATOM   3347  CB  LYS A 372      27.830 -11.167 -23.081  0.00  0.00           C
ATOM   3348  C   LYS A 372      27.467 -12.395 -20.966  0.00  0.00           C
ATOM   3349  O   LYS A 372      26.284 -12.711 -20.726  0.00  0.00           O
ATOM   3350  CG  LYS A 372      27.886  -9.859 -23.862  0.00  0.00           C
ATOM   3351  CD  LYS A 372      27.602 -10.098 -25.367  0.00  0.00           C
ATOM   3352  CE  LYS A 372      28.674 -10.872 -26.115  0.00  0.00           C
ATOM   3356  CA  ALA A 373      28.374 -14.535 -20.344  0.00  0.00           C
ATOM   3357  CB  ALA A 373      29.699 -15.265 -20.376  0.00  0.00           C
ATOM   3358  C   ALA A 373      27.836 -14.615 -19.049  0.00  0.00           C
ATOM   3359  O   ALA A 373      27.085 -15.560 -18.775  0.00  0.00           O
ATOM   3362  CA  SER A 374      27.660 -13.912 -16.796  0.00  0.00           C
ATOM   3364  C   SER A 374      27.016 -12.683 -16.152  0.00  0.00           C
ATOM   3367  N   PRO A 375      25.735 -12.631 -16.234  0.00  0.00           N
ATOM   3368  CA  PRO A 375      24.950 -11.563 -15.670  0.00  0.00           C
ATOM   3369  CB  PRO A 375      23.530 -11.867 -16.084  0.00  0.00           C
ATOM   3372  CG  PRO A 375      23.709 -12.701 -17.328  0.00  0.00           C
ATOM   3373  CD  PRO A 375      24.895 -13.566 -16.981  0.00  0.00           C
ATOM   3383  CA  TYR A 377      28.592  -9.886 -12.255  0.00  0.00           C
ATOM   3384  CB  TYR A 377      29.664  -9.677 -13.358  0.00  0.00           C
ATOM   3385  C   TYR A 377      27.863  -8.631 -12.024  0.00  0.00           C
ATOM   3386  O   TYR A 377      28.299  -7.798 -11.269  0.00  0.00           O
ATOM   3387  CG  TYR A 377      30.734 -10.737 -13.402  0.00  0.00           C
ATOM   3388  CD1 TYR A 377      30.655 -11.785 -14.268  0.00  0.00           C
ATOM   3391  CD2 TYR A 377      31.868 -10.641 -12.585  0.00  0.00           C
ATOM   3392  CE2 TYR A 377      32.819 -11.625 -12.583  0.00  0.00           C
ATOM   3395  N   LEU A 378      26.802  -8.487 -12.688  0.00  0.00           N
ATOM   3396  CA  LEU A 378      25.940  -7.352 -12.524  0.00  0.00           C
ATOM   3397  CB  LEU A 378      24.780  -7.539 -13.490  0.00  0.00           C
ATOM   3398  C   LEU A 378      25.407  -7.250 -11.078  0.00  0.00           C
ATOM   3399  O   LEU A 378      25.370  -6.118 -10.501  0.00  0.00           O
ATOM   3401  CD1 LEU A 378      24.252  -5.292 -13.856  0.00  0.00           C
ATOM   3402  CD2 LEU A 378      22.684  -7.037 -14.452  0.00  0.00           C
ATOM   3405  CA  THR A 379      24.428  -8.420  -9.119  0.00  0.00           C
ATOM   3407  C   THR A 379      25.473  -8.541  -8.105  0.00  0.00           C
ATOM   3408  O   THR A 379      25.205  -8.370  -6.814  0.00  0.00           O
ATOM   3412  N   ALA A 380      26.660  -8.875  -8.548  0.00  0.00           N
ATOM   3413  CA  ALA A 380      27.647  -8.921  -7.661  0.00  0.00           C
ATOM   3414  CB  ALA A 380      28.822  -9.698  -8.186  0.00  0.00           C
ATOM   3415  C   ALA A 380      28.007  -7.550  -7.279  0.00  0.00           C
ATOM   3416  O   ALA A 380      28.381  -6.738  -8.114  0.00  0.00           O
ATOM   3418  N   THR A 381      27.957  -7.335  -6.018  0.00  0.00           N
ATOM   3419  CA  THR A 381      28.256  -6.153  -5.408  0.00  0.00           C
ATOM   3420  CB  THR A 381      27.145  -5.890  -4.355  0.00  0.00           C
ATOM   3423  CG2 THR A 381      27.310  -4.529  -3.699  0.00  0.00           C
ATOM   3424  OG1 THR A 381      25.888  -5.886  -5.061  0.00  0.00           O
ATOM   3431  CD  PRO A 382      30.387  -4.295  -5.885  0.00  0.00           C
ATOM   3593  CD1 LEU A 401      33.094  -8.923  -9.525  0.00  0.00           C
ATOM   3594  CD2 LEU A 401      32.997  -7.258  -7.660  0.00  0.00           C
ATOM   4254  C   TRP A 476      29.512 -19.930 -21.964  0.00  0.00           C
ATOM   4255  O   TRP A 476      28.855 -18.839 -21.940  0.00  0.00           O
ATOM   4256  CG  TRP A 476      29.721 -19.643 -19.089  0.00  0.00           C
ATOM   4258  NE1 TRP A 476      28.743 -18.062 -17.931  0.00  0.00           N
ATOM   4260  CD2 TRP A 476      28.411 -20.027 -18.836  0.00  0.00           C
ATOM   4261  CE2 TRP A 476      27.799 -18.968 -18.196  0.00  0.00           C
ATOM   4262  CE3 TRP A 476      27.646 -21.139 -19.184  0.00  0.00           C
ATOM   4263  CZ3 TRP A 476      26.332 -21.162 -18.836  0.00  0.00           C
ATOM   4264  CH2 TRP A 476      25.760 -20.110 -18.189  0.00  0.00           C
ATOM   4265  CZ2 TRP A 476      26.497 -19.005 -17.820  0.00  0.00           C
ATOM   4267  N   LYS A 477      29.145 -21.056 -22.660  0.00  0.00           N
ATOM   4268  CA  LYS A 477      27.879 -21.172 -23.510  0.00  0.00           C
ATOM   4269  CB  LYS A 477      28.080 -20.666 -24.959  0.00  0.00           C
ATOM   4270  C   LYS A 477      27.324 -22.590 -23.494  0.00  0.00           C
ATOM   4272  CG  LYS A 477      28.404 -19.208 -25.067  0.00  0.00           C
ATOM   4273  CD  LYS A 477      27.244 -18.336 -24.703  0.00  0.00           C
ATOM   4274  CE  LYS A 477      27.639 -16.903 -24.738  0.00  0.00           C
ATOM   4275  NZ  LYS A 477      28.623 -16.592 -23.726  0.00  0.00           N
ATOM   4277  N   LYS A 478      26.013 -22.735 -23.829  0.00  0.00           N
ATOM   4278  CA  LYS A 478      25.381 -24.063 -23.871  0.00  0.00           C
ATOM   4279  CB  LYS A 478      24.002 -23.937 -23.186  0.00  0.00           C
ATOM   4282  CG  LYS A 478      24.125 -23.560 -21.651  0.00  0.00           C
ATOM   4283  CD  LYS A 478      22.747 -23.385 -20.953  0.00  0.00           C
ATOM   4284  CE  LYS A 478      22.859 -23.023 -19.445  0.00  0.00           C
ATOM   5015  OE2 GLU A 559      25.099 -11.476 -27.139  0.00  0.00           O
ATOM   5096  CA  SER A 570      21.777  -9.276 -26.332  0.00  0.00           C
ATOM   5097  CB  SER A 570      22.967  -8.436 -25.959  0.00  0.00           C
ATOM   5098  C   SER A 570      20.997  -9.493 -25.119  0.00  0.00           C
ATOM   5099  O   SER A 570      21.275  -8.862 -24.076  0.00  0.00           O
ATOM   5100  OG  SER A 570      23.992  -9.224 -25.245  0.00  0.00           O
ATOM   5102  N   THR A 571      20.020 -10.307 -25.194  0.00  0.00           N
ATOM   5103  CA  THR A 571      19.337 -10.657 -24.032  0.00  0.00           C
ATOM   5105  C   THR A 571      20.045 -11.800 -23.520  0.00  0.00           C
ATOM   5106  O   THR A 571      20.766 -12.466 -24.304  0.00  0.00           O
ATOM   5110  N   SER A 572      19.874 -12.131 -22.282  0.00  0.00           N
ATOM   5111  CA  SER A 572      20.616 -13.208 -21.756  0.00  0.00           C
ATOM   5112  CB  SER A 572      20.520 -13.240 -20.233  0.00  0.00           C
ATOM   5113  C   SER A 572      20.172 -14.509 -22.353  0.00  0.00           C
ATOM   5114  O   SER A 572      20.970 -15.391 -22.560  0.00  0.00           O
ATOM   5115  OG  SER A 572      19.205 -13.501 -19.818  0.00  0.00           O
ATOM   5136  CA  THR A 575      23.375 -14.793 -25.322  0.00  0.00           C
ATOM   5137  CB  THR A 575      23.789 -13.759 -24.244  0.00  0.00           C
ATOM   5138  C   THR A 575      23.700 -16.250 -24.909  0.00  0.00           C
ATOM   5139  O   THR A 575      24.679 -16.794 -25.348  0.00  0.00           O
ATOM   5140  CG2 THR A 575      25.232 -13.933 -23.846  0.00  0.00           C
ATOM   5141  OG1 THR A 575      23.582 -12.373 -24.816  0.00  0.00           O
ATOM   5143  N   ALA A 576      22.857 -16.877 -24.146  0.00  0.00           N
ATOM   5144  CA  ALA A 576      23.089 -18.194 -23.744  0.00  0.00           C
ATOM   5145  CB  ALA A 576      21.955 -18.650 -22.820  0.00  0.00           C
ATOM   5146  C   ALA A 576      23.178 -19.097 -24.952  0.00  0.00           C
ATOM   5147  O   ALA A 576      24.063 -19.993 -24.999  0.00  0.00           O
