# Supplementary material for: Genome-wide identification and comparative in-silico characterization of β-galactosidase (GH-35) in ascomycetes and its role in germ tube development of Aspergillus fumigatus via RNA-seq analysis
Source: PLoS One. 2023 Jun 22;18(6):e0286428. doi: 10.1371/journal.pone.0286428 (PMC10287015; doi:10.1371/journal.pone.0286428)
Supplement: S6 File — (ZIP) [file pone.0286428.s006.zip › BciBG pocket.pdb]

HEADER	Output of DoGSiteScorer by A. Volkamer
HEADER	Pocket 0 with 318 binding site atoms written.
HEADER	References: 
HEADER	A. Volkamer et al. Analyzing the topology of active sites: on the prediction of pockets and subpockets. J. Chem. Inf. Model. 2010,50(11), 2041-52
HEADER	A. Volkamer et al. Combining global and local measures for structure-based druggability predictions. J. Chem. Inf. Model. 2012,52,360-372
HEADER	Geometric pocket center at  -3.29  -5.96  51.09 with max radius 18.89
ATOM    337  CB  ARG A  36       2.407   6.279  43.957  0.00  0.00           C
ATOM    338  C   ARG A  36       1.249   5.778  46.032  0.00  0.00           C
ATOM    339  O   ARG A  36       1.735   4.654  46.226  0.00  0.00           O
ATOM    349  CA  ILE A  37      -0.732   5.205  47.333  0.00  0.00           C
ATOM    350  CB  ILE A  37      -0.972   5.755  48.758  0.00  0.00           C
ATOM    351  C   ILE A  37      -2.069   4.889  46.738  0.00  0.00           C
ATOM    353  CG1 ILE A  37       0.352   5.982  49.496  0.00  0.00           C
ATOM    355  CG2 ILE A  37      -1.848   4.780  49.545  0.00  0.00           C
ATOM    357  N   MET A  38      -2.323   3.593  46.498  0.00  0.00           N
ATOM    358  CA  MET A  38      -3.622   3.157  46.044  0.00  0.00           C
ATOM    359  CB  MET A  38      -3.589   1.753  45.375  0.00  0.00           C
ATOM    360  C   MET A  38      -4.465   3.096  47.183  0.00  0.00           C
ATOM    361  O   MET A  38      -4.048   2.603  48.235  0.00  0.00           O
ATOM    362  CG  MET A  38      -4.945   1.292  44.885  0.00  0.00           C
ATOM    363  SD  MET A  38      -4.913  -0.310  44.113  0.00  0.00           S
ATOM    364  CE  MET A  38      -4.287   0.075  42.524  0.00  0.00           C
ATOM    366  N   ILE A  39      -5.605   3.581  47.089  0.00  0.00           N
ATOM    367  CA  ILE A  39      -6.391   3.622  48.224  0.00  0.00           C
ATOM    369  C   ILE A  39      -7.507   2.684  48.142  0.00  0.00           C
ATOM    370  O   ILE A  39      -8.348   2.791  47.305  0.00  0.00           O
ATOM    375  N   TYR A  40      -7.524   1.765  49.075  0.00  0.00           N
ATOM    376  CA  TYR A  40      -8.568   0.866  49.191  0.00  0.00           C
ATOM    377  CB  TYR A  40      -8.045  -0.631  49.030  0.00  0.00           C
ATOM    380  CG  TYR A  40      -9.102  -1.712  49.073  0.00  0.00           C
ATOM    381  CD1 TYR A  40     -10.103  -1.728  48.128  0.00  0.00           C
ATOM    384  CD2 TYR A  40      -9.047  -2.770  50.005  0.00  0.00           C
ATOM    385  CE2 TYR A  40     -10.025  -3.790  50.005  0.00  0.00           C
ATOM    594  CA  LYS A  63      -6.909  -2.369  58.580  0.00  0.00           C
ATOM    595  CB  LYS A  63      -6.193  -1.740  59.739  0.00  0.00           C
ATOM    596  C   LYS A  63      -6.414  -3.825  58.361  0.00  0.00           C
ATOM    597  O   LYS A  63      -5.617  -4.087  57.441  0.00  0.00           O
ATOM    598  CG  LYS A  63      -4.821  -1.449  59.436  0.00  0.00           C
ATOM    599  CD  LYS A  63      -4.144  -0.747  60.562  0.00  0.00           C
ATOM    600  CE  LYS A  63      -3.693  -1.662  61.642  0.00  0.00           C
ATOM    601  NZ  LYS A  63      -2.651  -2.648  61.143  0.00  0.00           N
ATOM    603  N   ALA A  64      -6.956  -4.792  59.173  0.00  0.00           N
ATOM    604  CA  ALA A  64      -6.628  -6.206  59.052  0.00  0.00           C
ATOM    605  CB  ALA A  64      -7.294  -6.959  60.082  0.00  0.00           C
ATOM    606  C   ALA A  64      -7.062  -6.733  57.715  0.00  0.00           C
ATOM    607  O   ALA A  64      -6.417  -7.612  57.153  0.00  0.00           O
ATOM    610  CA  MET A  65      -8.660  -6.608  55.884  0.00  0.00           C
ATOM    612  C   MET A  65      -7.707  -6.185  54.850  0.00  0.00           C
ATOM    613  O   MET A  65      -7.752  -6.700  53.738  0.00  0.00           O
ATOM    618  N   GLY A  66      -6.862  -5.220  55.157  0.00  0.00           N
ATOM    619  CA  GLY A  66      -5.964  -4.700  54.153  0.00  0.00           C
ATOM    620  C   GLY A  66      -6.417  -3.449  53.546  0.00  0.00           C
ATOM    621  O   GLY A  66      -5.812  -2.962  52.582  0.00  0.00           O
ATOM    623  N   PHE A  67      -7.458  -2.865  54.088  0.00  0.00           N
ATOM    626  C   PHE A  67      -6.860  -0.593  54.102  0.00  0.00           C
ATOM    627  O   PHE A  67      -6.305  -0.732  55.219  0.00  0.00           O
ATOM    637  CB  THR A  68      -4.926   2.064  52.352  0.00  0.00           C
ATOM    640  CG2 THR A  68      -4.113   1.002  51.612  0.00  0.00           C
ATOM    641  OG1 THR A  68      -5.894   2.586  51.483  0.00  0.00           O
ATOM   2799  CB  THR A 311     -13.142  -2.739  40.412  0.00  0.00           C
ATOM   2800  C   THR A 311     -11.435  -2.617  38.618  0.00  0.00           C
ATOM   2801  O   THR A 311     -11.061  -1.575  38.087  0.00  0.00           O
ATOM   2802  CG2 THR A 311     -12.741  -1.390  40.924  0.00  0.00           C
ATOM   2805  N   TYR A 312     -10.596  -3.627  38.904  0.00  0.00           N
ATOM   2806  CA  TYR A 312      -9.182  -3.490  38.772  0.00  0.00           C
ATOM   2807  CB  TYR A 312      -8.463  -4.678  39.324  0.00  0.00           C
ATOM   2808  C   TYR A 312      -8.819  -3.293  37.300  0.00  0.00           C
ATOM   2809  O   TYR A 312      -7.836  -2.570  36.957  0.00  0.00           O
ATOM   2810  CG  TYR A 312      -8.740  -4.865  40.753  0.00  0.00           C
ATOM   2811  CD1 TYR A 312      -9.096  -3.781  41.570  0.00  0.00           C
ATOM   2812  CE1 TYR A 312      -9.423  -3.964  42.858  0.00  0.00           C
ATOM   2813  CZ  TYR A 312      -9.359  -5.202  43.390  0.00  0.00           C
ATOM   2814  CD2 TYR A 312      -8.592  -6.090  41.333  0.00  0.00           C
ATOM   2818  N   SER A 313      -9.600  -3.868  36.435  0.00  0.00           N
ATOM   2819  CA  SER A 313      -9.364  -3.781  35.031  0.00  0.00           C
ATOM   2820  CB  SER A 313     -10.425  -4.582  34.296  0.00  0.00           C
ATOM   2821  C   SER A 313      -9.450  -2.351  34.595  0.00  0.00           C
ATOM   2825  N   PHE A 314      -9.993  -1.478  35.479  0.00  0.00           N
ATOM   2826  CA  PHE A 314     -10.163  -0.060  35.147  0.00  0.00           C
ATOM   2828  C   PHE A 314      -9.101   0.911  35.741  0.00  0.00           C
ATOM   2837  N   ARG A 315      -8.030   0.441  36.315  0.00  0.00           N
ATOM   2838  CA  ARG A 315      -7.076   1.404  36.920  0.00  0.00           C
ATOM   2839  CB  ARG A 315      -6.642   2.429  35.895  0.00  0.00           C
ATOM   2840  C   ARG A 315      -7.687   2.179  37.982  0.00  0.00           C
ATOM   2841  O   ARG A 315      -7.609   3.427  37.968  0.00  0.00           O
ATOM   2842  CG  ARG A 315      -5.470   3.291  36.328  0.00  0.00           C
ATOM   2850  N   VAL A 316      -8.232   1.555  38.939  0.00  0.00           N
ATOM   2851  CA  VAL A 316      -8.881   2.286  39.903  0.00  0.00           C
ATOM   2852  CB  VAL A 316     -10.082   1.523  40.460  0.00  0.00           C
ATOM   2853  C   VAL A 316      -7.893   2.611  40.996  0.00  0.00           C
ATOM   2854  O   VAL A 316      -7.462   1.747  41.814  0.00  0.00           O
ATOM   2855  CG1 VAL A 316     -10.703   2.272  41.545  0.00  0.00           C
ATOM   2856  CG2 VAL A 316     -11.071   1.307  39.392  0.00  0.00           C
ATOM   2861  C   ALA A 317      -7.232   4.289  43.368  0.00  0.00           C
ATOM   2862  O   ALA A 317      -6.610   3.953  44.337  0.00  0.00           O
ATOM   2873  N   PHE A 319     -10.488   2.871  45.509  0.00  0.00           N
ATOM   2874  CA  PHE A 319     -11.608   1.981  45.478  0.00  0.00           C
ATOM   2875  CB  PHE A 319     -11.245   0.674  44.747  0.00  0.00           C
ATOM   2877  O   PHE A 319     -11.645   1.300  47.766  0.00  0.00           O
ATOM   2878  CG  PHE A 319     -12.262  -0.474  44.733  0.00  0.00           C
ATOM   2879  CD1 PHE A 319     -13.494  -0.301  44.198  0.00  0.00           C
ATOM   2882  CD2 PHE A 319     -11.911  -1.724  45.198  0.00  0.00           C
ATOM   2883  CE2 PHE A 319     -12.795  -2.798  45.093  0.00  0.00           C
ATOM   3205  O   VAL A 354     -14.780 -14.436  59.085  0.00  0.00           O
ATOM   3207  CG2 VAL A 354     -13.198 -13.189  60.776  0.00  0.00           C
ATOM   3210  CA  TRP A 355     -17.143 -15.714  59.458  0.00  0.00           C
ATOM   3212  C   TRP A 355     -17.450 -15.840  57.990  0.00  0.00           C
ATOM   3213  O   TRP A 355     -17.563 -16.953  57.487  0.00  0.00           O
ATOM   3228  C   ARG A 356     -16.886 -14.966  54.860  0.00  0.00           C
ATOM   3229  O   ARG A 356     -15.847 -14.390  55.047  0.00  0.00           O
ATOM   3260  CB  TYR A 359     -14.464 -11.657  55.502  0.00  0.00           C
ATOM   3266  CZ  TYR A 359     -10.969 -10.697  57.944  0.00  0.00           C
ATOM   3267  CD2 TYR A 359     -12.321 -12.290  56.779  0.00  0.00           C
ATOM   3268  CE2 TYR A 359     -11.195 -11.984  57.568  0.00  0.00           C
ATOM   3269  OH  TYR A 359      -9.875 -10.403  58.698  0.00  0.00           O
ATOM   3271  N   SER A 360     -12.805 -13.022  53.464  0.00  0.00           N
ATOM   3272  CA  SER A 360     -11.535 -13.562  53.120  0.00  0.00           C
ATOM   3273  CB  SER A 360     -11.565 -15.074  53.287  0.00  0.00           C
ATOM   3276  OG  SER A 360     -11.735 -15.403  54.687  0.00  0.00           O
ATOM   3298  CA  LYS A 363      -8.885  -9.459  52.345  0.00  0.00           C
ATOM   3299  CB  LYS A 363      -8.862 -10.369  53.617  0.00  0.00           C
ATOM   3300  C   LYS A 363      -7.764  -9.800  51.354  0.00  0.00           C
ATOM   3301  O   LYS A 363      -6.834  -9.040  51.218  0.00  0.00           O
ATOM   3302  CG  LYS A 363      -7.664 -10.237  54.513  0.00  0.00           C
ATOM   3303  CD  LYS A 363      -7.816 -11.158  55.772  0.00  0.00           C
ATOM   3304  CE  LYS A 363      -7.694 -12.648  55.378  0.00  0.00           C
ATOM   3305  NZ  LYS A 363      -7.828 -13.610  56.525  0.00  0.00           N
ATOM   3327  CA  ALA A 366      -6.633  -5.869  49.601  0.00  0.00           C
ATOM   3328  CB  ALA A 366      -7.119  -5.687  50.976  0.00  0.00           C
ATOM   3329  C   ALA A 366      -5.185  -6.025  49.640  0.00  0.00           C
ATOM   3330  O   ALA A 366      -4.458  -5.124  49.245  0.00  0.00           O
ATOM   3332  N   ASN A 367      -4.719  -7.208  50.013  0.00  0.00           N
ATOM   3333  CA  ASN A 367      -3.275  -7.453  50.100  0.00  0.00           C
ATOM   3334  CB  ASN A 367      -3.058  -8.790  50.663  0.00  0.00           C
ATOM   3335  C   ASN A 367      -2.654  -7.366  48.808  0.00  0.00           C
ATOM   3336  O   ASN A 367      -1.662  -6.715  48.652  0.00  0.00           O
ATOM   3337  CG  ASN A 367      -3.287  -8.830  52.151  0.00  0.00           C
ATOM   3338  ND2 ASN A 367      -4.315  -9.541  52.539  0.00  0.00           N
ATOM   3341  OD1 ASN A 367      -2.568  -8.131  52.975  0.00  0.00           O
ATOM   3351  CZ  PHE A 368      -3.991  -7.898  41.523  0.00  0.00           C
ATOM   3353  CE2 PHE A 368      -4.909  -7.339  42.330  0.00  0.00           C
ATOM   3355  N   LEU A 369      -3.611  -5.600  46.254  0.00  0.00           N
ATOM   3356  CA  LEU A 369      -3.517  -4.265  45.801  0.00  0.00           C
ATOM   3357  CB  LEU A 369      -4.747  -3.505  46.046  0.00  0.00           C
ATOM   3358  C   LEU A 369      -2.481  -3.574  46.458  0.00  0.00           C
ATOM   3359  O   LEU A 369      -1.805  -2.780  45.846  0.00  0.00           O
ATOM   3360  CG  LEU A 369      -5.947  -3.877  45.258  0.00  0.00           C
ATOM   3361  CD1 LEU A 369      -7.070  -3.026  45.671  0.00  0.00           C
ATOM   3362  CD2 LEU A 369      -5.676  -3.740  43.745  0.00  0.00           C
ATOM   3364  N   LYS A 370      -2.318  -3.796  47.743  0.00  0.00           N
ATOM   3365  CA  LYS A 370      -1.330  -3.071  48.474  0.00  0.00           C
ATOM   3366  CB  LYS A 370      -1.458  -3.246  49.987  0.00  0.00           C
ATOM   3367  C   LYS A 370       0.018  -3.427  48.039  0.00  0.00           C
ATOM   3368  O   LYS A 370       0.911  -2.545  47.881  0.00  0.00           O
ATOM   3369  CG  LYS A 370      -2.628  -2.482  50.607  0.00  0.00           C
ATOM   3370  CD  LYS A 370      -2.651  -2.593  52.147  0.00  0.00           C
ATOM   3371  CE  LYS A 370      -1.451  -1.892  52.808  0.00  0.00           C
ATOM   3372  NZ  LYS A 370      -1.521  -1.982  54.304  0.00  0.00           N
ATOM   3374  N   ALA A 371       0.218  -4.675  47.794  0.00  0.00           N
ATOM   3375  CA  ALA A 371       1.469  -5.130  47.396  0.00  0.00           C
ATOM   3376  CB  ALA A 371       1.459  -6.628  47.331  0.00  0.00           C
ATOM   3377  C   ALA A 371       1.818  -4.599  46.051  0.00  0.00           C
ATOM   3378  O   ALA A 371       2.961  -4.119  45.814  0.00  0.00           O
ATOM   3380  N   SER A 372       0.883  -4.569  45.148  0.00  0.00           N
ATOM   3381  CA  SER A 372       1.272  -4.224  43.900  0.00  0.00           C
ATOM   3383  C   SER A 372       0.911  -2.783  43.450  0.00  0.00           C
ATOM   3384  O   SER A 372      -0.238  -2.461  42.879  0.00  0.00           O
ATOM   3387  N   ALA A 373       1.907  -1.963  43.610  0.00  0.00           N
ATOM   3388  CA  ALA A 373       1.879  -0.534  43.284  0.00  0.00           C
ATOM   3389  CB  ALA A 373       3.087   0.176  43.891  0.00  0.00           C
ATOM   3390  C   ALA A 373       1.776  -0.322  41.805  0.00  0.00           C
ATOM   3391  O   ALA A 373       1.207   0.675  41.314  0.00  0.00           O
ATOM   3400  CA  TYR A 375      -1.459  -1.562  39.384  0.00  0.00           C
ATOM   3401  CB  TYR A 375      -2.399  -2.479  40.151  0.00  0.00           C
ATOM   3402  C   TYR A 375      -1.939  -0.153  39.439  0.00  0.00           C
ATOM   3403  O   TYR A 375      -2.592   0.332  38.500  0.00  0.00           O
ATOM   3404  CG  TYR A 375      -2.202  -3.908  39.819  0.00  0.00           C
ATOM   3407  CZ  TYR A 375      -1.901  -6.595  39.267  0.00  0.00           C
ATOM   3408  CD2 TYR A 375      -2.834  -4.485  38.735  0.00  0.00           C
ATOM   3409  CE2 TYR A 375      -2.672  -5.817  38.446  0.00  0.00           C
ATOM   3412  N   LEU A 376      -1.556   0.545  40.449  0.00  0.00           N
ATOM   3413  CA  LEU A 376      -1.987   1.906  40.626  0.00  0.00           C
ATOM   3414  CB  LEU A 376      -1.283   2.454  41.813  0.00  0.00           C
ATOM   3417  CG  LEU A 376      -1.450   3.893  42.144  0.00  0.00           C
ATOM   3418  CD1 LEU A 376      -2.888   4.223  42.525  0.00  0.00           C
ATOM   3419  CD2 LEU A 376      -0.508   4.234  43.257  0.00  0.00           C
ATOM   3431  CB  ALA A 378      -1.200  -0.595  35.434  0.00  0.00           C
ATOM   3432  C   ALA A 378      -2.258   1.446  34.501  0.00  0.00           C
ATOM   3433  O   ALA A 378      -3.334   1.647  35.069  0.00  0.00           O
ATOM   3597  CG  LEU A 399      -4.489  -3.228  33.470  0.00  0.00           C
ATOM   3598  CD1 LEU A 399      -4.962  -4.657  33.403  0.00  0.00           C
ATOM   3599  CD2 LEU A 399      -4.683  -2.655  34.815  0.00  0.00           C
ATOM   3754  CG2 VAL A 416      -7.042  -7.226  34.976  0.00  0.00           C
ATOM   4139  CG1 ILE A 459      -6.157  -9.543  37.773  0.00  0.00           C
ATOM   4140  CD1 ILE A 459      -6.111  -8.464  38.819  0.00  0.00           C
ATOM   4141  CG2 ILE A 459      -3.756  -9.377  37.129  0.00  0.00           C
ATOM   4315  O   PHE A 479      -1.647 -10.510  47.740  0.00  0.00           O
ATOM   4324  CA  SER A 480       1.142 -10.675  47.909  0.00  0.00           C
ATOM   4325  CB  SER A 480       0.837 -10.520  49.375  0.00  0.00           C
ATOM   4328  OG  SER A 480       1.697  -9.542  49.953  0.00  0.00           O
ATOM   4330  N   TRP A 481       3.407 -10.118  48.168  0.00  0.00           N
ATOM   4331  CA  TRP A 481       4.787 -10.333  48.143  0.00  0.00           C
ATOM   4332  CB  TRP A 481       5.379  -9.973  46.748  0.00  0.00           C
ATOM   4333  C   TRP A 481       5.413  -9.526  49.200  0.00  0.00           C
ATOM   4334  O   TRP A 481       4.769  -8.558  49.731  0.00  0.00           O
ATOM   4335  CG  TRP A 481       5.347  -8.542  46.388  0.00  0.00           C
ATOM   4336  CD1 TRP A 481       4.369  -7.870  45.802  0.00  0.00           C
ATOM   4337  NE1 TRP A 481       4.717  -6.535  45.691  0.00  0.00           N
ATOM   4339  CD2 TRP A 481       6.444  -7.625  46.525  0.00  0.00           C
ATOM   4340  CE2 TRP A 481       5.959  -6.365  46.180  0.00  0.00           C
ATOM   4341  CE3 TRP A 481       7.709  -7.718  47.124  0.00  0.00           C
ATOM   4342  CZ3 TRP A 481       8.368  -6.578  47.438  0.00  0.00           C
ATOM   4343  CH2 TRP A 481       7.844  -5.345  47.128  0.00  0.00           C
ATOM   4344  CZ2 TRP A 481       6.624  -5.216  46.505  0.00  0.00           C
ATOM   4346  N   ALA A 482       6.662  -9.859  49.541  0.00  0.00           N
ATOM   4347  CA  ALA A 482       7.397  -9.123  50.565  0.00  0.00           C
ATOM   4348  CB  ALA A 482       6.981  -9.604  51.940  0.00  0.00           C
ATOM   4349  C   ALA A 482       8.867  -9.272  50.395  0.00  0.00           C
ATOM   4352  N   LYS A 483       9.648  -8.240  50.865  0.00  0.00           N
ATOM   4353  CA  LYS A 483      11.090  -8.310  50.868  0.00  0.00           C
ATOM   4354  CB  LYS A 483      11.731  -7.104  50.169  0.00  0.00           C
ATOM   4355  C   LYS A 483      11.571  -8.389  52.298  0.00  0.00           C
ATOM   4356  O   LYS A 483      11.255  -7.510  53.112  0.00  0.00           O
ATOM   4357  CG  LYS A 483      13.282  -7.157  50.218  0.00  0.00           C
ATOM   5079  CB  TYR A 558      -9.131 -17.547  52.744  0.00  0.00           C
ATOM   5080  C   TYR A 558      -7.228 -16.734  54.012  0.00  0.00           C
ATOM   5081  O   TYR A 558      -7.621 -15.796  54.669  0.00  0.00           O
ATOM   5090  N   ASN A 559      -6.414 -17.642  54.482  0.00  0.00           N
ATOM   5091  CA  ASN A 559      -5.917 -17.579  55.861  0.00  0.00           C
ATOM   5092  CB  ASN A 559      -5.648 -19.006  56.427  0.00  0.00           C
ATOM   5093  C   ASN A 559      -4.666 -16.792  55.919  0.00  0.00           C
ATOM   5094  O   ASN A 559      -4.046 -16.768  56.906  0.00  0.00           O
ATOM   5095  CG  ASN A 559      -6.924 -19.808  56.644  0.00  0.00           C
ATOM   5099  OD1 ASN A 559      -7.946 -19.255  57.038  0.00  0.00           O
ATOM   5101  N   TYR A 560      -4.326 -16.078  54.854  0.00  0.00           N
ATOM   5102  CA  TYR A 560      -3.101 -15.294  54.825  0.00  0.00           C
ATOM   5104  C   TYR A 560      -3.327 -13.886  54.855  0.00  0.00           C
ATOM   5105  O   TYR A 560      -4.323 -13.371  54.278  0.00  0.00           O
ATOM   5114  N   TRP A 561      -2.349 -13.183  55.473  0.00  0.00           N
ATOM   5115  CA  TRP A 561      -2.343 -11.696  55.506  0.00  0.00           C
ATOM   5116  CB  TRP A 561      -3.092 -11.053  56.805  0.00  0.00           C
ATOM   5117  C   TRP A 561      -0.975 -11.154  55.450  0.00  0.00           C
ATOM   5119  CG  TRP A 561      -2.526 -11.483  58.162  0.00  0.00           C
ATOM   5120  CD1 TRP A 561      -2.972 -12.514  58.903  0.00  0.00           C
ATOM   5123  CD2 TRP A 561      -1.368 -10.919  58.890  0.00  0.00           C
ATOM   5125  CE3 TRP A 561      -0.438  -9.949  58.589  0.00  0.00           C
ATOM   5130  N   SER A 562      -0.868  -9.765  55.065  0.00  0.00           N
ATOM   5131  CA  SER A 562       0.421  -9.048  55.094  0.00  0.00           C
ATOM   5132  CB  SER A 562       0.812  -8.591  53.668  0.00  0.00           C
ATOM   5133  C   SER A 562       0.275  -7.829  55.994  0.00  0.00           C
ATOM   5134  O   SER A 562      -0.756  -7.139  55.959  0.00  0.00           O
ATOM   5135  OG  SER A 562       1.130  -9.697  52.848  0.00  0.00           O
ATOM   5137  N   LEU A 563       1.273  -7.630  56.858  0.00  0.00           N
ATOM   5138  CA  LEU A 563       1.346  -6.488  57.782  0.00  0.00           C
ATOM   5139  CB  LEU A 563       1.292  -7.006  59.213  0.00  0.00           C
ATOM   5140  C   LEU A 563       2.568  -5.666  57.591  0.00  0.00           C
ATOM   5142  CG  LEU A 563       0.346  -6.301  60.131  0.00  0.00           C
ATOM   5143  CD1 LEU A 563       0.359  -4.882  59.811  0.00  0.00           C
ATOM   5144  CD2 LEU A 563      -1.034  -6.823  59.899  0.00  0.00           C
ATOM   5146  N   GLU A 564       2.447  -4.351  57.305  0.00  0.00           N
ATOM   5148  CB  GLU A 564       3.282  -2.152  56.612  0.00  0.00           C
ATOM   5151  CG  GLU A 564       2.648  -2.231  55.203  0.00  0.00           C
ATOM   5152  CD  GLU A 564       3.544  -2.796  54.080  0.00  0.00           C
ATOM   5153  OE1 GLU A 564       4.792  -2.777  54.215  0.00  0.00           O
ATOM   5154  OE2 GLU A 564       2.978  -3.289  53.067  0.00  0.00           O
ATOM   5217  CB  ASN A 573      -2.180   1.401  59.057  0.00  0.00           C
ATOM   5220  CG  ASN A 573      -2.155   0.981  57.593  0.00  0.00           C
ATOM   5224  OD1 ASN A 573      -1.562  -0.044  57.240  0.00  0.00           O
ATOM   5230  O   HIS A 574       0.822   0.585  55.590  0.00  0.00           O
ATOM   5240  CA  THR A 575       0.955   2.356  53.487  0.00  0.00           C
ATOM   5241  CB  THR A 575      -0.024   3.474  52.995  0.00  0.00           C
ATOM   5242  C   THR A 575       2.084   2.102  52.434  0.00  0.00           C
ATOM   5243  O   THR A 575       1.773   1.750  51.290  0.00  0.00           O
ATOM   5244  CG2 THR A 575      -1.303   3.515  53.798  0.00  0.00           C
ATOM   5253  N   PRO A 577       4.779   0.196  50.151  0.00  0.00           N
ATOM   5254  CA  PRO A 577       5.138  -1.150  49.823  0.00  0.00           C
ATOM   5255  CB  PRO A 577       4.831  -1.261  48.315  0.00  0.00           C
ATOM   5256  C   PRO A 577       6.603  -1.396  50.108  0.00  0.00           C
ATOM   5257  O   PRO A 577       7.049  -2.521  50.149  0.00  0.00           O
ATOM   5258  CG  PRO A 577       4.962   0.148  47.806  0.00  0.00           C
ATOM   5259  CD  PRO A 577       4.389   0.988  48.909  0.00  0.00           C
ATOM   5262  CA  SER A 578       8.787  -0.419  50.464  0.00  0.00           C
ATOM   5264  C   SER A 578       9.126  -0.970  51.840  0.00  0.00           C
ATOM   5265  O   SER A 578      10.251  -1.367  52.072  0.00  0.00           O
ATOM   5268  N   LYS A 579       8.147  -1.016  52.748  0.00  0.00           N
ATOM   5269  CA  LYS A 579       8.420  -1.443  54.138  0.00  0.00           C
ATOM   5271  C   LYS A 579       8.520  -2.977  54.242  0.00  0.00           C
ATOM   5272  O   LYS A 579       7.731  -3.712  53.557  0.00  0.00           O
ATOM   5277  N   PRO A 580       9.443  -3.490  55.175  0.00  0.00           N
ATOM   5278  CA  PRO A 580       9.679  -4.975  55.394  0.00  0.00           C
ATOM   5280  C   PRO A 580       8.526  -5.694  56.077  0.00  0.00           C
ATOM   5285  N   SER A 581       7.496  -5.904  55.337  0.00  0.00           N
ATOM   5286  CA  SER A 581       6.297  -6.464  55.826  0.00  0.00           C
ATOM   5287  CB  SER A 581       5.199  -6.329  54.736  0.00  0.00           C
ATOM   5290  OG  SER A 581       5.516  -7.137  53.604  0.00  0.00           O
ATOM   5329  N   GLY A 586      -2.358 -16.623  59.265  0.00  0.00           N
ATOM   5330  CA  GLY A 586      -2.905 -16.285  60.566  0.00  0.00           C
ATOM   5331  C   GLY A 586      -4.244 -16.849  60.982  0.00  0.00           C
ATOM   5332  O   GLY A 586      -4.740 -17.859  60.444  0.00  0.00           O
ATOM   5334  N   GLY A 587      -4.847 -16.108  61.995  0.00  0.00           N
ATOM   5335  CA  GLY A 587      -6.176 -16.380  62.541  0.00  0.00           C
ATOM   5336  C   GLY A 587      -7.235 -15.683  61.783  0.00  0.00           C
ATOM   5337  O   GLY A 587      -6.994 -15.219  60.650  0.00  0.00           O
ATOM   5339  N   TYR A 588      -8.405 -15.596  62.325  0.00  0.00           N
ATOM   5340  CA  TYR A 588      -9.511 -15.031  61.564  0.00  0.00           C
ATOM   5341  CB  TYR A 588     -10.698 -15.121  62.414  0.00  0.00           C
ATOM   5342  C   TYR A 588      -9.241 -13.635  61.233  0.00  0.00           C
ATOM   5343  O   TYR A 588      -9.407 -13.206  60.076  0.00  0.00           O
ATOM   5344  CG  TYR A 588     -11.132 -16.480  62.512  0.00  0.00           C
ATOM   5345  CD1 TYR A 588     -10.464 -17.383  63.348  0.00  0.00           C
ATOM   5348  CD2 TYR A 588     -12.251 -16.911  61.853  0.00  0.00           C
ATOM   5349  CE2 TYR A 588     -12.683 -18.232  61.959  0.00  0.00           C
ATOM   5352  N   LEU A 589      -8.804 -12.923  62.154  0.00  0.00           N
ATOM   5353  CA  LEU A 589      -8.422 -11.547  61.887  0.00  0.00           C
ATOM   5354  CB  LEU A 589      -9.616 -10.590  62.094  0.00  0.00           C
ATOM   5355  C   LEU A 589      -7.112 -11.089  62.654  0.00  0.00           C
ATOM   5357  CG  LEU A 589      -9.370  -9.150  61.758  0.00  0.00           C
ATOM   5359  CD2 LEU A 589      -8.842  -8.436  63.000  0.00  0.00           C
ATOM   5361  N   LEU A 590      -6.088 -10.502  61.916  0.00  0.00           N
ATOM   5362  CA  LEU A 590      -4.893  -9.934  62.590  0.00  0.00           C
ATOM   5363  CB  LEU A 590      -3.670 -10.465  62.064  0.00  0.00           C
ATOM   5364  C   LEU A 590      -4.916  -8.447  62.454  0.00  0.00           C
ATOM   5365  O   LEU A 590      -4.806  -7.885  61.315  0.00  0.00           O
ATOM   5374  O   ARG A 591      -4.004  -4.773  62.626  0.00  0.00           O
