# Supplementary material for: Genome-wide identification and comparative in-silico characterization of β-galactosidase (GH-35) in ascomycetes and its role in germ tube development of Aspergillus fumigatus via RNA-seq analysis
Source: PLoS One. 2023 Jun 22;18(6):e0286428. doi: 10.1371/journal.pone.0286428 (PMC10287015; doi:10.1371/journal.pone.0286428)
Supplement: S6 File — (ZIP) [file pone.0286428.s006.zip › FfuBG pocket.pdb]

HEADER	Output of DoGSiteScorer by A. Volkamer
HEADER	Pocket 0 with 338 binding site atoms written.
HEADER	References: 
HEADER	A. Volkamer et al. Analyzing the topology of active sites: on the prediction of pockets and subpockets. J. Chem. Inf. Model. 2010,50(11), 2041-52
HEADER	A. Volkamer et al. Combining global and local measures for structure-based druggability predictions. J. Chem. Inf. Model. 2012,52,360-372
HEADER	Geometric pocket center at  -2.80  42.37  35.46 with max radius 19.18
ATOM    432  CA  PRO A  47      -4.750  33.291  27.967  0.00  0.00           C
ATOM    433  CB  PRO A  47      -3.338  32.705  28.114  0.00  0.00           C
ATOM    434  C   PRO A  47      -4.837  34.692  28.537  0.00  0.00           C
ATOM    435  O   PRO A  47      -5.250  34.858  29.639  0.00  0.00           O
ATOM    436  CG  PRO A  47      -3.244  31.741  26.996  0.00  0.00           C
ATOM    439  N   PHE A  48      -4.509  35.668  27.791  0.00  0.00           N
ATOM    440  CA  PHE A  48      -4.505  37.019  28.288  0.00  0.00           C
ATOM    441  CB  PHE A  48      -3.591  37.907  27.518  0.00  0.00           C
ATOM    442  C   PHE A  48      -5.945  37.565  28.455  0.00  0.00           C
ATOM    443  O   PHE A  48      -6.168  38.505  29.195  0.00  0.00           O
ATOM    444  CG  PHE A  48      -2.119  37.504  27.717  0.00  0.00           C
ATOM    445  CD1 PHE A  48      -1.485  36.681  26.803  0.00  0.00           C
ATOM    446  CE1 PHE A  48      -0.137  36.353  26.952  0.00  0.00           C
ATOM    447  CZ  PHE A  48       0.594  36.896  28.001  0.00  0.00           C
ATOM    448  CD2 PHE A  48      -1.410  37.915  28.859  0.00  0.00           C
ATOM    449  CE2 PHE A  48      -0.061  37.594  29.008  0.00  0.00           C
ATOM    452  CA  ARG A  49      -8.291  37.345  27.839  0.00  0.00           C
ATOM    454  C   ARG A  49      -8.845  36.781  29.156  0.00  0.00           C
ATOM    468  O   LEU A  50      -7.020  33.780  32.307  0.00  0.00           O
ATOM    472  N   PRO A  51      -6.788  35.964  32.378  0.00  0.00           N
ATOM    473  CA  PRO A  51      -5.585  35.971  33.292  0.00  0.00           C
ATOM    474  CB  PRO A  51      -5.366  37.438  33.621  0.00  0.00           C
ATOM    475  C   PRO A  51      -5.720  35.164  34.551  0.00  0.00           C
ATOM    476  O   PRO A  51      -4.697  34.878  35.220  0.00  0.00           O
ATOM    477  CG  PRO A  51      -5.953  38.144  32.469  0.00  0.00           C
ATOM    478  CD  PRO A  51      -7.200  37.314  32.082  0.00  0.00           C
ATOM    480  N   VAL A  52      -6.922  34.801  34.928  0.00  0.00           N
ATOM    481  CA  VAL A  52      -7.088  34.146  36.130  0.00  0.00           C
ATOM    482  CB  VAL A  52      -8.567  34.061  36.417  0.00  0.00           C
ATOM    483  C   VAL A  52      -6.597  32.767  35.940  0.00  0.00           C
ATOM    485  CG1 VAL A  52      -8.842  33.345  37.695  0.00  0.00           C
ATOM    486  CG2 VAL A  52      -9.221  35.400  36.364  0.00  0.00           C
ATOM    488  N   ALA A  53      -5.506  32.496  36.553  0.00  0.00           N
ATOM    489  CA  ALA A  53      -4.850  31.252  36.386  0.00  0.00           C
ATOM    490  CB  ALA A  53      -3.583  31.262  37.149  0.00  0.00           C
ATOM    518  CZ  TYR A  56      -4.637  31.564  31.803  0.00  0.00           C
ATOM    519  CD2 TYR A  56      -4.159  29.556  33.033  0.00  0.00           C
ATOM    520  CE2 TYR A  56      -3.754  30.798  32.581  0.00  0.00           C
ATOM    521  OH  TYR A  56      -4.286  32.855  31.425  0.00  0.00           O
ATOM    726  CA  ALA A  78       3.317  43.268  24.371  0.00  0.00           C
ATOM    727  CB  ALA A  78       2.227  44.090  23.797  0.00  0.00           C
ATOM    728  C   ALA A  78       3.000  42.967  25.812  0.00  0.00           C
ATOM    729  O   ALA A  78       3.550  43.628  26.771  0.00  0.00           O
ATOM    736  CG  LEU A  79      -0.664  41.666  27.184  0.00  0.00           C
ATOM    737  CD1 LEU A  79      -1.904  40.803  27.131  0.00  0.00           C
ATOM    738  CD2 LEU A  79      -0.811  42.690  28.282  0.00  0.00           C
ATOM    750  CA  GLU A  81       7.493  42.679  27.421  0.00  0.00           C
ATOM    752  C   GLU A  81       7.029  44.148  27.325  0.00  0.00           C
ATOM    753  O   GLU A  81       6.890  44.714  26.224  0.00  0.00           O
ATOM    754  CG  GLU A  81       9.971  43.082  26.467  0.00  0.00           C
ATOM    759  N   GLY A  82       6.704  44.731  28.511  0.00  0.00           N
ATOM    760  CA  GLY A  82       6.237  46.120  28.607  0.00  0.00           C
ATOM    761  C   GLY A  82       7.237  47.080  28.133  0.00  0.00           C
ATOM    762  O   GLY A  82       6.866  48.136  27.534  0.00  0.00           O
ATOM    764  N   LYS A  83       8.535  46.809  28.431  0.00  0.00           N
ATOM    765  CA  LYS A  83       9.645  47.652  27.896  0.00  0.00           C
ATOM    766  CB  LYS A  83      10.181  48.727  28.920  0.00  0.00           C
ATOM    768  O   LYS A  83      10.901  45.604  27.993  0.00  0.00           O
ATOM    769  CG  LYS A  83      10.479  48.260  30.329  0.00  0.00           C
ATOM    770  CD  LYS A  83      10.927  49.463  31.163  0.00  0.00           C
ATOM    771  CE  LYS A  83      11.368  49.087  32.551  0.00  0.00           C
ATOM    788  CB  GLU A  86      11.719  44.548  31.609  0.00  0.00           C
ATOM    789  C   GLU A  86      11.016  42.451  30.506  0.00  0.00           C
ATOM    790  O   GLU A  86       9.850  42.808  30.419  0.00  0.00           O
ATOM    791  CG  GLU A  86      11.063  44.131  32.899  0.00  0.00           C
ATOM    813  CG  ARG A  88       7.426  42.283  33.193  0.00  0.00           C
ATOM    814  CD  ARG A  88       6.398  43.468  33.473  0.00  0.00           C
ATOM    815  NE  ARG A  88       7.074  44.722  33.833  0.00  0.00           N
ATOM    817  CZ  ARG A  88       6.458  45.909  34.201  0.00  0.00           C
ATOM    818  NH1 ARG A  88       5.091  46.019  34.256  0.00  0.00           N
ATOM    819  NH2 ARG A  88       7.224  46.960  34.562  0.00  0.00           N
ATOM    839  CA  GLY A  91       1.285  37.453  37.811  0.00  0.00           C
ATOM    840  C   GLY A  91       0.372  37.227  36.710  0.00  0.00           C
ATOM    841  O   GLY A  91       0.367  36.128  36.097  0.00  0.00           O
ATOM    843  N   ALA A  92      -0.365  38.219  36.362  0.00  0.00           N
ATOM    844  CA  ALA A  92      -1.353  38.072  35.361  0.00  0.00           C
ATOM    845  CB  ALA A  92      -2.143  39.394  35.167  0.00  0.00           C
ATOM    846  C   ALA A  92      -0.721  37.553  34.009  0.00  0.00           C
ATOM    847  O   ALA A  92      -1.314  36.780  33.325  0.00  0.00           O
ATOM    849  N   LEU A  93       0.511  37.937  33.721  0.00  0.00           N
ATOM    850  CA  LEU A  93       1.173  37.622  32.414  0.00  0.00           C
ATOM    852  C   LEU A  93       1.871  36.210  32.372  0.00  0.00           C
ATOM    853  O   LEU A  93       2.551  35.880  31.381  0.00  0.00           O
ATOM    856  CD2 LEU A  93       0.507  40.308  31.240  0.00  0.00           C
ATOM    858  N   ASP A  94       1.721  35.413  33.393  0.00  0.00           N
ATOM    859  CA  ASP A  94       2.444  34.146  33.452  0.00  0.00           C
ATOM    860  CB  ASP A  94       2.607  33.687  34.873  0.00  0.00           C
ATOM    861  C   ASP A  94       1.855  33.008  32.525  0.00  0.00           C
ATOM    862  O   ASP A  94       0.789  32.485  32.749  0.00  0.00           O
ATOM    867  N   LEU A  95       2.575  32.690  31.459  0.00  0.00           N
ATOM    868  CA  LEU A  95       2.125  31.531  30.461  0.00  0.00           C
ATOM    869  CB  LEU A  95       3.033  31.487  29.200  0.00  0.00           C
ATOM    870  C   LEU A  95       2.119  30.049  31.120  0.00  0.00           C
ATOM    871  O   LEU A  95       1.314  29.110  30.705  0.00  0.00           O
ATOM    872  CG  LEU A  95       2.969  32.650  28.254  0.00  0.00           C
ATOM    874  CD2 LEU A  95       1.557  32.804  27.675  0.00  0.00           C
ATOM    892  CG  PRO A  97      -0.227  30.355  34.853  0.00  0.00           C
ATOM    893  CD  PRO A  97       1.200  30.041  34.475  0.00  0.00           C
ATOM    895  N   PHE A  98      -0.937  28.242  32.291  0.00  0.00           N
ATOM    896  CA  PHE A  98      -1.810  27.820  31.191  0.00  0.00           C
ATOM    897  CB  PHE A  98      -1.795  28.812  30.040  0.00  0.00           C
ATOM    900  CG  PHE A  98      -2.815  28.512  28.971  0.00  0.00           C
ATOM    901  CD1 PHE A  98      -4.166  28.878  29.145  0.00  0.00           C
ATOM   1107  CA  SER A 122      -3.638  46.077  20.873  0.00  0.00           C
ATOM   1108  CB  SER A 122      -3.126  46.763  22.066  0.00  0.00           C
ATOM   1109  C   SER A 122      -2.687  46.297  19.780  0.00  0.00           C
ATOM   1110  O   SER A 122      -2.773  47.266  19.147  0.00  0.00           O
ATOM   1111  OG  SER A 122      -1.850  46.243  22.380  0.00  0.00           O
ATOM   1113  N   GLY A 123      -1.851  45.461  19.550  0.00  0.00           N
ATOM   1114  CA  GLY A 123      -0.955  45.614  18.420  0.00  0.00           C
ATOM   1115  C   GLY A 123      -0.892  44.394  17.725  0.00  0.00           C
ATOM   1123  N   GLY A 125      -0.618  42.193  19.419  0.00  0.00           N
ATOM   1125  C   GLY A 125       1.761  42.072  20.217  0.00  0.00           C
ATOM   1128  N   PHE A 126       1.950  43.072  19.292  0.00  0.00           N
ATOM   1131  C   PHE A 126       3.380  44.939  20.171  0.00  0.00           C
ATOM   1132  O   PHE A 126       2.531  45.869  20.230  0.00  0.00           O
ATOM   1140  CA  PRO A 127       4.699  45.890  22.046  0.00  0.00           C
ATOM   1141  CB  PRO A 127       6.061  45.542  22.560  0.00  0.00           C
ATOM   1142  C   PRO A 127       4.714  47.267  21.576  0.00  0.00           C
ATOM   1144  CG  PRO A 127       6.179  44.161  22.298  0.00  0.00           C
ATOM   1147  N   GLY A 128       4.247  48.131  22.416  0.00  0.00           N
ATOM   1148  CA  GLY A 128       4.197  49.518  22.114  0.00  0.00           C
ATOM   1149  C   GLY A 128       5.577  50.112  21.879  0.00  0.00           C
ATOM   1150  O   GLY A 128       5.765  50.852  20.998  0.00  0.00           O
ATOM   1152  N   TRP A 129       6.543  49.726  22.624  0.00  0.00           N
ATOM   1153  CA  TRP A 129       7.827  50.244  22.406  0.00  0.00           C
ATOM   1154  CB  TRP A 129       8.771  49.789  23.483  0.00  0.00           C
ATOM   1157  CG  TRP A 129       8.868  48.333  23.667  0.00  0.00           C
ATOM   1158  CD1 TRP A 129       8.059  47.597  24.464  0.00  0.00           C
ATOM   1159  NE1 TRP A 129       8.469  46.295  24.474  0.00  0.00           N
ATOM   1182  CG  GLN A 131       5.303  52.380  19.004  0.00  0.00           C
ATOM   1183  CD  GLN A 131       4.548  53.503  19.591  0.00  0.00           C
ATOM   1184  NE2 GLN A 131       4.877  53.698  20.845  0.00  0.00           N
ATOM   1194  CG  ARG A 132       9.574  54.746  20.341  0.00  0.00           C
ATOM   2928  O   THR A 325     -10.699  39.784  28.622  0.00  0.00           O
ATOM   2935  C   ASN A 326     -10.557  42.811  28.241  0.00  0.00           C
ATOM   2943  N   TRP A 327      -9.833  42.360  29.240  0.00  0.00           N
ATOM   2944  CA  TRP A 327      -9.697  43.111  30.434  0.00  0.00           C
ATOM   2945  CB  TRP A 327      -8.935  42.223  31.481  0.00  0.00           C
ATOM   2946  C   TRP A 327      -8.900  44.393  30.327  0.00  0.00           C
ATOM   2947  O   TRP A 327      -9.411  45.484  30.492  0.00  0.00           O
ATOM   2948  CG  TRP A 327      -9.660  41.038  32.078  0.00  0.00           C
ATOM   2949  CD1 TRP A 327     -10.822  40.515  31.703  0.00  0.00           C
ATOM   2952  CD2 TRP A 327      -9.244  40.305  33.260  0.00  0.00           C
ATOM   2953  CE2 TRP A 327     -10.112  39.225  33.395  0.00  0.00           C
ATOM   2954  CE3 TRP A 327      -8.195  40.427  34.128  0.00  0.00           C
ATOM   2955  CZ3 TRP A 327      -8.049  39.498  35.113  0.00  0.00           C
ATOM   2956  CH2 TRP A 327      -8.943  38.490  35.263  0.00  0.00           C
ATOM   2959  N   GLY A 328      -7.818  44.294  29.986  0.00  0.00           N
ATOM   2960  CA  GLY A 328      -6.945  45.442  30.009  0.00  0.00           C
ATOM   2980  CG  LEU A 330      -5.626  42.649  27.360  0.00  0.00           C
ATOM   2981  CD1 LEU A 330      -5.770  41.176  27.629  0.00  0.00           C
ATOM   2982  CD2 LEU A 330      -4.264  43.141  27.716  0.00  0.00           C
ATOM   6251  O   GLY A 693       6.324  56.238  21.901  0.00  0.00           O
ATOM   6276  CA  GLY A 696       6.387  55.508  25.407  0.00  0.00           C
ATOM   6277  C   GLY A 696       5.024  55.138  25.887  0.00  0.00           C
ATOM   6278  O   GLY A 696       4.853  54.057  26.433  0.00  0.00           O
ATOM   6280  N   PHE A 697       4.029  55.982  25.663  0.00  0.00           N
ATOM   6281  CA  PHE A 697       2.701  55.651  26.089  0.00  0.00           C
ATOM   6283  C   PHE A 697       1.914  55.159  24.849  0.00  0.00           C
ATOM   6292  N   ASN A 698       1.536  53.928  24.839  0.00  0.00           N
ATOM   6293  CA  ASN A 698       0.878  53.337  23.661  0.00  0.00           C
ATOM   6294  CB  ASN A 698       1.562  52.041  23.331  0.00  0.00           C
ATOM   6297  CG  ASN A 698       1.341  50.986  24.443  0.00  0.00           C
ATOM   6298  ND2 ASN A 698       1.281  49.715  24.028  0.00  0.00           N
ATOM   6301  OD1 ASN A 698       1.144  51.332  25.692  0.00  0.00           O
ATOM   6992  CD1 LEU A 776      -1.195  49.501  20.650  0.00  0.00           C
ATOM   7379  C   GLY A 819       6.377  54.521  29.498  0.00  0.00           C
ATOM   7380  O   GLY A 819       5.351  54.050  29.798  0.00  0.00           O
ATOM   7383  CA  GLU A 820       7.208  52.412  28.641  0.00  0.00           C
ATOM   7384  CB  GLU A 820       8.452  52.044  27.887  0.00  0.00           C
ATOM   7385  C   GLU A 820       7.132  51.621  30.072  0.00  0.00           C
ATOM   7386  O   GLU A 820       6.613  50.467  30.174  0.00  0.00           O
ATOM   7387  CG  GLU A 820       8.478  52.624  26.496  0.00  0.00           C
ATOM   7388  CD  GLU A 820       9.795  52.461  25.789  0.00  0.00           C
ATOM   7390  OE2 GLU A 820       9.872  52.823  24.565  0.00  0.00           O
ATOM   7393  CA  ASN A 821       7.784  51.634  32.478  0.00  0.00           C
ATOM   7395  C   ASN A 821       6.474  51.869  33.323  0.00  0.00           C
ATOM   7401  OD1 ASN A 821       8.789  50.393  34.806  0.00  0.00           O
ATOM   7403  N   TYR A 822       5.676  50.866  33.323  0.00  0.00           N
ATOM   7404  CA  TYR A 822       4.506  50.827  34.066  0.00  0.00           C
ATOM   7405  CB  TYR A 822       3.643  49.845  33.419  0.00  0.00           C
ATOM   7406  C   TYR A 822       4.771  50.371  35.436  0.00  0.00           C
ATOM   7407  O   TYR A 822       5.419  49.296  35.672  0.00  0.00           O
ATOM   7408  CG  TYR A 822       3.047  50.363  32.249  0.00  0.00           C
ATOM   7409  CD1 TYR A 822       3.812  50.684  31.164  0.00  0.00           C
ATOM   7410  CE1 TYR A 822       3.256  51.148  30.031  0.00  0.00           C
ATOM   7411  CZ  TYR A 822       1.932  51.217  29.937  0.00  0.00           C
ATOM   7412  CD2 TYR A 822       1.719  50.498  32.154  0.00  0.00           C
ATOM   7413  CE2 TYR A 822       1.146  50.930  31.016  0.00  0.00           C
ATOM   7414  OH  TYR A 822       1.357  51.667  28.788  0.00  0.00           O
ATOM   7426  N   ASP A 824       2.666  49.102  37.770  0.00  0.00           N
ATOM   7427  CA  ASP A 824       2.060  47.837  38.303  0.00  0.00           C
ATOM   7428  CB  ASP A 824       0.559  47.885  38.318  0.00  0.00           C
ATOM   7429  C   ASP A 824       2.609  46.591  37.572  0.00  0.00           C
ATOM   7430  O   ASP A 824       2.057  46.086  36.535  0.00  0.00           O
ATOM   7431  CG  ASP A 824      -0.066  46.695  38.991  0.00  0.00           C
ATOM   7433  OD2 ASP A 824      -1.321  46.735  39.284  0.00  0.00           O
ATOM   7453  CZ  PHE A 826      -1.267  38.610  40.094  0.00  0.00           C
ATOM   7455  CE2 PHE A 826      -1.879  39.604  39.318  0.00  0.00           C
ATOM   7457  N   ARG A 827       0.703  43.242  36.273  0.00  0.00           N
ATOM   7458  CA  ARG A 827      -0.063  43.277  35.007  0.00  0.00           C
ATOM   7459  CB  ARG A 827      -1.342  44.190  35.172  0.00  0.00           C
ATOM   7460  C   ARG A 827       0.809  43.857  33.817  0.00  0.00           C
ATOM   7461  O   ARG A 827       1.860  44.426  34.033  0.00  0.00           O
ATOM   7462  CG  ARG A 827      -2.505  43.560  36.005  0.00  0.00           C
ATOM   7463  CD  ARG A 827      -2.395  43.902  37.487  0.00  0.00           C
ATOM   7464  NE  ARG A 827      -3.479  43.291  38.291  0.00  0.00           N
ATOM   7466  CZ  ARG A 827      -3.653  43.489  39.614  0.00  0.00           C
ATOM   7467  NH1 ARG A 827      -2.862  44.335  40.262  0.00  0.00           N
ATOM   7468  NH2 ARG A 827      -4.621  42.801  40.318  0.00  0.00           N
ATOM   7470  N   GLY A 828       0.383  43.624  32.563  0.00  0.00           N
ATOM   7471  CA  GLY A 828       1.100  44.227  31.393  0.00  0.00           C
ATOM   7472  C   GLY A 828       0.679  45.728  31.057  0.00  0.00           C
ATOM   7473  O   GLY A 828      -0.304  46.257  31.610  0.00  0.00           O
ATOM   7474  N   PRO A 829       1.394  46.352  30.056  0.00  0.00           N
ATOM   7475  CA  PRO A 829       1.176  47.747  29.602  0.00  0.00           C
ATOM   7476  CB  PRO A 829       2.307  47.987  28.608  0.00  0.00           C
ATOM   7477  C   PRO A 829      -0.165  48.095  28.997  0.00  0.00           C
ATOM   7478  O   PRO A 829      -0.459  49.256  28.787  0.00  0.00           O
ATOM   7479  CG  PRO A 829       2.628  46.631  28.107  0.00  0.00           C
ATOM   7480  CD  PRO A 829       2.495  45.744  29.316  0.00  0.00           C
ATOM   7482  N   LEU A 830      -0.890  47.188  28.649  0.00  0.00           N
ATOM   7487  CG  LEU A 830      -1.683  46.093  26.055  0.00  0.00           C
ATOM   7488  CD1 LEU A 830      -2.107  44.901  25.246  0.00  0.00           C
ATOM   7489  CD2 LEU A 830      -1.623  47.359  25.214  0.00  0.00           C
ATOM   7491  N   ASN A 831      -2.915  47.330  30.506  0.00  0.00           N
ATOM   7492  CA  ASN A 831      -3.848  47.392  31.670  0.00  0.00           C
ATOM   7493  CB  ASN A 831      -3.442  46.231  32.596  0.00  0.00           C
ATOM   7494  C   ASN A 831      -3.907  48.688  32.531  0.00  0.00           C
ATOM   7495  O   ASN A 831      -4.580  48.671  33.599  0.00  0.00           O
ATOM   7496  CG  ASN A 831      -3.664  44.878  31.978  0.00  0.00           C
ATOM   7497  ND2 ASN A 831      -2.610  44.167  31.771  0.00  0.00           N
ATOM   7500  OD1 ASN A 831      -4.771  44.519  31.610  0.00  0.00           O
ATOM   7502  N   GLU A 832      -3.281  49.769  32.151  0.00  0.00           N
ATOM   7503  CA  GLU A 832      -3.449  51.037  32.965  0.00  0.00           C
ATOM   7504  CB  GLU A 832      -2.157  51.373  33.708  0.00  0.00           C
ATOM   7505  C   GLU A 832      -3.727  52.254  32.080  0.00  0.00           C
ATOM   7507  CG  GLU A 832      -1.694  50.484  34.774  0.00  0.00           C
ATOM   7508  CD  GLU A 832      -0.354  51.008  35.373  0.00  0.00           C
ATOM   7509  OE1 GLU A 832       0.212  52.030  34.792  0.00  0.00           O
ATOM   7510  OE2 GLU A 832       0.137  50.426  36.426  0.00  0.00           O
ATOM   7512  N   GLY A 833      -4.617  53.119  32.513  0.00  0.00           N
ATOM   7559  CA  GLU A 838      -4.829  54.611  38.045  0.00  0.00           C
ATOM   7560  CB  GLU A 838      -5.040  54.483  36.523  0.00  0.00           C
ATOM   7563  CG  GLU A 838      -6.472  54.005  36.163  0.00  0.00           C
ATOM   7564  CD  GLU A 838      -6.792  54.102  34.708  0.00  0.00           C
ATOM   7565  OE1 GLU A 838      -6.936  53.064  34.079  0.00  0.00           O
ATOM   7613  CB  HIS A 843      -7.040  50.047  39.892  0.00  0.00           C
ATOM   7616  CG  HIS A 843      -5.563  49.716  39.731  0.00  0.00           C
ATOM   7617  ND1 HIS A 843      -4.582  50.677  39.731  0.00  0.00           N
ATOM   7619  CE1 HIS A 843      -3.395  50.090  39.503  0.00  0.00           C
ATOM   7620  NE2 HIS A 843      -3.569  48.793  39.507  0.00  0.00           N
ATOM   7622  CD2 HIS A 843      -4.919  48.521  39.706  0.00  0.00           C
ATOM   7634  CB  PRO A 845      -7.661  44.739  46.948  0.00  0.00           C
ATOM   7637  CG  PRO A 845      -7.287  44.249  45.552  0.00  0.00           C
ATOM   7638  CD  PRO A 845      -6.390  45.315  45.031  0.00  0.00           C
ATOM   7645  OG  SER A 846      -8.015  46.082  51.329  0.00  0.00           O
ATOM   8160  CZ  TYR A 905     -10.051  51.710  35.585  0.00  0.00           C
ATOM   8161  CD2 TYR A 905      -9.762  49.588  36.599  0.00  0.00           C
ATOM   8162  CE2 TYR A 905      -9.315  50.584  35.740  0.00  0.00           C
ATOM   8163  OH  TYR A 905      -9.635  52.671  34.717  0.00  0.00           O
ATOM   8174  CA  ASN A 907      -9.868  43.760  42.826  0.00  0.00           C
ATOM   8175  CB  ASN A 907     -10.082  42.263  43.131  0.00  0.00           C
ATOM   8176  C   ASN A 907      -8.479  44.006  42.097  0.00  0.00           C
ATOM   8177  O   ASN A 907      -7.609  43.099  42.051  0.00  0.00           O
ATOM   8178  CG  ASN A 907     -11.147  42.068  44.211  0.00  0.00           C
ATOM   8179  ND2 ASN A 907     -11.796  40.889  44.235  0.00  0.00           N
ATOM   8182  OD1 ASN A 907     -11.355  42.976  45.053  0.00  0.00           O
ATOM   8185  CA  GLY A 908      -6.976  45.501  40.983  0.00  0.00           C
ATOM   8186  C   GLY A 908      -6.843  45.123  39.519  0.00  0.00           C
ATOM   8187  O   GLY A 908      -5.870  45.503  38.871  0.00  0.00           O
ATOM   8189  N   PHE A 909      -7.826  44.443  38.969  0.00  0.00           N
ATOM   8190  CA  PHE A 909      -7.819  44.139  37.585  0.00  0.00           C
ATOM   8191  CB  PHE A 909      -8.231  42.627  37.357  0.00  0.00           C
ATOM   8192  C   PHE A 909      -8.899  44.968  36.879  0.00  0.00           C
ATOM   8193  O   PHE A 909      -9.965  45.130  37.406  0.00  0.00           O
ATOM   8194  CG  PHE A 909      -7.306  41.624  37.957  0.00  0.00           C
ATOM   8195  CD1 PHE A 909      -7.602  41.029  39.208  0.00  0.00           C
ATOM   8196  CE1 PHE A 909      -6.763  40.086  39.752  0.00  0.00           C
ATOM   8197  CZ  PHE A 909      -5.591  39.732  39.080  0.00  0.00           C
ATOM   8198  CD2 PHE A 909      -6.124  41.315  37.343  0.00  0.00           C
ATOM   8199  CE2 PHE A 909      -5.238  40.397  37.916  0.00  0.00           C
ATOM   8201  N   GLN A 910      -8.567  45.518  35.698  0.00  0.00           N
ATOM   8202  CA  GLN A 910      -9.546  46.203  34.855  0.00  0.00           C
ATOM   8203  CB  GLN A 910      -8.833  47.027  33.787  0.00  0.00           C
ATOM   8204  C   GLN A 910     -10.334  45.140  34.169  0.00  0.00           C
ATOM   8205  O   GLN A 910      -9.753  44.169  33.761  0.00  0.00           O
ATOM   8206  CG  GLN A 910      -9.772  47.809  32.954  0.00  0.00           C
ATOM   8207  CD  GLN A 910      -9.136  48.606  31.900  0.00  0.00           C
ATOM   8211  OE1 GLN A 910      -8.052  49.168  32.063  0.00  0.00           O
ATOM   8224  OH  TYR A 911     -10.750  40.672  37.856  0.00  0.00           O
ATOM   8375  O   GLY A 929     -10.392  34.873  42.149  0.00  0.00           O
ATOM   8378  CA  ILE A 930     -10.907  37.109  40.766  0.00  0.00           C
ATOM   8379  CB  ILE A 930     -11.106  38.123  39.588  0.00  0.00           C
ATOM   8380  C   ILE A 930     -11.773  37.423  42.027  0.00  0.00           C
ATOM   8381  O   ILE A 930     -11.293  38.109  42.994  0.00  0.00           O
ATOM   8382  CG1 ILE A 930     -12.496  38.797  39.594  0.00  0.00           C
ATOM   8383  CD1 ILE A 930     -12.632  39.922  40.557  0.00  0.00           C
ATOM   8384  CG2 ILE A 930     -10.790  37.501  38.222  0.00  0.00           C
ATOM   8387  CA  TRP A 931     -13.786  37.282  43.142  0.00  0.00           C
ATOM   8389  C   TRP A 931     -13.490  36.555  44.298  0.00  0.00           C
ATOM   8402  N   ASN A 932     -13.267  37.247  45.303  0.00  0.00           N
ATOM   8403  CA  ASN A 932     -13.118  36.668  46.543  0.00  0.00           C
ATOM   8404  CB  ASN A 932     -12.152  37.529  47.413  0.00  0.00           C
ATOM   8407  CG  ASN A 932     -11.837  36.927  48.787  0.00  0.00           C
ATOM   8408  ND2 ASN A 932     -11.268  37.766  49.709  0.00  0.00           N
ATOM   8442  CA  ASP A 936     -14.122  41.820  50.598  0.00  0.00           C
ATOM   8443  CB  ASP A 936     -13.298  42.723  51.508  0.00  0.00           C
ATOM   8444  C   ASP A 936     -13.674  42.024  49.150  0.00  0.00           C
ATOM   8445  O   ASP A 936     -12.491  41.976  48.837  0.00  0.00           O
ATOM   8451  CA  ASN A 937     -14.323  42.492  46.873  0.00  0.00           C
ATOM   8455  CG  ASN A 937     -15.008  40.414  46.348  0.00  0.00           C
ATOM   8459  OD1 ASN A 937     -13.921  39.916  46.086  0.00  0.00           O
ATOM   8467  CD1 TRP A 938     -11.420  45.747  48.110  0.00  0.00           C
ATOM   8468  NE1 TRP A 938     -11.433  46.148  49.405  0.00  0.00           N
ATOM   8757  CG1 VAL A 972      -9.320  35.554  45.291  0.00  0.00           C
ATOM   8760  N   VAL A 973      -7.445  34.650  42.997  0.00  0.00           N
ATOM   8761  CA  VAL A 973      -6.234  35.117  42.573  0.00  0.00           C
ATOM   8762  CB  VAL A 973      -6.284  35.402  41.055  0.00  0.00           C
ATOM   8763  C   VAL A 973      -5.870  36.372  43.425  0.00  0.00           C
ATOM   8764  O   VAL A 973      -6.465  37.457  43.329  0.00  0.00           O
ATOM   8765  CG1 VAL A 973      -4.979  35.951  40.545  0.00  0.00           C
ATOM   8766  CG2 VAL A 973      -6.655  34.125  40.283  0.00  0.00           C
ATOM   8768  N   GLU A 974      -4.806  36.162  44.232  0.00  0.00           N
ATOM   8769  CA  GLU A 974      -4.330  37.091  45.215  0.00  0.00           C
ATOM   8770  CB  GLU A 974      -3.716  36.368  46.386  0.00  0.00           C
ATOM   8771  C   GLU A 974      -3.381  38.054  44.695  0.00  0.00           C
ATOM   8773  CG  GLU A 974      -4.640  35.419  47.113  0.00  0.00           C
ATOM   8778  N   GLY A 975      -3.839  38.945  43.892  0.00  0.00           N
ATOM   8779  CA  GLY A 975      -2.993  39.855  43.351  0.00  0.00           C
ATOM   8780  C   GLY A 975      -2.644  40.934  44.340  0.00  0.00           C
ATOM   8781  O   GLY A 975      -3.123  40.928  45.490  0.00  0.00           O
ATOM   8782  N   PRO A 976      -1.851  41.917  43.896  0.00  0.00           N
ATOM   8785  C   PRO A 976      -2.494  43.896  45.378  0.00  0.00           C
ATOM   8786  O   PRO A 976      -3.559  44.141  44.759  0.00  0.00           O
ATOM   8795  CG  LYS A 977      -3.682  43.477  49.221  0.00  0.00           C
ATOM   8797  CE  LYS A 977      -4.357  41.744  50.960  0.00  0.00           C
