# Supplementary material for: Genome-wide identification and comparative in-silico characterization of β-galactosidase (GH-35) in ascomycetes and its role in germ tube development of Aspergillus fumigatus via RNA-seq analysis
Source: PLoS One. 2023 Jun 22;18(6):e0286428. doi: 10.1371/journal.pone.0286428 (PMC10287015; doi:10.1371/journal.pone.0286428)
Supplement: S7 File — (ZIP) [file pone.0286428.s007.zip › DESeq2_(GPA).tabular]

GeneID	Base mean	log2(FC)	StdErr	Wald-Stats	P-value	P-adj	Chromosome	Start	End	Strand	Feature	Gene name
AFUA_1G09660	8662.69796366052	-3.01975725809719	0.0746272651168652	-40.4645306694315	0	0	NC_007194.1	2500584	2501842	+	NA	NA
AFUA_1G10630	41070.0216520375	-2.83356477870855	0.0740783130448776	-38.2509355604783	0	0	NC_007194.1	2774957	2776408	-	NA	NA
AFUA_1G13230	28796.5055467706	7.16658137541016	0.15839645066055	45.2445831047594	0	0	NC_007194.1	3512784	3515472	+	NA	NA
AFUA_1G16560	3674.04226593975	7.89624561029389	0.209317803901172	37.7237170614596	0	0	NC_007194.1	4486845	4488181	-	NA	NA
AFUA_1G16564	11783.3462542137	7.67837923083423	0.162459060301467	47.2634718961556	0	0	NC_007194.1	4488354	4488869	-	NA	NA
AFUA_2G02890	35743.200608263	4.71929841035876	0.0959216198574954	49.1995278788027	0	0	NC_007195.1	748080	749182	+	NA	NA
AFUA_2G08360	22595.5189922433	-3.78562198274305	0.0962203705527253	-39.3432488463414	0	0	NC_007195.1	2153117	2154022	-	NA	NA
AFUA_2G10100	78105.8533037306	-3.02595572466233	0.0794679897907236	-38.0776679091932	0	0	NC_007195.1	2585199	2585606	-	NA	NA
AFUA_2G14760	12032.9387806518	5.62279687602907	0.138175372332085	40.6931914213733	0	0	NC_007195.1	3887794	3889519	-	NA	NA
AFUA_4G00980	9138.80626672296	6.36112212151564	0.142758845751764	44.558514661688	0	0	NC_007197.1	264170	264989	+	NA	NA
AFUA_4G07360	167590.727737623	-3.49238250459017	0.0864750030823114	-40.3860350402756	0	0	NC_007197.1	1908016	1910536	-	NA	NA
AFUA_5G02760	3625.68699511513	-3.91638087669652	0.101656066455382	-38.5257959830216	0	0	NC_007198.1	723029	724173	+	NA	NA
AFUA_5G07640	18129.5888737756	9.80147931841204	0.211286136855146	46.3895997356977	0	0	NC_007198.1	1908465	1909824	-	NA	NA
AFUA_5G07650	5937.81079657796	8.69897549299337	0.21639105781409	40.2002540255937	0	0	NC_007198.1	1910369	1911038	+	NA	NA
AFUA_6G01790	5381.93206069317	5.00759387604968	0.121968644703236	41.0564033750947	0	0	NC_007199.1	244291	245407	+	NA	NA
AFUA_6G10660	35024.5267237875	-5.2663844758741	0.138303297030619	-38.0785172077869	0	0	NC_007199.1	2635627	2637150	+	NA	NA
AFUA_7G02010	2614.67975779008	5.38144994471448	0.13715430721325	39.2364633240959	0	0	NC_007200.1	539857	541579	-	NA	NA
AFUA_7G05490	17769.9036376985	8.72679154077044	0.208685188643472	41.817972791925	0	0	NC_007200.1	1326514	1326733	-	NA	NA
AFUA_7G05720	24582.876954617	-3.36368215104568	0.0889342707113127	-37.8221142889275	0	0	NC_007200.1	1398604	1400277	+	NA	NA
AFUA_7G06680	36247.338059463	7.54359022220895	0.171271805927075	44.0445535175878	0	0	NC_007200.1	1626767	1628757	+	NA	NA
AFUA_1G05080	102700.341562252	-2.89969968337327	0.0777706588376727	-37.2852657636049	2.84407852058594e-304	1.30448401477542e-301	NC_007194.1	1454059	1455134	+	NA	NA
AFUA_1G05500	59063.0457096958	-2.99082927702835	0.0803166001865274	-37.2379965048625	1.65740059372273e-303	7.25640114488061e-301	NC_007194.1	1573103	1573616	+	NA	NA
AFUA_5G02840	5291.103542956	-6.44306828840141	0.173725286266488	-37.0876826676686	4.43801944099712e-301	1.85856535894279e-298	NC_007198.1	751445	753360	-	NA	NA
AFUA_3G11260	89391.3810944787	-3.1918068725778	0.0866128321975223	-36.8514317289477	2.77414210489433e-297	1.11335569809759e-294	NC_007196.1	2951139	2951715	+	NA	NA
AFUA_2G11300	12441.0681228447	-2.92350500282698	0.0796950795487588	-36.6836324071718	1.33203824601025e-294	5.1320769542283e-292	NC_007195.1	2911614	2913583	+	NA	NA
AFUA_3G06840	94864.8328390337	-3.14364642297428	0.0859934962601068	-36.5567927772771	1.3908190505453e-292	5.1524496518663e-290	NC_007196.1	1702996	1704159	+	NA	NA
AFUA_2G10440	48791.6263541598	-3.1924228330707	0.087409723272735	-36.5225138982505	4.87133439798879e-292	1.73780344153437e-289	NC_007195.1	2671507	2672189	-	NA	NA
AFUA_1G10130	42473.4733955262	-2.82817927132252	0.0778691203623746	-36.3196509497115	7.92214793887801e-289	2.72521889097403e-286	NC_007194.1	2610280	2611841	-	NA	NA
AFUA_2G08090	6879.26121275811	4.6796116577985	0.130160899272142	35.9525148025778	4.623529902404e-283	1.53564965586053e-280	NC_007195.1	2098677	2101432	-	NA	NA
AFUA_2G10300	50968.2523373216	-3.28650257111563	0.0914969126985947	-35.9192728386572	1.52817874317463e-282	4.90647255141933e-280	NC_007195.1	2636669	2637626	+	NA	NA
AFUA_8G00962	3206.5408765104	-4.75850837535352	0.133528226586363	-35.6367226391329	3.78369769275955e-278	1.17563148956968e-275	NC_007201.1	220535	222429	-	NA	NA
AFUA_1G02530	4106.4670586071	3.96951083589219	0.112160663870207	35.3912922670084	2.32443585466182e-274	6.99655192253209e-272	NC_007194.1	737368	739008	+	NA	NA
AFUA_5G14410	4485.22189340911	8.60440356654677	0.243856500511114	35.2847004222248	1.00809352151378e-272	2.94241115127901e-270	NC_007198.1	3750457	3751228	+	NA	NA
AFUA_2G11260	12073.0431454032	-2.7502614645272	0.0780370314928418	-35.2430302885044	4.3871977756479e-272	1.24286732279531e-269	NC_007195.1	2894126	2896566	+	NA	NA
AFUA_4G13940	2275.39418055821	4.45272467995608	0.126415795561059	35.2228505954813	8.93746916082595e-272	2.4595915130593e-269	NC_007197.1	3633984	3637635	+	NA	NA
AFUA_1G04530	54147.0912047549	-2.7234959080144	0.078244255633929	-34.8076147692741	1.86558648072956e-265	4.99148027288532e-263	NC_007194.1	1282635	1283216	+	NA	NA
AFUA_1G02550	26033.8472252322	-3.02271299604691	0.0870669253708306	-34.7171211475854	4.34646064809784e-264	1.13148943141833e-261	NC_007194.1	744582	746335	-	NA	NA
AFUA_3G14660	5915.35554225591	-4.20021084587562	0.121958087844942	-34.4397892759338	6.40280547191807e-260	1.62294269225039e-257	NC_007196.1	3885532	3885807	-	NA	NA
AFUA_1G04720	2828.36835464735	-3.09057663641945	0.0899532211681695	-34.3575982747916	1.08460350412505e-258	2.67869255172627e-256	NC_007194.1	1339901	1340743	-	NA	NA
AFUA_1G07750	14519.5091556573	6.27103307120263	0.182679444143975	34.3280717794403	2.99246167200241e-258	7.20584770618179e-256	NC_007194.1	2187258	2188392	-	NA	NA
AFUA_7G01430	13549.7598458258	6.11857190961454	0.178693313837184	34.2406314944132	6.01280198004236e-257	1.41256850418946e-254	NC_007200.1	371881	373007	+	NA	NA
AFUA_5G02850	1915.98521451004	-7.82240119576854	0.228492214124496	-34.2348697776916	7.32524850171652e-257	1.67992365639366e-254	NC_007198.1	754833	756051	+	NA	NA
AFUA_4G07730	63327.0447063608	-2.79958545684123	0.0818196147565689	-34.2165563254069	1.37172232040556e-256	3.07265799770846e-254	NC_007197.1	2019449	2020210	-	NA	NA
AFUA_1G14120	10924.6406652356	-3.04293123045997	0.089165857777005	-34.1266411418375	2.97027457017387e-255	6.50220105907153e-253	NC_007194.1	3774406	3776224	+	NA	NA
AFUA_2G01320	3464.01156341701	4.60016411980008	0.135447508599344	33.9627075268506	7.91973488227466e-253	1.69517525302377e-250	NC_007195.1	317536	320995	-	NA	NA
AFUA_5G06360	110350.264065052	-2.82718786842315	0.0834036427490216	-33.8976545296796	7.21344433088972e-252	1.51043251728543e-249	NC_007198.1	1530675	1531695	-	NA	NA
AFUA_1G03660	5520.52639704919	-3.22767970550997	0.0954335921953192	-33.8212114965141	9.62085327474448e-251	1.97166082430508e-248	NC_007194.1	1064069	1065233	+	NA	NA
AFUA_5G02190	1983.27620106281	5.88872868278269	0.174960107193468	33.6575507253835	2.41773963427767e-248	4.85159753278385e-246	NC_007198.1	560397	561745	-	NA	NA
AFUA_5G09400	22211.7959663764	-2.93693604261781	0.08757279247278	-33.5370833758749	1.3890525842981e-246	2.73048050856312e-244	NC_007198.1	2418390	2419402	+	NA	NA
AFUA_8G05610	11885.82104212	-5.73154822572545	0.171817981390421	-33.3582560995271	5.52975986498076e-244	1.06525294038989e-241	NC_007201.1	1318147	1320231	+	NA	NA
AFUA_5G03010	2133.05058292345	-3.85002631166078	0.11543644913157	-33.3519121614064	6.83418233518544e-244	1.29072243632365e-241	NC_007198.1	804594	805851	+	NA	NA
AFUA_1G15140	19987.137753952	-3.22225585727587	0.0966941033003994	-33.3242229597527	1.72165370721506e-243	3.18903240536451e-241	NC_007194.1	4070229	4071449	-	NA	NA
AFUA_1G15780	8100.13345899531	-2.82638894841592	0.0849289160759922	-33.2794656873631	7.65322080248076e-243	1.3908645805565e-240	NC_007194.1	4263451	4264889	-	NA	NA
AFUA_1G06480	1642.73580090636	5.73366975745485	0.172335534314805	33.2703860538778	1.03555549593075e-242	1.8471241734824e-240	NC_007194.1	1860380	1862201	+	NA	NA
AFUA_5G02790	4806.58336649197	-2.92936676523181	0.0884100593527149	-33.1338626699141	9.67285723339576e-241	1.69398110676487e-238	NC_007198.1	739903	742121	+	NA	NA
AFUA_1G15730	49908.7120799277	-3.04218893816738	0.0918973043896213	-33.1042238765707	2.58374634849646e-240	4.44404371941391e-238	NC_007194.1	4254405	4255080	+	NA	NA
AFUA_2G09990	3440.23274402483	2.91404852177509	0.0882050734566446	33.0371985145211	2.37561121221585e-239	4.0143661747479e-237	NC_007195.1	2556023	2558536	+	NA	NA
AFUA_3G12460	1029.60496449337	-4.40738392070648	0.133940145234446	-32.9056229780243	1.82631252574683e-237	3.03293831861956e-235	NC_007196.1	3290264	3291746	+	NA	NA
AFUA_2G04200	7138.29427726729	7.14943577957445	0.217693845602785	32.8416991292426	1.49640522488078e-236	2.44294493661893e-234	NC_007195.1	1169625	1171002	-	NA	NA
AFUA_1G16556	2460.50546657246	5.57009457483017	0.17054036682531	32.6614436131464	5.51262243103063e-234	8.84959654261451e-232	NC_007194.1	4485657	4486382	-	NA	NA
AFUA_6G08920	16657.5265303132	-2.46605890141561	0.0756005358549084	-32.6195955296989	2.16339390016274e-233	3.41603443383074e-231	NC_007199.1	2122683	2125824	-	NA	NA
AFUA_2G00940	2377.16703203564	4.55511467211392	0.13996492529121	32.5446869109284	2.48947314772056e-232	3.867516993362e-230	NC_007195.1	214430	216310	+	NA	NA
AFUA_3G11650	2454.05528349046	5.20410812795868	0.159925008942334	32.5409275408276	2.81377461394957e-232	4.30194874310512e-230	NC_007196.1	3059843	3061207	-	NA	NA
AFUA_6G02210	5420.82979736169	5.2883749311171	0.162721491889651	32.4995479681527	1.08208024356257e-231	1.62853076656167e-229	NC_007199.1	386598	388338	+	NA	NA
AFUA_1G07450	7657.331411764	-2.48239358161669	0.0763939669514522	-32.4946285770739	1.26985449135566e-231	1.88172899395965e-229	NC_007194.1	2106088	2107383	-	NA	NA
AFUA_1G11550	8457.58692790517	-2.68050277937183	0.0825731590987195	-32.4621560883626	3.64936974514705e-231	5.32586808867522e-229	NC_007194.1	3049137	3050658	+	NA	NA
AFUA_7G04570	3725.26529910939	5.44731499262178	0.168195503437167	32.3868051244113	4.21017724907928e-230	6.0526010840495e-228	NC_007200.1	1039095	1042413	+	NA	NA
AFUA_2G10230	12371.2920485056	7.6280908457732	0.235750140858309	32.3566756651817	1.11760908022153e-229	1.58306039127849e-227	NC_007195.1	2616233	2617240	+	NA	NA
AFUA_3G07890	1617.05959089362	-5.26404200126942	0.163908749541137	-32.1156864170224	2.66304674645642e-226	3.71745887853163e-224	NC_007196.1	1995842	1996799	+	NA	NA
AFUA_5G04230	29847.5396961423	-3.40437936373266	0.106172678946165	-32.0645517992333	1.37629090798026e-225	1.89377628938084e-223	NC_007198.1	1127275	1129170	-	NA	NA
AFUA_4G09050	9773.17297731051	5.09392635372264	0.159502822329998	31.9362772351685	8.37831654294342e-224	1.13661894283987e-221	NC_007197.1	2346045	2349117	-	NA	NA
AFUA_3G09250	1357.97371783685	-8.10549696142732	0.255010998310152	-31.7848916914915	1.04693392239673e-221	1.40056493618407e-219	NC_007196.1	2347443	2348587	-	NA	NA
AFUA_5G03490	52444.9001549161	-3.43497227426088	0.108085516913217	-31.7801345856435	1.21799733293632e-221	1.60708908367707e-219	NC_007198.1	943352	944280	-	NA	NA
AFUA_5G13440	1478.46566025595	6.22956647070677	0.196369097843935	31.7237617278139	7.3076953377492e-221	9.51185425583787e-219	NC_007198.1	3533897	3535196	+	NA	NA
AFUA_4G07300	11258.0273138041	-3.35947332808397	0.106230197677776	-31.6244665031512	1.702290547837e-219	2.1861950075688e-217	NC_007197.1	1893886	1894884	-	NA	NA
AFUA_2G12780	5556.70755319374	3.86925819257998	0.122898518285641	31.4833591694494	1.4677873469823e-217	1.86022733238598e-215	NC_007195.1	3276261	3279222	-	NA	NA
AFUA_2G13930	2010.03399653057	6.50560854772759	0.208496574718619	31.2024720622263	9.86275290469092e-214	1.23374072698679e-211	NC_007195.1	3632766	3633348	+	NA	NA
AFUA_1G17060	2979.18975708448	5.6410671848054	0.182797181274232	30.8597055243575	4.15072048611941e-209	5.12560765670541e-207	NC_007194.1	4655767	4656714	+	NA	NA
AFUA_2G10190	1054.15181140582	-5.09703155909924	0.165770708958302	-30.7474800049347	1.32140632609723e-207	1.61111211809728e-205	NC_007195.1	2606701	2610199	+	NA	NA
AFUA_5G03080	5051.30519696924	-2.45987367166306	0.0802364055514138	-30.6578248957928	2.07855944680047e-206	2.50258557394776e-204	NC_007198.1	833225	834771	-	NA	NA
AFUA_2G04710	4781.42328660767	-2.63169453418968	0.0861176198310257	-30.5593041163169	4.2540927575403e-205	5.05869400501582e-203	NC_007195.1	1287775	1288894	-	NA	NA
AFUA_1G15260	21736.752028696	2.98105308692111	0.0976760698005326	30.519789473602	1.42382488772913e-204	1.67247333153743e-202	NC_007194.1	4107551	4109152	-	NA	NA
AFUA_2G08130	43784.5019983801	-2.58402011202304	0.0849602835581211	-30.4144478314426	3.53837717345224e-203	4.1062227632159e-201	NC_007195.1	2110180	2110699	-	NA	NA
AFUA_6G00660	2213.08022010429	-3.40496411361611	0.112109315882806	-30.3718213495789	1.29438410505538e-202	1.48422710713017e-200	NC_007199.1	170159	171220	+	NA	NA
AFUA_8G02050	2788.23762871502	-3.81368002396588	0.125701172512793	-30.3392557740679	3.48215397236911e-202	3.94589494845403e-200	NC_007201.1	532016	533837	-	NA	NA
AFUA_6G03820	34111.6804007563	-3.07067949539879	0.101248800726015	-30.3280579461698	4.89243671981891e-202	5.47952912619718e-200	NC_007199.1	840545	841323	-	NA	NA
AFUA_4G10800	99123.8920675759	-2.81325463929515	0.0929095125502215	-30.2795113447018	2.13368317689039e-201	2.36225705285153e-199	NC_007197.1	2818714	2819924	-	NA	NA
AFUA_3G04170	20114.8671284037	-3.27819115756591	0.108517768585944	-30.2087962209584	1.81541977154533e-200	1.98705945903689e-198	NC_007196.1	1175520	1176878	+	NA	NA
AFUA_1G11960	14738.6612633868	-3.11661089437544	0.103593692053214	-30.0849485388985	7.6251428053466e-199	8.25228938214589e-197	NC_007194.1	3158782	3160755	+	NA	NA
AFUA_6G08760	2935.49011318769	8.56410966069485	0.28470221047485	30.0809384177626	8.60394059929643e-199	9.20812842804703e-197	NC_007199.1	2076081	2077586	+	NA	NA
AFUA_4G03585	2440.06135077961	2.90875803462197	0.0970457056408813	29.9730731557135	2.20230672723665e-197	2.3310569666751e-195	NC_007197.1	1006065	1008146	+	NA	NA
AFUA_7G06540	4369.49686281049	5.12688948257178	0.171928552587202	29.8198839309802	2.15818179517334e-195	2.25952250555539e-193	NC_007200.1	1595882	1596965	+	NA	NA
AFUA_5G09640	6022.13821693902	-2.75409327113024	0.0923967941009948	-29.8072384212797	3.14777856522729e-195	3.26015087529777e-193	NC_007198.1	2490602	2492299	+	NA	NA
AFUA_5G02180	5917.25019485151	-2.44167777005926	0.0821685104468926	-29.7154926720666	4.84363981983497e-194	4.96318497283515e-192	NC_007198.1	559097	560286	+	NA	NA
AFUA_4G14030	1691.92341665836	4.30350378509458	0.145999981315961	29.4760570947012	5.83727748924064e-191	5.91838492382798e-189	NC_007197.1	3655413	3656017	-	NA	NA
AFUA_2G09200	36132.7456109724	-2.9860009262199	0.101865878428787	-29.3130631402483	7.06930521164476e-189	7.09286956235024e-187	NC_007195.1	2358456	2359000	+	NA	NA
AFUA_2G05630	6097.02565312637	3.19416462930032	0.108981882178958	29.3091343757048	7.93316707128272e-189	7.8775531165562e-187	NC_007195.1	1571785	1573056	+	NA	NA
AFUA_5G06130	11626.1485654793	-2.89414605112826	0.0988990395710736	-29.2636416256437	3.01118998705117e-188	2.95956958727315e-186	NC_007198.1	1464573	1465997	-	NA	NA
AFUA_1G11710	82891.1652755274	-2.59487359205935	0.0888455222851152	-29.2065770487803	1.59997303345432e-187	1.55666063214465e-185	NC_007194.1	3079980	3080890	-	NA	NA
AFUA_1G10820	7851.554692756	-2.43861041088767	0.08366902553165	-29.1459162502759	9.41134102801559e-187	9.06500367818462e-185	NC_007194.1	2822604	2823301	-	NA	NA
AFUA_1G14350	2545.23093832088	5.60388617822473	0.193221846338014	29.0023425633845	6.14692409122904e-185	5.86209632145724e-183	NC_007194.1	3841913	3842860	-	NA	NA
AFUA_5G02230	6806.03549705579	-3.11222869168553	0.107784981198335	-28.8744188391026	2.50201679537379e-183	2.36268880127847e-181	NC_007198.1	569387	571103	-	NA	NA
AFUA_1G16523	57003.3282607697	-2.61824110533748	0.0910846867766802	-28.7451293734679	1.04206486399661e-181	9.74482404855864e-180	NC_007194.1	4479285	4479906	-	NA	NA
AFUA_3G06730	9055.58779538764	5.97899038459694	0.208701193479563	28.6485682468434	1.67025431375198e-180	1.54691245673645e-178	NC_007196.1	1669790	1672116	+	NA	NA
AFUA_3G12300	28606.7374460475	-2.93547869201665	0.102504763427613	-28.6374856529437	2.29515623609583e-180	2.10542332057857e-178	NC_007196.1	3242738	3243283	+	NA	NA
AFUA_4G12840	3279.48324166601	-2.626354074236	0.0919112988991868	-28.5748771445034	1.37904260546107e-179	1.25310739394349e-177	NC_007197.1	3360366	3361206	-	NA	NA
AFUA_7G01590	5203.89703489784	-2.60405792761276	0.0911364856153514	-28.5731659502802	1.44823407572926e-179	1.30368136611441e-177	NC_007200.1	413629	414903	-	NA	NA
AFUA_2G04130	55661.6325043487	-2.76679339488654	0.0971220871064392	-28.4877876631123	1.65968580064543e-178	1.48019385479785e-176	NC_007195.1	1131785	1132624	-	NA	NA
AFUA_2G16880	42247.8133080358	-2.52661541569864	0.088719345574571	-28.4787427064028	2.1480812108594e-178	1.89819433238511e-176	NC_007195.1	4516431	4517063	-	NA	NA
AFUA_1G14400	2139.26383138073	4.91498001958859	0.172634255045802	28.4704795017917	2.71870592830257e-178	2.38059777285549e-176	NC_007194.1	3850031	3851366	+	NA	NA
AFUA_2G02150	54457.3858149315	-3.03189487825078	0.106581809446255	-28.4466448261947	5.3617588728575e-178	4.6526541858886e-176	NC_007195.1	536723	537226	+	NA	NA
AFUA_6G09335	568.031848772507	-5.2235226605665	0.184322445132008	-28.3390482196866	1.14210842092886e-176	9.82213241998817e-175	NC_007199.1	2233493	2233936	+	NA	NA
AFUA_1G05390	106880.41924549	-2.67896555591017	0.0950806081164003	-28.1757301407928	1.15999264424564e-174	9.8876541144903e-173	NC_007194.1	1548015	1549201	-	NA	NA
AFUA_4G03880	94936.4364566857	-2.78193479191587	0.0989725325557853	-28.1081500096792	7.78847472333526e-174	6.58057794168116e-172	NC_007197.1	1087467	1088858	+	NA	NA
AFUA_7G02190	4336.06157784096	-2.77478950179018	0.0987572323621934	-28.0970763904521	1.06359070055211e-173	8.90826576323297e-172	NC_007200.1	587508	588543	+	NA	NA
AFUA_6G07390	8727.7737949245	-3.20112734570931	0.114020384336169	-28.0750443383119	1.97630048468293e-173	1.64101088521259e-171	NC_007199.1	1667161	1668427	+	NA	NA
AFUA_5G12170	2342.49709878377	3.46184977515852	0.12378733079508	27.9661072980832	4.19963691543425e-172	3.45734211704809e-170	NC_007198.1	3154411	3156838	+	NA	NA
AFUA_4G08590	1943.86467255949	-2.58819604593081	0.0926378680408072	-27.9388558984399	9.0044127172061e-172	7.35004265187535e-170	NC_007197.1	2220112	2221510	+	NA	NA
AFUA_8G04370	12548.7425154662	-2.55386349388222	0.0920859705389074	-27.7334699187776	2.757919430949e-169	2.23229243352108e-167	NC_007201.1	981543	982268	+	NA	NA
AFUA_1G10910	24975.5513643487	-2.58463317480244	0.0936648690933471	-27.5944780558715	1.29613261138357e-167	1.04036244273721e-165	NC_007194.1	2848154	2850137	-	NA	NA
AFUA_1G11130	76798.1632915064	-2.6624714281216	0.0965938672069692	-27.5635659396138	3.04356272648806e-167	2.42277654392834e-165	NC_007194.1	2932857	2933809	+	NA	NA
AFUA_5G09250	6881.74453166141	-2.53453314058073	0.0920066743688803	-27.5472747815999	4.77086749504113e-167	3.76663899280624e-165	NC_007198.1	2380880	2384038	+	NA	NA
AFUA_3G06190	8815.79583503138	-2.91156537571299	0.106163865111622	-27.425201339945	1.37317726905026e-165	1.07532060613757e-163	NC_007196.1	1529065	1529806	+	NA	NA
AFUA_7G06570	2814.80359700514	4.98686454760486	0.182065890703103	27.3904383097051	3.565025140242e-165	2.76921952829121e-163	NC_007200.1	1600769	1602363	+	NA	NA
AFUA_5G10545	5238.58686767989	-3.42887755341527	0.125370787756422	-27.3498923854343	1.08308356637095e-164	8.34580872902798e-163	NC_007198.1	2699952	2700083	-	NA	NA
AFUA_7G04490	17115.1609109549	-2.50331352948391	0.091959325276338	-27.2219649498454	3.56984371350585e-163	2.72894719432448e-161	NC_007200.1	1025119	1025367	-	NA	NA
AFUA_5G08730	1145.46499515682	5.53688575819631	0.203620622363949	27.192165969809	8.0394200253558e-163	6.09729871529347e-161	NC_007198.1	2223853	2224210	-	NA	NA
AFUA_2G11520	13088.5281576662	-3.62094011192639	0.133204592274772	-27.1832978885381	1.02347138796983e-162	7.701622194473e-161	NC_007195.1	2968966	2970761	-	NA	NA
AFUA_6G08750	3157.26926124468	4.49081868877596	0.165316588107085	27.1649611221531	1.68566274573462e-162	1.25862818348185e-160	NC_007199.1	2071673	2073566	-	NA	NA
AFUA_3G08010	100238.04182783	3.10976780992766	0.114578541422878	27.1409268376909	3.24022621483727e-162	2.40075837702404e-160	NC_007196.1	2045436	2048176	+	NA	NA
AFUA_5G10220	4797.15413418026	7.3185587339259	0.269914935084773	27.1143155958649	6.67601432771377e-162	4.90865419881977e-160	NC_007198.1	2622892	2623995	+	NA	NA
AFUA_2G08740	3296.29766154177	2.95144089578136	0.108900480560399	27.1021843117067	9.27966398890429e-162	6.77134269250955e-160	NC_007195.1	2244749	2246548	-	NA	NA
AFUA_2G01010	63021.4851737047	-2.78010741303205	0.102877530617249	-27.0234656328924	7.83413856644026e-161	5.67356561443253e-159	NC_007195.1	234728	236432	+	NA	NA
AFUA_3G08460	40454.199028811	-2.70061570543103	0.0999403506276472	-27.0222756721442	8.09050372136859e-161	5.8155023764345e-159	NC_007196.1	2168264	2168796	-	NA	NA
AFUA_4G04620	7867.82225665609	-2.55333409524713	0.094523581447494	-27.0126676978004	1.04921653511969e-160	7.48596567872065e-159	NC_007197.1	1295891	1297755	+	NA	NA
AFUA_1G13780	28346.0379672595	-2.56348783577267	0.0949434025682449	-27.0001681678729	1.47119181792137e-160	1.04194996986902e-158	NC_007194.1	3680610	3681048	-	NA	NA
AFUA_1G14410	54869.3533420085	-2.74059113602791	0.101573423149978	-26.9813800799182	2.44457691229635e-160	1.71869816198821e-158	NC_007194.1	3851990	3852806	+	NA	NA
AFUA_2G04770	4411.34595157742	3.59829687662198	0.133515156763421	26.9504748662947	5.6316516682492e-160	3.9307296281577e-158	NC_007195.1	1310032	1313190	+	NA	NA
AFUA_5G02450	5785.84131849531	-2.48331681090444	0.0923473204205266	-26.8910543326653	2.7945331512918e-159	1.9364707419599e-157	NC_007198.1	631974	633093	+	NA	NA
AFUA_1G08850	5475.61169998072	-2.30223593072599	0.0856474121430669	-26.8803910488305	3.72382244652051e-159	2.56198984320611e-157	NC_007194.1	2292463	2293812	-	NA	NA
AFUA_5G14330	2372.97720758055	-3.01092022194608	0.112345921926285	-26.800440730921	3.19323940335892e-158	2.18136751298958e-156	NC_007198.1	3736519	3737853	+	NA	NA
AFUA_7G04550	1439.5321263684	4.61696029462635	0.172460093091976	26.7711805777819	6.99980408904993e-158	4.74803612575556e-156	NC_007200.1	1035942	1037177	-	NA	NA
AFUA_5G02870	2220.14893299535	-4.7109652836158	0.176187796890817	-26.73831767438	1.68836515720353e-157	1.13722609749542e-155	NC_007198.1	761041	762034	+	NA	NA
AFUA_1G04040	62226.7919961887	-2.49418263217814	0.0933233343386267	-26.7262485835313	2.33227754435688e-157	1.56003453522538e-155	NC_007194.1	1156983	1157840	-	NA	NA
AFUA_2G13110	22513.9985208535	-3.32018553721908	0.124792638740964	-26.6056200967983	5.84415815202925e-156	3.8821331945066e-154	NC_007195.1	3367211	3368265	-	NA	NA
AFUA_5G02390	892.619871593469	6.44697154432708	0.242907520248684	26.5408478820532	3.27558122112303e-155	2.16098618642857e-153	NC_007198.1	614669	616072	+	NA	NA
AFUA_1G06340	59713.7139539366	-2.69472997468422	0.101769374100896	-26.4787908788022	1.70125203683784e-154	1.11472514413756e-152	NC_007194.1	1821568	1822486	+	NA	NA
AFUA_2G11250	1115.44367790682	4.01978430222705	0.151902569831267	26.4629117643779	2.59165410100113e-154	1.68667650681371e-152	NC_007195.1	2891915	2893070	+	NA	NA
AFUA_6G13250	45009.9609911054	-2.67922061517586	0.101261983395054	-26.4583067144103	2.92800788532071e-154	1.89279006385296e-152	NC_007199.1	3354773	3355600	+	NA	NA
AFUA_3G07810	12906.6107982902	-2.33112785732046	0.0881892520092853	-26.4332421945819	5.68663114330058e-154	3.65157541148474e-152	NC_007196.1	1968055	1970306	-	NA	NA
AFUA_3G10920	47241.4721689176	-2.85812056840787	0.108652636133489	-26.3051194164901	1.67579128462608e-152	1.06895507639194e-150	NC_007196.1	2842515	2843930	-	NA	NA
AFUA_3G12690	6377.43337395819	-3.1315697746257	0.119150354640596	-26.2825048575956	3.0397218876992e-152	1.92622376462623e-150	NC_007196.1	3366054	3367936	-	NA	NA
AFUA_4G07845	24134.7079275311	-2.75689301121702	0.104952771107614	-26.2679392084866	4.4594901625226e-152	2.8074385127724e-150	NC_007197.1	2045475	2045999	+	NA	NA
AFUA_1G10350	30513.9042187685	-2.0769259175837	0.079145609554813	-26.2418336186458	8.8589229288263e-152	5.5408536136659e-150	NC_007194.1	2666253	2667669	+	NA	NA
AFUA_1G09330	11020.5908397361	-2.0614876940174	0.0786788466412044	-26.2012952912021	2.56859740271882e-151	1.59617614083791e-149	NC_007194.1	2420355	2421522	+	NA	NA
AFUA_2G12490	2967.87669750371	2.77417563228258	0.105893399629133	26.1978144246806	2.81423262148687e-151	1.73760824424112e-149	NC_007195.1	3206265	3208789	+	NA	NA
AFUA_3G08380	20834.892658131	-1.86661776234486	0.0713183675694571	-26.1730298373271	5.39044674592179e-151	3.30705624565087e-149	NC_007196.1	2148295	2149763	-	NA	NA
AFUA_6G06670	2401.75860551018	4.35426230845358	0.166406658637215	26.1663946870441	6.41424339145077e-151	3.91025268015531e-149	NC_007199.1	1450042	1452866	-	NA	NA
AFUA_2G05430	4522.64647997881	-2.77327253696783	0.10599268234702	-26.164754731729	6.69589006519035e-151	4.05627755395682e-149	NC_007195.1	1520689	1522504	-	NA	NA
AFUA_3G03290	3163.53743741273	6.5915687615917	0.252078272726702	26.1488968894123	1.01440693586615e-150	6.10672975391423e-149	NC_007196.1	878887	879295	+	NA	NA
AFUA_7G04190	7807.38924532403	-2.1011489056454	0.080409001504985	-26.1307672812619	1.63052264104476e-150	9.75477893077216e-149	NC_007200.1	946679	948503	-	NA	NA
AFUA_5G12000	1165.14990448663	-2.88269505894981	0.110624653601165	-26.0583420160824	1.0821912832851e-149	6.43436200037163e-148	NC_007198.1	3105087	3105660	-	NA	NA
AFUA_2G10090	83010.5199237	-2.52063673321423	0.0967637180722664	-26.0493993351075	1.36659417280677e-149	8.07548163955511e-148	NC_007195.1	2583511	2584522	-	NA	NA
AFUA_3G13080	3598.51817704101	4.49384965505462	0.172628011411811	26.0319841392042	2.15220349338864e-149	1.26402585660484e-147	NC_007196.1	3469516	3470486	-	NA	NA
AFUA_4G07750	3899.17946720463	-2.55899077638333	0.098394156808566	-26.0075482059576	4.06838389388081e-149	2.37494991914303e-147	NC_007197.1	2022110	2022936	+	NA	NA
AFUA_2G04020	2122.10597907265	2.58357752913337	0.099537591124523	25.9557972012933	1.56396519037439e-148	9.07476669499163e-147	NC_007195.1	1096311	1099169	+	NA	NA
AFUA_6G14120	10332.7540771334	2.38427621478257	0.0919242745705314	25.9373949473288	2.52289582796801e-148	1.45512171347233e-146	NC_007199.1	3597491	3598679	+	NA	NA
AFUA_3G09320	54200.3261497349	-2.36958552649028	0.0915973137751458	-25.8695962668421	1.46470626833545e-147	8.39764927178992e-146	NC_007196.1	2359630	2361249	+	NA	NA
AFUA_8G02090	2350.51939580854	-2.88347286990139	0.111588939304458	-25.8401315387913	3.14117675565621e-147	1.79028488227696e-145	NC_007201.1	537803	539000	+	NA	NA
AFUA_6G11260	66362.3936271166	-2.67871722408704	0.103671992033586	-25.8383886673967	3.2860927660841e-147	1.86186150134835e-145	NC_007199.1	2786301	2787411	+	NA	NA
AFUA_2G04700	7939.32966232609	-2.51056380396351	0.0973592764860775	-25.7865906010767	1.25376614081083e-146	7.06214939666078e-145	NC_007195.1	1283528	1287638	+	NA	NA
AFUA_3G06760	47808.9755281301	-2.51191393493915	0.0974274796050164	-25.7823967644732	1.3971718014474e-146	7.82416208810543e-145	NC_007196.1	1677799	1678699	-	NA	NA
AFUA_1G13990	5395.40094688031	-2.5420702656138	0.0986794367367731	-25.7608915259089	2.43393032054551e-146	1.35512236112684e-144	NC_007194.1	3742359	3743387	-	NA	NA
AFUA_1G09440	63162.2217379617	-2.6792126427434	0.104055034009395	-25.7480348572228	3.39098918778859e-146	1.87712688832067e-144	NC_007194.1	2441555	2442180	+	NA	NA
AFUA_3G08660	25537.1420289079	-2.73546801423589	0.106294892440421	-25.7347079566325	4.7811951396639e-146	2.63156980487101e-144	NC_007196.1	2219057	2221293	+	NA	NA
AFUA_6G12990	62649.0158828227	-2.69487038898634	0.104851094616479	-25.7018813093327	1.11362827502665e-145	6.09458383241858e-144	NC_007199.1	3279333	3280158	-	NA	NA
AFUA_2G16370	58658.3546270323	-2.60548923202134	0.101575152260026	-25.6508523398661	4.13647239892242e-145	2.25098882183168e-143	NC_007195.1	4342796	4343599	-	NA	NA
AFUA_5G07960	19929.0772839261	4.01983983782763	0.156895693012823	25.6210974350908	8.87995512164295e-145	4.80515324335196e-143	NC_007198.1	1997227	1999214	-	NA	NA
AFUA_1G00350	1106.69545636034	7.36382491046406	0.287944860482768	25.5737327560488	2.99058650942842e-144	1.60923627144215e-142	NC_007194.1	94947	96601	-	NA	NA
AFUA_2G15590	31364.0821412548	-2.13391590797286	0.083797540030842	-25.4651378451857	4.79900042558136e-143	2.56799844995554e-141	NC_007195.1	4110665	4115386	+	NA	NA
AFUA_8G03930	81282.2026312603	-2.31315235580677	0.0909458431652209	-25.4343934291144	1.05070890473328e-142	5.59139677922151e-141	NC_007201.1	839315	841607	+	NA	NA
AFUA_5G10090	8696.52604088852	4.66107165929067	0.183378010807241	25.4178330257393	1.60188504727055e-142	8.47766855786262e-141	NC_007198.1	2598552	2599053	+	NA	NA
AFUA_3G00310	1817.94429844704	-2.28028581046441	0.0897387798928063	-25.4102609060233	1.94238447860061e-142	1.02235231135962e-140	NC_007196.1	64482	66170	+	NA	NA
AFUA_3G07700	1724.11032662611	-2.37696915771432	0.093551650333217	-25.4080943441181	2.05248630934909e-142	1.07443196367666e-140	NC_007196.1	1942737	1944636	-	NA	NA
AFUA_1G02990	4673.08643337787	2.5047125131784	0.0987481537304383	25.3646515763296	6.19419269735191e-142	3.2249980573456e-140	NC_007194.1	860185	863744	+	NA	NA
AFUA_6G02260	4427.68287481878	-2.91536404277524	0.115049641425582	-25.3400532730994	1.15675562591376e-141	5.99025278967815e-140	NC_007199.1	403251	404132	+	NA	NA
AFUA_4G06670	16524.0908357482	-2.42940054919906	0.0959623831582681	-25.3161756642946	2.1198256323759e-141	1.09188024016282e-139	NC_007197.1	1724023	1724836	-	NA	NA
AFUA_1G03420	2329.66288318064	-2.39524356953929	0.0946308626344518	-25.3114417734079	2.39014270624709e-141	1.22456673120063e-139	NC_007194.1	994671	995480	+	NA	NA
AFUA_2G01670	1621.40545656691	3.54569226580148	0.14017149896311	25.2953866658345	3.59029599182255e-141	1.82972121657327e-139	NC_007195.1	403198	405649	+	NA	NA
AFUA_3G07910	1655.44792880263	-7.5823798415491	0.300760758767175	-25.2106686810787	3.05989162125621e-140	1.55120400504947e-138	NC_007196.1	2001103	2002390	+	NA	NA
AFUA_1G16280	9969.73978870398	-2.9032596184776	0.115173394540683	-25.2077281394366	3.29571940510941e-140	1.66200886439863e-138	NC_007194.1	4427631	4428471	+	NA	NA
AFUA_6G03050	4452.82750086949	-4.81528930958567	0.191677440813921	-25.121836399414	2.87165580827352e-139	1.44061399715055e-137	NC_007199.1	636045	637345	+	NA	NA
AFUA_2G13010	10126.3727803925	-3.076768237358	0.122524420706902	-25.1114693675485	3.72730479676031e-139	1.86017615556452e-137	NC_007195.1	3338247	3338890	+	NA	NA
AFUA_1G01160	901.138861468458	5.20006905063542	0.207121128340763	25.1064152280982	4.23248862965714e-139	2.10140878767307e-137	NC_007194.1	406881	408853	-	NA	NA
AFUA_2G01730	868.95257084022	6.659620056275	0.26546100025519	25.086999784801	6.89519669475834e-139	3.40587356738012e-137	NC_007195.1	425144	425780	+	NA	NA
AFUA_2G04220	1840.87848778288	4.32038410042752	0.172274359516478	25.0785091440975	8.53462255012815e-139	4.19415736749155e-137	NC_007195.1	1172656	1174172	-	NA	NA
AFUA_2G15915	903.965163318835	-2.69127876803737	0.107575100039494	-25.0176738580704	3.92660391599988e-138	1.91985019892949e-136	NC_007195.1	4210828	4211926	-	NA	NA
AFUA_6G02440	58735.3367000831	-2.78592639469303	0.111559611007108	-24.9725359343134	1.21557484771759e-137	5.91334188546254e-136	NC_007199.1	459024	459857	+	NA	NA
AFUA_1G01770	1131.15529152673	5.68709559783918	0.22773648578089	24.9722637913666	1.22387740059484e-137	5.92381262438669e-136	NC_007194.1	543901	544870	+	NA	NA
AFUA_3G08900	6557.94806160187	2.72074455437476	0.10904036777079	24.9517184323328	2.04561306248727e-137	9.85167250893867e-136	NC_007196.1	2275595	2277005	-	NA	NA
AFUA_1G03390	55487.5739796557	-2.71082352192704	0.108704039146798	-24.9376522087303	2.90704514316358e-137	1.39306760293292e-135	NC_007194.1	987677	988333	-	NA	NA
AFUA_6G07430	33448.8569737215	-2.43068154245596	0.0975425421815763	-24.9191941084663	4.60897995466384e-137	2.19770766947139e-135	NC_007199.1	1677464	1679554	+	NA	NA
AFUA_6G06770	80077.1167655539	-2.08404724078938	0.0836406026466109	-24.916693266722	4.90582090901839e-137	2.3277274382101e-135	NC_007199.1	1478846	1480347	-	NA	NA
AFUA_5G00810	1438.7660328396	6.26095667728215	0.251314376769068	24.9128472384822	5.40000146392353e-137	2.54964775002507e-135	NC_007198.1	223384	224440	+	NA	NA
AFUA_5G12580	7729.73915686604	4.09733537901511	0.164719480400252	24.8746254484229	1.40049784693552e-136	6.58029037155267e-135	NC_007198.1	3259290	3261253	+	NA	NA
AFUA_3G10730	66174.2426887964	-2.82391589759524	0.113559835408794	-24.8672066794539	1.68478286646991e-136	7.87758668438744e-135	NC_007196.1	2780134	2781133	-	NA	NA
AFUA_6G05110	8658.17300221825	-2.56899915798075	0.103393102911828	-24.8469103415104	2.79255752889994e-136	1.29941614098378e-134	NC_007199.1	1214175	1215388	+	NA	NA
AFUA_1G06960	24213.1081250669	-2.60026144013414	0.104701679610832	-24.8349544133303	3.76005659234909e-136	1.74119543738012e-134	NC_007194.1	1985803	1987045	+	NA	NA
AFUA_4G04520	12902.1368178526	-2.30679834741595	0.0929927888682447	-24.8062067552819	7.68386027192245e-136	3.54119340378742e-134	NC_007197.1	1271547	1273350	-	NA	NA
AFUA_5G02860	4500.05931050814	-6.48757642905588	0.261954314748478	-24.7660605830642	2.08177278482707e-135	9.54839783974018e-134	NC_007198.1	758798	760220	+	NA	NA
AFUA_3G03900	787.361237095809	3.32243007200171	0.134323948867183	24.7344580026222	4.55700046764463e-135	2.08023831774185e-133	NC_007196.1	1113582	1115383	-	NA	NA
AFUA_2G12400	13478.4424194188	-2.3166342268955	0.0939610030478759	-24.6552734831397	3.2307899983054e-134	1.46787590866404e-132	NC_007195.1	3185403	3186392	+	NA	NA
AFUA_1G05790	11206.4468591504	-5.40632763050355	0.219474944262592	-24.6330060530059	5.5978856107894e-134	2.53140066681331e-132	NC_007194.1	1670235	1670869	-	NA	NA
AFUA_1G08880	3048.80958188728	-2.20500071632308	0.0896452951596124	-24.5969485894057	1.36181391997976e-133	6.12943536319862e-132	NC_007194.1	2301752	2302093	+	NA	NA
AFUA_1G07530	9789.26783324476	-2.59514739842137	0.10555975565619	-24.5846286995378	1.84461897087723e-133	8.26389298952999e-132	NC_007194.1	2121253	2122230	-	NA	NA
AFUA_1G13140	4462.65120619879	-2.13071295314819	0.0867458276326516	-24.5627139805647	3.16352434497424e-133	1.41069752272185e-131	NC_007194.1	3486409	3487653	-	NA	NA
AFUA_1G11910	655.001294166141	4.88603806891395	0.199065627428113	24.5448605670429	4.90757703783638e-133	2.17833096905253e-131	NC_007194.1	3135127	3135917	-	NA	NA
AFUA_4G06610	592.455127634138	-3.30432215514172	0.135076891983687	-24.4625272806897	3.70252063114847e-132	1.62843281822932e-130	NC_007197.1	1702473	1703148	-	NA	NA
AFUA_8G05010	3449.50452532039	-4.56113661014637	0.186453390707321	-24.4626101614105	3.69500898921641e-132	1.62843281822932e-130	NC_007201.1	1156712	1158758	-	NA	NA
AFUA_6G10650	31387.5578352277	-4.6691440303429	0.190954818041362	-24.4515643974562	4.84322267564779e-132	2.12045094599271e-130	NC_007199.1	2631088	2633925	-	NA	NA
AFUA_2G09480	846.257999867961	3.62498248903471	0.148299052088926	24.4437333750524	5.8670366832653e-132	2.55707227752088e-130	NC_007195.1	2420438	2420979	+	NA	NA
AFUA_2G07800	4620.03640705752	-3.53446540195734	0.144818749907146	-24.4061311413305	1.47216040446946e-131	6.38731937650893e-130	NC_007195.1	1995837	1996449	-	NA	NA
AFUA_5G10270	847.992717744908	6.70094351004655	0.27478512986706	24.3861213060854	2.40058131665876e-131	1.03687888977835e-129	NC_007198.1	2631018	2631624	+	NA	NA
AFUA_2G04870	1073.86414553743	6.5086153715391	0.267205254673578	24.358111443168	4.7565184532355e-131	2.04530293489127e-129	NC_007195.1	1336918	1338291	+	NA	NA
AFUA_5G06390	11576.7346784947	-2.09370075883768	0.0859892308829685	-24.3484066241645	6.02704670355667e-131	2.58011172660702e-129	NC_007198.1	1536840	1538186	+	NA	NA
AFUA_7G05290	40345.9940496982	-2.82074265691049	0.116006165408114	-24.315454674215	1.3455546708365e-130	5.73468256172441e-129	NC_007200.1	1256241	1257090	-	NA	NA
AFUA_5G09530	701.301752545618	-2.84531140460562	0.117088008887598	-24.3006216574838	1.930880317046e-130	8.19305692237314e-129	NC_007198.1	2462554	2463115	+	NA	NA
AFUA_8G02490	2391.96950929749	3.18906974392135	0.131237947167486	24.2999057265919	1.96482403974865e-130	8.30051980300835e-129	NC_007201.1	664784	665571	+	NA	NA
AFUA_6G06345	7274.74981547756	-2.04732956786388	0.0844439778022083	-24.2448262285714	7.49753287637043e-130	3.15354745262882e-128	NC_007199.1	1347718	1348344	+	NA	NA
AFUA_4G03010	1321.5134926137	5.56608864818981	0.229776555817676	24.2239188779834	1.24548529418131e-129	5.21587580589321e-128	NC_007197.1	840487	840907	-	NA	NA
AFUA_1G12800	14518.7248922992	-2.55066490310622	0.105545494815188	-24.1664971827787	5.0089200756228e-129	2.08856788607787e-127	NC_007194.1	3382592	3384187	+	NA	NA
AFUA_3G07900	1414.1926136155	-4.26766287628454	0.176627731351267	-24.1619073269829	5.59749872218385e-129	2.32392705569288e-127	NC_007196.1	1998670	1999871	-	NA	NA
AFUA_1G15020	99670.6058163006	-2.71072381081243	0.112286382738778	-24.1411624873395	9.24604215495563e-129	3.82222652517307e-127	NC_007194.1	4039456	4040397	+	NA	NA
AFUA_1G12350	1860.8632455588	-4.1825953388505	0.173336314320573	-24.1299427373026	1.2127234805044e-128	4.99186007017881e-127	NC_007194.1	3260848	3261920	-	NA	NA
AFUA_2G10900	1570.54593428499	2.87123136762219	0.119023701918862	24.123189930519	1.42770694014981e-128	5.85177585000976e-127	NC_007195.1	2806599	2808609	+	NA	NA
AFUA_6G12790	11788.8176874589	-2.46332505560385	0.102636328980165	-24.0005179460374	2.74637165411476e-127	1.12089202425565e-125	NC_007199.1	3228963	3230581	+	NA	NA
AFUA_4G11550	18896.2008651135	-2.80533132332266	0.116904342962537	-23.9968101460667	3.00241467383246e-127	1.22022186237782e-125	NC_007197.1	3041617	3042767	-	NA	NA
AFUA_8G02640	2696.22268810606	3.97664491415616	0.16573693752022	23.9937154243061	3.2342725890924e-127	1.30892914193857e-125	NC_007201.1	698637	701008	-	NA	NA
AFUA_6G03830	36325.2276713149	-2.68568475709848	0.111937715730973	-23.9926707415859	3.31650895849369e-127	1.33659474009252e-125	NC_007199.1	842183	842693	-	NA	NA
AFUA_5G01970	116477.141520678	-2.19277299698164	0.0915182695127351	-23.9599482011241	7.27787225713117e-127	2.92085273252864e-125	NC_007198.1	503796	505194	+	NA	NA
AFUA_1G03950	6075.7201067316	-1.93830038928238	0.0809119899976816	-23.9556632995668	8.06612844395539e-127	3.22377382457172e-125	NC_007194.1	1140159	1141886	+	NA	NA
AFUA_6G01820	5014.14579938181	-2.51838317036572	0.105664313866242	-23.8338099043892	1.49069150521451e-125	5.93319858604389e-124	NC_007199.1	251901	253560	+	NA	NA
AFUA_7G01810	1680.29956409174	3.03232894366705	0.127245022572177	23.8306291465902	1.60829984895624e-125	6.37495643833191e-124	NC_007200.1	480809	483404	-	NA	NA
AFUA_1G05990	76881.1160520215	-2.73261137324706	0.114702942426194	-23.8233764143005	1.91227154759092e-125	7.5487703058999e-124	NC_007194.1	1727903	1728875	-	NA	NA
AFUA_2G07380	99208.6031250637	-2.59921950216492	0.109318978010298	-23.776470924564	5.85094291638969e-125	2.3002564151292e-123	NC_007195.1	1878769	1879564	-	NA	NA
AFUA_1G12890	70356.2787024665	-2.91216262591707	0.122503929788429	-23.7719935266283	6.50933433377587e-125	2.54869545946867e-123	NC_007194.1	3406533	3407674	+	NA	NA
AFUA_3G07870	1758.18993245207	-5.70701762826445	0.240334956907511	-23.746098785208	1.2055941595423e-124	4.70132912741352e-123	NC_007196.1	1991027	1993517	+	NA	NA
AFUA_4G13540	597.194577920633	5.08718758931987	0.214558721312782	23.7100014308148	2.84342211227582e-124	1.10434845909035e-122	NC_007197.1	3540004	3542102	-	NA	NA
AFUA_3G00450	4464.12275010162	3.53054438631608	0.148908110115619	23.709550699252	2.87402642937531e-124	1.11175191035112e-122	NC_007196.1	97060	98470	+	NA	NA
AFUA_1G05070	2535.70568652568	-3.28578416033041	0.139170844543448	-23.609716324633	3.06294930482019e-123	1.18009310816112e-121	NC_007194.1	1452041	1453658	-	NA	NA
AFUA_6G12550	2464.10515412561	-2.6679385510792	0.113093524724582	-23.5905508964943	4.81865161616154e-123	1.84913356043299e-121	NC_007199.1	3169698	3170907	+	NA	NA
AFUA_1G06470	1103.4337999417	2.69067344135266	0.114127417659561	23.5760476888987	6.78789183653955e-123	2.59448310196623e-121	NC_007194.1	1857194	1859566	+	NA	NA
AFUA_2G14210	14346.7493362307	-3.05040943705188	0.129396937779127	-23.5740465686967	7.11639655897667e-123	2.70929374134638e-121	NC_007195.1	3721363	3723326	+	NA	NA
AFUA_4G06040	614.943683124001	-3.96841735048801	0.168419495239236	-23.5626959031729	9.30356892662623e-123	3.52803054729385e-121	NC_007197.1	1534862	1537154	-	NA	NA
AFUA_5G08830	30767.3335155617	-2.2001510893277	0.0935385220374239	-23.5213368931299	2.46758025280439e-122	9.320679605887e-121	NC_007198.1	2265786	2268175	+	NA	NA
AFUA_2G12260	1529.08791778341	-2.36942470252236	0.100803221290034	-23.5054462764139	3.58785201020599e-122	1.34992931884e-120	NC_007195.1	3155884	3156827	-	NA	NA
AFUA_7G05370	5150.90582194442	-1.77282493897651	0.0754456280604902	-23.4980473295961	4.27060527553027e-122	1.60056303556061e-120	NC_007200.1	1290658	1292385	+	NA	NA
AFUA_2G11540	3995.85451548638	-2.32238545478522	0.0989910526202869	-23.460559245627	1.03143957445521e-121	3.85070774463279e-120	NC_007195.1	2973560	2974660	-	NA	NA
AFUA_2G03010	9775.31503493019	-2.80345026024289	0.119602547742095	-23.4397202498403	1.68289964240262e-121	6.258567318773e-120	NC_007195.1	771516	772718	-	NA	NA
AFUA_4G08960	15370.6926734897	6.70684628246365	0.286833796139453	23.3823432689323	6.46378200434901e-121	2.39458262561114e-119	NC_007197.1	2321377	2322648	+	NA	NA
AFUA_4G00750	1421.68926411081	-4.42581642026973	0.189572032288581	-23.3463574074703	1.50072809908258e-120	5.53831917638446e-119	NC_007197.1	201852	202864	-	NA	NA
AFUA_3G06000	5736.22985801596	2.51273174534468	0.107956232878854	23.2754670882636	7.85773494359179e-120	2.88876728918611e-118	NC_007196.1	1471026	1472367	-	NA	NA
AFUA_5G09500	3712.44293852103	-2.75053191960254	0.118183692863993	-23.2733624491484	8.25296665150868e-120	3.02253136073504e-118	NC_007198.1	2453054	2454216	+	NA	NA
AFUA_1G09690	12558.0343682135	3.67409954962339	0.158045976448722	23.2470299603955	1.52442063878986e-119	5.56182560334241e-118	NC_007194.1	2513676	2516181	-	NA	NA
AFUA_6G10840	2323.69462215661	2.33844495968916	0.100695243561657	23.2229932316246	2.66749227431775e-119	9.69557946650136e-118	NC_007199.1	2675588	2676377	-	NA	NA
AFUA_2G09570	3282.32538936979	-2.83203590060342	0.122000063530504	-23.2133969331525	3.33462199470842e-119	1.207484174926e-117	NC_007195.1	2449903	2452771	-	NA	NA
AFUA_2G10500	43162.6306860597	-2.45351283243858	0.105762263498035	-23.1983767299399	4.72827924556208e-119	1.70572231060876e-117	NC_007195.1	2686877	2687669	-	NA	NA
AFUA_7G00350	8062.16992293969	-2.05389768658459	0.0885503988527396	-23.1946745942979	5.15309258200857e-119	1.8520368563398e-117	NC_007200.1	99534	100896	+	NA	NA
AFUA_4G08990	1798.73709887161	3.15116000614367	0.135881903524083	23.1904317235678	5.68699681268988e-119	2.03632540148063e-117	NC_007197.1	2329035	2331631	+	NA	NA
AFUA_1G06830	49772.4160399523	-2.83473487424434	0.122241213964936	-23.189681959944	5.78692800119235e-119	2.06443298175869e-117	NC_007194.1	1948200	1948863	+	NA	NA
AFUA_4G09870	12605.7982768099	-2.85574015848175	0.123305206133264	-23.1599317501271	1.15459640347991e-118	4.10371681118763e-117	NC_007197.1	2560014	2560813	-	NA	NA
AFUA_1G15280	5071.79972703953	-2.47343065110633	0.106915242062313	-23.1344998467548	2.08240451598256e-118	7.37416187424414e-117	NC_007194.1	4114228	4116107	-	NA	NA
AFUA_1G03510	23206.9967301814	-2.56753373735454	0.111044960536667	-23.1215691819419	2.8098781651502e-118	9.91382655191454e-117	NC_007194.1	1014394	1015676	+	NA	NA
AFUA_8G05970	1421.54249636157	-2.80807809617164	0.121943902175581	-23.0276220956783	2.46552154031567e-117	8.6671180570513e-116	NC_007201.1	1413716	1415105	-	NA	NA
AFUA_2G16820	22289.6257808971	-2.23910487067739	0.097279947375814	-23.0171266646273	3.1408305825968e-117	1.10009018805718e-115	NC_007195.1	4491456	4493618	-	NA	NA
AFUA_5G07630	1265.3425923528	7.63038369295169	0.331610703015044	23.010064583487	3.69624292811638e-117	1.28993521317453e-115	NC_007198.1	1907496	1908434	+	NA	NA
AFUA_7G05450	12654.5735103469	-5.58963993102695	0.242968313221856	-23.0056333556673	4.09375145092128e-117	1.42350230957667e-115	NC_007200.1	1313310	1314669	-	NA	NA
AFUA_3G13320	42002.1690591091	-2.92494596856275	0.12726003708245	-22.9840100287549	6.73705680910854e-117	2.33422054623502e-115	NC_007196.1	3533777	3534743	+	NA	NA
AFUA_3G05600	65476.8542316449	-2.60922569068554	0.11363846735311	-22.9607610121832	1.15042527156627e-116	3.97164738914922e-115	NC_007196.1	1361309	1362104	+	NA	NA
AFUA_1G03100	11138.2596419085	-2.54984467115955	0.111331763017626	-22.9031194876153	4.32524071377347e-116	1.48788280553807e-114	NC_007194.1	895075	895958	-	NA	NA
AFUA_3G00810	377.408238317907	-4.15891577124076	0.182096280830133	-22.8391033154618	1.87534399174772e-115	6.42822538381282e-114	NC_007196.1	180122	180966	-	NA	NA
AFUA_5G11980	2567.5140566516	4.20530758232111	0.184155108953994	22.8356824103734	2.02803203782536e-115	6.92695198167866e-114	NC_007198.1	3100517	3102026	-	NA	NA
AFUA_2G09870	12732.1391344092	-1.65870243388099	0.072664104250933	-22.826985221657	2.47443920522683e-115	8.42183689920312e-114	NC_007195.1	2523472	2524573	+	NA	NA
AFUA_4G04220	6293.44872107167	3.10828079049761	0.136213205050763	22.8192324623683	2.95439606539969e-115	1.00199798950457e-113	NC_007197.1	1182849	1184165	+	NA	NA
AFUA_3G06530	21704.2887860613	-1.69082893832725	0.0742423503790021	-22.7744532560686	8.21593505125652e-115	2.77669776890185e-113	NC_007196.1	1616720	1618981	-	NA	NA
AFUA_1G05340	31282.2201090759	-2.52190723549443	0.110737763192846	-22.7736876994942	8.36071453134343e-115	2.81574833447203e-113	NC_007194.1	1537486	1538453	+	NA	NA
AFUA_2G02560	7517.32845682252	-1.70062760780047	0.0747101815657575	-22.7629965843897	1.06699419677316e-114	3.58093662136555e-113	NC_007195.1	659394	662458	+	NA	NA
AFUA_6G05200	41513.3152775017	-2.87175913911286	0.126247787773289	-22.7470056288817	1.5363658652614e-114	5.13829028270759e-113	NC_007199.1	1248659	1249485	+	NA	NA
AFUA_3G03910	2048.6359018492	4.34648263241769	0.191228686241694	22.7292396232026	2.3028874607493e-114	7.67522907333469e-113	NC_007196.1	1116028	1118029	+	NA	NA
AFUA_5G09210	9975.42408471003	1.98709359318789	0.0874558531384475	22.7211046702868	2.77149963068287e-114	9.20520153197843e-113	NC_007198.1	2365175	2366798	-	NA	NA
AFUA_2G00210	10667.193606617	6.6436107767123	0.292448755220669	22.7171791916136	3.03055018886206e-114	1.00310169825152e-112	NC_007195.1	42725	44001	-	NA	NA
AFUA_1G05630	65477.7635461363	-2.46283062056455	0.108697498110563	-22.6576569228802	1.17254801378207e-113	3.86780221532497e-112	NC_007194.1	1616206	1617319	-	NA	NA
AFUA_5G13060	2801.36251143445	-1.87224859797428	0.082673285292453	-22.646355365597	1.51539951468745e-113	4.98168195408516e-112	NC_007198.1	3421354	3422232	+	NA	NA
AFUA_2G09130	7095.41180447105	-2.65677606164004	0.117479369549199	-22.6148307727121	3.09716434045948e-113	1.01469003154101e-111	NC_007195.1	2343830	2344813	-	NA	NA
AFUA_3G00670	1260.81849020894	5.96284666078873	0.263927702504023	22.5927274939918	5.10938304055496e-113	1.66825686259747e-111	NC_007196.1	150191	150911	-	NA	NA
AFUA_4G11190	4085.95125046059	-1.74581961801928	0.0773217526047261	-22.5786348499371	7.02863252962391e-113	2.28715501774789e-111	NC_007197.1	2918008	2919729	+	NA	NA
AFUA_1G04380	3631.08854930406	2.17472685476253	0.0963274417864298	22.5763999793971	7.39311083322653e-113	2.39765803183966e-111	NC_007194.1	1247300	1249170	-	NA	NA
AFUA_5G05450	121587.945595696	-2.53256055965312	0.112380716640174	-22.5355437780486	1.86138178695745e-112	6.01638569529336e-111	NC_007198.1	1265370	1266407	-	NA	NA
AFUA_5G08950	2129.13756501239	-2.00064893326885	0.0888609051348327	-22.5143884167416	3.00049847840741e-112	9.66581984749839e-111	NC_007198.1	2296803	2297958	-	NA	NA
AFUA_1G09510	985.837341816865	-3.76539410031342	0.16740314385468	-22.4929712406244	4.86317591701184e-112	1.5614036810886e-110	NC_007194.1	2459053	2459662	+	NA	NA
AFUA_2G04210	2047.21588573759	5.8241501495254	0.259035743765637	22.4839632741758	5.95759010570532e-112	1.9064288338257e-110	NC_007195.1	1171601	1172372	+	NA	NA
AFUA_4G03830	1904.03628222623	2.65787673430676	0.118214537778384	22.4835014733084	6.0198932138849e-112	1.919987133647e-110	NC_007197.1	1070685	1071178	-	NA	NA
AFUA_6G12660	81799.3306882786	-2.91799547362762	0.130040489312207	-22.4391302206036	1.63409453081991e-111	5.19458697057998e-110	NC_007199.1	3198939	3199723	+	NA	NA
AFUA_1G06770	50036.5224478827	-2.59324314821957	0.115641175271512	-22.4249117334803	2.2494136939134e-111	7.127089703873e-110	NC_007194.1	1932734	1933600	-	NA	NA
AFUA_2G00580	16281.3249255112	3.43333799384007	0.153110891881454	22.4238651584522	2.30293614648618e-111	7.27274785670651e-110	NC_007195.1	125714	125945	+	NA	NA
AFUA_8G02060	1091.42925570617	-3.2099206640713	0.143251852379568	-22.4075333809026	3.32343478959379e-111	1.04612169586168e-109	NC_007201.1	533909	534965	+	NA	NA
AFUA_2G09860	960.678564706115	-3.41312449369241	0.152437059812231	-22.3903852376622	4.88349885679123e-111	1.53217788236525e-109	NC_007195.1	2520911	2522617	+	NA	NA
AFUA_3G14440	5529.15814798666	-3.04347098985614	0.135966196037635	-22.3840269019053	5.63214412510576e-111	1.76132507185126e-109	NC_007196.1	3837294	3837852	-	NA	NA
AFUA_5G07950	4306.39730007618	4.4040704580012	0.197003225834617	22.3553215402593	1.0717714634836e-110	3.34087467193333e-109	NC_007198.1	1994668	1996921	-	NA	NA
AFUA_8G06700	1203.12312743197	-2.92991973490336	0.131286165935374	-22.3170485178584	2.52412094288493e-110	7.84268803931214e-109	NC_007201.1	1635448	1636843	-	NA	NA
AFUA_1G16300	1536.93135479913	5.3104759195856	0.238348507388542	22.2802986172209	5.73741299675504e-110	1.77693768439693e-108	NC_007194.1	4431448	4432187	-	NA	NA
AFUA_4G07740	5628.57254204093	-1.95931516887578	0.0881225827133835	-22.2339735008494	1.61213724127874e-109	4.97695702179384e-108	NC_007197.1	2020287	2021634	+	NA	NA
AFUA_3G06960	47561.5427160583	-2.59908156463832	0.116972366301377	-22.2196202985399	2.21938396321158e-109	6.82974643247729e-108	NC_007196.1	1742197	1742922	-	NA	NA
AFUA_5G10550	86695.3101362169	-3.00770086455667	0.135488407737237	-22.1989535103973	3.51539221534046e-109	1.07835215981399e-107	NC_007198.1	2700128	2702208	-	NA	NA
AFUA_1G15940	3634.89675580034	2.11729401394672	0.0954552053396469	22.1810220449791	5.2375558021533e-109	1.60152817416954e-107	NC_007194.1	4323686	4325504	-	NA	NA
AFUA_1G14300	1465.57117553015	3.17939520691436	0.143341244444718	22.1806027932216	5.2865883298186e-109	1.6114056580004e-107	NC_007194.1	3822598	3824153	+	NA	NA
AFUA_3G11860	4550.3780982659	-2.09205452117253	0.0943294885318807	-22.1781603370559	5.58148548244249e-109	1.69592644059577e-107	NC_007196.1	3123063	3124507	-	NA	NA
AFUA_4G06790	9008.98789902906	-2.81979132749599	0.127219388517196	-22.1647923352095	7.51156476426725e-109	2.27520100029629e-107	NC_007197.1	1751970	1752497	+	NA	NA
AFUA_3G11280	1315.50334273377	-3.25039156429362	0.146662316528719	-22.1624180036536	7.91828185151751e-109	2.39087431955538e-107	NC_007196.1	2952140	2953865	-	NA	NA
AFUA_2G02440	1795.12068747994	-4.37353347516751	0.197477996921063	-22.1469406382308	1.11648014156008e-108	3.36060522609584e-107	NC_007195.1	615299	615659	+	NA	NA
AFUA_1G04070	71106.4439625298	-2.2358832716194	0.101203335798677	-22.0929799791107	3.6921842828567e-108	1.10788532749146e-106	NC_007194.1	1160929	1161632	-	NA	NA
AFUA_3G00900	3742.77157579487	-1.86203255625742	0.0843170398142446	-22.0837040811631	4.53364239600907e-108	1.35615042106706e-106	NC_007196.1	203483	205245	-	NA	NA
AFUA_6G03770	2115.77622262586	-1.91248597096883	0.0866859152127054	-22.0622458247811	7.28736067692326e-108	2.17312253994194e-106	NC_007199.1	832222	834282	+	NA	NA
AFUA_5G12050	3741.65292834423	2.36874854164161	0.107443864498722	22.0463825709637	1.03471484623668e-107	3.07604117251594e-106	NC_007198.1	3118067	3121476	-	NA	NA
AFUA_5G07660	1805.22003320481	9.19044840591842	0.41714068855153	22.0320114008325	1.42120391921362e-107	4.21201112303556e-106	NC_007198.1	1911941	1914608	+	NA	NA
AFUA_4G08070	4583.43135415369	-1.66997253472381	0.0759675370637738	-21.9827126068585	4.21509317747683e-107	1.24539194740665e-105	NC_007197.1	2093193	2094823	+	NA	NA
AFUA_1G04660	63794.9542834718	-2.47691202205969	0.112803073468021	-21.9578416253161	7.28794373782089e-107	2.14671174564804e-105	NC_007194.1	1317869	1318902	-	NA	NA
AFUA_3G14540	4728.01594030115	3.49895979061559	0.159391175216595	21.9520295641267	8.28203332459956e-107	2.43208978605314e-105	NC_007196.1	3853203	3853746	-	NA	NA
AFUA_7G01470	811.216471212537	-2.52042638447636	0.114851868874983	-21.9450184761022	9.66285992976868e-107	2.82895643901313e-105	NC_007200.1	381294	382058	+	NA	NA
AFUA_5G06470	5943.10375538063	2.0336219985988	0.0926729617990093	21.9440704076056	9.86642540314629e-107	2.87980028736682e-105	NC_007198.1	1579008	1580949	+	NA	NA
AFUA_8G00980	2014.29307888977	-4.31516686865665	0.196648081799203	-21.9436001062185	9.96898905447196e-107	2.90094569705963e-105	NC_007201.1	224911	226784	+	NA	NA
AFUA_2G05910	14748.6536033816	-1.85219392718359	0.0844159012546896	-21.9412918615341	1.04880076649943e-106	3.04278583822966e-105	NC_007195.1	1662851	1664600	+	NA	NA
AFUA_3G08140	2533.94506911376	-2.29402022016261	0.104639864645899	-21.9230044679966	1.56762164405181e-106	4.53433383648861e-105	NC_007196.1	2091312	2092189	+	NA	NA
AFUA_2G01280	918.514179206759	7.29114800317062	0.333281363472706	21.8768548207998	4.31601369765389e-106	1.24466598610187e-104	NC_007195.1	304747	305859	-	NA	NA
AFUA_4G12500	3449.69986556286	3.71543969556567	0.169918867270698	21.8659631813965	5.4796632361534e-106	1.57552585942178e-104	NC_007197.1	3280517	3280817	+	NA	NA
AFUA_6G09200	1454.88189779414	2.59745142488133	0.119126027935165	21.8042309468676	2.11531418541406e-105	6.06390066485363e-104	NC_007199.1	2184239	2185095	+	NA	NA
AFUA_6G09430	1242.00544992056	2.92846233466975	0.134510040363928	21.7713289412936	4.33867423848559e-105	1.24006261914223e-103	NC_007199.1	2275646	2276801	+	NA	NA
AFUA_7G04500	3528.20589684365	-2.37575095560352	0.109129112538633	-21.7700932440229	4.45722937806316e-105	1.27017850205634e-103	NC_007200.1	1026159	1027349	+	NA	NA
AFUA_4G11410	1720.73201252956	-2.61292121312118	0.120129172596974	-21.7509299084859	6.76937191954518e-105	1.92338024569496e-103	NC_007197.1	2989267	2991999	+	NA	NA
AFUA_8G07090	900.996249257205	-4.95829084727526	0.228121616113071	-21.735295987109	9.5167599112607e-105	2.6960421019195e-103	NC_007201.1	1738544	1739291	+	NA	NA
AFUA_2G16660	5559.91142243976	2.05987966923224	0.0949106185683793	21.7033636520679	1.90690656114112e-104	5.38631202255461e-103	NC_007195.1	4451470	4453500	-	NA	NA
AFUA_2G10855	3441.3441866435	-2.03616830443244	0.0938637255766568	-21.6928136180737	2.39859242553447e-104	6.75533398910762e-103	NC_007195.1	2794578	2795304	-	NA	NA
AFUA_1G10970	7867.27091672263	-1.86016522869996	0.0858192848833644	-21.6753755432486	3.50367263404459e-104	9.83888478458236e-103	NC_007194.1	2865855	2868959	+	NA	NA
AFUA_6G00630	2894.58379678351	-3.69135415197043	0.17037856184351	-21.6656022449636	4.3321024977203e-104	1.21298869936168e-102	NC_007199.1	162152	163823	-	NA	NA
AFUA_7G03740	6899.17724135497	-2.18225753643819	0.100921719419702	-21.6232694903153	1.08511291906617e-103	3.02950945983923e-102	NC_007200.1	804300	806031	-	NA	NA
AFUA_4G03580	549.087120526698	3.31682917173799	0.153429806767869	21.6178931695858	1.21917066903224e-103	3.39394563124814e-102	NC_007197.1	1004779	1005603	+	NA	NA
AFUA_3G11360	15984.0442855677	-2.13036782399625	0.0989200341602716	-21.5362625183145	7.12271448683616e-103	1.97711775035175e-101	NC_007196.1	2978195	2979671	-	NA	NA
AFUA_5G07010	3648.87563933068	4.57472618991355	0.21253512422525	21.5245654410757	9.16757478670999e-103	2.53741610188479e-101	NC_007198.1	1737289	1738237	+	NA	NA
AFUA_5G05630	64829.0523092241	-2.53487582662977	0.117838078755201	-21.5115169341462	1.21466680221267e-102	3.3523411572815e-101	NC_007198.1	1312541	1313157	-	NA	NA
AFUA_4G03630	5466.99855982622	-2.55337690679211	0.119045297677596	-21.4487842577981	4.68743305895726e-102	1.28998157782504e-100	NC_007197.1	1020974	1022230	-	NA	NA
AFUA_8G00830	3125.59964820915	4.79003139674993	0.223343678167054	21.4469083524591	4.88029821294806e-102	1.33923169194062e-100	NC_007201.1	196574	197557	+	NA	NA
AFUA_3G10410	805.39329349157	3.67332905929874	0.171371634153531	21.4348720979565	6.32072104956654e-102	1.72957912356321e-100	NC_007196.1	2696689	2697335	-	NA	NA
AFUA_4G10610	1610.0235690933	3.5553130058607	0.166036104292946	21.4128910154859	1.0132772620824e-101	2.76484039330813e-100	NC_007197.1	2771491	2771862	-	NA	NA
AFUA_6G13550	78560.7727407433	-2.4806461962868	0.116013547768064	-21.3823837302705	1.94914982211552e-101	5.30344945949625e-100	NC_007199.1	3449277	3449789	-	NA	NA
AFUA_4G10350	60111.3539825555	4.16587499075778	0.195137711552366	21.348384982161	4.03648399115961e-101	1.09519475500984e-99	NC_007197.1	2701623	2702621	+	NA	NA
AFUA_3G01090	730.097917484384	3.35968599520877	0.157501450934583	21.3311431435904	5.83640624516358e-101	1.57910856610718e-99	NC_007196.1	253706	254777	+	NA	NA
AFUA_5G11850	1120.67803488436	-2.92336642355235	0.137120315995192	-21.3197176679119	7.45065435812111e-101	2.01021576407346e-99	NC_007198.1	3058860	3059897	+	NA	NA
AFUA_1G13050	4729.14187272527	2.35932517708825	0.110744935496552	21.3041360899226	1.0392695963576e-100	2.79615775198782e-99	NC_007194.1	3459889	3460751	-	NA	NA
AFUA_3G13030	10168.7039652513	-1.94571599628217	0.0914244654753406	-21.2822244698491	1.65882709907797e-100	4.45064696889109e-99	NC_007196.1	3459704	3461612	+	NA	NA
AFUA_4G04260	1327.01334280951	-2.44115489697086	0.11472983047564	-21.2774209362156	1.8377718294864e-100	4.91706062822584e-99	NC_007197.1	1197405	1198828	+	NA	NA
AFUA_7G06010	1270.98183679808	-2.67811952336763	0.125949041029835	-21.263516589485	2.47182484792642e-100	6.59518474660036e-99	NC_007200.1	1471852	1472458	-	NA	NA
AFUA_2G10580	3891.2086368737	-2.74061581849158	0.129127114957323	-21.2241698375849	5.71261530924881e-100	1.51999753200786e-98	NC_007195.1	2709118	2709459	-	NA	NA
AFUA_5G04080	1480.52079783462	-2.50337688001199	0.118152544086437	-21.1876680216093	1.24092879898552e-99	3.29273448810702e-98	NC_007198.1	1084166	1086564	+	NA	NA
AFUA_5G00870	588.050533263662	3.20456536822568	0.151293669080945	21.181093615432	1.42681377516479e-99	3.77556875889761e-98	NC_007198.1	236239	236663	+	NA	NA
AFUA_3G00240	505.502375109806	6.04065276242396	0.285301612418549	21.1728658356198	1.69905152065927e-99	4.48363404027124e-98	NC_007196.1	51464	53210	-	NA	NA
AFUA_5G08320	1723.13778402911	-1.84556216330355	0.0875076527012126	-21.0902944637889	9.76518892902389e-99	2.56989890066552e-97	NC_007198.1	2112226	2113535	-	NA	NA
AFUA_2G01810	1413.36881110468	2.86259523345784	0.135784683771797	21.0818713417544	1.16677922626497e-98	3.06223910282948e-97	NC_007195.1	450237	451085	-	NA	NA
AFUA_6G02750	26530.5988080605	-2.36818858682721	0.112336902974988	-21.0811276091035	1.18525895274938e-98	3.10228647632665e-97	NC_007199.1	558921	559767	-	NA	NA
AFUA_2G10130	699.216235814749	6.17647335671169	0.293477267315226	21.0458323168094	2.49695290792546e-98	6.5177914387908e-97	NC_007195.1	2590496	2590853	+	NA	NA
AFUA_5G12800	3640.97972235177	-2.70884046002196	0.128806635684357	-21.0302865658259	3.46550795420236e-98	9.021560166183e-97	NC_007198.1	3355396	3356155	-	NA	NA
AFUA_4G04190	1837.97955887658	4.34453978056643	0.206649039284807	21.023759876177	3.97651210403527e-98	1.03239257644387e-96	NC_007197.1	1175818	1176889	-	NA	NA
AFUA_4G11390	10099.2546356563	-2.67444310174956	0.127255928001016	-21.0162555392171	4.65760660100049e-98	1.20596953711927e-96	NC_007197.1	2984392	2985186	+	NA	NA
AFUA_5G03570	3703.44584954743	-2.53680212928025	0.12072156892535	-21.0136610372329	4.91921010143435e-98	1.27029039402187e-96	NC_007198.1	963553	964585	+	NA	NA
AFUA_4G11230	1722.51051621484	-2.1807500844206	0.103843215389208	-21.0004098606448	6.50222142084058e-98	1.67458280014803e-96	NC_007197.1	2932163	2934054	-	NA	NA
AFUA_1G06210	5538.03948131292	-1.71256563648525	0.081554577404677	-20.9990130656608	6.69621461479993e-98	1.71994504452675e-96	NC_007194.1	1791709	1793700	+	NA	NA
AFUA_3G08290	2508.73204797087	-1.99824914867189	0.0951948604866639	-20.9911453040244	7.9018722433358e-98	2.02422429382474e-96	NC_007196.1	2134802	2136612	+	NA	NA
AFUA_6G08660	7475.82945418892	-1.96541010677664	0.0937632611097656	-20.9614094424019	1.47649869158689e-97	3.77231708152917e-96	NC_007199.1	2048628	2052348	-	NA	NA
AFUA_3G06640	29899.8834126066	-1.93693491504793	0.0924265326439798	-20.9564814305959	1.63753741146277e-97	4.17268792254216e-96	NC_007196.1	1644429	1644938	-	NA	NA
AFUA_4G08320	2731.10009363942	-2.44766818232113	0.116986078518157	-20.9227304079709	3.32520459922004e-97	8.45075744055077e-96	NC_007197.1	2152022	2154166	-	NA	NA
AFUA_5G04210	22918.9314717385	-2.66493796081671	0.127411518401092	-20.9159893411479	3.83002294128015e-97	9.70810025537116e-96	NC_007198.1	1122053	1123659	+	NA	NA
AFUA_2G03830	9172.1142909508	-3.6181955347156	0.173014161641638	-20.912713158186	4.1022925406297e-97	1.03709400922166e-95	NC_007195.1	1016682	1017651	+	NA	NA
AFUA_3G11430	6822.88986394483	3.18767412724474	0.152438936180669	20.9111543750656	4.23853354059847e-97	1.0687318079331e-95	NC_007196.1	2997539	2998674	-	NA	NA
AFUA_7G05740	17351.7637907423	-2.86391679576525	0.137011606751024	-20.9027312625385	5.05672955590297e-97	1.27170807003805e-95	NC_007200.1	1404496	1405787	+	NA	NA
AFUA_5G02750	10043.3585447439	-2.8502934891501	0.136501436261669	-20.881051271037	7.96206977470699e-97	1.99715250182234e-95	NC_007198.1	719992	720857	-	NA	NA
AFUA_3G03020	1283.68366017129	-2.08425366278554	0.0998438718344963	-20.8751285831588	9.01261976066981e-97	2.25479359830576e-95	NC_007196.1	806163	807813	-	NA	NA
AFUA_1G06250	1176.60141623378	-2.2050681620549	0.105918778743601	-20.818481748102	2.9436525095186e-96	7.34540439680911e-95	NC_007194.1	1799123	1800748	+	NA	NA
AFUA_2G11850	146171.812657507	-2.40380255080952	0.115554860088666	-20.8022626565864	4.12865756214579e-96	1.02757699324518e-94	NC_007195.1	3060820	3062360	+	NA	NA
AFUA_2G05085	640.654773710255	-3.2200819081698	0.15499478009943	-20.775421637452	7.22271728857193e-96	1.79302095163724e-94	NC_007195.1	1399546	1400447	-	NA	NA
AFUA_6G09190	2929.94015803435	-2.30916682319515	0.111175927328649	-20.7703850885721	8.02126650467988e-96	1.98613981935929e-94	NC_007199.1	2181668	2183676	-	NA	NA
AFUA_6G02020	13624.7761258444	2.94153729384918	0.141643164962405	20.7672378305718	8.56438203209545e-96	2.11518276238829e-94	NC_007199.1	317566	319738	-	NA	NA
AFUA_7G00390	929.29589230741	2.95995452086543	0.142714737109582	20.7403564678304	1.49811333540747e-95	3.69049300425696e-94	NC_007200.1	107772	109190	-	NA	NA
AFUA_4G12170	5288.56300696414	-2.42752024546712	0.117288479908713	-20.6970049177592	3.68575804936607e-95	9.05643406415663e-94	NC_007197.1	3190540	3191820	+	NA	NA
AFUA_8G04350	740.708619087026	-2.61623341326428	0.126410216057342	-20.696376407406	3.73412876327755e-95	9.1519410299973e-94	NC_007201.1	976486	976944	-	NA	NA
AFUA_1G06810	7404.23884102535	-3.08536337054235	0.149136557142361	-20.688176190075	4.42641568027525e-95	1.08211258457897e-93	NC_007194.1	1942922	1945434	-	NA	NA
AFUA_3G08270	5186.56674861408	-2.29368870703568	0.110992090329167	-20.6653348020866	7.10625605490818e-95	1.73284704609812e-93	NC_007196.1	2128732	2130157	+	NA	NA
AFUA_1G14290	2512.9029216595	-2.0700469656919	0.10018730531037	-20.6617690662415	7.65093651818264e-95	1.86095506422059e-93	NC_007194.1	3820681	3821138	+	NA	NA
AFUA_3G06970	66343.7508764956	-2.74376709973221	0.132798056201585	-20.6611992540555	7.74175709916887e-95	1.87830237730969e-93	NC_007196.1	1742972	1744103	+	NA	NA
AFUA_6G12220	5200.48532257314	3.51297502620947	0.170192128576391	20.6412309170495	1.17043615011006e-94	2.83257311504024e-93	NC_007199.1	3071776	3072444	-	NA	NA
AFUA_3G11610	7357.3822480218	-2.02974331710021	0.0985002778508999	-20.6064730108948	2.40102531657898e-94	5.796159360724e-93	NC_007196.1	3052508	3052991	+	NA	NA
AFUA_4G04210	1069.42235688693	2.43846458405268	0.11847966035216	20.5812928295436	4.03768121684472e-94	9.72273637016209e-93	NC_007197.1	1179919	1180872	-	NA	NA
AFUA_5G08540	4396.78671899688	-2.11331684899926	0.102715908783783	-20.5743869087289	4.65579898816146e-94	1.11832059486212e-92	NC_007198.1	2168069	2169399	+	NA	NA
AFUA_4G12000	3502.95096291951	-1.67046377552577	0.0814134406744716	-20.5182800491759	1.47851270536547e-93	3.54254586519408e-92	NC_007197.1	3152727	3154161	-	NA	NA
AFUA_5G01750	4780.78031534176	3.24929912935574	0.158475439362464	20.5034871171674	2.00405092559158e-93	4.78983089709629e-92	NC_007198.1	443821	447799	+	NA	NA
AFUA_2G05670	1805.21718871207	-3.36454744812781	0.164387652874085	-20.4671542497473	4.22587477598405e-93	1.0075154911455e-91	NC_007195.1	1584646	1587163	+	NA	NA
AFUA_8G06350	810.785100051215	-6.46530128921739	0.315906753870237	-20.4658533254186	4.34017609987815e-93	1.03221175787719e-91	NC_007201.1	1523267	1524455	-	NA	NA
AFUA_5G14320	4468.14283485704	-1.92485893018278	0.0940968807634006	-20.4561396144756	5.29699474288609e-93	1.25666633900194e-91	NC_007198.1	3733357	3734692	-	NA	NA
AFUA_5G09910	2034.25221565115	-3.54824665560026	0.173494955248574	-20.4515840274233	5.81558074390939e-93	1.37630647973797e-91	NC_007198.1	2563391	2564144	-	NA	NA
AFUA_8G03990	6694.07638745743	-1.8401270967406	0.0900045329124585	-20.4448269125553	6.67948181804266e-93	1.57688158998497e-91	NC_007201.1	851941	855176	-	NA	NA
AFUA_1G12770	1800.18359550695	2.17203839827258	0.106247555499683	20.4431846742964	6.90809760598492e-93	1.62686543131655e-91	NC_007194.1	3374593	3376552	-	NA	NA
AFUA_1G11220	9571.972327026	3.5846310771191	0.175529443042064	20.4218222025582	1.06997848248385e-92	2.51366652275231e-91	NC_007194.1	2956192	2956699	+	NA	NA
AFUA_6G14090	12417.9914323092	-3.56878998661683	0.174839452380708	-20.4118117394116	1.31325437513881e-92	3.07768032635938e-91	NC_007199.1	3593050	3594095	+	NA	NA
AFUA_1G05370	1588.04327901425	2.94959725918145	0.144635050391298	20.3933780311312	1.91458904791503e-92	4.47604895862077e-91	NC_007194.1	1544737	1545862	+	NA	NA
AFUA_2G13400	3551.56426116976	2.33544815763232	0.114552235326548	20.3876262298573	2.15343848687114e-92	5.02225653887235e-91	NC_007195.1	3458952	3460585	+	NA	NA
AFUA_5G11670	2601.92991010664	-2.0115880718679	0.0987629662874292	-20.36783773802	3.22610944910314e-92	7.50576961685059e-91	NC_007198.1	2997491	3000362	+	NA	NA
AFUA_3G11690	86655.7582478535	-2.33330403415957	0.114607356648224	-20.3591122105836	3.8550555349551e-92	8.94744455727411e-91	NC_007196.1	3069977	3071255	-	NA	NA
AFUA_5G12360	2465.04509786777	-2.1601933227304	0.106122936026626	-20.3555744272701	4.14365495511167e-92	9.59415493452778e-91	NC_007198.1	3209555	3211088	-	NA	NA
AFUA_3G00770	2398.99899133608	-2.32674628624343	0.114385211386049	-20.3413208582592	5.54176682691312e-92	1.28005510975605e-90	NC_007196.1	171266	172277	-	NA	NA
AFUA_1G03110	30073.0219887308	-2.43294311754707	0.119649113357984	-20.3339836733084	6.43591185031244e-92	1.48303117086625e-90	NC_007194.1	897007	897574	+	NA	NA
AFUA_2G13175	428.585381774115	5.01275585749195	0.24652422351112	20.3337253682328	6.46988615806078e-92	1.48730175356662e-90	NC_007195.1	3390100	3390566	+	NA	NA
AFUA_3G09590	11683.0981476376	-1.75476191107853	0.0863484724990463	-20.3218639576735	8.23880696518914e-92	1.88943306401671e-90	NC_007196.1	2438340	2440296	-	NA	NA
AFUA_3G02270	7213.36902679915	-4.90332806666049	0.241313193991502	-20.3193533911501	8.67109208355337e-92	1.98384700590941e-90	NC_007196.1	563575	566077	+	NA	NA
AFUA_6G07340	1226.01602382474	-2.09893923966105	0.103305014482589	-20.3178834074391	8.93463040109477e-92	2.03929763088495e-90	NC_007199.1	1653174	1654992	+	NA	NA
AFUA_8G05330	8145.16998468421	-2.29851348712106	0.113160894912516	-20.3119062366732	1.00910934183235e-91	2.2978111537894e-90	NC_007201.1	1242641	1243783	+	NA	NA
AFUA_3G08840	9195.20776941312	-1.81668875196009	0.0894633792163222	-20.3065071750458	1.12635114186582e-91	2.55872976378576e-90	NC_007196.1	2262207	2266262	+	NA	NA
AFUA_7G04710	16372.0591935208	3.9682536647526	0.195765126352428	20.2704829950596	2.34345608975593e-91	5.31109860153626e-90	NC_007200.1	1084936	1088371	+	NA	NA
AFUA_5G03130	4021.28068658494	-1.87811290343187	0.0926581280214362	-20.2692731175982	2.4017803411063e-91	5.43050428298964e-90	NC_007198.1	847532	849130	+	NA	NA
AFUA_4G00970	3547.25023472343	2.66192842798163	0.131525522341528	20.2388736466637	4.45228328886755e-91	1.0043183287675e-89	NC_007197.1	261910	263555	-	NA	NA
AFUA_5G11230	2659.82005924903	-1.77582124309585	0.0878536890611414	-20.2133941337395	7.4634871457278e-91	1.67963336887033e-89	NC_007198.1	2870647	2871589	-	NA	NA
AFUA_5G04370	13754.0923081655	-1.89603105956214	0.0938337599328324	-20.2062782192608	8.6208579924095e-91	1.93557352407665e-89	NC_007198.1	1179534	1181640	+	NA	NA
AFUA_2G00780	3400.25100498207	2.0114710952156	0.0995616322064209	20.2032756056592	9.1614058370766e-91	2.05215490750516e-89	NC_007195.1	173824	175575	-	NA	NA
AFUA_6G10700	4346.79445729079	-2.64002789925154	0.130734475136025	-20.1938157207934	1.10955223560706e-90	2.47963042537522e-89	NC_007199.1	2643845	2644318	+	NA	NA
AFUA_5G11130	1288.25741118147	-1.86013661647565	0.092196049021376	-20.1758821144751	1.59492679183603e-90	3.55609603216775e-89	NC_007198.1	2845178	2846430	+	NA	NA
AFUA_5G11630	3941.94953045484	-2.22390137211109	0.110244091615789	-20.1725220782045	1.70707201333867e-90	3.79734818302033e-89	NC_007198.1	2989421	2991611	-	NA	NA
AFUA_4G03090	2011.61787654879	-2.35547694905897	0.116961174041513	-20.1389646467035	3.36292596173524e-90	7.4635260053995e-89	NC_007197.1	863404	864422	-	NA	NA
AFUA_3G12640	948.749879055287	-2.38464797314087	0.118421056918692	-20.1370265997386	3.49710529500772e-90	7.74347544862399e-89	NC_007196.1	3350660	3352214	+	NA	NA
AFUA_3G10660	7165.55077020239	-2.99839441541935	0.149241908041989	-20.090834101208	8.87584546331413e-90	1.96082897941839e-88	NC_007196.1	2760688	2762268	+	NA	NA
AFUA_6G07080	2057.99878387509	-2.44211295132945	0.121645932195785	-20.0755825307743	1.20659780357031e-89	2.65948513592431e-88	NC_007199.1	1590957	1592286	+	NA	NA
AFUA_1G14200	25270.3376840021	-2.36164747481367	0.117825628370363	-20.0435805645803	2.29638978390196e-89	5.04996036496431e-88	NC_007194.1	3794153	3795841	-	NA	NA
AFUA_7G02460	808.629988315486	-3.69744060138595	0.184657197695889	-20.023268237154	3.45310089511936e-89	7.57637080223e-88	NC_007200.1	670545	670974	+	NA	NA
AFUA_5G08580	2535.02213683364	1.85943164744676	0.092875283829715	20.0207371732612	3.6330604665834e-89	7.95309963957529e-88	NC_007198.1	2179658	2181005	-	NA	NA
AFUA_4G01580	3347.86900562941	2.36998817774867	0.118470705323613	20.004845681258	4.99730447398596e-89	1.09147475495312e-87	NC_007197.1	421734	427264	-	NA	NA
AFUA_1G12530	7436.66014334967	-3.04062128060414	0.152065829229868	-19.9954276118656	6.03592980439307e-89	1.31534108316548e-87	NC_007194.1	3300672	3302146	-	NA	NA
AFUA_1G12110	4232.84958560194	-2.54837581353386	0.127498145634412	-19.9875519824506	7.06792878238494e-89	1.53675598266212e-87	NC_007194.1	3204694	3205081	-	NA	NA
AFUA_5G08230	941.887799506996	2.8373489464065	0.14200822264556	19.9801736374679	8.19384039839969e-89	1.77754663777896e-87	NC_007198.1	2086098	2087574	-	NA	NA
AFUA_2G17080	2192.50845621416	-2.19338683167806	0.109790430200096	-19.9779418632439	8.56841356076311e-89	1.85462830151169e-87	NC_007195.1	4562378	4563236	-	NA	NA
AFUA_4G10410	7716.90224193668	-1.85687106501091	0.0930264627474312	-19.9606758138526	1.21063973445523e-88	2.61454751620467e-87	NC_007197.1	2726906	2728534	-	NA	NA
AFUA_3G06255	1368.5123545353	-2.12315369339919	0.106441003413055	-19.9467651123138	1.59905505722323e-88	3.44565957744388e-87	NC_007196.1	1547417	1547964	+	NA	NA
AFUA_5G13450	18987.0254282227	-2.05085388480138	0.102978147214519	-19.9154280813495	2.99085322843388e-88	6.43033444113284e-87	NC_007198.1	3535792	3536840	+	NA	NA
AFUA_1G05610	8536.22464060187	-1.85173543355493	0.0929984806098359	-19.9114589981708	3.23747966234124e-88	6.94507886585097e-87	NC_007194.1	1610037	1612356	-	NA	NA
AFUA_1G04160	1773.63619642804	3.8734550515064	0.194541007796532	19.910738077175	3.28440497204941e-88	7.03008637572886e-87	NC_007194.1	1190681	1192122	+	NA	NA
AFUA_6G08830	1853.38466066447	3.64006743399269	0.182886923018769	19.903377310466	3.80411974123884e-88	8.12445262696507e-87	NC_007199.1	2095466	2097044	-	NA	NA
AFUA_6G12350	1976.47499821523	1.74181623911705	0.0875197047837087	19.901989425372	3.91093566283087e-88	8.33410006734225e-87	NC_007199.1	3110452	3113380	+	NA	NA
AFUA_2G14490	304.441248746787	-4.53109036700703	0.227832792196325	-19.887788422935	5.19145627812266e-88	1.10384341878317e-86	NC_007195.1	3788929	3790501	-	NA	NA
AFUA_7G02230	13259.2813592402	-1.92553672220683	0.0968396059821273	-19.8837727877807	5.62414657707528e-88	1.19321100947994e-86	NC_007200.1	599409	600851	+	NA	NA
AFUA_4G07210	18614.6115415104	-1.98900901830573	0.100070666228401	-19.8760445320312	6.56067201843826e-88	1.38884379959555e-86	NC_007197.1	1868421	1869467	-	NA	NA
AFUA_4G02980	1607.25139927204	-2.52248902489222	0.127107570847931	-19.8453090407185	1.20982462572784e-87	2.55548920943215e-86	NC_007197.1	829051	829675	-	NA	NA
AFUA_1G16440	1131.46993390875	4.34762077757842	0.219208367934169	19.8332792609636	1.53685953208371e-87	3.23917527637425e-86	NC_007194.1	4457983	4460354	-	NA	NA
AFUA_7G01460	73902.1844583472	-2.61183470600953	0.131874615278631	-19.8054394357179	2.67221091041944e-87	5.61981124217469e-86	NC_007200.1	379722	380737	-	NA	NA
AFUA_3G09810	1058.91932841448	-1.95999175758952	0.0989700170002037	-19.803894320696	2.75545972848201e-87	5.78226320364678e-86	NC_007196.1	2508445	2509876	+	NA	NA
AFUA_8G02630	1237.86138906256	4.82323659295449	0.243585246949914	19.8010210115322	2.91720874596405e-87	6.10838144372299e-86	NC_007201.1	695906	697486	-	NA	NA
AFUA_1G02950	342.644238030495	5.1521356145762	0.260291360697683	19.7937250040357	3.37176285227112e-87	7.04486329567797e-86	NC_007194.1	843295	844729	-	NA	NA
AFUA_1G02070	13001.4615473041	-2.61118661410286	0.132255814418758	-19.7434541957841	9.13167191158601e-87	1.90381523490036e-85	NC_007194.1	611101	612423	+	NA	NA
AFUA_5G11120	2062.61943876744	-2.21135761671784	0.112213512082786	-19.706696418934	1.88903793709884e-86	3.92985170845271e-85	NC_007198.1	2844346	2844875	-	NA	NA
AFUA_1G09754	1522.74042217262	3.28952331042902	0.167098515036893	19.686131320214	2.83534934781865e-86	5.88579416340285e-85	NC_007194.1	2524180	2524840	-	NA	NA
AFUA_4G12010	1422.38125177935	2.6779860610287	0.136119199994195	19.6738304452488	3.61419084810594e-86	7.48642715031321e-85	NC_007197.1	3155238	3156842	+	NA	NA
AFUA_1G02730	373.204568629884	-2.82674414225499	0.14369352192773	-19.6720360412398	3.74439455184343e-86	7.73948676466865e-85	NC_007194.1	788248	789373	-	NA	NA
AFUA_3G10790	2581.52467175176	-1.94073495158402	0.098681245947167	-19.6667049848871	4.15947185461251e-86	8.57902203503804e-85	NC_007196.1	2803838	2805731	-	NA	NA
AFUA_7G01420	12647.8501229825	1.96777617985708	0.100533699523641	19.5732991940114	2.61211740776241e-85	5.37605018623238e-84	NC_007200.1	368084	371114	+	NA	NA
AFUA_3G10820	1012.04643680132	-2.83560455070361	0.144877544841208	-19.5724227230076	2.65743335807941e-85	5.45765418017503e-84	NC_007196.1	2817529	2819497	+	NA	NA
AFUA_2G16580	677.595357058582	6.96928543150248	0.356120303561508	19.5700311434188	2.78511306312361e-85	5.70770404766097e-84	NC_007195.1	4425929	4427150	+	NA	NA
AFUA_5G08630	294.813077564519	-3.14903940335971	0.160957211009944	-19.5644505990176	3.10734310463801e-85	6.35454963564189e-84	NC_007198.1	2193883	2195908	-	NA	NA
AFUA_1G09100	74092.8797608262	-2.6078261661501	0.133315675627823	-19.5612868019389	3.3062740509422e-85	6.74704060565153e-84	NC_007194.1	2363152	2364329	+	NA	NA
AFUA_2G04860	2499.34822536889	2.5865594145211	0.132241374828796	19.5593808508854	3.43219454845158e-85	6.9891961713923e-84	NC_007195.1	1333057	1336015	-	NA	NA
AFUA_5G12960	428.950097881145	5.03722659780831	0.257598917907386	19.5545332205911	3.77443746958472e-85	7.6699117525401e-84	NC_007198.1	3398723	3399710	-	NA	NA
AFUA_6G07210	5361.24521417349	-2.4777536821495	0.126801981801662	-19.5403387781832	4.98502646883998e-85	1.01085841995509e-83	NC_007199.1	1618212	1619391	+	NA	NA
AFUA_5G08900	1501.38187716314	3.45565887973268	0.176891059653057	19.5355202603817	5.47848127268842e-85	1.10858679870872e-83	NC_007198.1	2284724	2286011	-	NA	NA
AFUA_1G09550	1856.32677615611	-2.31544921816459	0.118578005445652	-19.5268018673651	6.49837622564411e-85	1.31220880095187e-83	NC_007194.1	2468784	2469303	+	NA	NA
AFUA_1G13320	3015.39973091825	-2.02905120315529	0.104029438926011	-19.5045866256994	1.00365218472898e-84	2.02242214295179e-83	NC_007194.1	3544561	3545894	-	NA	NA
AFUA_5G13130	2974.56768203409	-1.93237824438007	0.0990795034627304	-19.5033097345603	1.02902842345994e-84	2.06922792792613e-83	NC_007198.1	3442868	3443857	-	NA	NA
AFUA_4G06410	950.43643534693	5.25649839159596	0.269734912274793	19.4876456564914	1.39765112887455e-84	2.80461993194159e-83	NC_007197.1	1639322	1640120	-	NA	NA
AFUA_3G08980	8657.77075149173	-2.04101078128907	0.104779413150817	-19.479120181283	1.65092124374382e-84	3.30596120992526e-83	NC_007196.1	2294899	2296443	+	NA	NA
AFUA_7G04110	3046.82489202945	-1.79638310332551	0.0922443555203966	-19.4741791320587	1.81815257523191e-84	3.63328746984103e-83	NC_007200.1	924451	926329	+	NA	NA
AFUA_2G05290	909.004412558287	4.30918060298048	0.221322189111822	19.4701698021037	1.96618696784396e-84	3.92097575036708e-83	NC_007195.1	1471283	1472219	-	NA	NA
AFUA_6G02450	42890.8187511947	-1.99948766538869	0.102728829693614	-19.4637442220661	2.22890618468808e-84	4.43570751465198e-83	NC_007199.1	460899	461479	+	NA	NA
AFUA_5G08480	883.131719923581	2.45232030150398	0.126012839270328	19.4608764924594	2.35718989838004e-84	4.68133053632918e-83	NC_007198.1	2154833	2156772	-	NA	NA
AFUA_7G01280	2067.58206106904	1.84741756307061	0.094962335432058	19.4542136591866	2.68438918660628e-84	5.32017214925754e-83	NC_007200.1	333370	335714	+	NA	NA
AFUA_1G12750	1192.13528923056	-2.18338743824757	0.112338297802296	-19.4358244780432	3.8419188914492e-84	7.59863711754388e-83	NC_007194.1	3370235	3371537	-	NA	NA
AFUA_5G05490	19457.5392390403	-1.67906730435503	0.0863983756306259	-19.4340147265436	3.97982146354433e-84	7.85525416738915e-83	NC_007198.1	1274937	1276745	+	NA	NA
AFUA_5G13510	5319.89248506098	-1.86004719427869	0.0957960656663241	-19.4167388957036	5.57176107110322e-84	1.09748880647988e-82	NC_007198.1	3545010	3546669	-	NA	NA
AFUA_4G06910	15582.448413591	-2.28060904489418	0.117466723886066	-19.4149370089371	5.77067255983135e-84	1.13434934890399e-82	NC_007197.1	1786557	1787882	+	NA	NA
AFUA_1G16840	52028.8132066502	-1.9598851668111	0.100971294898741	-19.4103202180043	6.31324155238294e-84	1.23847541003162e-82	NC_007194.1	4595127	4595884	-	NA	NA
AFUA_2G02820	552.029789796013	2.74627146821637	0.141518821388549	19.4056977105278	6.90744527319162e-84	1.3522868469793e-82	NC_007195.1	725496	725902	-	NA	NA
AFUA_1G04460	2141.31626654108	-2.70523739045867	0.139604502672024	-19.3778663200724	1.18666007463199e-83	2.31844012958525e-82	NC_007194.1	1268327	1270442	-	NA	NA
AFUA_1G05060	3793.01488280162	-1.8243630701443	0.0941683457502929	-19.373421669549	1.29367739273135e-83	2.52240903781142e-82	NC_007194.1	1450480	1451784	-	NA	NA
AFUA_5G03310	1647.40309810695	-2.84253448482892	0.146754833201099	-19.3692733849098	1.40222426590038e-83	2.7285301271015e-82	NC_007198.1	893650	894116	-	NA	NA
AFUA_4G09360	64611.3895615109	-2.61095513446235	0.13484903742812	-19.3620598578918	1.61304714466154e-83	3.13243348737499e-82	NC_007197.1	2446684	2447158	-	NA	NA
AFUA_5G01170	390.726058882813	-3.04089337752944	0.157502198213773	-19.3069900738917	4.69128421611898e-83	9.09184095968973e-82	NC_007198.1	293164	293906	-	NA	NA
AFUA_4G08750	703.752822711735	4.10442523129752	0.212646991904707	19.3015908409221	5.20808869894638e-83	1.00731546884039e-81	NC_007197.1	2268271	2268839	-	NA	NA
AFUA_3G03280	6423.05424933925	5.71482694606959	0.297166798082802	19.2310412298389	2.03501113782697e-82	3.92810165922833e-81	NC_007196.1	876156	877704	+	NA	NA
AFUA_2G10740	2740.12622575153	-1.76895248725774	0.0920566764977546	-19.2159064888779	2.72434134334165e-82	5.24817116381336e-81	NC_007195.1	2749153	2751232	+	NA	NA
AFUA_2G09210	66903.7011339466	-2.14499824859799	0.111731236329082	-19.197838662416	3.85815385980085e-82	7.4175125703796e-81	NC_007195.1	2359547	2360552	+	NA	NA
AFUA_1G06620	9453.79490146266	-2.51861476980954	0.131309512044692	-19.1807488322119	5.36028092721646e-82	1.02849055559659e-80	NC_007194.1	1893373	1894172	+	NA	NA
AFUA_2G13360	1184.37426000822	1.95157010654542	0.101796541253364	19.171281091841	6.43055594234937e-82	1.23139393313537e-80	NC_007195.1	3444047	3447650	-	NA	NA
AFUA_7G01030	469.376757866703	6.74817545975713	0.352266175746874	19.1564672522125	8.54819721806147e-82	1.63365546834064e-80	NC_007200.1	274212	277768	-	NA	NA
AFUA_5G07170	1703.17049471055	2.4845500632405	0.129869592866127	19.1311145927873	1.39068791154099e-81	2.65249623048768e-80	NC_007198.1	1780283	1781416	+	NA	NA
AFUA_3G06830	8712.795963632	-1.99413362725237	0.104350104831405	-19.1100299369534	2.08349335004809e-81	3.96604900151447e-80	NC_007196.1	1701421	1702627	+	NA	NA
AFUA_1G01600	5604.0926869561	2.74607423934534	0.143718444528578	19.1073195117923	2.19455587035689e-81	4.1692233024216e-80	NC_007194.1	500802	502611	-	NA	NA
AFUA_1G04510	805.5769792342	2.77720476445014	0.145526797676861	19.083803181163	3.4427207251321e-81	6.5276153591481e-80	NC_007194.1	1278392	1279454	+	NA	NA
AFUA_5G11040	2315.84024665296	-2.05598913304999	0.107809219339691	-19.0706244386379	4.4298371455768e-81	8.38274879885968e-80	NC_007198.1	2828797	2829826	+	NA	NA
AFUA_5G06110	1068.91153108702	2.27801442795591	0.119493078753025	19.0639863976075	5.02928901583582e-81	9.49845329422169e-80	NC_007198.1	1457836	1459082	+	NA	NA
AFUA_3G05370	13171.8329967142	-1.86780744892857	0.0980211439733539	-19.055148442629	5.95473920410948e-81	1.12242755408968e-79	NC_007196.1	1293760	1295556	+	NA	NA
AFUA_8G06360	766.752666033331	-6.53570578106383	0.343019989914268	-19.0534253782041	6.15404204570469e-81	1.1577291598482e-79	NC_007201.1	1524861	1527075	-	NA	NA
AFUA_6G01990	1418.54983981939	-1.86974602836449	0.0981436005005939	-19.0511252779358	6.43049374030478e-81	1.20737847381317e-79	NC_007199.1	308939	310081	+	NA	NA
AFUA_8G04330	1338.86746026168	-2.5456521553757	0.133643450250316	-19.0480876586744	6.81465448878732e-81	1.27701852210116e-79	NC_007201.1	972171	973502	-	NA	NA
AFUA_2G03040	47352.6980850447	-2.57303956477706	0.135288287605276	-19.0189380789881	1.18866677182868e-80	2.2231530769425e-79	NC_007195.1	787406	788437	+	NA	NA
AFUA_1G06650	691.098025925197	3.11824004861856	0.164040383991161	19.0089779891431	1.43725352977827e-80	2.6828732555861e-79	NC_007194.1	1899034	1900234	-	NA	NA
AFUA_2G13710	10423.5147675894	-2.00689078632443	0.10561280231352	-19.0023438670514	1.6309571487751e-80	3.03856465319184e-79	NC_007195.1	3560584	3562135	-	NA	NA
AFUA_2G08290	2813.11389519159	5.51017270188766	0.290173977306234	18.989203487646	2.09481803811214e-80	3.89522921681392e-79	NC_007195.1	2138767	2141040	+	NA	NA
AFUA_7G00280	8461.08322657933	2.90806699369659	0.153448700539522	18.9513953749488	4.30027943046091e-80	7.98078833799605e-79	NC_007200.1	80491	82122	-	NA	NA
AFUA_6G12720	43137.683905023	-2.57659734757684	0.135965797307456	-18.9503345591424	4.38784865520446e-80	8.12764581671719e-79	NC_007199.1	3211176	3211760	-	NA	NA
AFUA_5G12210	2918.78790189555	-1.55597130797503	0.0821096021711803	-18.9499311509411	4.42161432433654e-80	8.17447009059684e-79	NC_007198.1	3165141	3166547	-	NA	NA
AFUA_1G12170	16864.1190173505	-2.26696351343774	0.119654198575993	-18.9459587746766	4.76826126069912e-80	8.79844683200266e-79	NC_007194.1	3214724	3216299	+	NA	NA
AFUA_5G11390	3528.49476259545	-1.75965581115278	0.0930466708995205	-18.911539705198	9.16415791270004e-80	1.68774701749764e-78	NC_007198.1	2926670	2928212	+	NA	NA
AFUA_5G04220	12050.6917302879	-3.94190462254821	0.208479435500373	-18.9078822718759	9.82228075981255e-80	1.80550015798692e-78	NC_007198.1	1125057	1126245	-	NA	NA
AFUA_2G10770	2741.2058365754	-1.86648262033746	0.098743429173366	-18.9023475887235	1.09088928940277e-79	2.00141821629096e-78	NC_007195.1	2765955	2767664	+	NA	NA
AFUA_5G05460	3388.64497718788	-1.96185795714416	0.103836008540397	-18.8938113542848	1.28243532241617e-79	2.34836825580086e-78	NC_007198.1	1268052	1268981	-	NA	NA
AFUA_4G07435	48619.5111236287	-2.25296818699121	0.119375095124567	-18.8730168938526	1.90127817690183e-79	3.47497370017427e-78	NC_007197.1	1928072	1929156	-	NA	NA
AFUA_6G02390	1989.52417296707	-2.03863886777818	0.108026310823177	-18.8716883159614	1.94968882581451e-79	3.55670507012222e-78	NC_007199.1	445383	446378	+	NA	NA
AFUA_3G10510	1318.41755231827	-2.10443985721355	0.111565941742102	-18.8627445289551	2.30916401378183e-79	4.204511867816e-78	NC_007196.1	2718532	2718868	-	NA	NA
AFUA_3G08670	824.284952456838	2.34628251199014	0.124476583214486	18.8491879468386	2.98387556573936e-79	5.42277159418897e-78	NC_007196.1	2222113	2223297	+	NA	NA
AFUA_4G08030	11557.6113037211	-2.46202746440661	0.130632793394682	-18.8469326914572	3.11381655092657e-79	5.64826384529656e-78	NC_007197.1	2083361	2085362	-	NA	NA
AFUA_7G02130	1075.61458657592	-2.14412899544601	0.113820230354515	-18.8378549996578	3.69645295042589e-79	6.69252534182372e-78	NC_007200.1	571832	573286	-	NA	NA
AFUA_1G02200	2139.30140831413	1.95512646910709	0.103788262866447	18.8376451740302	3.71113372870091e-79	6.70649907595632e-78	NC_007194.1	650904	651978	-	NA	NA
AFUA_6G11620	7918.24536130501	-1.94574189828405	0.103328756237984	-18.8305943971945	4.23975240724487e-79	7.64743355553981e-78	NC_007199.1	2883599	2884478	+	NA	NA
AFUA_3G11740	7666.23211214089	-1.54059600818156	0.0819023663928482	-18.8101525759588	6.23580505391074e-79	1.12267802391156e-77	NC_007196.1	3081633	3084443	+	NA	NA
AFUA_4G08110	7452.08464552933	-2.77206548571605	0.148018061111482	-18.7278867517946	2.93330566601782e-78	5.27119406251561e-77	NC_007197.1	2103170	2105809	-	NA	NA
AFUA_4G07000	338.155479996943	3.8742924769431	0.206925143048747	18.7231595922126	3.205600902811e-78	5.74978545547031e-77	NC_007197.1	1810466	1811351	-	NA	NA
AFUA_4G03590	585.354848088808	3.07736098356978	0.164566367506816	18.6998171630806	4.96747478268544e-78	8.89344184141751e-77	NC_007197.1	1008471	1010066	+	NA	NA
AFUA_4G11910	6741.93085599685	-1.66344072675997	0.0890245660227104	-18.6851877080268	6.53486026201359e-78	1.16778801565334e-76	NC_007197.1	3139016	3141677	-	NA	NA
AFUA_5G00920	601.815422570156	4.89984510764628	0.262926327443212	18.6358100966689	1.64642760682824e-77	2.93673902017956e-76	NC_007198.1	241534	242761	+	NA	NA
AFUA_5G01960	6576.85123598278	-1.72622954213969	0.092631868805962	-18.6353742442103	1.65989355695907e-77	2.95528553431235e-76	NC_007198.1	501239	501976	+	NA	NA
AFUA_3G12080	1495.80732636029	-2.25983180973803	0.121351251328964	-18.622237389312	2.1216170992653e-77	3.77037193729214e-76	NC_007196.1	3176553	3177361	-	NA	NA
AFUA_2G02990	311.863219704109	3.53128473484521	0.189690864024804	18.6159979448639	2.38377349575058e-77	4.22845420093363e-76	NC_007195.1	766872	767368	+	NA	NA
AFUA_6G11560	7906.46784773529	2.51005860652016	0.13483952228332	18.6151549932527	2.42158380047389e-77	4.28762778789788e-76	NC_007199.1	2869630	2871057	+	NA	NA
AFUA_7G02140	42467.9081297426	-2.44582087895008	0.131431594075602	-18.6090787086034	2.71241374718927e-77	4.79375581888569e-76	NC_007200.1	573600	574445	+	NA	NA
AFUA_2G07970	64411.690758461	-2.36078394752908	0.126971217977699	-18.5930637283776	3.65680849992146e-77	6.4509852511435e-76	NC_007195.1	2048176	2049081	+	NA	NA
AFUA_5G10610	11743.813491338	-2.28491997495252	0.122898432814771	-18.5919374447702	3.73441594502198e-77	6.57584906443359e-76	NC_007198.1	2714447	2715644	-	NA	NA
AFUA_2G03380	39212.8561439515	-2.40896096980345	0.129584574973762	-18.5898743757982	3.88085733904133e-77	6.82124414044636e-76	NC_007195.1	891879	892615	-	NA	NA
AFUA_5G10210	835.211810419983	5.94236552318161	0.319995056205374	18.5701791572923	5.60157465671756e-77	9.82775356894419e-76	NC_007198.1	2621631	2622486	-	NA	NA
AFUA_1G06950	2231.59691167724	-1.93313062381815	0.104217422885586	-18.5490158007498	8.30588991021028e-77	1.4545878475481e-75	NC_007194.1	1983652	1985124	+	NA	NA
AFUA_5G04160	6129.44188733704	-2.21325052558316	0.119417150566438	-18.5337743790144	1.10273595903746e-76	1.92768652585278e-75	NC_007198.1	1105008	1106759	+	NA	NA
AFUA_1G07470	7615.28495358421	2.09609253497169	0.113102867189147	18.532620675887	1.12663805835331e-76	1.96590177138752e-75	NC_007194.1	2108251	2108774	-	NA	NA
AFUA_2G04240	652.814756499807	4.62621749658995	0.2500608063899	18.5003702234594	2.05060543648614e-76	3.57168744380371e-75	NC_007195.1	1176180	1176876	-	NA	NA
AFUA_2G12630	409.604768124929	4.10168683710675	0.22172227004572	18.499210008363	2.09522547730243e-76	3.64281801396697e-75	NC_007195.1	3247252	3247711	-	NA	NA
AFUA_3G01790	2541.56911062983	3.47766765705915	0.188080279838981	18.4903364671535	2.47008441888352e-76	4.28682038246595e-75	NC_007196.1	444022	444982	+	NA	NA
AFUA_1G10880	3365.2138938461	1.62425055416775	0.0878731356113201	18.4840400068586	2.77595489697564e-76	4.80899236828585e-75	NC_007194.1	2837378	2841851	+	NA	NA
AFUA_4G04550	5014.69101745929	-3.08774293029466	0.167077758634238	-18.4808735497479	2.94376400214383e-76	5.09054485972161e-75	NC_007197.1	1278964	1279681	+	NA	NA
AFUA_2G11940	11481.4205798971	-1.57400332119378	0.0851740562993819	-18.4798445627769	3.00044449491274e-76	5.17751075099841e-75	NC_007195.1	3078947	3080920	-	NA	NA
AFUA_7G06020	4502.37652988696	-1.78125697034869	0.0963895836711606	-18.4797661998994	3.00480534656158e-76	5.17751075099841e-75	NC_007200.1	1472956	1477248	+	NA	NA
AFUA_2G04080	7664.12869160305	-2.71586807553628	0.14696816831515	-18.479294575629	3.03118477674533e-76	5.21363781600197e-75	NC_007195.1	1117894	1118935	+	NA	NA
AFUA_5G08490	905.320650413903	2.39516396520403	0.129655161336945	18.4733406715644	3.38475039614317e-76	5.81139319352068e-75	NC_007198.1	2157705	2158582	-	NA	NA
AFUA_4G03330	1218.06824855669	-3.25482162445145	0.176217247923622	-18.4705053722221	3.56728999405175e-76	6.1139034204104e-75	NC_007197.1	949508	951866	+	NA	NA
AFUA_4G12850	6035.84193956395	-1.6787739271028	0.0909693393910842	-18.4542829302697	4.81716178319152e-76	8.2413680809415e-75	NC_007197.1	3362115	3364058	+	NA	NA
AFUA_4G08720	3097.89482012203	-1.63624273845423	0.0887053994711651	-18.4458076758464	5.63507492168365e-76	9.62358894426541e-75	NC_007197.1	2258202	2260264	+	NA	NA
AFUA_5G14660	2223.91939699532	-4.56948758406974	0.247731951204018	-18.4452896037886	5.68934137633535e-76	9.69906834280746e-75	NC_007198.1	3794748	3796719	-	NA	NA
AFUA_5G14240	3719.70806111885	3.6538313262731	0.198155600576325	18.4392029074431	6.36729652018059e-76	1.0835653724802e-74	NC_007198.1	3712962	3713643	+	NA	NA
AFUA_5G10560	17436.8240906461	-2.72354895413134	0.147731173145712	-18.4358446232944	6.77523805194125e-76	1.1509540196878e-74	NC_007198.1	2703447	2704203	-	NA	NA
AFUA_7G06690	1149.14069596337	9.06132663273325	0.491683130172664	18.4291997765943	7.66078295189656e-76	1.29909615127936e-74	NC_007200.1	1628972	1631112	+	NA	NA
AFUA_6G02530	3428.92595927401	2.28254694081811	0.12388544909662	18.424657273817	8.33166777213018e-76	1.41038003481824e-74	NC_007199.1	475588	478925	-	NA	NA
AFUA_1G00550	372.759108122202	3.45279847233787	0.187545569730623	18.4104507363049	1.08317344105557e-75	1.83037308495566e-74	NC_007194.1	177113	178593	+	NA	NA
AFUA_4G04415	395.187158205205	3.46631703249247	0.188662591772603	18.3731019484269	2.15722906443871e-75	3.63895452691308e-74	NC_007197.1	1245329	1246440	-	NA	NA
AFUA_7G00370	442.305254092575	5.05073451741453	0.274974591165786	18.3680044617991	2.3696542719975e-75	3.99029894193704e-74	NC_007200.1	104018	104615	-	NA	NA
AFUA_1G17040	1162.39092749743	5.00268299316366	0.272509292609195	18.3578436730156	2.85729667140852e-75	4.80305087940782e-74	NC_007194.1	4647505	4648549	-	NA	NA
AFUA_4G08790	1415.52998478076	2.09804567534652	0.114337231915078	18.3496280275947	3.32380015338907e-75	5.57749879397971e-74	NC_007197.1	2280568	2281552	+	NA	NA
AFUA_1G09980	1153.50940385791	4.13001125175693	0.225248084149527	18.3353890327223	4.31915324210445e-75	7.23514504833914e-74	NC_007194.1	2580396	2581620	+	NA	NA
AFUA_5G07090	2691.41757102315	3.06371602323415	0.167198629162973	18.3238106590447	5.34367864940894e-75	8.93581818595607e-74	NC_007198.1	1756854	1758748	-	NA	NA
AFUA_5G01245	311.634947888059	4.24183753386343	0.231848243420748	18.2957501479342	8.94611742661267e-75	1.49339693332986e-73	NC_007198.1	314942	315371	+	NA	NA
AFUA_2G02810	2417.99775075633	-1.6302540575388	0.0892527369900626	-18.2655917624163	1.55517810121524e-74	2.59160475275177e-73	NC_007195.1	723288	724687	-	NA	NA
AFUA_5G01710	585.026861991125	3.01418996095858	0.165025121331207	18.2650370843181	1.57106169857317e-74	2.61355203465576e-73	NC_007198.1	429668	431519	-	NA	NA
AFUA_6G02960	2681.01709292405	-2.67399475232611	0.146505736811864	-18.2518091817792	2.00169130011232e-74	3.32418803494514e-73	NC_007199.1	614805	615290	-	NA	NA
AFUA_2G04190	11434.4084598633	4.01957477614873	0.220256867873439	18.249486678701	2.08862543352604e-74	3.46258867052028e-73	NC_007195.1	1161975	1165344	+	NA	NA
AFUA_5G03840	415.608233093626	5.84042651785672	0.320054353655796	18.2482333114513	2.13709399790759e-74	3.53685384670892e-73	NC_007198.1	1030951	1031971	+	NA	NA
AFUA_4G03322	1050.60311245469	-2.84039150785916	0.155786847236393	-18.2325501686873	2.84729192149274e-74	4.7041364987681e-73	NC_007197.1	940290	941164	-	NA	NA
AFUA_3G09620	5122.11595949228	1.86140036067659	0.102118227683599	18.2278952827493	3.10024695723106e-74	5.11328402261123e-73	NC_007196.1	2444570	2447761	+	NA	NA
AFUA_2G02500	785.570498382339	4.30788493314916	0.236346684558817	18.2269742484038	3.15289190200744e-74	5.19122304275823e-73	NC_007195.1	636056	636933	-	NA	NA
AFUA_1G02390	1474.83532684614	-1.95055083598165	0.10708587756718	-18.214827952061	3.936528395624e-74	6.47041663936013e-73	NC_007194.1	696858	698632	+	NA	NA
AFUA_1G13490	25870.8079076071	-1.91252289793795	0.105056087848407	-18.2047793431796	4.72955423809377e-74	7.76065867484143e-73	NC_007194.1	3586807	3588296	+	NA	NA
AFUA_1G05380	1557.9797201014	2.72884423107109	0.150122806578854	18.1774128345897	7.79243332808883e-74	1.27647479279169e-72	NC_007194.1	1546788	1547577	-	NA	NA
AFUA_3G06370	4772.42934248567	-1.39950931516876	0.0770895747123345	-18.1543265790625	1.18674381245017e-73	1.94069887971478e-72	NC_007196.1	1572258	1573254	-	NA	NA
AFUA_8G05320	71378.8997603997	-2.35153640791983	0.129542894191271	-18.1525696380364	1.22532241641781e-73	2.00039076524344e-72	NC_007201.1	1239644	1241741	+	NA	NA
AFUA_7G06380	355.9959639743	3.00837531421798	0.166094816574974	18.1123973417919	2.54423424140607e-73	4.14654216805808e-72	NC_007200.1	1564254	1566006	-	NA	NA
AFUA_5G10200	639.563033496052	4.57562418255327	0.252710187195656	18.1062118362909	2.8467683353302e-73	4.63176902126698e-72	NC_007198.1	2620327	2621479	-	NA	NA
AFUA_5G08170	2097.37778260553	2.10352957378563	0.116268176778962	18.0920491923139	3.68140242454955e-73	5.97964049802045e-72	NC_007198.1	2069804	2070920	+	NA	NA
AFUA_3G10690	1244.29138260099	3.23109900331259	0.178621347152856	18.0890977188049	3.88393878383709e-73	6.2979963578988e-72	NC_007196.1	2770521	2774283	+	NA	NA
AFUA_2G02610	7565.15717597717	2.57607965377848	0.142439102856862	18.0854807571149	4.14735005685255e-73	6.71382785674013e-72	NC_007195.1	670749	671953	+	NA	NA
AFUA_6G04010	7592.4573190916	-1.5823444220873	0.0874998941273516	-18.0839581335296	4.26349606777792e-73	6.89026747061022e-72	NC_007199.1	901497	904822	+	NA	NA
AFUA_1G15860	5188.91272260323	-1.90116136624551	0.105155721672434	-18.0794856999578	4.62374347129564e-73	7.45994926558118e-72	NC_007194.1	4288412	4290367	-	NA	NA
AFUA_1G11480	7093.474913337	-1.7601473806753	0.0974886831208125	-18.0548892889859	7.22065587745648e-73	1.16303273263647e-71	NC_007194.1	3030920	3031722	-	NA	NA
AFUA_8G05805	659.18489657873	2.58253238944388	0.143256597037212	18.0273191102888	1.18919439886549e-72	1.91224047577169e-71	NC_007201.1	1381033	1382309	+	NA	NA
AFUA_2G04850	1936.26670445277	1.64627483403711	0.0913506775889289	18.021484651107	1.321490774876e-72	2.12143319060094e-71	NC_007195.1	1330776	1332747	-	NA	NA
AFUA_3G10800	9818.68875855342	-2.80469299279485	0.15564696751654	-18.019580063433	1.36777756431447e-72	2.19208544084476e-71	NC_007196.1	2807175	2811179	+	NA	NA
AFUA_2G16570	661.106208616198	7.45245243567711	0.413676963863383	18.0151497102418	1.48179604836183e-72	2.37087367737892e-71	NC_007195.1	4424342	4425610	-	NA	NA
AFUA_3G01110	17260.6143282522	-2.20986402242526	0.12267602675132	-18.0138212896717	1.51779557942296e-72	2.42444560878971e-71	NC_007196.1	258835	261096	-	NA	NA
AFUA_5G11420	2519.88315256975	4.06902073341529	0.226041440572103	18.0012157200766	1.90589134713919e-72	3.03932871782197e-71	NC_007198.1	2932529	2934824	-	NA	NA
AFUA_4G12510	8910.42477342737	-2.17905760925665	0.121058711370814	-18.0000066462131	1.94795601728437e-72	3.1012747699972e-71	NC_007197.1	3282396	3283245	+	NA	NA
AFUA_5G06790	537.617151174743	3.89101105899829	0.21636918995975	17.9832029676781	2.63803430913869e-72	4.19299446627456e-71	NC_007198.1	1671528	1672453	+	NA	NA
AFUA_1G15510	1047.68957582169	1.86928559430587	0.103961607964724	17.9805375359349	2.76796068312972e-72	4.39225655682132e-71	NC_007194.1	4196986	4198702	+	NA	NA
AFUA_6G04730	12260.6769916495	-2.14565902092533	0.119353385165246	-17.9773620828151	2.93109973908743e-72	4.64347906034376e-71	NC_007199.1	1109696	1112290	+	NA	NA
AFUA_8G01250	353.117830957514	-3.08842442469412	0.171825578973239	-17.9741831405388	3.10401800099016e-72	4.9093434130603e-71	NC_007201.1	292207	292900	+	NA	NA
AFUA_6G04950	1263.38823367459	-1.85317622469796	0.103186294265971	-17.959519119092	4.04295104796708e-72	6.38388598262605e-71	NC_007199.1	1172115	1173994	+	NA	NA
AFUA_4G00900	272.981035558333	3.52775422720001	0.19648150186782	17.9546379362127	4.41450995138509e-72	6.95917509848464e-71	NC_007197.1	247226	249385	+	NA	NA
AFUA_6G05160	489.942873069658	-3.59871865989039	0.200586982892955	-17.9409381804744	5.64932341484054e-72	8.89122273394512e-71	NC_007199.1	1241171	1242708	+	NA	NA
AFUA_1G02130	2328.21064577599	1.93577621224354	0.107903445154051	17.9398925537538	5.75663264048475e-72	9.04533207066054e-71	NC_007194.1	629242	631922	-	NA	NA
AFUA_2G05950	9745.47770269742	-2.24610819577646	0.125225797149811	-17.9364655438318	6.122783947658e-72	9.60499266837815e-71	NC_007195.1	1671186	1671741	-	NA	NA
AFUA_3G05500	3768.29986133963	-1.66697409705607	0.0932862691010271	-17.869447595238	2.04004449636706e-71	3.1950745673183e-70	NC_007196.1	1325844	1329790	-	NA	NA
AFUA_7G06580	380.001079526855	5.80739823708243	0.325023706288059	17.8676143454456	2.10819275022199e-71	3.29644684580166e-70	NC_007200.1	1603139	1605022	+	NA	NA
AFUA_6G02570	1616.97064270981	-1.95662847282921	0.109530722295075	-17.863741166228	2.25972583180109e-71	3.52766275719743e-70	NC_007199.1	488311	490264	-	NA	NA
AFUA_1G03650	1137.51506461295	-2.4692535375014	0.13831720392039	-17.8521070952432	2.78333905513031e-71	4.33804559530989e-70	NC_007194.1	1059130	1061805	-	NA	NA
AFUA_2G17520	1452.72140515559	2.85767585512396	0.160132562670659	17.8456886436101	3.12230331073836e-71	4.85848553942356e-70	NC_007195.1	4675276	4675939	-	NA	NA
AFUA_5G03140	5784.29467670564	-1.70742708667503	0.09574644452745	-17.8327988585051	3.93233371204239e-71	6.10907069586973e-70	NC_007198.1	850225	851414	+	NA	NA
AFUA_3G06650	1850.30510532653	-1.86389890032002	0.104522048344639	-17.8325906336453	3.9470082391771e-71	6.12199409979932e-70	NC_007196.1	1645731	1647349	-	NA	NA
AFUA_6G13200	4529.8192996062	1.95340680664818	0.109575683661263	17.8270099841389	4.36130274383606e-71	6.75370868627475e-70	NC_007199.1	3337414	3344079	+	NA	NA
AFUA_2G08840	504.10411648149	2.61519784654637	0.146878721270426	17.8051512426459	6.44579001595251e-71	9.96562591230411e-70	NC_007195.1	2271891	2274006	+	NA	NA
AFUA_1G16210	1746.25780330261	-2.14428842369914	0.12068082920584	-17.7682606078363	1.24491360616678e-70	1.92163587413436e-69	NC_007194.1	4407957	4409565	+	NA	NA
AFUA_2G16970	5023.13734225724	-2.19490284330157	0.123538752790994	-17.7669176166524	1.27507240537135e-70	1.9650395853659e-69	NC_007195.1	4534842	4535983	+	NA	NA
AFUA_6G08840	439.959616997099	2.9036356870633	0.163449477466248	17.7647290898369	1.32578715897954e-70	2.03993321330526e-69	NC_007199.1	2098221	2101265	+	NA	NA
AFUA_7G00450	533.053704735726	-3.53538200526294	0.199132589316656	-17.7539096809567	1.60762369694219e-70	2.46963818962476e-69	NC_007200.1	119031	119748	-	NA	NA
AFUA_1G16250	1290.00917556382	3.57185616510159	0.20124819860614	17.7485124827975	1.76979916616214e-70	2.71444356185888e-69	NC_007194.1	4418652	4421606	-	NA	NA
AFUA_2G03720	35952.708155676	-1.84267707673871	0.103948079353565	-17.7268987382739	2.59985378408066e-70	3.9812069393108e-69	NC_007195.1	995025	995900	+	NA	NA
AFUA_4G08770	2788.64199978636	-1.61283293684176	0.0909946865595211	-17.724473788772	2.71441116472653e-70	4.15003306962634e-69	NC_007197.1	2271664	2274747	-	NA	NA
AFUA_1G13480	8955.2885561953	-2.47774001835418	0.139899781268799	-17.7108212456281	3.45987244812363e-70	5.28137740417223e-69	NC_007194.1	3584921	3585252	+	NA	NA
AFUA_2G10400	580.938759737902	3.92789398752469	0.22186776320013	17.7037616049774	3.92213057481275e-70	5.9775255849045e-69	NC_007195.1	2658974	2661324	-	NA	NA
AFUA_6G05210	28302.3322913867	-1.6054001951309	0.0907000708255683	-17.7000985833667	4.1857387024946e-70	6.3691998708417e-69	NC_007199.1	1250904	1252345	+	NA	NA
AFUA_1G12740	2212.07742123987	-2.25608815699116	0.127471246109729	-17.6988005204648	4.28333142613194e-70	6.50742086695628e-69	NC_007194.1	3369726	3370001	+	NA	NA
AFUA_6G12430	4260.20368266802	1.74802085350957	0.0987881876583777	17.6946342973155	4.61214708929337e-70	6.99593712820059e-69	NC_007199.1	3145024	3145773	-	NA	NA
AFUA_1G04400	2156.83221632336	-1.81103301110138	0.102393466224239	-17.6869977927621	5.28154379998396e-70	7.99871539016438e-69	NC_007194.1	1252505	1253016	-	NA	NA
AFUA_2G15540	3629.27587742243	2.30505011174695	0.130374051177049	17.6802829315833	5.94968907881221e-70	8.9964529367534e-69	NC_007195.1	4098546	4101691	+	NA	NA
AFUA_2G01640	7122.85527358911	-1.56654335847558	0.0886096941305552	-17.6791419251202	6.07131827232688e-70	9.16597768010227e-69	NC_007195.1	396480	397896	+	NA	NA
AFUA_5G13240	1449.88839061525	2.03434517294875	0.1151168105156	17.672007796577	6.89003837493498e-70	1.03857354659427e-68	NC_007198.1	3478093	3482267	-	NA	NA
AFUA_1G09850	1770.9371891632	-3.00165779082727	0.169895973277615	-17.6676217388771	7.44709586642965e-70	1.12078792789766e-68	NC_007194.1	2555045	2555642	+	NA	NA
AFUA_2G10540	1691.80923675518	2.60439364332877	0.147428150279906	17.6655112228166	7.73092425251763e-70	1.16168896100234e-68	NC_007195.1	2693521	2694163	-	NA	NA
AFUA_1G13610	2112.46118764264	-3.78161546079543	0.214137217191864	-17.6597768028673	8.55773930618922e-70	1.28392749216845e-68	NC_007194.1	3620538	3622641	+	NA	NA
AFUA_4G13700	12128.545026843	-1.81927160520767	0.10305856129679	-17.6527945113507	9.68434193968933e-70	1.4506933369065e-68	NC_007197.1	3582517	3584974	+	NA	NA
AFUA_4G07810	644.926777708644	2.30129440713163	0.13042647741944	17.6443805940636	1.1239988689916e-69	1.68111135188309e-68	NC_007197.1	2038698	2040081	-	NA	NA
AFUA_5G03860	1855.93274748732	2.09346186142123	0.118654518929851	17.6433386633921	1.14492038718975e-69	1.70974777820337e-68	NC_007198.1	1033699	1035809	+	NA	NA
AFUA_2G11990	4727.409378718	3.14727814949499	0.178460113711644	17.6357511156827	1.30944504139688e-69	1.95241093478866e-68	NC_007195.1	3086578	3088424	-	NA	NA
AFUA_4G05830	3159.90164708429	-1.38864715883212	0.0787664202876041	-17.6299386688094	1.45124373853655e-69	2.16049145124947e-68	NC_007197.1	1482793	1484011	+	NA	NA
AFUA_2G01440	3097.99502443011	-2.79916633628125	0.158822660498754	-17.6244770581916	1.59839781501757e-69	2.37589008553229e-68	NC_007195.1	345987	347285	+	NA	NA
AFUA_8G02040	891.372210514203	-1.98696981644903	0.112815033948537	-17.6126332360581	1.97060532674656e-69	2.92463336012679e-68	NC_007201.1	530707	531997	+	NA	NA
AFUA_3G11470	2922.47625372993	-1.491854565006	0.0847299697488331	-17.6071650848966	2.1704681969308e-69	3.2162999496673e-68	NC_007196.1	3009347	3012275	+	NA	NA
AFUA_8G04810	6013.04990574471	-1.32008088662579	0.0749824518975257	-17.6051976591786	2.24721752176445e-69	3.32491538704073e-68	NC_007201.1	1103014	1104248	-	NA	NA
AFUA_6G04910	2187.4373354773	-2.38906846623721	0.135770671368699	-17.5963515695481	2.62712535298427e-69	3.88105389569701e-68	NC_007199.1	1156616	1159700	+	NA	NA
AFUA_5G03020	74685.19675133	-2.53446499158039	0.144059623208171	-17.593166878675	2.77903556146874e-69	4.099183848096e-68	NC_007198.1	806661	808051	+	NA	NA
AFUA_8G04030	925.023993706152	2.49433088297152	0.141850622298776	17.5842082505481	3.25496185858803e-69	4.79385208286237e-68	NC_007201.1	862643	864560	-	NA	NA
AFUA_8G04000	17826.1245341443	-1.71257340234043	0.0974999313870384	-17.5648677694157	4.5775963613367e-69	6.73151269502215e-68	NC_007201.1	855597	857056	+	NA	NA
AFUA_1G02280	945.047886477948	2.03215525069352	0.115711745431066	17.5622210443983	4.79613149052727e-69	7.04212477389614e-68	NC_007194.1	667287	669402	+	NA	NA
AFUA_2G08600	1666.54351365551	-1.69103901806243	0.0962995863779415	-17.5601898374279	4.9708707333053e-69	7.27650864790223e-68	NC_007195.1	2206336	2207271	-	NA	NA
AFUA_6G06830	908.895035954489	-2.23791959884016	0.127442613219145	-17.5602142981165	4.96872915358465e-69	7.27650864790223e-68	NC_007199.1	1494938	1495802	-	NA	NA
AFUA_2G05510	8051.97436974708	-2.41725967307861	0.137702639453695	-17.554199996954	5.52398103581778e-69	8.07389762321652e-68	NC_007195.1	1537596	1538232	+	NA	NA
AFUA_3G07710	33989.2505398712	-2.40173615820388	0.137015425890002	-17.5289471430175	8.61499241645177e-69	1.25726677204945e-67	NC_007196.1	1945573	1947320	+	NA	NA
AFUA_7G05590	2488.22677749262	2.23274547951771	0.127481706128537	17.514242218146	1.11561575112919e-68	1.6256597450645e-67	NC_007200.1	1356887	1357718	+	NA	NA
AFUA_5G05560	1749.52229924848	-1.82619510445966	0.104309285495024	-17.5075027673043	1.25583735095994e-68	1.82722437529397e-67	NC_007198.1	1298103	1299027	+	NA	NA
AFUA_1G13030	1124.30417876409	4.88373741065755	0.279046597800274	17.5015121100063	1.39515581464923e-68	2.02686889995496e-67	NC_007194.1	3454371	3456442	-	NA	NA
AFUA_3G14420	7157.66212658366	-1.35803173910802	0.0776059195551064	-17.4990741285361	1.45617030421615e-68	2.11232415214005e-67	NC_007196.1	3831867	3834921	+	NA	NA
AFUA_1G07140	2481.58833371242	-3.13581342375951	0.17921960714806	-17.4970444007776	1.50899136647576e-68	2.18565486344278e-67	NC_007194.1	2023018	2025036	-	NA	NA
AFUA_5G08820	2665.64413300937	1.58590076506854	0.0906986403429833	17.4853863196995	1.85153993167302e-68	2.67778267595713e-67	NC_007198.1	2259411	2263530	+	NA	NA
AFUA_3G09130	813.521572468258	-1.95907779789109	0.112126012442689	-17.4721079900388	2.33698361790838e-68	3.37478653788508e-67	NC_007196.1	2321688	2324141	+	NA	NA
AFUA_5G06540	4837.10539909393	-1.89835369360729	0.108732444416131	-17.4589443270684	2.94326696570489e-68	4.24394422360323e-67	NC_007198.1	1595360	1596198	+	NA	NA
AFUA_7G05440	1425.82891087555	-1.91035213536722	0.109460021666891	-17.4525101153443	3.29432154740177e-68	4.74303514866574e-67	NC_007200.1	1309956	1311501	-	NA	NA
AFUA_5G02910	8476.58844399582	-2.15276121747605	0.123440561787753	-17.439658296254	4.12533016847104e-68	5.93062390786762e-67	NC_007198.1	770906	772100	-	NA	NA
AFUA_4G13170	67350.9043899865	-2.56634813878965	0.147297843138334	-17.422849405741	5.5350696291461e-68	7.94542334842552e-67	NC_007197.1	3444854	3446302	-	NA	NA
AFUA_4G13390	1041.81924766771	-2.1234406271571	0.1219436579698	-17.4132928477755	6.54110460625328e-68	9.37558326896303e-67	NC_007197.1	3504545	3505802	-	NA	NA
AFUA_5G02655	468.024088308557	3.31343465495976	0.190370552245832	17.4051848664125	7.53623364254426e-68	1.07858844643367e-66	NC_007198.1	695109	696187	+	NA	NA
AFUA_5G03460	477.321864524728	-2.21119536540201	0.127055850791801	-17.4033336648571	7.78381833243442e-68	1.11237000264107e-66	NC_007198.1	936709	937430	-	NA	NA
AFUA_7G02560	4010.77294146267	-1.95108004823062	0.112120614066841	-17.4016175746905	8.02056761582708e-68	1.14450529297254e-66	NC_007200.1	702017	704019	+	NA	NA
AFUA_2G01220	933.015705886507	2.5919797452491	0.148971976570639	17.3991095836743	8.37953436242211e-68	1.19395968903624e-66	NC_007195.1	286824	288327	+	NA	NA
AFUA_3G01080	985.539991393848	2.10616054149314	0.121107519906764	17.3908320731412	9.68184191701419e-68	1.37748155605141e-66	NC_007196.1	251367	253483	+	NA	NA
AFUA_2G09620	775.7089318806	4.49486974097796	0.258518085287112	17.3870610869871	1.03402194321752e-67	1.46898220605769e-66	NC_007195.1	2458778	2460107	-	NA	NA
AFUA_2G15740	283.606240033835	4.54037808457472	0.261314869148833	17.3751233497116	1.27332203355135e-67	1.8062795032646e-66	NC_007195.1	4156085	4157112	-	NA	NA
AFUA_1G11600	297.90936341149	3.38732271686915	0.194971815070257	17.3733968453264	1.31222572161691e-67	1.85872913979619e-66	NC_007194.1	3058143	3059398	-	NA	NA
AFUA_6G08770	1381.11413716215	1.80603685577037	0.103965118764244	17.3715653599725	1.3547905971213e-67	1.91620308832193e-66	NC_007199.1	2079217	2080870	+	NA	NA
AFUA_8G06010	469.522560852491	2.45088123513415	0.14111186536615	17.3683568619459	1.43270160785056e-67	2.02342842915199e-66	NC_007201.1	1425687	1427810	-	NA	NA
AFUA_4G04460	51326.2589658201	-2.43147598998809	0.140082874433267	-17.3574107457824	1.73367660469832e-67	2.44491552803137e-66	NC_007197.1	1258061	1259069	+	NA	NA
AFUA_6G12880	255.128183950311	-3.67650138889711	0.212458372532402	-17.3045728679693	4.34491401286925e-67	6.11845201344395e-66	NC_007199.1	3251497	3251830	+	NA	NA
AFUA_2G11560	4409.87018636709	-1.84325894686146	0.10662427701394	-17.2874227003712	5.85104499530062e-67	8.22733801383001e-66	NC_007195.1	2976025	2977357	-	NA	NA
AFUA_3G06130	2153.83527498979	1.73713001477157	0.100530239080922	17.2796765495929	6.69222555187878e-67	9.3964309789645e-66	NC_007196.1	1513133	1515959	+	NA	NA
AFUA_3G10780	2908.92368184537	2.69918726095303	0.156361151804984	17.2625184055915	9.00944411118711e-67	1.26315816126571e-65	NC_007196.1	2802388	2803653	-	NA	NA
AFUA_5G10370	7184.4100398387	-1.91338292729683	0.110846012667579	-17.2616306283831	9.14904350621099e-67	1.28086609086954e-65	NC_007198.1	2654820	2655836	-	NA	NA
AFUA_1G12640	906.50281200573	2.7700690830436	0.160692814810388	17.2382883846561	1.3703432227543e-66	1.91569606989396e-65	NC_007194.1	3340651	3341677	+	NA	NA
AFUA_4G12930	2288.51604502423	-1.62606421786274	0.094338256192436	-17.2365303694592	1.41264831006983e-66	1.97197514820182e-65	NC_007197.1	3383280	3384888	-	NA	NA
AFUA_1G13210	860.999060148579	3.38949199803915	0.196984686752369	17.2068806663135	2.35795533979414e-66	3.28680547509366e-65	NC_007194.1	3507944	3509919	+	NA	NA
AFUA_5G05500	25879.216748085	-1.44782445941273	0.0842138377456797	-17.1922394011429	3.03576599336325e-66	4.22550549827671e-65	NC_007198.1	1277443	1279200	+	NA	NA
AFUA_7G03970	2449.56746531181	-2.16259715705449	0.12580038699544	-17.1907035320398	3.11726611831308e-66	4.33268502908969e-65	NC_007200.1	892168	892894	+	NA	NA
AFUA_5G05690	2298.88610987879	-1.44550468351257	0.084094660775471	-17.1890185439003	3.20918963541496e-66	4.45402227209177e-65	NC_007198.1	1324870	1325867	-	NA	NA
AFUA_1G07570	815.589195328704	-1.94255775804982	0.113053284754332	-17.1826741900605	3.5801985103406e-66	4.96179453979865e-65	NC_007194.1	2136804	2137768	-	NA	NA
AFUA_2G01405	418.253123804682	5.65357547725987	0.329088097255636	17.1795197833247	3.78027512321603e-66	5.2315531590254e-65	NC_007195.1	336338	336759	-	NA	NA
AFUA_6G02370	3523.28244052748	-1.87375880449909	0.109084723822462	-17.177096286632	3.9415281449065e-66	5.44688652679189e-65	NC_007199.1	441938	442665	-	NA	NA
AFUA_2G05500	9639.24499571383	-1.90805693774927	0.111116940349085	-17.1716115630517	4.33222952758797e-66	5.97822848276896e-65	NC_007195.1	1536505	1537420	-	NA	NA
AFUA_6G10460	1804.8531506691	-1.69708802991041	0.098862984883248	-17.1660610077126	4.76691823170308e-66	6.56866329152562e-65	NC_007199.1	2591331	2592773	-	NA	NA
AFUA_1G12290	3676.1590117565	-2.40032465859922	0.139881125681165	-17.159746512695	5.3145085990588e-66	7.31276383230491e-65	NC_007194.1	3241377	3241979	+	NA	NA
AFUA_5G03470	2162.20871428555	-1.41087183426574	0.0822486046110669	-17.1537479685813	5.89263551101829e-66	8.09669974923369e-65	NC_007198.1	937710	939325	+	NA	NA
AFUA_4G07460	3988.31686408644	-1.47471420502081	0.0859796429683626	-17.1518996137662	6.08310280093565e-66	8.34650230464561e-65	NC_007197.1	1931952	1935300	-	NA	NA
AFUA_1G07630	13355.1865372513	-2.02434280102357	0.118099601390056	-17.1409791159043	7.34041356152672e-66	1.00573063192924e-64	NC_007194.1	2153314	2154498	+	NA	NA
AFUA_2G10610	9249.51343500272	-1.73334297227966	0.101191259816042	-17.129374369197	8.96131770016611e-66	1.22607119443182e-64	NC_007195.1	2715339	2718249	+	NA	NA
AFUA_7G00700	562.160094864649	3.86460164658645	0.225830594400352	17.112834763811	1.19061270880865e-65	1.62666405833261e-64	NC_007200.1	184181	185254	+	NA	NA
AFUA_5G00290	261.154487736906	3.43954253387935	0.201054024365623	17.1075537768119	1.30360478908215e-65	1.77851576890074e-64	NC_007198.1	81414	83670	-	NA	NA
AFUA_6G08810	8287.13214431784	-1.78022406342598	0.104109550892011	-17.099526875037	1.49613922054225e-65	2.0383045222437e-64	NC_007199.1	2087652	2088713	-	NA	NA
AFUA_1G04390	1345.7482029446	2.80913725472254	0.16432204718217	17.0953155884693	1.60823086238056e-65	2.18792085684315e-64	NC_007194.1	1250154	1251848	+	NA	NA
AFUA_4G11510	3682.48166156973	-1.73096770978141	0.101255544150147	-17.0950413067224	1.61581514553373e-65	2.19513843184498e-64	NC_007197.1	3027964	3029489	-	NA	NA
AFUA_3G05420	4171.61062928809	-1.90193719202607	0.111260307686787	-17.0944807862682	1.63142537355246e-65	2.21322383071229e-64	NC_007196.1	1302884	1304315	-	NA	NA
AFUA_1G10230	369.42126944276	-4.61409762470222	0.269967223418613	-17.0913252589466	1.72215185133707e-65	2.33301921688871e-64	NC_007194.1	2634227	2634845	-	NA	NA
AFUA_6G13080	378.818653649166	3.13681740819569	0.183653426239593	17.08009195594	2.08789538492513e-65	2.82452364432569e-64	NC_007199.1	3302657	3307584	+	NA	NA
AFUA_7G04280	1286.62673980753	-1.95131822374977	0.114316280939843	-17.06946908793	2.5046716473141e-65	3.38359008512335e-64	NC_007200.1	963235	963803	+	NA	NA
AFUA_1G06780	3761.67352815008	-2.10473766004207	0.123330227323283	-17.0658702714052	2.66389807297455e-65	3.59365073373822e-64	NC_007194.1	1934365	1936614	+	NA	NA
AFUA_2G06205	537.204101001308	3.17669594705033	0.186149956494516	17.0652521594541	2.69224358824674e-65	3.62680982405491e-64	NC_007195.1	1764498	1765197	-	NA	NA
AFUA_6G01950	1615.81656312111	2.55070263094689	0.149521515652205	17.0591009582859	2.99123353416946e-65	4.02396108954193e-64	NC_007199.1	284814	287996	+	NA	NA
AFUA_2G05000	1156.39971584694	-1.62980116123061	0.0955948443916651	-17.0490487389999	3.55268125839573e-65	4.77258380486299e-64	NC_007195.1	1373150	1374967	+	NA	NA
AFUA_4G09560	3480.14160044398	3.99941341228785	0.23496207148626	17.0215277171734	5.68673190406563e-65	7.6287746100223e-64	NC_007197.1	2491467	2493184	-	NA	NA
AFUA_6G11870	203.704354789333	-5.22700419384288	0.307106979259466	-17.0201413411277	5.82299015103259e-65	7.8007011313972e-64	NC_007199.1	2963754	2965221	-	NA	NA
AFUA_4G11840	2164.14229983839	-1.49418659954117	0.0878328571733517	-17.0117043624365	6.72525162534382e-65	8.99689217434884e-64	NC_007197.1	3122352	3123642	+	NA	NA
AFUA_6G04360	5175.93803086022	4.17075918942781	0.245281680965639	17.0039571361715	7.67589782696823e-65	1.02544033105906e-63	NC_007199.1	991340	996144	-	NA	NA
AFUA_6G08440	1778.3364727465	-1.74606072913047	0.102689548286728	-17.003295449846	7.76304756169156e-65	1.03564645587553e-63	NC_007199.1	1980934	1982874	-	NA	NA
AFUA_4G07780	997.761904015081	-1.69632086015353	0.0997845121594632	-16.9998411922151	8.23426883377034e-65	1.09699138875347e-63	NC_007197.1	2031179	2032796	+	NA	NA
AFUA_3G02070	1797.97727390745	2.07835627346266	0.122296645873187	16.9943849123857	9.0373356729558e-65	1.20231515472252e-63	NC_007196.1	506717	509168	+	NA	NA
AFUA_2G09360	1104.5132833496	-1.85915021406048	0.109459330488894	-16.9848491285	1.06326682136295e-64	1.41260496874041e-63	NC_007195.1	2395708	2397710	+	NA	NA
AFUA_7G05220	5677.12657428833	-2.12267500510774	0.125002563063737	-16.9810518527161	1.13434692802444e-64	1.50496275629909e-63	NC_007200.1	1232047	1234390	-	NA	NA
AFUA_2G03590	46094.3788899457	-2.34845118859171	0.138621134170072	-16.9415089744571	2.22347295493622e-64	2.94587228362389e-63	NC_007195.1	956336	956883	-	NA	NA
AFUA_4G04710	7058.50850980877	3.13392851077781	0.185101083205645	16.9309031395351	2.6626314578435e-64	3.5228662365314e-63	NC_007197.1	1320829	1322696	-	NA	NA
AFUA_6G13340	1507.49170961039	1.70043690381097	0.100436265040264	16.9305071542563	2.68060480301426e-64	3.54178127059442e-63	NC_007199.1	3383409	3384504	-	NA	NA
AFUA_4G10760	2147.6053112044	-2.28119460801091	0.134789865823711	-16.9240810061672	2.98977091653101e-64	3.94485937918174e-63	NC_007197.1	2795287	2796381	-	NA	NA
AFUA_2G11230	737.838852955732	-2.14524769671701	0.126779132903857	-16.9211418912595	3.14277684592244e-64	4.14107066756839e-63	NC_007195.1	2887900	2889143	-	NA	NA
AFUA_6G07410	1464.58949999865	1.71656545904929	0.101502354665532	16.9115826396903	3.69646044183942e-64	4.86397636281383e-63	NC_007199.1	1670180	1672517	-	NA	NA
AFUA_2G07610	365.391494410249	2.85238508004072	0.168763365029387	16.9016840802151	4.37238443353526e-64	5.74553981770964e-63	NC_007195.1	1939342	1940699	-	NA	NA
AFUA_2G08920	404.337489389558	-2.17259992587257	0.128599703704915	-16.8942840712745	4.95694011541907e-64	6.50480206971615e-63	NC_007195.1	2292463	2293474	+	NA	NA
AFUA_5G08420	1600.9768989089	-1.54115305979351	0.0912648328934938	-16.8866036449334	5.6461056101577e-64	7.39908697102571e-63	NC_007198.1	2137277	2138401	-	NA	NA
AFUA_1G14750	5362.2933720124	1.42353120465991	0.0843115236099831	16.8841831307073	5.88248758489415e-64	7.69838592631799e-63	NC_007194.1	3947387	3949573	-	NA	NA
AFUA_6G04380	2856.79407068769	-1.9785122783184	0.117242323617966	-16.8754099821953	6.82494887276689e-64	8.91966181037866e-63	NC_007199.1	1000245	1002574	-	NA	NA
AFUA_1G10510	62751.3085041058	-2.42683847634072	0.143849732898675	-16.8706498610612	7.39780017582531e-64	9.65523188259476e-63	NC_007194.1	2736182	2737245	+	NA	NA
AFUA_5G07110	1909.0871517615	1.54306759216039	0.0915984765167399	16.8459962527694	1.12262351239814e-63	1.4632083452529e-62	NC_007198.1	1764562	1766682	-	NA	NA
AFUA_7G05420	3730.0875171494	-2.64252861211309	0.157009095492957	-16.8304173959886	1.460687441176e-63	1.90126235586584e-62	NC_007200.1	1301881	1303010	+	NA	NA
AFUA_3G14110	2540.60632579589	-1.45592062029203	0.0865086364875753	-16.8297719095496	1.47669851053581e-63	1.91950877914722e-62	NC_007196.1	3752031	3752945	-	NA	NA
AFUA_1G05820	2850.52351163026	-1.88446632530452	0.112240756665874	-16.7895012585699	2.9128235211898e-63	3.78117468411054e-62	NC_007194.1	1681546	1682091	+	NA	NA
AFUA_7G01730	369.398698196432	4.09918924076477	0.244370690333679	16.7744717468673	3.75180583407957e-63	4.86371383497368e-62	NC_007200.1	464648	465920	+	NA	NA
AFUA_1G11780	3194.82009247558	-1.34451465007464	0.0801819174504721	-16.768302540347	4.162303727891e-63	5.38861686922662e-62	NC_007194.1	3097062	3098268	-	NA	NA
AFUA_2G00240	597.100619905598	4.90842427443568	0.292979276513459	16.753486228949	5.34029625079404e-63	6.9043937567313e-62	NC_007195.1	49433	50495	+	NA	NA
AFUA_1G08840	7620.63052203169	-1.92011986162503	0.114612734642588	-16.7531109663581	5.37409537666799e-63	6.9387783737354e-62	NC_007194.1	2290908	2291935	+	NA	NA
AFUA_5G07810	2811.3294114597	-1.62969890265672	0.0973136684121324	-16.7468653607301	5.96896973342021e-63	7.69653500298574e-62	NC_007198.1	1957872	1959333	-	NA	NA
AFUA_1G14220	12492.6645556718	-2.10714031397134	0.125912700764409	-16.734930639872	7.29420496215286e-63	9.3927516304086e-62	NC_007194.1	3798471	3799657	-	NA	NA
AFUA_6G04210	2420.13554616922	-1.41308258690054	0.0844561962519701	-16.7315442751494	7.72101622166893e-63	9.92908254300602e-62	NC_007199.1	943324	946181	-	NA	NA
AFUA_5G04050	2362.41918316218	2.34077241775748	0.139915058442094	16.729953471922	7.93002140336668e-63	1.01842621542971e-61	NC_007198.1	1078684	1080426	+	NA	NA
AFUA_1G02030	26270.1751373505	-2.14052805708933	0.128004473283436	-16.7222910432953	9.01845782129559e-63	1.15666825212675e-61	NC_007194.1	600838	603263	+	NA	NA
AFUA_1G14390	862.562777477778	3.7400262677691	0.223751819064069	16.7150653050029	1.0180837697273e-62	1.30401367952305e-61	NC_007194.1	3848075	3849328	-	NA	NA
AFUA_2G15100	396.514316304538	2.98883060674415	0.178940299110296	16.7029485342588	1.24745000218792e-62	1.59567575313068e-61	NC_007195.1	3990494	3992609	+	NA	NA
AFUA_2G11570	1310.56120911485	2.34044669448161	0.140132559216517	16.7016623942864	1.27463445232022e-62	1.62828634545734e-61	NC_007195.1	2978171	2979276	+	NA	NA
AFUA_2G01430	3295.3839854668	2.3040911946647	0.138052225786684	16.6899967134535	1.5497931105174e-62	1.97716652192101e-61	NC_007195.1	343486	344969	+	NA	NA
AFUA_2G13880	1185.6736163129	1.99729606875617	0.119737993231046	16.6805540569083	1.81527451251211e-62	2.31279419371913e-61	NC_007195.1	3623320	3625843	+	NA	NA
AFUA_7G00710	349.499000389181	-2.67502416098335	0.160513320322924	-16.6654340935798	2.33785117304203e-62	2.97466083206616e-61	NC_007200.1	186044	187440	+	NA	NA
AFUA_1G02290	809.86056964157	-3.36286129381921	0.201866640508347	-16.658826269416	2.6109820172756e-62	3.31780722828478e-61	NC_007194.1	669932	670312	-	NA	NA
AFUA_5G08110	4683.31192525279	1.78980488039487	0.107509447147336	16.6478847011652	3.13488531733564e-62	3.97828924592581e-61	NC_007198.1	2052897	2054577	-	NA	NA
AFUA_4G13590	1469.54922366879	2.27242282600033	0.136519195498806	16.6454454825747	3.26527157526999e-62	4.13830208065796e-61	NC_007197.1	3550560	3551992	+	NA	NA
AFUA_4G07820	1306.06583121506	-1.80001724541087	0.108169003721966	-16.6407860244103	3.52954446462908e-62	4.46735509636101e-61	NC_007197.1	2040723	2042883	-	NA	NA
AFUA_7G00770	512.490865456156	2.13226404620675	0.128145062463826	16.639455357936	3.60885542908242e-62	4.56174481534407e-61	NC_007200.1	199848	201262	-	NA	NA
AFUA_1G16800	3038.90603776568	-1.29968560818761	0.0781702622637253	-16.6263431968901	4.49185900607643e-62	5.67045687372584e-61	NC_007194.1	4583034	4586153	+	NA	NA
AFUA_1G09480	2005.99337387414	-1.62481799868917	0.0977375502943052	-16.6242963302902	4.64791486361571e-62	5.85977957674693e-61	NC_007194.1	2449875	2450674	+	NA	NA
AFUA_5G12870	2649.28239215523	3.68240397789325	0.22172257692322	16.6081597507701	6.08308525739601e-62	7.65912120251482e-61	NC_007198.1	3375801	3377217	+	NA	NA
AFUA_1G06530	2951.93287577821	-1.57564597874829	0.0949014963662101	-16.602962430309	6.63346432308729e-62	8.34119169190297e-61	NC_007194.1	1872576	1873711	+	NA	NA
AFUA_3G06910	1964.92543476859	1.8201479892536	0.109695332390205	16.5927569532223	7.86267397526001e-62	9.87396032981804e-61	NC_007196.1	1721505	1723831	-	NA	NA
AFUA_1G09810	3097.58167413995	-1.76367969779027	0.106373562728873	-16.5800566658238	9.71371805572228e-62	1.2182621394885e-60	NC_007194.1	2546039	2546680	+	NA	NA
AFUA_1G13180	762.096070972622	-2.35760440834216	0.142228920589864	-16.576125295506	1.03703334933661e-61	1.29892135511187e-60	NC_007194.1	3497234	3498243	-	NA	NA
AFUA_6G04460	678.583104506756	-2.51914013492845	0.152007716621071	-16.57244902381	1.10242895949283e-61	1.37903840751103e-60	NC_007199.1	1018820	1019985	-	NA	NA
AFUA_3G01410	249.428028671588	3.58040677043347	0.216152604124264	16.5642546151104	1.26335992533051e-61	1.57829867714442e-60	NC_007196.1	352855	360985	-	NA	NA
AFUA_5G09660	3067.26670190419	-1.4108963507567	0.085221228483513	-16.555691297382	1.45658767945842e-61	1.81733841043309e-60	NC_007198.1	2494855	2496656	-	NA	NA
AFUA_7G05680	2365.98660500894	-1.84864454029897	0.111711291294211	-16.5484125989579	1.64379974836526e-61	2.04826380029162e-60	NC_007200.1	1390636	1391485	+	NA	NA
AFUA_1G11190	63521.0533604208	-2.12002147345617	0.128196450133811	-16.537286884647	1.97729394081665e-61	2.46063245968294e-60	NC_007194.1	2947141	2948249	+	NA	NA
AFUA_4G02890	234.447007321629	4.16808094068692	0.252155980908183	16.5297722690331	2.2398828701654e-61	2.78381313618491e-60	NC_007197.1	806021	807123	+	NA	NA
AFUA_6G04560	3293.86228865865	-2.23052289597999	0.135088080579747	-16.5116188371871	3.02654533828266e-61	3.75666039927043e-60	NC_007199.1	1059425	1060434	-	NA	NA
AFUA_1G12000	2269.45317135418	-1.70306049103007	0.103163505525208	-16.5083619673425	3.19436573973297e-61	3.95986239447979e-60	NC_007194.1	3169032	3170720	-	NA	NA
AFUA_4G09410	262.179498376643	5.49848704007216	0.33312404900133	16.5058243514872	3.33152392204944e-61	4.12458077341648e-60	NC_007197.1	2460689	2461925	+	NA	NA
AFUA_6G09060	3061.51413569363	-2.15162672113957	0.130378348660348	-16.5029450307338	3.49426988388617e-61	4.32051444436349e-60	NC_007199.1	2153864	2154754	+	NA	NA
AFUA_1G03150	1217.16676443186	-2.71321152047378	0.164561433713165	-16.48752966751	4.51015857639121e-61	5.56946761638463e-60	NC_007194.1	905913	907514	+	NA	NA
AFUA_6G06590	3858.88493227052	2.60793049112859	0.158178970641374	16.4872136956899	4.5338020168341e-61	5.59149564995467e-60	NC_007199.1	1434324	1435170	-	NA	NA
AFUA_5G03520	2405.2127170017	-1.79958692020561	0.109158872741291	-16.4859426908032	4.63016239710144e-61	5.70303378630193e-60	NC_007198.1	949869	951084	+	NA	NA
AFUA_4G04700	824.925398912797	2.074185046171	0.125816823888478	16.4857527162625	4.64473943090134e-61	5.71368201768093e-60	NC_007197.1	1319286	1320123	-	NA	NA
AFUA_5G08600	3302.814745585	-1.52874092363679	0.0928252675578734	-16.4690171529393	6.12575438707432e-61	7.52592681840559e-60	NC_007198.1	2186827	2188426	+	NA	NA
AFUA_5G08240	1205.15513189361	-1.70667385603411	0.103822317073833	-16.4384103932145	1.01547690968412e-60	1.24599663618821e-59	NC_007198.1	2090862	2091905	-	NA	NA
AFUA_2G05790	1860.26062789438	-1.66640031278039	0.101395030881622	-16.4347335198892	1.078979439997e-60	1.32223027557902e-59	NC_007195.1	1627792	1629468	-	NA	NA
AFUA_2G16800	1106.77850127637	-1.94421305545308	0.118363375740086	-16.4257993090901	1.25025421737765e-60	1.53017136236106e-59	NC_007195.1	4483000	4484614	+	NA	NA
AFUA_5G11640	1466.02409875592	-1.8171960008824	0.11065200827871	-16.4226210545158	1.31750438170208e-60	1.61043175184701e-59	NC_007198.1	2991987	2992658	+	NA	NA
AFUA_2G14497	601.813171959734	-2.20144469214604	0.13405084460521	-16.4224604375262	1.32099702745169e-60	1.61265441931745e-59	NC_007195.1	3791668	3792832	-	NA	NA
AFUA_5G06160	2092.80025748388	-1.83056080586353	0.111467786788068	-16.4223302409686	1.3238349437599e-60	1.61407318712599e-59	NC_007198.1	1470438	1471357	-	NA	NA
AFUA_1G13150	1006.06922640014	-2.3638768712771	0.143944316667279	-16.4221618887608	1.32751355248959e-60	1.61651207807582e-59	NC_007194.1	3491235	3491851	+	NA	NA
AFUA_5G00890	469.241345624511	3.23113967680638	0.197135735121682	16.3904310642206	2.23851556382638e-60	2.72239670590602e-59	NC_007198.1	237322	238237	+	NA	NA
AFUA_8G04320	4976.97877981659	-1.79400366465742	0.109591858005985	-16.3698626640626	3.13921531043059e-60	3.81297879824306e-59	NC_007201.1	971189	971939	+	NA	NA
AFUA_3G05470	1708.19499027657	2.52170773112129	0.154119701778651	16.3620075955183	3.57156850178015e-60	4.33266345203356e-59	NC_007196.1	1317965	1319024	+	NA	NA
AFUA_3G06120	2243.53388619991	-2.16425145520868	0.132302953029003	-16.3583004434847	3.79573993366349e-60	4.59881346428261e-59	NC_007196.1	1510200	1511631	+	NA	NA
AFUA_3G08100	1428.35080919103	-1.48620216927754	0.0909182388290364	-16.3465789529008	4.60096413389568e-60	5.5673978062416e-59	NC_007196.1	2070914	2073440	-	NA	NA
AFUA_2G15030	2299.17523613101	-1.41543885262995	0.0866073147772775	-16.3431790521383	4.86488619972295e-60	5.87937062430758e-59	NC_007195.1	3968524	3969826	-	NA	NA
AFUA_6G13520	850.53291972934	2.16316840747433	0.132476968178133	16.3286376282832	6.17478640940751e-60	7.45307552574099e-59	NC_007199.1	3443668	3445051	+	NA	NA
AFUA_4G10810	1080.31610097026	-1.99174219583282	0.122042804857162	-16.3200296663448	7.11010462163999e-60	8.57128006453521e-59	NC_007197.1	2822147	2823198	+	NA	NA
AFUA_3G11530	1519.46677954331	1.56750819526124	0.0961925942231461	16.2955184639782	1.0619926025605e-59	1.27715635615243e-58	NC_007196.1	3033060	3033996	-	NA	NA
AFUA_8G04460	1187.29557597751	-1.67036265927367	0.102504453617259	-16.2955130272742	1.0620870445163e-59	1.27715635615243e-58	NC_007201.1	1004353	1006544	+	NA	NA
AFUA_1G14950	3454.8694171617	-1.86637375605193	0.114543436964083	-16.2940261399451	1.08823263372119e-59	1.30696467930206e-58	NC_007194.1	4012450	4014220	-	NA	NA
AFUA_4G07650	4310.39938691593	-1.41545427259598	0.0869011654827987	-16.2880930851975	1.19910109500719e-59	1.438324003376e-58	NC_007197.1	1984266	1985267	+	NA	NA
AFUA_2G14970	4981.79985480731	-1.78519394746957	0.109681909442581	-16.2761020166605	1.4586960782041e-59	1.74753241607735e-58	NC_007195.1	3943405	3944857	-	NA	NA
AFUA_6G03190	287.825962556094	4.36154801940216	0.268111253272777	16.2676798014319	1.67380932544854e-59	2.00274924505842e-58	NC_007199.1	678425	679379	+	NA	NA
AFUA_4G07130	2913.33929718095	-1.3392448886046	0.0824675247278886	-16.2396639528542	2.64368380855015e-59	3.15930055135918e-58	NC_007197.1	1848180	1849463	+	NA	NA
AFUA_5G10490	5527.8859832127	2.80668001685809	0.172838105968617	16.2387802222718	2.68204198244392e-59	3.20116832402725e-58	NC_007198.1	2678277	2680338	-	NA	NA
AFUA_3G07830	9722.13819971809	-1.69398094218053	0.10433689588425	-16.2356846810912	2.82082863776589e-59	3.36265116818825e-58	NC_007196.1	1972896	1974834	+	NA	NA
AFUA_3G14150	984.311535219012	2.3463265931188	0.144580210614652	16.228545961746	3.16877067757352e-59	3.77275638645095e-58	NC_007196.1	3763398	3765420	+	NA	NA
AFUA_2G08070	3259.29985729406	1.31128347884835	0.0808140967626216	16.2259250722065	3.30697479856701e-59	3.9324421308392e-58	NC_007195.1	2090461	2093320	+	NA	NA
AFUA_1G06740	1141.08909187011	3.72812220389276	0.229839157736258	16.2205702483944	3.60829028680495e-59	4.28545647873062e-58	NC_007194.1	1927877	1928687	-	NA	NA
AFUA_2G09310	8701.66864238163	-2.4435424962362	0.150655833649615	-16.2193685902613	3.67957937687561e-59	4.36474243325934e-58	NC_007195.1	2382261	2382640	+	NA	NA
AFUA_3G02220	263.509607348563	2.99237210329854	0.18450295405476	16.2185593104943	3.72837935526076e-59	4.41718941572836e-58	NC_007196.1	549971	550422	-	NA	NA
AFUA_1G08980	5120.76397133375	-1.79938891576179	0.111006860655678	-16.2097090678309	4.30602167078384e-59	5.09528264533046e-58	NC_007194.1	2329348	2330501	+	NA	NA
AFUA_5G05540	30109.0779409159	-1.58049929959557	0.0975575852348104	-16.2006808162737	4.98718670669391e-59	5.89405918513813e-58	NC_007198.1	1289637	1291112	+	NA	NA
AFUA_2G05760	1027.42127584209	-1.77396821798194	0.109520496365945	-16.1975911070976	5.24414328839273e-59	6.19014560708318e-58	NC_007195.1	1621986	1623626	+	NA	NA
AFUA_5G01160	977.954221831213	4.39742221278055	0.272043001593421	16.1644379271799	8.98536829751611e-59	1.05932763086506e-57	NC_007198.1	290146	291926	-	NA	NA
AFUA_6G12480	1219.27824678736	-1.83440901623466	0.113486194664627	-16.1641600694753	9.02596970638118e-59	1.06281345002278e-57	NC_007199.1	3153066	3154613	-	NA	NA
AFUA_6G13540	6227.41334937079	1.7392116202872	0.107597695063455	16.1640230235555	9.04606252256534e-59	1.06387880607264e-57	NC_007199.1	3447060	3448745	+	NA	NA
AFUA_5G03930	1675.4476493673	3.37403192911755	0.208761006407963	16.1621750497025	9.32139262629802e-59	1.09492260703052e-57	NC_007198.1	1046330	1047945	-	NA	NA
AFUA_5G07800	2953.13812173125	-1.56907565753456	0.0971181902363892	-16.1563519018978	1.0244771436092e-58	1.20192007883604e-57	NC_007198.1	1954042	1956749	+	NA	NA
AFUA_2G01200	2011.30040092029	-1.53282990689081	0.0949058369197129	-16.1510604262152	1.11626068846891e-58	1.30800765831297e-57	NC_007195.1	281076	283596	-	NA	NA
AFUA_5G05760	3116.04455469505	-1.52902997275157	0.0947018516225751	-16.1457241495696	1.21711667751205e-58	1.42445538733853e-57	NC_007198.1	1343280	1344012	+	NA	NA
AFUA_5G07160	284.277794359703	3.81226915744743	0.236156064322453	16.1430076690391	1.27189451486856e-58	1.4867582484483e-57	NC_007198.1	1779225	1779891	-	NA	NA
AFUA_1G13380	961.92184856883	-1.85793310900417	0.115157738702368	-16.1338102843969	1.47624883547969e-58	1.72354288282914e-57	NC_007194.1	3558538	3559429	+	NA	NA
AFUA_8G03940	3446.40641051151	-1.87969397491323	0.116525556923877	-16.1311734913327	1.54065023211101e-58	1.79655484693623e-57	NC_007201.1	842290	843203	+	NA	NA
AFUA_1G01190	959.253982288818	-3.80475145678108	0.235870048153135	-16.1307104762657	1.55224444437484e-58	1.80788615335169e-57	NC_007194.1	417269	418552	+	NA	NA
AFUA_1G06180	2832.04386914603	-1.56887590894667	0.0973939495313013	-16.108556193652	2.22150481497678e-58	2.5842432823498e-57	NC_007194.1	1784682	1786054	-	NA	NA
AFUA_2G15570	2131.25349518307	-1.75581533011171	0.109012396501351	-16.1065657343837	2.29416488581056e-58	2.66554839326023e-57	NC_007195.1	4106147	4107070	+	NA	NA
AFUA_6G04570	46728.1296169212	-1.98155458474631	0.123174706377325	-16.0873497735497	3.12949648796932e-58	3.63172411712295e-57	NC_007199.1	1060588	1062452	+	NA	NA
AFUA_5G10600	2148.95636878605	-1.82632121876351	0.113626959085958	-16.0729569237342	3.94796254142846e-58	4.57602589639458e-57	NC_007198.1	2712220	2713797	+	NA	NA
AFUA_8G05810	851.185142964008	3.08808426054893	0.19216493013564	16.0699679091768	4.14300776942572e-58	4.79632822537363e-57	NC_007201.1	1382825	1383920	-	NA	NA
AFUA_3G07660	569.522277759809	3.30716211125396	0.206172411955158	16.0407596724108	6.63378994826312e-58	7.67066804101685e-57	NC_007196.1	1936870	1937473	-	NA	NA
AFUA_6G00690	1200.58008663596	5.03969870798291	0.314327206956352	16.0332882310208	7.48168694673991e-58	8.64072046414854e-57	NC_007199.1	175565	176207	+	NA	NA
AFUA_3G08265	2898.19600046297	-1.49427906551235	0.0932348878129679	-16.0270377383831	8.27336776814094e-58	9.54360219673456e-57	NC_007196.1	2127786	2128638	-	NA	NA
AFUA_5G12810	3919.69442211106	-2.56257925161823	0.159948013417076	-16.0213259100387	9.0695509716732e-58	1.04495113587507e-56	NC_007198.1	3356559	3357895	+	NA	NA
AFUA_3G01210	334.487538064669	4.98525740646306	0.311366487939958	16.0108990516166	1.07248827955607e-57	1.23419439769224e-56	NC_007196.1	298198	298960	+	NA	NA
AFUA_7G05810	4345.40687547151	-2.33191766749345	0.14564705014684	-16.010744228204	1.07516043205047e-57	1.2357929930203e-56	NC_007200.1	1424199	1425193	-	NA	NA
AFUA_6G10760	2520.33292030009	-1.81001431501627	0.113099188104818	-16.0037781468315	1.20250829823985e-57	1.38051965776474e-56	NC_007199.1	2659742	2660667	-	NA	NA
AFUA_5G12250	4333.12891166278	-1.40682171873986	0.0879227247266176	-16.0006610704361	1.26425505902052e-57	1.44967913434353e-56	NC_007198.1	3179872	3182548	+	NA	NA
AFUA_3G00800	305.243823916884	4.17922813426955	0.261205967394137	15.9997421803287	1.28305310920378e-57	1.46948484516656e-56	NC_007196.1	177332	178550	-	NA	NA
AFUA_7G05670	7436.03157732529	-1.20775265824991	0.0754886159456363	-15.9991363349367	1.29559913711262e-57	1.48209155447373e-56	NC_007200.1	1388675	1390353	-	NA	NA
AFUA_8G01010	284.642127993502	-3.63914484378331	0.227610876369251	-15.9884488027697	1.53813480926463e-57	1.75745130282763e-56	NC_007201.1	230318	231703	+	NA	NA
AFUA_1G05720	1617.58372783827	-3.25462079891725	0.203583397828931	-15.9866709841049	1.58265505061892e-57	1.80617694876321e-56	NC_007194.1	1646265	1648281	-	NA	NA
AFUA_6G02970	4611.61409682783	-2.32395352360697	0.145449259362704	-15.9777611366983	1.82586921886053e-57	2.0812748303035e-56	NC_007199.1	615787	616593	+	NA	NA
AFUA_1G09670	3638.03987134352	1.64903565182397	0.103268144107046	15.9684834668337	2.11874912079439e-57	2.41226850254038e-56	NC_007194.1	2502719	2504228	-	NA	NA
AFUA_4G07860	638.817437208328	3.68698495248519	0.23096667190874	15.9632769611972	2.30314577044265e-57	2.6191145290323e-56	NC_007197.1	2049901	2050397	+	NA	NA
AFUA_2G13140	600.670166526367	-3.28405732002835	0.205746704770373	-15.9616520891237	2.36390257580076e-57	2.68503651062652e-56	NC_007195.1	3373183	3375642	-	NA	NA
AFUA_6G08630	3666.61692085681	-2.08189453250351	0.13044974341026	-15.9593608854869	2.45229692706394e-57	2.78215830406124e-56	NC_007199.1	2043109	2043968	-	NA	NA
AFUA_1G16450	245.010639430822	5.12066194524674	0.320886307034637	15.9578699152594	2.51157898901221e-57	2.84606221437242e-56	NC_007194.1	4461251	4461518	+	NA	NA
AFUA_2G02190	1645.35785820923	-2.48645320300234	0.155852125258783	-15.9539255488094	2.67538378672687e-57	3.02811946342576e-56	NC_007195.1	554570	557320	-	NA	NA
AFUA_2G13020	2381.73668753647	-2.24494661337873	0.140873853618597	-15.9358642907343	3.57227159086468e-57	4.03851173277096e-56	NC_007195.1	3339522	3340709	-	NA	NA
AFUA_1G16600	657.493303784694	-1.80830392076034	0.113529281304638	-15.9280839267188	4.0456524130796e-57	4.56831465917733e-56	NC_007194.1	4513548	4514491	+	NA	NA
AFUA_3G06600	2654.83587520336	-2.0505963325517	0.128758991026559	-15.9258496529281	4.19279354239631e-57	4.7289212412601e-56	NC_007196.1	1636624	1638375	-	NA	NA
AFUA_4G07250	3508.60646695545	-2.11429681019823	0.132801856759575	-15.920687118298	4.55348720313263e-57	5.12972967726005e-56	NC_007197.1	1877938	1878802	+	NA	NA
AFUA_1G11850	1283.24064296167	2.04896539068895	0.128714057776758	15.918738217722	4.69754845776786e-57	5.28583957303972e-56	NC_007194.1	3118675	3120618	+	NA	NA
AFUA_4G09750	5674.86888789953	-2.29957351840551	0.144591300542864	-15.9039548698423	5.94877697224115e-57	6.68595330182343e-56	NC_007197.1	2535529	2536224	+	NA	NA
AFUA_4G11220	3209.36510183202	2.07518008781753	0.130504089079271	15.9012648757467	6.20981693479425e-57	6.97120707644968e-56	NC_007197.1	2927119	2931380	-	NA	NA
AFUA_6G11170	3827.388066558	3.00999136985836	0.189430694835412	15.8896707446151	7.47189979861663e-57	8.37826994880971e-56	NC_007199.1	2755547	2756839	-	NA	NA
AFUA_5G07300	4484.12070761634	-1.56838807239385	0.0987321901841374	-15.8852758099337	8.01446614717707e-57	8.97620208483832e-56	NC_007198.1	1814758	1815768	+	NA	NA
AFUA_1G03030	3362.42485309445	2.11034518446212	0.13287348980414	15.8823644022058	8.39531928557389e-57	9.39183685930868e-56	NC_007194.1	871247	874638	+	NA	NA
AFUA_5G09130	268.205965861391	3.44576543969855	0.217364317418491	15.8524889486089	1.35121467658247e-56	1.50984916065456e-55	NC_007198.1	2345688	2346728	-	NA	NA
AFUA_1G13195	3680.0205253474	-2.467807204624	0.155692113943352	-15.8505600708967	1.39333525199759e-56	1.55511067754818e-55	NC_007194.1	3501532	3502024	-	NA	NA
AFUA_4G00290	255.05520839732	4.73921912659386	0.29905486399925	15.8473233413309	1.46697389209255e-56	1.63540422785132e-55	NC_007197.1	80551	82270	+	NA	NA
AFUA_8G07210	3451.98708304682	-3.75667511753447	0.237204838056029	-15.8372617874139	1.7215584000001e-56	1.91700005882092e-55	NC_007201.1	1767574	1769143	-	NA	NA
AFUA_2G16120	3448.87926887101	-1.51006158927499	0.095367946930553	-15.8340578556715	1.811521394698e-56	2.01484689073108e-55	NC_007195.1	4268025	4268945	+	NA	NA
AFUA_6G00640	3831.70760569343	-2.39723036973056	0.151455101446809	-15.8279935560472	1.99481475536993e-56	2.21615406271317e-55	NC_007199.1	164565	165857	+	NA	NA
AFUA_6G10890	2090.09525857153	1.39739716669011	0.0883251204767245	15.8210615411315	2.22705854559219e-56	2.47131657962488e-55	NC_007199.1	2685219	2687721	-	NA	NA
AFUA_7G01850	2396.3434065349	-1.58527062993928	0.100219038091674	-15.8180587254207	2.33584387814829e-56	2.58905042972663e-55	NC_007200.1	499876	501005	-	NA	NA
AFUA_3G08450	2041.03003868458	1.60012176503413	0.101194355159143	15.8123618903219	2.5569809930347e-56	2.83090125573681e-55	NC_007196.1	2162835	2164270	-	NA	NA
AFUA_4G06550	781.143659324649	1.74303618147055	0.110287849839922	15.8044261811296	2.90018965998498e-56	3.20719021871129e-55	NC_007197.1	1679273	1680554	-	NA	NA
AFUA_5G11380	5742.14163431464	-1.73847732487374	0.110052039842969	-15.7968659858948	3.26972806030171e-56	3.61169961890207e-55	NC_007198.1	2923942	2924786	-	NA	NA
AFUA_5G14670	956.795973260388	-4.0738452981354	0.25789513689696	-15.7965184886874	3.28779770849764e-56	3.62749914412936e-55	NC_007198.1	3798028	3799324	+	NA	NA
AFUA_2G15110	394.141931689567	4.12497711347424	0.261351309082207	15.7832655514908	4.05646995879272e-56	4.47047124062832e-55	NC_007195.1	3993803	3995192	-	NA	NA
AFUA_6G12690	4466.19762518807	-1.52711066130642	0.0967966297321111	-15.776485870766	4.51643020305981e-56	4.97168636752824e-55	NC_007199.1	3204153	3205701	-	NA	NA
AFUA_2G14905	3223.41311175292	-2.13201438776446	0.135177863509666	-15.7719195466647	4.85514624999206e-56	5.33844391323328e-55	NC_007195.1	3926841	3927245	-	NA	NA
AFUA_4G09740	11741.8220877616	-1.56199512834188	0.099054102629317	-15.7691108886951	5.07593071099138e-56	5.5748420305894e-55	NC_007197.1	2533174	2535113	+	NA	NA
AFUA_2G10380	11588.1218769261	-1.6660161418012	0.105664711802652	-15.7670059699097	5.2479253211384e-56	5.75717729990946e-55	NC_007195.1	2656129	2657704	-	NA	NA
AFUA_5G03210	273.487847557929	3.38007898877415	0.214645207516811	15.7472837520001	7.16953226791867e-56	7.85630657617664e-55	NC_007198.1	868815	869553	-	NA	NA
AFUA_2G02270	1703.29619112075	-2.08559249434743	0.132492956129885	-15.7411575322003	7.89854847501347e-56	8.64532033083292e-55	NC_007195.1	574409	574910	-	NA	NA
AFUA_2G16410	835.492440700375	-1.77329594480081	0.112663355651523	-15.7397756754713	8.07293549564266e-56	8.82616511850513e-55	NC_007195.1	4351486	4352334	+	NA	NA
AFUA_3G07430	48761.0802501723	-1.85961317252108	0.118196023616438	-15.7332972431947	8.94302301843906e-56	9.76634894712076e-55	NC_007196.1	1867178	1867882	-	NA	NA
AFUA_1G07500	776.021531367877	3.07638214037221	0.195787691795882	15.712847483689	1.23505059710072e-55	1.3472262005973e-54	NC_007194.1	2115097	2115579	-	NA	NA
AFUA_6G10240	1758.38237989442	2.16317963595922	0.137734717048366	15.7054058868804	1.38885945395749e-55	1.51329120594102e-54	NC_007199.1	2531804	2533931	+	NA	NA
AFUA_6G04900	438.848597779514	-1.9233205040542	0.12248894050495	-15.7019931442421	1.4656387461666e-55	1.59514490430245e-54	NC_007199.1	1155113	1156231	+	NA	NA
AFUA_7G02310	8104.09539535721	-1.49964767784306	0.0955167652404779	-15.7003608117116	1.50384299616378e-55	1.63487762291755e-54	NC_007200.1	628528	629238	-	NA	NA
AFUA_6G09305	1231.88017108688	-2.30272044415986	0.146811165131582	-15.6849136242193	1.91823877563606e-55	2.08302997597819e-54	NC_007199.1	2218978	2219974	-	NA	NA
AFUA_6G00440	643.480624042722	3.16020420329847	0.201773913598374	15.6621049120789	2.74654469807039e-55	2.97913496979887e-54	NC_007199.1	109905	111629	+	NA	NA
AFUA_2G00980	211.748667702962	5.18726265012486	0.331737342603483	15.6366558235955	4.09685375108859e-55	4.43879587519519e-54	NC_007195.1	225051	225651	-	NA	NA
AFUA_1G04890	2536.05151979675	-1.95251402906166	0.124868853969995	-15.6365175701126	4.10575597163896e-55	4.44344286728387e-54	NC_007194.1	1386062	1386519	+	NA	NA
AFUA_3G13900	4932.99128214482	-1.51725345931403	0.0970552502407118	-15.6328839042814	4.34676421240688e-55	4.69899359078598e-54	NC_007196.1	3686504	3688861	-	NA	NA
AFUA_4G03470	550.387214027444	2.34678010448912	0.150186156972472	15.6258083421049	4.8572245597196e-55	5.24493127345506e-54	NC_007197.1	985296	987063	+	NA	NA
AFUA_1G11900	2169.15805940525	2.62676021942944	0.168131076806649	15.6232879091723	5.05312992937493e-55	5.45036365954528e-54	NC_007194.1	3132675	3133971	-	NA	NA
AFUA_3G08780	2252.73722656221	-1.57198790046618	0.10069702459452	-15.6110660349316	6.12057051971526e-55	6.59433280155451e-54	NC_007196.1	2243957	2248197	-	NA	NA
AFUA_4G08060	2771.18939852185	-1.30099432200867	0.0833385194746709	-15.6109603363434	6.13071935339993e-55	6.59788701809476e-54	NC_007197.1	2090801	2092530	+	NA	NA
AFUA_2G11010	3689.10485022932	-1.43945909680776	0.0922342058319073	-15.6065646559706	6.56795535072193e-55	7.05268070659461e-54	NC_007195.1	2829419	2831072	+	NA	NA
AFUA_5G03830	331.344772488789	6.91826165994076	0.443290298756752	15.6066164302347	6.56262886056703e-55	7.05268070659461e-54	NC_007198.1	1029514	1029949	-	NA	NA
AFUA_4G01040	273.022172792264	3.87024730828242	0.248005550788356	15.6054866351972	6.67984454266612e-55	7.16483993707796e-54	NC_007197.1	280823	281585	-	NA	NA
AFUA_3G08770	4642.07372323477	-1.81083754360363	0.116116567045145	-15.5949972487526	7.87268089850468e-55	8.43489014620657e-54	NC_007196.1	2242955	2243408	+	NA	NA
AFUA_7G03830	1678.90068779098	1.54115376340275	0.098854521436568	15.5901191064049	8.49749742128824e-55	9.0942105735387e-54	NC_007200.1	846827	849300	+	NA	NA
AFUA_5G12750	324.303375445777	3.61434354389695	0.232089104607029	15.5730858198481	1.10924194255996e-54	1.18581780141371e-53	NC_007198.1	3344331	3345932	-	NA	NA
AFUA_4G12740	983.883559025868	-2.019809540237	0.129740176798518	-15.5681115139352	1.19895057533689e-54	1.28029844142405e-53	NC_007197.1	3337102	3338463	+	NA	NA
AFUA_7G04250	986.518164599089	-1.80278646593538	0.115811930464126	-15.566500434891	1.22952690861562e-54	1.31149536918999e-53	NC_007200.1	957621	959080	-	NA	NA
AFUA_4G03170	8681.70549370383	7.14729477141147	0.459525905680555	15.5536275170958	1.50343651944476e-54	1.60189165434646e-53	NC_007197.1	885890	886514	+	NA	NA
AFUA_6G12840	3152.46143084849	-1.74028188001791	0.111910834316915	-15.5506112579743	1.57594500627526e-54	1.67729307187219e-53	NC_007199.1	3241578	3243959	+	NA	NA
AFUA_6G13470	395.678378881024	4.26855792044114	0.274672049340651	15.5405616650394	1.84360543365923e-54	1.96000083189908e-53	NC_007199.1	3429530	3430769	-	NA	NA
AFUA_6G10070	396.577579474984	-2.45987565228801	0.158290097278485	-15.5403003383103	1.85113865443248e-54	1.96583985881958e-53	NC_007199.1	2482938	2483822	+	NA	NA
AFUA_6G08120	1817.78135048989	-1.45508912898252	0.0937019517802938	-15.528909498004	2.21107858422985e-54	2.34549657745615e-53	NC_007199.1	1882438	1886308	+	NA	NA
AFUA_8G04960	1800.73600663462	-1.80076062607825	0.115984642355915	-15.5258540225728	2.31896080729431e-54	2.45723107765224e-53	NC_007201.1	1145917	1146387	-	NA	NA
AFUA_6G09320	1872.47105244673	-2.87817749908897	0.185411476922077	-15.5231895396561	2.41730725359825e-54	2.55862675457784e-53	NC_007199.1	2225844	2226671	+	NA	NA
AFUA_2G03000	3692.77029929917	-1.69799060629034	0.109483763347029	-15.509063210663	3.0124181835833e-54	3.18502875348785e-53	NC_007195.1	768895	770754	+	NA	NA
AFUA_3G01450	1110.20465390812	2.81527262420351	0.181541637141773	15.5075864056737	3.08249816764039e-54	3.25555069635003e-53	NC_007196.1	368750	370038	-	NA	NA
AFUA_1G14910	3296.2532016249	1.58409894373971	0.102155065225019	15.5068076188919	3.12010599314454e-54	3.29166056144231e-53	NC_007194.1	3997571	3999249	-	NA	NA
AFUA_2G15800	4927.73668820146	1.26564265089276	0.0816819475323095	15.4947658464207	3.76329323240306e-54	3.96586875432235e-53	NC_007195.1	4175778	4176471	+	NA	NA
AFUA_5G08960	2499.46965759428	2.26072270032096	0.145941388992216	15.490620693226	4.01396444170442e-54	4.22541043743136e-53	NC_007198.1	2300661	2302160	-	NA	NA
AFUA_4G03390	1250.02766576028	3.70436901901755	0.239233619502195	15.484316237516	4.42744732521802e-54	4.65558653236899e-53	NC_007197.1	964538	965583	-	NA	NA
AFUA_7G01400	2394.80035831604	-1.80544860564484	0.116621011226438	-15.481332108665	4.63769325013224e-54	4.87134802456638e-53	NC_007200.1	361792	365581	-	NA	NA
AFUA_5G07240	1710.64423069107	-1.37367155834833	0.0887419262450707	-15.4793975798405	4.77927210224913e-54	5.01459138222915e-53	NC_007198.1	1801376	1803320	+	NA	NA
AFUA_8G05220	491.230735589237	2.26959419115979	0.146841747100063	15.4560554881795	6.86773302596683e-54	7.19804183962051e-53	NC_007201.1	1216034	1217990	+	NA	NA
AFUA_6G07550	1192.9096724688	-1.6103197528213	0.104187859977283	-15.4559250297723	6.88165245412049e-54	7.20479091718353e-53	NC_007199.1	1716498	1717155	+	NA	NA
AFUA_6G03660	4417.05445647962	-2.04940761153603	0.132614728011296	-15.4538462075002	7.10728398459971e-54	7.43293803905151e-53	NC_007199.1	799967	802463	+	NA	NA
AFUA_1G10040	4427.82872486736	-1.2947690704556	0.0837902127690104	-15.452509638864	7.25622837494415e-54	7.58047632401975e-53	NC_007194.1	2595157	2596524	-	NA	NA
AFUA_5G08740	1766.74283784974	1.64786818193293	0.106649076760507	15.451312209982	7.39230510596449e-54	7.71426682347237e-53	NC_007198.1	2226613	2228175	+	NA	NA
AFUA_3G12010	868.603795318815	1.90990125930186	0.123747117907155	15.4339049797897	9.6829887699717e-54	1.00937822329402e-52	NC_007196.1	3160028	3161720	+	NA	NA
AFUA_3G08160	51280.7329874946	-1.60108582275178	0.103782156969561	-15.4273708458514	1.07146978882307e-53	1.11571859523717e-52	NC_007196.1	2094222	2095759	-	NA	NA
AFUA_5G03640	6112.99791029444	-1.99363001566565	0.129377565209878	-15.4093950711744	1.41530488801049e-53	1.47216162865195e-52	NC_007198.1	974941	976320	+	NA	NA
AFUA_2G11290	5197.37711476891	-1.77431110647846	0.115171940371357	-15.4057585620023	1.49721818635297e-53	1.55568560635942e-52	NC_007195.1	2909888	2910695	-	NA	NA
AFUA_2G00310	2502.74560293541	1.45731962747273	0.094613838288075	15.4028169012187	1.56692080075712e-53	1.62635572768239e-52	NC_007195.1	58879	60622	+	NA	NA
AFUA_6G02560	620.502766611851	-1.7427217248639	0.113153274437172	-15.401425487086	1.60100689759439e-53	1.65994601050906e-52	NC_007199.1	485991	487791	-	NA	NA
AFUA_2G14270	4228.3860849399	-1.60948308401752	0.104515314588482	-15.3994951874248	1.64952035338417e-53	1.70840645632218e-52	NC_007195.1	3740005	3742274	-	NA	NA
AFUA_6G01850	315.071589258415	-2.39691473242516	0.155776738594659	-15.386859129604	2.00532817838494e-53	2.07468539357721e-52	NC_007199.1	259324	261274	+	NA	NA
AFUA_4G12200	998.386723045971	-1.77817942159786	0.115565876633248	-15.3867168527694	2.0097414481225e-53	2.07702034638582e-52	NC_007197.1	3198362	3199922	+	NA	NA
AFUA_3G09290	20331.1108101716	-1.97360532498159	0.128267687545424	-15.3866134390446	2.0129552959986e-53	2.07811204834496e-52	NC_007196.1	2355493	2357229	-	NA	NA
AFUA_2G12190	2416.12916625771	-2.11076365245499	0.137449305497577	-15.3566701906122	3.1957206988247e-53	3.29562973994428e-52	NC_007195.1	3140377	3140790	+	NA	NA
AFUA_3G00865	921.595186173091	2.85571008081853	0.186291918178773	15.3292215182307	4.877975371091e-53	5.02509719511748e-52	NC_007196.1	197608	198154	-	NA	NA
AFUA_1G02040	590.329676096643	3.66075741365602	0.238838381526215	15.3273414024295	5.02120944059525e-53	5.16712492861254e-52	NC_007194.1	603586	604435	-	NA	NA
AFUA_1G06762	1771.38619136293	1.67521181818135	0.109441113991474	15.3069697217433	6.8690507206191e-53	7.06112022849553e-52	NC_007194.1	1929344	1932172	+	NA	NA
AFUA_3G07860	3676.91835792375	-3.16754511638269	0.207080672578624	-15.2961890500913	8.10665942458554e-53	8.32445027479829e-52	NC_007196.1	1979881	1989657	-	NA	NA
AFUA_4G00235	678.065527895577	-2.5595731851082	0.167385552978628	-15.2914820876746	8.71441521591642e-53	8.93900397866954e-52	NC_007197.1	65899	66243	+	NA	NA
AFUA_1G04470	3056.72044935252	-2.32254451973466	0.152169767752591	-15.262851182837	1.35208921007319e-52	1.38545992249202e-51	NC_007194.1	1270788	1271176	+	NA	NA
AFUA_5G13140	2829.57095411946	-1.47775093655038	0.0969034102693544	-15.2497309686294	1.65312844102458e-52	1.69212892071718e-51	NC_007198.1	3444854	3446848	+	NA	NA
AFUA_4G07180	1892.35405006174	1.79128511977055	0.117551939247223	15.2382438881192	1.97096964365852e-52	2.01532692226315e-51	NC_007197.1	1861640	1862864	-	NA	NA
AFUA_6G10610	4302.14775306247	-1.45675128005397	0.0956003790432188	-15.237923684334	1.98065134917637e-52	2.02307887542596e-51	NC_007199.1	2625813	2626707	+	NA	NA
AFUA_1G09190	1204.39804838383	1.7699384556707	0.116287138155791	15.2204146025117	2.58885197193605e-52	2.64150658831441e-51	NC_007194.1	2386455	2387754	-	NA	NA
AFUA_1G09800	18166.5076700867	-1.37131923593558	0.0901530161315279	-15.2110189406742	2.98855061962106e-52	3.04610789081376e-51	NC_007194.1	2543870	2545480	+	NA	NA
AFUA_4G03420	290.247425488034	4.92083039343856	0.323862272866449	15.1942069382924	3.86310547049966e-52	3.93334375178147e-51	NC_007197.1	970474	971118	+	NA	NA
AFUA_4G13410	3640.98445123691	-2.4842346055583	0.163573507516948	-15.187267444888	4.2945224182686e-52	4.36798732130551e-51	NC_007197.1	3507516	3508728	+	NA	NA
AFUA_4G11630	2836.26416742419	1.65983746297111	0.109331480954718	15.181697425818	4.67524664322375e-52	4.75020840374802e-51	NC_007197.1	3068539	3071242	+	NA	NA
AFUA_3G00680	745.88375949132	-1.58820232437291	0.104656544918346	-15.1753750863077	5.14825988129506e-52	5.22529390691612e-51	NC_007196.1	151396	153549	-	NA	NA
AFUA_4G12020	381.516409390898	4.54821681088656	0.299753100528972	15.173210228219	5.32094231054427e-52	5.39487540370131e-51	NC_007197.1	3157511	3159848	+	NA	NA
AFUA_5G12830	444.324828880697	4.64316213037416	0.306112998674365	15.1681312145566	5.74904871999265e-52	5.82280097486532e-51	NC_007198.1	3359564	3360387	-	NA	NA
AFUA_3G11510	682.917874545378	-1.75563637029365	0.115891865042176	-15.1489180854474	7.70241389965796e-52	7.79303053377158e-51	NC_007196.1	3024584	3025343	-	NA	NA
AFUA_3G07110	887.763447003831	1.8637277660811	0.123032390632879	15.1482691386721	7.77883728227208e-52	7.86209451236565e-51	NC_007196.1	1779888	1781105	+	NA	NA
AFUA_6G07670	3060.46370254099	-2.45940449371413	0.162450087380593	-15.1394470349048	8.89585239588343e-52	8.98164049026722e-51	NC_007199.1	1741328	1742898	-	NA	NA
AFUA_2G06070	7093.2301345603	1.46318781152628	0.0966778841675455	15.1346693623387	9.56602715228567e-52	9.64816476762467e-51	NC_007195.1	1715581	1718468	-	NA	NA
AFUA_4G00530	1046.05742039875	2.79335986875216	0.18461519706313	15.1307146604889	1.01586175971182e-51	1.02351260141677e-50	NC_007197.1	139242	148802	-	NA	NA
AFUA_1G03400	5616.40289503435	-1.24613645420778	0.082441332272095	-15.1154332403914	1.28125638105112e-51	1.28955710159711e-50	NC_007194.1	988824	991451	-	NA	NA
AFUA_2G12410	16198.4730322228	1.65991101600401	0.109980047921936	15.0928377225496	1.80508927977541e-51	1.81488725916459e-50	NC_007195.1	3187054	3190647	-	NA	NA
AFUA_7G04700	2340.0856064289	-3.11054860981371	0.206203193327669	-15.0848711875711	2.03671736160399e-51	2.04563729165481e-50	NC_007200.1	1082294	1084146	+	NA	NA
AFUA_3G11640	6493.42237300326	-1.67932069342808	0.11136156912943	-15.0798943168293	2.19620217480405e-51	2.20352284872007e-50	NC_007196.1	3058606	3059789	+	NA	NA
AFUA_4G06700	2112.19941765444	-1.78547403317525	0.11849784309492	-15.0675656749721	2.64687327355433e-51	2.65293271289025e-50	NC_007197.1	1731124	1731771	-	NA	NA
AFUA_2G03610	38618.1429850302	-1.87821622086468	0.124691323098561	-15.0629263864661	2.83935342793996e-51	2.84289524094778e-50	NC_007195.1	959121	961023	-	NA	NA
AFUA_5G05940	544.180951492304	-2.0201760597821	0.134143650955471	-15.0597963108421	2.97702830076134e-51	2.97764658285911e-50	NC_007198.1	1394412	1395183	+	NA	NA
AFUA_5G13000	2706.36891196123	-1.3614231901789	0.0904104941810254	-15.0582429895027	3.04779794207624e-51	3.04526864917826e-50	NC_007198.1	3409146	3410360	-	NA	NA
AFUA_7G05240	966.141276774392	-1.78556462998348	0.118602465986086	-15.0550379803482	3.199156047785e-51	3.19318871007929e-50	NC_007200.1	1240231	1243296	+	NA	NA
AFUA_3G06901	3069.29922118443	-1.77444471053878	0.117980676234706	-15.0401300210279	4.00762167825848e-51	3.99600538353889e-50	NC_007196.1	1720567	1721035	+	NA	NA
AFUA_2G04450	3103.45977752142	1.26933035302817	0.0844024399104136	15.0390243975822	4.07511495050633e-51	4.05910105514757e-50	NC_007195.1	1222855	1226999	+	NA	NA
AFUA_7G03860	1063.32824486357	-1.57727683809846	0.104884842117205	-15.0381771689746	4.1275992279076e-51	4.10713179371963e-50	NC_007200.1	859098	859856	+	NA	NA
AFUA_6G07750	383.899240934809	-3.47110359532913	0.230859214135968	-15.0355861182338	4.29232301637015e-51	4.26663109325875e-50	NC_007199.1	1767048	1768791	-	NA	NA
AFUA_6G11360	2751.16983652425	-1.50915631624081	0.100442013966413	-15.0251499013696	5.02475445962891e-51	4.98952937681914e-50	NC_007199.1	2816487	2818817	+	NA	NA
AFUA_1G06570	4307.14341331252	-2.26415557610864	0.150815827156449	-15.0127186171245	6.06116336482205e-51	6.01247430792646e-50	NC_007194.1	1883285	1884451	-	NA	NA
AFUA_2G02275	8795.94548976036	-2.36864720560052	0.157801102531028	-15.0103336897458	6.28308215509992e-51	6.22619828373688e-50	NC_007195.1	575655	576137	-	NA	NA
AFUA_1G12590	9662.67675610567	-1.97475489228766	0.131679221247008	-14.9967084676432	7.71515978222557e-51	7.63745313693697e-50	NC_007194.1	3324667	3325919	-	NA	NA
AFUA_5G14250	225.488593159298	3.12376285586081	0.208300991278568	14.996389775617	7.75228425817396e-51	7.66632463806279e-50	NC_007198.1	3714030	3714984	+	NA	NA
AFUA_5G07450	5492.48183318836	1.78930765473067	0.119345537651357	14.9926649118441	8.19960815663263e-51	8.10037187330108e-50	NC_007198.1	1865523	1866712	-	NA	NA
AFUA_5G12670	4356.88690565431	-1.58348712745869	0.105631151989575	-14.9907209912372	8.44316776434801e-51	8.33243769530738e-50	NC_007198.1	3288762	3293983	+	NA	NA
AFUA_1G09150	2839.55649479872	-1.29948617436121	0.0866935092696879	-14.9894286816645	8.60905746927524e-51	8.48745563398763e-50	NC_007194.1	2378747	2380721	-	NA	NA
AFUA_3G00250	208.599837951173	5.83799390611208	0.389502177731953	14.9883472798698	8.75036463427166e-51	8.61794602835426e-50	NC_007196.1	54077	55301	+	NA	NA
AFUA_5G01980	1525.38128691596	-1.48341111422818	0.0989899243564164	-14.9854757832435	9.13689094923996e-51	8.98943142217358e-50	NC_007198.1	506274	509118	+	NA	NA
AFUA_4G07700	9122.23942205961	-1.2648289153632	0.0844080096251617	-14.9847025297722	9.24385117751879e-51	9.08538515733275e-50	NC_007197.1	2002371	2008235	+	NA	NA
AFUA_1G11860	4066.95698544863	-1.91381463408749	0.127719581209026	-14.9845044586808	9.27144932225206e-51	9.10322118979937e-50	NC_007194.1	3121723	3122364	-	NA	NA
AFUA_1G15450	14046.5320852523	-2.2784409789166	0.152086350057902	-14.9812325566966	9.73939170681333e-51	9.55293492057291e-50	NC_007194.1	4171166	4172637	-	NA	NA
AFUA_1G04430	542.15648459224	2.47763723533679	0.165418722444971	14.9779734646483	1.02288712736827e-50	1.00228370404997e-49	NC_007194.1	1258606	1259881	+	NA	NA
AFUA_4G03840	2956.29152808827	1.54500196950542	0.103298922052999	14.9566127003023	1.41023543188159e-50	1.38042557722393e-49	NC_007197.1	1072501	1076256	-	NA	NA
AFUA_3G10130	1269.49788516882	-1.40952545104704	0.0942431231099404	-14.9562684738571	1.41754695279804e-50	1.3861738324214e-49	NC_007196.1	2610200	2611786	-	NA	NA
AFUA_7G00870	238.787795542764	4.31029418146744	0.288214902911902	14.9551398554327	1.44178505428203e-50	1.40844560272257e-49	NC_007200.1	225424	226748	-	NA	NA
AFUA_5G04430	2525.15473193253	-1.97726499544091	0.132223965543337	-14.9539078435282	1.46871487159233e-50	1.43329905199365e-49	NC_007198.1	1201089	1201514	-	NA	NA
AFUA_2G16020	10712.8760599889	-1.63774037662776	0.109565779689778	-14.9475537094231	1.61576416873126e-50	1.57520652562951e-49	NC_007195.1	4237909	4239908	+	NA	NA
AFUA_2G11550	1294.96547549927	-1.91738376800509	0.128332616562314	-14.9407361851309	1.78986874241866e-50	1.74317651435556e-49	NC_007195.1	2975318	2975820	+	NA	NA
AFUA_5G06530	874.519050008192	-1.79378747918727	0.120076647197001	-14.9386872556854	1.84575544392625e-50	1.79578953897956e-49	NC_007198.1	1593387	1595213	-	NA	NA
AFUA_7G05850	668.655807359389	4.2451609623566	0.284216339607727	14.9363719489728	1.91100111949974e-50	1.85739281362477e-49	NC_007200.1	1433709	1435276	-	NA	NA
AFUA_8G06270	660.885270632776	1.80995654341142	0.121200497863992	14.9335735026642	1.99293355627574e-50	1.93507419496451e-49	NC_007201.1	1492566	1493109	+	NA	NA
AFUA_3G09630	1835.78387141358	-1.86866951023628	0.125161628985224	-14.9300510498859	2.101051929594e-50	2.03799921307647e-49	NC_007196.1	2447981	2449767	+	NA	NA
AFUA_3G06460	12191.9993056609	-2.05598613229818	0.137767718181064	-14.9235696100887	2.31547711245414e-50	2.24372993432176e-49	NC_007196.1	1595177	1595883	-	NA	NA
AFUA_6G03810	19431.4306949843	-1.934946780617	0.129718646709473	-14.9164891070028	2.57468570141661e-50	2.4923992639241e-49	NC_007199.1	839211	840093	-	NA	NA
AFUA_3G13440	2300.12576982973	2.52907487589206	0.16955169015943	14.9162469186474	2.58404534268624e-50	2.49894826714396e-49	NC_007196.1	3553970	3555203	-	NA	NA
AFUA_2G10930	2681.75745751464	-1.33084367658211	0.0892381565505937	-14.9133927461577	2.69693322132703e-50	2.60550258654182e-49	NC_007195.1	2814589	2815402	+	NA	NA
AFUA_2G17360	704.279894241413	-1.98263839097217	0.132969425446032	-14.9104832507294	2.81706311612763e-50	2.71883285917248e-49	NC_007195.1	4639958	4641385	+	NA	NA
AFUA_4G11500	2021.82596961927	-1.49545099513137	0.100334996444707	-14.9045801377537	3.07740969111802e-50	2.96712814262751e-49	NC_007197.1	3025813	3027282	+	NA	NA
AFUA_3G12800	4317.40414031475	-1.51041451841874	0.101581974477211	-14.8689226232514	5.24506112343874e-50	5.05204287409619e-49	NC_007196.1	3400630	3403089	-	NA	NA
AFUA_5G10580	948.1437408095	-2.67398122003054	0.179848774069695	-14.8679424358729	5.32240934933965e-50	5.12142326202193e-49	NC_007198.1	2707218	2708631	-	NA	NA
AFUA_3G14490	53382.6131414535	-3.16564622115524	0.212948887608117	-14.8657560821866	5.49905378016168e-50	5.2861163683151e-49	NC_007196.1	3843395	3844977	-	NA	NA
AFUA_1G03770	371.214113445825	-2.13650829303707	0.143744441576264	-14.8632411076816	5.70947781135031e-50	5.47862836422581e-49	NC_007194.1	1095864	1096794	-	NA	NA
AFUA_5G01360	786.77931461347	4.60128785879805	0.309575297269339	14.8632268122957	5.71069650922208e-50	5.47862836422581e-49	NC_007198.1	349311	351157	+	NA	NA
AFUA_5G08750	3396.89945072987	1.84561797060794	0.124274278720499	14.851166223695	6.83688422674454e-50	6.55252426587099e-49	NC_007198.1	2232331	2234397	+	NA	NA
AFUA_4G03050	11103.3989349846	-1.61032396087147	0.108512593196082	-14.8399730707902	8.07883854042737e-50	7.73512652300164e-49	NC_007197.1	850011	850810	-	NA	NA
AFUA_2G14060	4625.15151691096	-1.97321066495047	0.132983123000549	-14.8380532839669	8.31336186991932e-50	7.9517677786557e-49	NC_007195.1	3676522	3677671	-	NA	NA
AFUA_2G03850	711.455162089447	1.80858558915843	0.121952844796111	14.830204184102	9.34482826131961e-50	8.92950256081652e-49	NC_007195.1	1027825	1028613	-	NA	NA
AFUA_5G14770	4431.68800930828	-1.3096360864426	0.0883262817992695	-14.8272525432338	9.76485213654066e-50	9.32161107821206e-49	NC_007198.1	3814517	3815425	-	NA	NA
AFUA_6G02910	15397.0742306227	-1.99563856820828	0.134623976433162	-14.8237975216775	1.02804383708571e-49	9.8040774641679e-49	NC_007199.1	600471	603327	-	NA	NA
AFUA_5G03300	370.375143778453	2.99303387268695	0.201993093386798	14.8175059973737	1.12898955144651e-49	1.07561101479058e-48	NC_007198.1	892819	893002	+	NA	NA
AFUA_7G08640	474.837139947962	2.30224871674024	0.155440331705225	14.8111413008704	1.24114892948276e-49	1.18129906015592e-48	NC_007200.1	2031116	2031945	-	NA	NA
AFUA_4G03100	3056.51741333639	2.20265166690646	0.148910532599927	14.7917788516965	1.65520768691382e-49	1.5738361737763e-48	NC_007197.1	866326	867279	-	NA	NA
AFUA_5G08380	3879.75016562926	-2.3633197788247	0.15977838727703	-14.7912356552147	1.66862107457708e-49	1.58502546255685e-48	NC_007198.1	2128549	2129934	+	NA	NA
AFUA_6G07500	1598.95189425783	2.27239018704783	0.153632436930019	14.7910833965546	1.67240024250552e-49	1.58705016116386e-48	NC_007199.1	1702820	1706213	+	NA	NA
AFUA_1G13570	8617.05705221263	-2.08155161930389	0.140859345487303	-14.7775187517929	2.04564460784846e-49	1.93933551799176e-48	NC_007194.1	3609176	3610148	-	NA	NA
AFUA_1G07040	2158.15162423583	4.59094606754376	0.311113779420691	14.7564857978722	2.79468158699247e-49	2.64684100746425e-48	NC_007194.1	2000110	2001218	-	NA	NA
AFUA_4G07010	3740.45132502877	2.25831498186822	0.153094552945817	14.7511125537397	3.02634271182038e-49	2.86343153244144e-48	NC_007197.1	1812461	1813560	-	NA	NA
AFUA_1G09780	2844.50936452839	-1.57257312204057	0.106651046600566	-14.7450322539285	3.31161550227346e-49	3.13027286731089e-48	NC_007194.1	2537270	2538681	+	NA	NA
AFUA_5G02080	5529.25278493122	-1.543022521116	0.104792285353988	-14.724581260001	4.48237490378953e-49	4.23276814444125e-48	NC_007198.1	529889	530664	+	NA	NA
AFUA_2G08640	4368.4217311489	1.37108222346803	0.0931612324975487	14.7173044700123	4.99163785474011e-49	4.70905541790957e-48	NC_007195.1	2212778	2216167	-	NA	NA
AFUA_7G05500	5328.94120256155	6.93961578634318	0.471543350284501	14.7168140154161	5.0279641336982e-49	4.73868400545803e-48	NC_007200.1	1329016	1329786	+	NA	NA
AFUA_2G10600	9576.83789410319	-1.78169014723121	0.121202352212652	-14.7001284604213	6.43375486594607e-49	6.05766636058578e-48	NC_007195.1	2713648	2714492	+	NA	NA
AFUA_5G04250	5896.85223290177	-2.07964892445497	0.141546653503779	-14.6923213864568	7.21974233107361e-49	6.79107013016611e-48	NC_007198.1	1134675	1136288	-	NA	NA
AFUA_6G08720	7602.95291292193	-1.81582602230101	0.123652709895735	-14.6848865975694	8.05688904391241e-49	7.57111758741115e-48	NC_007199.1	2066476	2067644	-	NA	NA
AFUA_4G03540	214.593164914214	3.28545747007933	0.223739626099964	14.6842896242771	8.12815612281993e-49	7.63064325292413e-48	NC_007197.1	998081	999325	+	NA	NA
AFUA_4G04310	2675.01716496951	-1.32559265034614	0.0902802681777393	-14.6830827721555	8.27415317946809e-49	7.7601405476764e-48	NC_007197.1	1209345	1212330	-	NA	NA
AFUA_6G12540	5427.45799631421	1.2697380977731	0.0865021310167305	14.6786915287384	8.82775142008838e-49	8.27129393757697e-48	NC_007199.1	3166189	3167906	+	NA	NA
AFUA_3G10190	1865.62906471794	-1.99943584794063	0.136292082118071	-14.6702274766666	1.00009218178154e-48	9.36140708932924e-48	NC_007196.1	2631581	2633263	+	NA	NA
AFUA_1G04970	1729.92700557095	1.84462034854778	0.125792232551073	14.6640242496599	1.09581105571576e-48	1.02474292122856e-47	NC_007194.1	1423501	1425705	+	NA	NA
AFUA_5G08130	5900.89427432395	-1.58119811300446	0.107881132131425	-14.6568550196357	1.21784562166719e-48	1.13775839261866e-47	NC_007198.1	2057022	2058746	-	NA	NA
AFUA_8G05440	16311.4570778052	-2.11414413205659	0.144375257468923	-14.6433964456247	1.48462692791435e-48	1.38565179938673e-47	NC_007201.1	1265281	1266290	+	NA	NA
AFUA_2G02100	14630.229228601	-1.92243393899776	0.131291106231234	-14.6425298269016	1.50367486716302e-48	1.40207127981744e-47	NC_007195.1	521495	523316	-	NA	NA
AFUA_7G05980	3452.38617208773	-1.62122385775019	0.110731391901581	-14.641050111527	1.53676236763112e-48	1.43153724613375e-47	NC_007200.1	1468863	1469276	+	NA	NA
AFUA_4G07605	1818.16623690568	-1.9644850354207	0.13424775449218	-14.6332804064527	1.722764518643e-48	1.60325293174583e-47	NC_007197.1	1971866	1972363	+	NA	NA
AFUA_8G02740	1111.8479584126	1.58522445418893	0.10833181191623	14.6330466199047	1.72869561824938e-48	1.60721970993997e-47	NC_007201.1	733900	734953	-	NA	NA
AFUA_3G11500	486.023613134616	2.08756947302133	0.142714374345954	14.6276048407069	1.87264281564361e-48	1.73937276762578e-47	NC_007196.1	3017071	3021935	-	NA	NA
AFUA_2G04560	878.807909486716	2.38911533525213	0.163440096186711	14.6176818968758	2.16652124818132e-48	2.0103981370407e-47	NC_007195.1	1250033	1250992	-	NA	NA
AFUA_7G01220	8282.84560334905	-1.61994375989001	0.110821494206047	-14.6175953635681	2.16927616634334e-48	2.01101713515102e-47	NC_007200.1	319851	321460	-	NA	NA
AFUA_2G11110	3436.43167942146	-1.18739321115426	0.081260811187062	-14.6121259904837	2.35066550683694e-48	2.17707790017821e-47	NC_007195.1	2845206	2849083	-	NA	NA
AFUA_1G13390	1478.41137951697	-1.3588664119276	0.0930251474986074	-14.607516875455	2.51519270145897e-48	2.32721768496185e-47	NC_007194.1	3559881	3561759	+	NA	NA
AFUA_1G02410	4018.49140965359	-1.74349646467878	0.119409489114249	-14.6009875564465	2.76806419450377e-48	2.55873266040886e-47	NC_007194.1	702056	703574	+	NA	NA
AFUA_8G02070	2756.48357212847	-2.07844130448617	0.142466383217076	-14.5889946635288	3.30025113663914e-48	3.04774870068151e-47	NC_007201.1	535063	536184	-	NA	NA
AFUA_1G11805	324.511011886544	3.59614149556276	0.246701608048425	14.576887131019	3.94080343902999e-48	3.63580639125832e-47	NC_007194.1	3107446	3107536	+	NA	NA
AFUA_5G12530	7533.01724576225	2.56477545383431	0.175950232659684	14.5767096471819	3.95105973766206e-48	3.64178061178573e-47	NC_007198.1	3247936	3249514	-	NA	NA
AFUA_3G10830	2968.93812743878	-1.71658294343222	0.117788191831279	-14.5734722364281	4.14287281106451e-48	3.81492838586744e-47	NC_007196.1	2820307	2821219	+	NA	NA
AFUA_3G11330	8020.81363606425	2.14996051131658	0.147531034958657	14.5729372258458	4.17545216627294e-48	3.84125647235348e-47	NC_007196.1	2966189	2968166	-	NA	NA
AFUA_3G00870	3153.7864471494	2.25176348998772	0.154553242550425	14.5695001465469	4.39092012095322e-48	4.03562429437228e-47	NC_007196.1	198636	199110	-	NA	NA
AFUA_4G08610	729.550255527334	-2.02020269093329	0.138707312156289	-14.5645003102433	4.72426260086911e-48	4.33785484953015e-47	NC_007197.1	2227804	2228793	+	NA	NA
AFUA_1G08950	1394.56988297475	-2.16413169756759	0.148608894732347	-14.5625987022198	4.8575539947842e-48	4.45599619788204e-47	NC_007194.1	2322560	2323469	-	NA	NA
AFUA_3G15050	346.265921759148	2.73284622243926	0.187698864563549	14.5597376350351	5.06518252374706e-48	4.6420397781857e-47	NC_007196.1	3965970	3967877	-	NA	NA
AFUA_2G00560	364.032970763745	7.00640388380744	0.481746245092843	14.5437643887751	6.39755848208135e-48	5.8575364353049e-47	NC_007195.1	120503	122008	-	NA	NA
AFUA_1G03170	209.087459004127	3.1012791684875	0.213255664427819	14.5425406486081	6.51297823801014e-48	5.95755046424631e-47	NC_007194.1	910843	913875	+	NA	NA
AFUA_2G10850	2223.04815092266	-1.589124101602	0.109380168851771	-14.5284480567546	8.00126928296877e-48	7.31197587604888e-47	NC_007195.1	2787712	2790060	-	NA	NA
AFUA_5G13120	2511.58806082629	-1.76209265369172	0.121357709339938	-14.5198246017967	9.07421302574664e-48	8.28462747525987e-47	NC_007198.1	3441845	3442686	+	NA	NA
AFUA_6G05080	1966.30327130895	-1.9435902508336	0.133994394519822	-14.505011629767	1.12618391118079e-47	1.02721623413763e-46	NC_007199.1	1206308	1207208	+	NA	NA
AFUA_3G08110	1420.90651355448	-4.37946980384832	0.302531836645961	-14.4760625936153	1.71652367983781e-47	1.56419641288532e-46	NC_007196.1	2077250	2079098	+	NA	NA
AFUA_1G15540	760.676763462885	-1.6080516229332	0.111103105142259	-14.4735074764491	1.78150903342793e-47	1.62188043572569e-46	NC_007194.1	4204571	4205545	+	NA	NA
AFUA_6G09970	216.218279589052	6.19907929442577	0.428367655909472	14.4713990631819	1.83697282830542e-47	1.67079530521604e-46	NC_007199.1	2452637	2453456	+	NA	NA
AFUA_1G06380	713.031064973457	-1.80106985168745	0.124493645784402	-14.4671628848153	1.95365799085273e-47	1.7752484686692e-46	NC_007194.1	1829880	1830458	+	NA	NA
AFUA_7G06360	632.171067323499	2.26369719275878	0.156475976104218	14.4667395540072	1.96571648629786e-47	1.78452226164194e-46	NC_007200.1	1560128	1561076	-	NA	NA
AFUA_1G07580	995.977893800493	-2.17458153272338	0.150385168748443	-14.4600797460348	2.16546797374939e-47	1.96401012459079e-46	NC_007194.1	2139165	2140420	+	NA	NA
AFUA_4G06220	2545.22150266958	2.09782783831077	0.145145500878991	14.4532749937578	2.39043868623763e-47	2.16601179923244e-46	NC_007197.1	1599730	1600309	+	NA	NA
AFUA_6G11030	369.597903681729	2.5904766672309	0.179343565171028	14.4442130653561	2.72653532624065e-47	2.46823197954417e-46	NC_007199.1	2722361	2724481	+	NA	NA
AFUA_1G09130	1241.33820900141	-2.07669388944759	0.143787312888032	-14.4428172954642	2.78232594007988e-47	2.51637215538492e-46	NC_007194.1	2370382	2372517	-	NA	NA
AFUA_4G00280	365.646354326957	7.63307857006479	0.52860379217521	14.4400753136004	2.89525595857329e-47	2.61605116256829e-46	NC_007197.1	79262	79988	+	NA	NA
AFUA_3G09140	494.355311295349	-1.91260401909351	0.132461935382836	-14.4388953216317	2.9452477874537e-47	2.65872789960207e-46	NC_007196.1	2325427	2326782	+	NA	NA
AFUA_3G09910	5696.70511817055	-1.15549698860096	0.0800411140293886	-14.4362931802361	3.05854758557243e-47	2.75842044421663e-46	NC_007196.1	2542184	2543380	+	NA	NA
AFUA_2G17600	382.930656553744	-2.05648595556206	0.142471656561408	-14.4343514015061	3.14591131499548e-47	2.83455732329621e-46	NC_007195.1	4687843	4694505	+	NA	NA
AFUA_6G07400	1296.11356576307	3.15091097113532	0.218306288196193	14.4334411856409	3.18771400014947e-47	2.86953843452707e-46	NC_007199.1	1668565	1669657	-	NA	NA
AFUA_2G13680	6277.40673862639	-1.65368136772664	0.114650080954244	-14.4237261235482	3.66983108013249e-47	3.30044938971392e-46	NC_007195.1	3556867	3558369	+	NA	NA
AFUA_4G12160	5071.23826933023	-1.11564882622313	0.0773527669392865	-14.4228690241785	3.71569856551618e-47	3.33858289021006e-46	NC_007197.1	3187187	3188913	-	NA	NA
AFUA_6G13630	169.523780197913	4.53256200552208	0.314351377664826	14.4187756999585	3.94274421785833e-47	3.53928353275037e-46	NC_007199.1	3464487	3466148	-	NA	NA
AFUA_6G11100	2553.76792317856	-3.08350089984233	0.21394102464509	-14.4128546872092	4.29580977986312e-47	3.85262940406346e-46	NC_007199.1	2731202	2733162	+	NA	NA
AFUA_3G13820	4326.43042012143	-1.45106306397329	0.10069614248906	-14.4103143189516	4.45677506241269e-47	3.99327045592177e-46	NC_007196.1	3650222	3651038	-	NA	NA
AFUA_1G09750	934.265278983689	4.86530183021583	0.337829881428147	14.4016325898946	5.0535509667267e-47	4.52377350478732e-46	NC_007194.1	2520896	2522013	-	NA	NA
AFUA_7G01340	799.351058689915	1.61050102069153	0.111832655471661	14.4009906042126	5.10071513356608e-47	4.56175377590608e-46	NC_007200.1	352276	352892	-	NA	NA
AFUA_1G09310	679.283386189521	-1.86722210197891	0.129707134840751	-14.3956776492781	5.50823350359884e-47	4.92164240321558e-46	NC_007194.1	2415685	2417026	-	NA	NA
AFUA_1G06200	1099.97819763593	-1.48910140245894	0.103475734970912	-14.3908270173442	5.90851288353117e-47	5.27440186229585e-46	NC_007194.1	1789973	1791155	+	NA	NA
AFUA_2G04230	1581.89595889383	2.92254967840104	0.203103620679067	14.3894513974179	6.02721006396328e-47	5.37537845704577e-46	NC_007195.1	1174674	1175970	+	NA	NA
AFUA_1G15900	3911.50614327654	-1.21122375454854	0.0841756345821841	-14.3892441151242	6.04530026268846e-47	5.38652471139827e-46	NC_007194.1	4301932	4304928	+	NA	NA
AFUA_4G13200	1677.17348584533	-1.41846616464082	0.0985863304046491	-14.388061294286	6.14956767036419e-47	5.47436560082698e-46	NC_007197.1	3450163	3453846	-	NA	NA
AFUA_6G13190	514.485376029514	-3.22070624885148	0.223858873444174	-14.387217264607	6.22506252435088e-47	5.53645449995824e-46	NC_007199.1	3334436	3336456	+	NA	NA
AFUA_4G14230	144.301837796436	-5.22332600287807	0.363643057354694	-14.3638821015172	8.72024378114908e-47	7.74846753690295e-46	NC_007197.1	3714728	3716551	-	NA	NA
AFUA_1G10480	1867.76878031871	1.96949249471162	0.137118587485746	14.3634246153268	8.77801162743681e-47	7.79260903184067e-46	NC_007194.1	2731208	2733492	-	NA	NA
AFUA_5G07230	644.250918076636	2.34971191979734	0.163804370259214	14.3446228942428	1.15124344476182e-46	1.02106600920312e-45	NC_007198.1	1800130	1800946	+	NA	NA
AFUA_6G02780	3234.95180636739	-1.58087852508642	0.110215445993523	-14.3435297188683	1.16952618073136e-46	1.03632715481182e-45	NC_007199.1	564756	565804	-	NA	NA
AFUA_1G05980	302.571921780402	2.37610906100464	0.16567373767064	14.342098478688	1.19390034157295e-46	1.05695294945135e-45	NC_007194.1	1724905	1726917	-	NA	NA
AFUA_8G01260	935.066585350657	-3.41049320173675	0.23793235169694	-14.333877580804	1.34401929537281e-46	1.18875976611854e-45	NC_007201.1	293334	294984	-	NA	NA
AFUA_6G08730	223.312695712448	4.70477523119628	0.328322266521756	14.3297476623765	1.4263792498085e-46	1.26044815909683e-45	NC_007199.1	2068158	2069715	-	NA	NA
AFUA_5G10050	8384.73711621515	-10.976687554539	0.7662634166675	-14.324953163335	1.52831093861597e-46	1.34928423104941e-45	NC_007198.1	2589300	2591081	-	NA	NA
AFUA_3G10520	4162.60285400457	1.15555441099117	0.0806706711457028	14.3243435883169	1.54177948789756e-46	1.35992857394041e-45	NC_007196.1	2719448	2722000	+	NA	NA
AFUA_5G02330	204.983713574712	3.81809487538193	0.266557398698759	14.3237249988953	1.55556796759346e-46	1.37083537638245e-45	NC_007198.1	598436	599019	+	NA	NA
AFUA_4G04740	6197.23265122035	-1.73017152370677	0.120862980778375	-14.3151485472575	1.75987700262869e-46	1.54946392041312e-45	NC_007197.1	1332585	1334326	+	NA	NA
AFUA_6G09160	2341.80614252223	1.51467061797233	0.105833501858062	14.3118255692203	1.8460297817525e-46	1.62383185916348e-45	NC_007199.1	2172908	2174009	-	NA	NA
AFUA_4G12990	7017.28131666716	-2.25450651191305	0.157550607605958	-14.3097290843313	1.90253022476479e-46	1.6720046646838e-45	NC_007197.1	3398592	3399864	+	NA	NA
AFUA_1G01850	1663.64194279679	2.03893380754524	0.142492330474581	14.3090775535387	1.9204370911767e-46	1.68620328734858e-45	NC_007194.1	554337	557094	-	NA	NA
AFUA_1G15210	790.332527954284	-1.64823119300211	0.115235046687508	-14.3032110489073	2.08941898513089e-46	1.83290379460662e-45	NC_007194.1	4093030	4094143	-	NA	NA
AFUA_6G08930	2013.33953051617	1.94475662585605	0.13600039669636	14.2996393620675	2.19946379459121e-46	1.9276829180621e-45	NC_007199.1	2126126	2127067	+	NA	NA
AFUA_4G01510	411.079626773777	3.5702507929653	0.249766286717554	14.2943663049397	2.37255589947796e-46	2.07749622034288e-45	NC_007197.1	396213	398850	-	NA	NA
AFUA_5G08300	1765.50871553065	-1.27355541878979	0.0890958853967319	-14.2942113782115	2.37784143207854e-46	2.08023330370395e-45	NC_007198.1	2107227	2109474	+	NA	NA
AFUA_4G02805	815.812597144762	4.42684763211421	0.309954221867166	14.2822627336607	2.82284838116899e-46	2.46730268669871e-45	NC_007197.1	782702	783184	-	NA	NA
AFUA_6G11540	304.473090709669	2.29396473332349	0.16065318944912	14.2789865622307	2.95872795495539e-46	2.58372326945878e-45	NC_007199.1	2865815	2867483	-	NA	NA
AFUA_6G06370	22685.5072861901	-1.78416804067226	0.124972961411501	-14.2764324420344	3.0691590296089e-46	2.67773005191964e-45	NC_007199.1	1367478	1369026	+	NA	NA
AFUA_1G06190	8073.24555919325	-1.64098399382238	0.115033759783375	-14.265238282332	3.60358970885636e-46	3.1411562059461e-45	NC_007194.1	1787953	1789312	-	NA	NA
AFUA_6G04960	291.960255914851	2.80495548884488	0.196687329568227	14.2609871973065	3.82997923635925e-46	3.33547558812046e-45	NC_007199.1	1175882	1179907	-	NA	NA
AFUA_5G05740	2243.64860118162	-1.61137145081827	0.113025579118307	-14.2566971422602	4.07279126984509e-46	3.54373310850478e-45	NC_007198.1	1336899	1338255	-	NA	NA
AFUA_1G12270	1364.48920045227	-2.09521837986484	0.146999032299922	-14.2532800868374	4.27710368928987e-46	3.7181464562491e-45	NC_007194.1	3238304	3238638	+	NA	NA
AFUA_2G15430	5874.08835689747	4.38046433655051	0.307479856363201	14.2463457228113	4.7236009021264e-46	4.10259007117055e-45	NC_007195.1	4077011	4077812	-	NA	NA
AFUA_1G05450	1375.98866983142	-1.89632946112346	0.133117808843734	-14.2454978608425	4.78128304799877e-46	4.14894759624541e-45	NC_007194.1	1561364	1561909	-	NA	NA
AFUA_5G04030	5235.48908695188	-2.02819224300203	0.142405756247821	-14.2423473351209	5.00182992494659e-46	4.33641996733444e-45	NC_007198.1	1076635	1077523	-	NA	NA
AFUA_4G10930	2888.50509516749	-2.0917918978203	0.146897791261834	-14.2397777383312	5.18918326506989e-46	4.49480334614687e-45	NC_007197.1	2850893	2851971	-	NA	NA
AFUA_3G03210	187.752028482679	4.67478827308771	0.328442886699043	14.2331847100446	5.70245331324961e-46	4.93052336743449e-45	NC_007196.1	860516	861467	-	NA	NA
AFUA_5G13850	818.351910368807	2.43217629572396	0.170880082531026	14.2332345566509	5.69838922327064e-46	4.93052336743449e-45	NC_007198.1	3634852	3637276	+	NA	NA
AFUA_5G08050	7805.0204566034	-1.13889168822212	0.080052049566159	-14.2268898097466	6.23956991356527e-46	5.39009304102786e-45	NC_007198.1	2039864	2042382	-	NA	NA
AFUA_4G13480	1117.21955845815	-1.84453638279442	0.129768757367151	-14.2140251645913	7.49883983102739e-46	6.47211695810536e-45	NC_007197.1	3524846	3525458	-	NA	NA
AFUA_7G00850	730.387277572107	-2.48515318263579	0.174873887283453	-14.2111164865204	7.81692136626753e-46	6.7406075738486e-45	NC_007200.1	220649	221372	-	NA	NA
AFUA_2G13000	6295.96865387276	-1.85833246069135	0.130769766852697	-14.2107193842796	7.86137596717081e-46	6.77287775633178e-45	NC_007195.1	3337339	3338063	-	NA	NA
AFUA_4G06620	17159.0225161113	-2.66032129472333	0.187266869464775	-14.2060435053288	8.40413824620131e-46	7.23401783622976e-45	NC_007197.1	1708833	1710271	+	NA	NA
AFUA_2G10290	6481.64160694606	-1.99736797160704	0.140780629271329	-14.1878039752008	1.09019509585396e-45	9.37567782434402e-45	NC_007195.1	2635127	2636543	+	NA	NA
AFUA_5G08980	3202.35292805112	-1.80125022512767	0.127049084529143	-14.1775931074457	1.26097759876937e-45	1.08347334802378e-44	NC_007198.1	2305309	2305642	+	NA	NA
AFUA_1G13260	2719.21142544	-1.76258760539343	0.124356002568917	-14.1737235757206	1.33243856432677e-45	1.14385456787838e-44	NC_007194.1	3532260	3533310	+	NA	NA
AFUA_4G08080	822.393981385682	1.98568816210169	0.140102068014514	14.1731538316478	1.34329534875917e-45	1.15214788951454e-44	NC_007197.1	2095445	2097497	+	NA	NA
AFUA_4G08460	968.4781875736	-1.5043460694746	0.106150054306258	-14.1718822407225	1.3678447230743e-45	1.17216017550281e-44	NC_007197.1	2181168	2182296	-	NA	NA
AFUA_2G02740	310.86011911677	3.54530058891003	0.250529869942367	14.1512091541244	1.83573466456738e-45	1.57171522569893e-44	NC_007195.1	704902	705352	-	NA	NA
AFUA_3G06270	2278.99352692504	-1.64607249918499	0.116321617191388	-14.1510455144089	1.84001164611317e-45	1.57397799070711e-44	NC_007196.1	1552010	1553162	+	NA	NA
AFUA_5G00770	2699.49313844711	3.00816618463612	0.212616509970031	14.1483188914169	1.91275300815152e-45	1.63475039702888e-44	NC_007198.1	214068	214476	-	NA	NA
AFUA_6G07620	5590.77366415232	-1.51422797605046	0.107133289246364	-14.1340566195848	2.3425211233341e-45	2.00028044857748e-44	NC_007199.1	1729679	1731623	-	NA	NA
AFUA_5G01662	1491.62909027355	2.66361297153154	0.188474227690691	14.1325050335415	2.39471796395916e-45	2.04304016198889e-44	NC_007198.1	421500	423816	+	NA	NA
AFUA_5G06430	4887.69797593529	-2.07779279899842	0.14703102058781	-14.1316627653926	2.42353564680307e-45	2.0657960486732e-44	NC_007198.1	1553658	1554862	-	NA	NA
AFUA_5G08040	2516.25074593209	-1.14939678617754	0.0813454532120099	-14.1298221448454	2.48771794732599e-45	2.11862946672361e-44	NC_007198.1	2035330	2039317	-	NA	NA
AFUA_2G09080	2643.78736110959	-1.58196126702565	0.111962643325886	-14.1293669033974	2.50385134468404e-45	2.13048552579476e-44	NC_007195.1	2328455	2329730	-	NA	NA
AFUA_6G02000	283.802237943609	4.91104747174112	0.347611304446234	14.12798550831	2.55344693281819e-45	2.17076794853529e-44	NC_007199.1	310418	312168	-	NA	NA
AFUA_1G04320	71482.1000669551	-2.36439297382501	0.167365373169759	-14.1271335225764	2.58452149071276e-45	2.1952478834696e-44	NC_007194.1	1226287	1226942	+	NA	NA
AFUA_7G06910	226.427326771008	6.37728460702103	0.451691612937891	14.1186695177755	2.91441797289088e-45	2.47327523479163e-44	NC_007200.1	1687207	1688095	-	NA	NA
AFUA_4G07710	35566.3515207433	-1.36530961274255	0.0967383923521767	-14.1134205308285	3.13971889885394e-45	2.66212785508461e-44	NC_007197.1	2010870	2014515	+	NA	NA
AFUA_5G11830	2083.05491342075	-1.80627620609037	0.128036019534751	-14.1075629549708	3.41165531180221e-45	2.89015514188909e-44	NC_007198.1	3051762	3052325	+	NA	NA
AFUA_4G10620	2834.40559872898	-1.65694285563237	0.117470558354161	-14.1051756188718	3.52909627434747e-45	2.98701716296264e-44	NC_007197.1	2772623	2773957	-	NA	NA
AFUA_1G09970	14854.7259870331	-1.86766108460759	0.132484130318568	-14.0972437990622	3.94893945911983e-45	3.3394367752627e-44	NC_007194.1	2578607	2579924	+	NA	NA
AFUA_6G06880	1780.69385330598	-1.36742665711975	0.0970245299955848	-14.093617945709	4.15706678696712e-45	3.5123567800059e-44	NC_007199.1	1517286	1518884	-	NA	NA
AFUA_5G07380	2681.97376830158	-1.79902155575575	0.127657140308031	-14.0926042320452	4.21718282694832e-45	3.56002672998827e-44	NC_007198.1	1844441	1844746	+	NA	NA
AFUA_7G01900	1645.41106098165	-2.00630757504208	0.142550435355925	-14.0743700293349	5.45891729350955e-45	4.6042286664697e-44	NC_007200.1	511410	511754	-	NA	NA
AFUA_6G03670	5061.44795236664	-2.11507070532712	0.150304923463916	-14.0718657551819	5.65573238212906e-45	4.76605549472153e-44	NC_007199.1	803566	804814	+	NA	NA
AFUA_5G01870	2150.05554134462	-1.20294414647895	0.0855313634532514	-14.0643630349286	6.28865234560996e-45	5.29478141546461e-44	NC_007198.1	474352	475770	+	NA	NA
AFUA_3G08370	1006.59032735012	-2.42300911802044	0.172293804382941	-14.0632399795122	6.389271715007e-45	5.37480045056309e-44	NC_007196.1	2147517	2147838	+	NA	NA
AFUA_4G09580	1201.05793784398	3.84247384188362	0.273245752601813	14.062336945025	6.47133907028827e-45	5.43908707897178e-44	NC_007197.1	2494067	2495065	+	NA	NA
AFUA_6G12620	2998.89185947921	-1.82591042808226	0.129849478703231	-14.061746310552	6.52558214770315e-45	5.47989601104418e-44	NC_007199.1	3189648	3190472	-	NA	NA
AFUA_6G04720	2042.72625563077	-1.68933876359421	0.120144662069677	-14.0608724057544	6.60667135088814e-45	5.54315840172078e-44	NC_007199.1	1106035	1108703	-	NA	NA
AFUA_2G07670	2922.92584848088	-1.26007698221131	0.0896855788113085	-14.0499397886746	7.70995586079739e-45	6.46321104013929e-44	NC_007195.1	1954294	1956852	+	NA	NA
AFUA_1G05150	1617.88638914856	-1.90634740785123	0.135731270399125	-14.0450126359645	8.26536427799628e-45	6.92278162831827e-44	NC_007194.1	1475483	1477206	-	NA	NA
AFUA_1G09110	774.977131672722	1.79556362463202	0.127942723581747	14.0341206937397	9.63844779089584e-45	8.06581486723795e-44	NC_007194.1	2365199	2367119	+	NA	NA
AFUA_1G10590	222.190672115364	3.33342336756893	0.237768192834884	14.0196353760564	1.18220485073692e-44	9.88454611310593e-44	NC_007194.1	2759108	2760373	+	NA	NA
AFUA_5G07140	1270.99623918282	-2.22834068940574	0.158958835816534	-14.0183505871774	1.20380021094512e-44	1.00563778246517e-43	NC_007198.1	1773866	1776629	-	NA	NA
AFUA_5G09680	6605.69175027488	-1.56141768078495	0.111444233302833	-14.0107534908695	1.33975933711609e-44	1.11824626820642e-43	NC_007198.1	2501948	2502752	-	NA	NA
AFUA_3G13100	2850.81838833807	2.00522005015303	0.143163318342898	14.0065211770952	1.42201953033774e-44	1.18587810529984e-43	NC_007196.1	3476892	3478892	+	NA	NA
AFUA_5G04020	1580.60663027349	1.63197895184665	0.116594841333258	13.9970082139573	1.62571706341561e-44	1.35457670889439e-43	NC_007198.1	1072172	1076189	+	NA	NA
AFUA_2G08860	4260.69579026371	-1.60039584575935	0.114388988319405	-13.9908208759623	1.77352981742594e-44	1.47645974083377e-43	NC_007195.1	2279376	2280368	-	NA	NA
AFUA_5G01940	3310.45485908386	-1.18884265874076	0.0850005926178922	-13.9862867084354	1.89026901895169e-44	1.57228594046137e-43	NC_007198.1	495594	497578	+	NA	NA
AFUA_6G05090	1793.29641864202	-1.38119733010007	0.0987593483381154	-13.9854844462051	1.91170649296854e-44	1.5887452062358e-43	NC_007199.1	1207426	1209941	-	NA	NA
AFUA_4G07100	2450.10691290954	-1.51510044829495	0.108360751421393	-13.9820038936703	2.00754758093141e-44	1.6669567499596e-43	NC_007197.1	1843167	1845278	-	NA	NA
AFUA_6G06990	1285.27513352065	-2.14153291107156	0.153182207580032	-13.9802980052542	2.0562520807027e-44	1.70592765213853e-43	NC_007199.1	1548339	1551611	+	NA	NA
AFUA_7G06650	354.87503201234	-2.15635968461431	0.154251009428674	-13.979549907655	2.07798001070109e-44	1.722470177545e-43	NC_007200.1	1617089	1618137	+	NA	NA
AFUA_2G08170	1620.96491114117	1.38833146828629	0.0993433728125213	13.975078850064	2.21268417282297e-44	1.83255150065613e-43	NC_007195.1	2114115	2115430	-	NA	NA
AFUA_7G06550	408.061410692355	2.62855020846413	0.188138294291159	13.9713725925262	2.33090662103166e-44	1.92880520393272e-43	NC_007200.1	1597641	1599645	+	NA	NA
AFUA_3G11150	862.857405847242	1.43903936499188	0.10305386050097	13.9639539750996	2.58675415461257e-44	2.13867948645736e-43	NC_007196.1	2915274	2916018	-	NA	NA
AFUA_4G03600	283.745920706227	3.68688376886885	0.264101729025672	13.9600894794235	2.73090773318234e-44	2.25592652538699e-43	NC_007197.1	1012398	1013166	-	NA	NA
AFUA_3G02940	11572.220395477	3.91021526301654	0.280122159590714	13.9589644344087	2.77435680898022e-44	2.28985473728342e-43	NC_007196.1	788095	788890	+	NA	NA
AFUA_2G04290	1354.63317671496	2.37023162364852	0.169839094720821	13.9557481011346	2.90240174416891e-44	2.3934874657393e-43	NC_007195.1	1184141	1185885	-	NA	NA
AFUA_3G12970	3282.30039177639	1.92396685515887	0.137889278948516	13.9529836534806	3.01714438990054e-44	2.48598244341506e-43	NC_007196.1	3447091	3448755	+	NA	NA
AFUA_3G03230	1658.59094625959	1.9851724994802	0.142293973700047	13.951205717713	3.09331366736462e-44	2.54656386701333e-43	NC_007196.1	864233	865759	-	NA	NA
AFUA_6G06630	4077.94320729796	-1.15400229503578	0.0827412780525534	-13.9471171124866	3.27581169545106e-44	2.69450198553242e-43	NC_007199.1	1440405	1441512	+	NA	NA
AFUA_6G03640	1671.72871189688	-2.27285665673727	0.162986259836597	-13.945081376896	3.37063368146405e-44	2.77013170817933e-43	NC_007199.1	795919	797211	-	NA	NA
AFUA_8G01530	1229.12295291321	3.08762459600286	0.221435304696534	13.9436870748063	3.43714929337193e-44	2.82238891677395e-43	NC_007201.1	395114	395869	-	NA	NA
AFUA_6G03890	4579.53066659415	4.17426268801914	0.299398868525859	13.94214583566	3.51219512204718e-44	2.88155565720259e-43	NC_007199.1	856875	859234	+	NA	NA
AFUA_5G07890	3383.75185627259	-1.55993693692388	0.11191334532943	-13.9387928430878	3.68113685080776e-44	3.01759235293449e-43	NC_007198.1	1978603	1979250	-	NA	NA
AFUA_4G14300	601.222474927992	-4.46545730910881	0.320753693950691	-13.9217642487861	4.67226901096543e-44	3.82681080898121e-43	NC_007197.1	3734109	3736456	-	NA	NA
AFUA_2G04720	2461.69257029449	1.18284628447895	0.0849651019931683	13.9215543409111	4.68601253586956e-44	3.83480652043293e-43	NC_007195.1	1290719	1294205	-	NA	NA
AFUA_1G08860	1205.72863842027	-1.65037770668318	0.11857451349715	-13.9184860051974	4.89156120711431e-44	3.99961948615663e-43	NC_007194.1	2295735	2296535	+	NA	NA
AFUA_2G01190	1244.03914441329	1.92219592620986	0.138142849247733	13.914552484456	5.16824017965715e-44	4.22226373286325e-43	NC_007195.1	278073	279094	-	NA	NA
AFUA_3G01050	689.971287393477	2.58547946402424	0.185887769803234	13.9088196429546	5.59959160092669e-44	4.57078527967169e-43	NC_007196.1	242857	244210	-	NA	NA
AFUA_1G09140	167.242841167422	4.96106786567489	0.356883861856897	13.9010708970196	6.24006874743272e-44	5.0892753747055e-43	NC_007194.1	2375889	2377560	-	NA	NA
AFUA_1G13330	4561.01814922222	-1.6634095685478	0.119713894495887	-13.8948747390801	6.80424420130288e-44	5.54471067233074e-43	NC_007194.1	3546427	3548027	+	NA	NA
AFUA_6G07810	1665.5550080243	-1.38779319089066	0.0998803343425153	-13.8945589241978	6.83432167679439e-44	5.56451279720064e-43	NC_007199.1	1790195	1792326	+	NA	NA
AFUA_4G07150	10039.0464473036	-2.18995918233533	0.157701923826796	-13.886699218334	7.62699243068058e-44	6.20466140982393e-43	NC_007197.1	1854532	1855045	-	NA	NA
AFUA_6G11490	2268.60657473371	1.9422147246792	0.139868914244111	13.8859641198721	7.70564990195893e-44	6.26336032537286e-43	NC_007199.1	2854122	2854815	+	NA	NA
AFUA_2G14820	1225.37249853685	2.0010945469773	0.144275116470125	13.869990861464	9.62890642040588e-44	7.82003597313233e-43	NC_007195.1	3912897	3913686	+	NA	NA
AFUA_2G15090	1158.98529138668	1.73451700484186	0.125091822251404	13.8659504164541	1.01867802865011e-43	8.26613881378083e-43	NC_007195.1	3986347	3988726	-	NA	NA
AFUA_1G10840	2963.76959404233	2.42113707525286	0.174630383369331	13.8643518300726	1.04162761473597e-43	8.4452501558391e-43	NC_007194.1	2827390	2827987	+	NA	NA
AFUA_6G08780	1248.18541801279	2.19027102490034	0.158053229400448	13.857806216354	1.14108687827965e-43	9.24385938737556e-43	NC_007199.1	2081279	2082350	+	NA	NA
AFUA_6G05174	2370.22166523625	-1.85503172571995	0.133884239301273	-13.8554899023302	1.1785006837035e-43	9.53892318103541e-43	NC_007199.1	1244931	1245341	-	NA	NA
AFUA_2G08830	973.7279682022	2.03003248561776	0.146639312553803	13.8437125097195	1.38846240034284e-43	1.12289419312361e-42	NC_007195.1	2269636	2271368	+	NA	NA
AFUA_5G09240	24345.6757548828	-1.58110430586698	0.114220260302522	-13.8425906374166	1.4103070033134e-43	1.13960377985861e-42	NC_007198.1	2379831	2380591	+	NA	NA
AFUA_3G04190	1374.40003285016	-1.49258224218018	0.107859784620586	-13.8381719139397	1.49972273064159e-43	1.21084068244257e-42	NC_007196.1	1178758	1179825	+	NA	NA
AFUA_3G09600	10966.5217553349	-2.04944161373339	0.148296396973834	-13.8199015994637	1.93333943076441e-43	1.5596252426401e-42	NC_007196.1	2440679	2442368	+	NA	NA
AFUA_8G05840	165.127194633898	3.72009573942718	0.269234083257105	13.817328379909	2.00369189393688e-43	1.61502596840167e-42	NC_007201.1	1388895	1391428	-	NA	NA
AFUA_2G09810	661.906433258742	-1.68595550274768	0.122075935979632	-13.8107112529449	2.1965208361584e-43	1.76897062657841e-42	NC_007195.1	2508528	2509936	+	NA	NA
AFUA_3G10310	11761.5344577463	-1.56228330672911	0.113162188247764	-13.8057007461588	2.3547155500003e-43	1.89478865309966e-42	NC_007196.1	2671051	2673496	+	NA	NA
AFUA_3G01340	3005.35497271921	-1.73128995572048	0.125410182249266	-13.8050190556246	2.37709651529725e-43	1.91120147206537e-42	NC_007196.1	326484	326992	-	NA	NA
AFUA_6G04660	813.309106470751	-1.65376960034905	0.119854350329531	-13.7981608160416	2.61437805799272e-43	2.10022430813894e-42	NC_007199.1	1086107	1086724	-	NA	NA
AFUA_5G02140	2387.26125246002	1.15949182851524	0.0840969106700631	13.7875674537471	3.02799051158041e-43	2.43046705062854e-42	NC_007198.1	542041	545907	-	NA	NA
AFUA_2G10690	2882.23743762246	-1.43048059942497	0.103822861142074	-13.7780887917109	3.45292821886156e-43	2.76924268143835e-42	NC_007195.1	2735443	2737647	+	NA	NA
AFUA_2G03890	699.285590553093	1.9008829558065	0.137979898480092	13.7765209044618	3.52872467654798e-43	2.827676878911e-42	NC_007195.1	1034403	1035625	+	NA	NA
AFUA_3G03700	1460.29546898002	1.78258354148848	0.129421919001054	13.7734284520534	3.68310876812505e-43	2.94893629713886e-42	NC_007196.1	1004210	1006637	+	NA	NA
AFUA_2G16150	1596.04790198063	-1.22459896216267	0.0889193406987351	-13.7720202662287	3.75561824919323e-43	3.00449459935458e-42	NC_007195.1	4275698	4277726	-	NA	NA
AFUA_7G03920	1129.60269111848	1.42433091212541	0.103485198994332	13.7636195897291	4.21865270551991e-43	3.37212139913425e-42	NC_007200.1	881330	882495	-	NA	NA
AFUA_4G00200	1093.82974807377	1.83339199250956	0.133219018828439	13.7622391204564	4.29999725939981e-43	3.4342930018689e-42	NC_007197.1	54333	55733	+	NA	NA
AFUA_1G16490	683.609192557876	2.03364706508741	0.147815049279797	13.7580515312615	4.5564208580347e-43	3.63607669466365e-42	NC_007194.1	4473754	4474696	-	NA	NA
AFUA_6G12280	8477.9877628418	-2.01047844713933	0.146134720456134	-13.7577054984878	4.57827818474532e-43	3.65049465856514e-42	NC_007199.1	3085150	3085931	+	NA	NA
AFUA_8G04430	2461.4953488041	-1.77629108640328	0.129141880874714	-13.7545703560453	4.78112559172479e-43	3.80908202642624e-42	NC_007201.1	999262	1001865	-	NA	NA
AFUA_6G06890	4554.51969415985	-2.37938444893229	0.173024272583738	-13.7517379116895	4.97206311931161e-43	3.957926608695e-42	NC_007199.1	1519341	1520466	-	NA	NA
AFUA_5G01880	6265.40765536426	1.78973025531628	0.130247167301309	13.7410301690169	5.76496179627043e-43	4.58531065414342e-42	NC_007198.1	477096	478527	+	NA	NA
AFUA_5G10190	377.429740902605	2.14293501490728	0.156052745854013	13.7321198879255	6.51975778393492e-43	5.18137846327237e-42	NC_007198.1	2618454	2619348	-	NA	NA
AFUA_5G12230	4068.13583059327	1.15378663892301	0.0840345732577037	13.7299041834218	6.72223566672449e-43	5.3378873818541e-42	NC_007198.1	3174436	3176254	+	NA	NA
AFUA_4G06000	4200.91740491967	-1.58099891239582	0.11519289556037	-13.7247953070791	7.21325595905249e-43	5.72307095532072e-42	NC_007197.1	1521142	1522161	-	NA	NA
AFUA_4G08780	1495.82172305352	1.57391847809653	0.114679272286849	13.7245244647146	7.24026051035959e-43	5.73976866138137e-42	NC_007197.1	2275635	2276962	-	NA	NA
AFUA_6G12170	17914.1801620656	-1.43146321778476	0.10432782742259	-13.7208188184201	7.61999564920162e-43	6.03583865897286e-42	NC_007199.1	3060447	3061084	+	NA	NA
AFUA_2G01830	4941.58179970815	-2.02908811554456	0.148010480190249	-13.7090840657798	8.95815341994894e-43	7.08996990476156e-42	NC_007195.1	458515	459653	+	NA	NA
AFUA_6G04510	2074.71399814237	-1.194964212031	0.0871934217327647	-13.7047518985251	9.50917910961962e-43	7.51990256025091e-42	NC_007199.1	1044347	1045512	-	NA	NA
AFUA_5G02950	352.57308432361	-2.7195248607096	0.198695007328098	-13.6869310270033	1.215349832299e-42	9.60315798581128e-42	NC_007198.1	789022	790619	+	NA	NA
AFUA_3G13490	1513.21571025648	1.77571843140334	0.129801136729173	13.6802995424326	1.33143090574639e-42	1.05117561345485e-41	NC_007196.1	3567282	3569531	+	NA	NA
AFUA_3G00540	361.685538190935	2.09303164427924	0.153085898281418	13.6722694106783	1.48684680556888e-42	1.17291633343484e-41	NC_007196.1	115709	117960	+	NA	NA
AFUA_4G09450	166.553613459587	4.1057136484603	0.300356349480782	13.6694751269874	1.5450560700543e-42	1.21783797600352e-41	NC_007197.1	2466211	2467169	-	NA	NA
AFUA_3G02253	7310.59976219247	3.06490441805761	0.224451601440147	13.6550793061501	1.88284247206801e-42	1.4828731554341e-41	NC_007196.1	555887	556343	-	NA	NA
AFUA_5G05850	2562.99216976389	1.21540196961305	0.0890185844865416	13.6533508887327	1.92804788677887e-42	1.51723506907305e-41	NC_007198.1	1362130	1363528	-	NA	NA
AFUA_4G09790	2138.36171843058	-1.39425346568921	0.102173112875737	-13.6459918509569	2.13291583313543e-42	1.6770812493682e-41	NC_007197.1	2545067	2546981	-	NA	NA
AFUA_1G05130	3579.76492344011	1.29770375148373	0.0951082014097294	13.644498920689	2.17704759484469e-42	1.71038519033801e-41	NC_007194.1	1464919	1468615	-	NA	NA
AFUA_5G09920	417.236468381012	2.75566045330231	0.201998413498317	13.641990575957	2.25324980927408e-42	1.76881028222722e-41	NC_007198.1	2565356	2566479	-	NA	NA
AFUA_2G04890	4096.87833514448	-2.01225409501598	0.147514119090273	-13.6410948824807	2.28109854854748e-42	1.78921345436558e-41	NC_007195.1	1345083	1346484	+	NA	NA
AFUA_6G02280	42638.5046622192	-1.85456861663019	0.135992883072407	-13.6372475877488	2.40466399014657e-42	1.88459914996678e-41	NC_007199.1	407731	408478	-	NA	NA
AFUA_1G10340	2759.14841693189	1.96914309941344	0.144400856217147	13.6366442069588	2.42463799890396e-42	1.89870839068642e-41	NC_007194.1	2664589	2665508	+	NA	NA
AFUA_6G03060	3191.08279454214	-1.9731068860929	0.144769225938982	-13.6293253852482	2.68046647912644e-42	2.09733981534898e-41	NC_007199.1	643418	645224	+	NA	NA
AFUA_2G09730	1553.79732701878	-1.40641552397913	0.103227467625821	-13.6244311356848	2.86635037742399e-42	2.24096484053149e-41	NC_007195.1	2494227	2495362	+	NA	NA
AFUA_6G08210	807.535041356141	-1.45996011609908	0.107231442792064	-13.6150375121794	3.25978321562539e-42	2.5464908299192e-41	NC_007199.1	1914779	1915656	+	NA	NA
AFUA_6G07360	2111.29230688673	-2.21977363437456	0.163059023136694	-13.6133137049012	3.33760738207962e-42	2.60517295820024e-41	NC_007199.1	1660223	1660736	-	NA	NA
AFUA_6G02710	2688.80863506614	-1.60008830656014	0.117626942158919	-13.6030766182663	3.83936439393296e-42	2.9943933475597e-41	NC_007199.1	543778	547456	-	NA	NA
AFUA_4G04750	6071.12402930915	-1.59604794563587	0.117352336134189	-13.6004786799543	3.97821170738822e-42	3.10017274802293e-41	NC_007197.1	1336680	1337237	+	NA	NA
AFUA_2G12990	2336.93205008361	-1.14556047639121	0.0842354179556379	-13.5995108019113	4.03120747577321e-42	3.13893212664896e-41	NC_007195.1	3336566	3337081	+	NA	NA
AFUA_6G02160	1915.90848308098	-2.08958492410014	0.153680248512925	-13.5969647649574	4.17399173775611e-42	3.24748694814756e-41	NC_007199.1	372616	373852	-	NA	NA
AFUA_2G09750	856.451556025017	-1.56579050391497	0.115193047028873	-13.592751856998	4.42138652189003e-42	3.43719087803428e-41	NC_007195.1	2497841	2498295	-	NA	NA
AFUA_7G05360	6318.58171541449	-1.22586729069302	0.0903234104061842	-13.5719774660888	5.87162869047719e-42	4.56092964086099e-41	NC_007200.1	1285933	1288281	+	NA	NA
AFUA_3G12100	2910.22512430029	2.46480912546663	0.181620556967434	13.5712012264591	5.93414793707993e-42	4.6057786406087e-41	NC_007196.1	3178706	3181079	+	NA	NA
AFUA_8G02460	296.601642840601	2.56384277601414	0.189034872022728	13.5628032467252	6.65435356568554e-42	5.16060656559445e-41	NC_007201.1	657430	659047	+	NA	NA
AFUA_1G14180	7590.0774386315	-1.95142166701616	0.144074258450396	-13.544554648449	8.53298357070896e-42	6.61220416356144e-41	NC_007194.1	3788801	3791796	-	NA	NA
AFUA_6G14040	138.540399534724	4.69108573762454	0.346443507529154	13.540694617375	8.99344544055155e-42	6.96341370445278e-41	NC_007199.1	3580453	3581641	+	NA	NA
AFUA_2G10030	22529.8741015446	2.53687530092052	0.187363600174106	13.5398513828894	9.09727817612102e-42	7.0381512764978e-41	NC_007195.1	2569764	2570728	-	NA	NA
AFUA_1G03840	2270.57562473315	-1.32572137053744	0.0979150780192162	-13.5395017535222	9.1406791143763e-42	7.06605306819201e-41	NC_007194.1	1116017	1117196	+	NA	NA
AFUA_4G09120	1724.25825186977	-1.40032866167701	0.103427501020075	-13.5392293912739	9.17463121619886e-42	7.08661169802947e-41	NC_007197.1	2378900	2381065	+	NA	NA
AFUA_1G02630	5384.85982467489	-1.84496670528214	0.136303269298737	-13.5357480035091	9.61982313892935e-42	7.42453016619932e-41	NC_007194.1	764136	765833	+	NA	NA
AFUA_7G06460	202.884199592097	5.51535002130748	0.407550867809796	13.5329119796685	9.99831798627808e-42	7.71047228533471e-41	NC_007200.1	1580919	1581957	-	NA	NA
AFUA_4G10180	3003.1694053546	-1.79763959705102	0.132869249030573	-13.529387801668	1.04893529421468e-41	8.08267580310066e-41	NC_007197.1	2652658	2654801	+	NA	NA
AFUA_2G10510	3280.44220637101	-2.01980196520721	0.14934055114854	-13.5248058861001	1.11637940648691e-41	8.59549675721973e-41	NC_007195.1	2688079	2688724	+	NA	NA
AFUA_5G03030	410.686325119704	-1.81841035394436	0.134457729595477	-13.5240298896548	1.12822143665553e-41	8.67973552545216e-41	NC_007198.1	816315	819389	+	NA	NA
AFUA_2G04970	2596.6707078342	-1.49670962355879	0.110686207963228	-13.5220968456704	1.15826655834712e-41	8.90376974461248e-41	NC_007195.1	1366936	1369074	+	NA	NA
AFUA_5G14010	1473.88926522076	2.24348033931331	0.166040446444509	13.5116496453356	1.33496181258021e-41	1.02538693610626e-40	NC_007198.1	3661593	3662951	+	NA	NA
AFUA_3G09960	1252.73112564784	-1.62696084529179	0.120417774202283	-13.5109692574018	1.34735773106618e-41	1.03408363869558e-40	NC_007196.1	2555068	2556440	-	NA	NA
AFUA_7G00340	3604.55468505817	3.87686288785695	0.287148265022282	13.5012582700303	1.53727976762704e-41	1.17890754154329e-40	NC_007200.1	97891	98843	-	NA	NA
AFUA_1G06820	4317.65315354201	1.77061842328759	0.131184241238578	13.4971884318594	1.62458498544056e-41	1.24486894031531e-40	NC_007194.1	1945963	1947751	-	NA	NA
AFUA_6G06970	182.120045449372	3.03879407036948	0.225167688456459	13.4956933261634	1.65788151040998e-41	1.26937318825668e-40	NC_007199.1	1540087	1542151	-	NA	NA
AFUA_1G12020	4454.98986827694	2.15572923082335	0.159751949579108	13.4942279984874	1.69117330346623e-41	1.29383488951443e-40	NC_007194.1	3175748	3178318	+	NA	NA
AFUA_6G02120	2490.09417898781	-2.21107171136759	0.163926023665855	-13.4882287871181	1.83454996185069e-41	1.40241152639253e-40	NC_007199.1	360354	361968	-	NA	NA
AFUA_1G02330	872.612371730885	1.76095921502276	0.130640951598262	13.4793814150859	2.06833629147534e-41	1.5798743187542e-40	NC_007194.1	679649	680685	-	NA	NA
AFUA_1G17350	2731.104040247	2.49664658127671	0.185367611106798	13.4686235981014	2.39285033321721e-41	1.82630225115279e-40	NC_007194.1	4743965	4746010	-	NA	NA
AFUA_7G02540	2270.79362439792	1.43115172093127	0.106283732297935	13.4653882582845	2.50000633710775e-41	1.90657648765019e-40	NC_007200.1	697554	698810	+	NA	NA
AFUA_3G13760	1109.85279326968	-1.68670465285678	0.125267022734443	-13.4648738034788	2.51747965526049e-41	1.91838323097065e-40	NC_007196.1	3634158	3635322	+	NA	NA
AFUA_4G05940	2972.97638397491	-1.39747139007928	0.103787560680564	-13.4647291150854	2.52241580483148e-41	1.92062521993177e-40	NC_007197.1	1510558	1512096	+	NA	NA
AFUA_5G07200	295.049006735457	2.06338410721524	0.153308181946593	13.4590605733883	2.72356848621861e-41	2.07214942016253e-40	NC_007198.1	1794046	1795512	-	NA	NA
AFUA_4G08210	339.077661380002	-1.85485589892809	0.137829357534817	-13.4576256619315	2.77696878396014e-41	2.11110997056859e-40	NC_007197.1	2126543	2127666	-	NA	NA
AFUA_6G04060	1276.83113253195	-1.24147511563317	0.0923130445620385	-13.4485339696368	3.14036729867354e-41	2.38549036441826e-40	NC_007199.1	912595	915067	+	NA	NA
AFUA_4G03595	3359.38296826347	4.01818759633782	0.298922794482801	13.442225452529	3.41994448388044e-41	2.59581601802493e-40	NC_007197.1	1011240	1011687	-	NA	NA
AFUA_1G09840	5926.97961325268	-1.76509998929689	0.131356779069915	-13.4374487696398	3.6479805474421e-41	2.76672036480018e-40	NC_007194.1	2552870	2554479	-	NA	NA
AFUA_6G12630	21704.6595885924	-1.33905296099397	0.0996681421513783	-13.43511509385	3.76482536880305e-41	2.85309189239268e-40	NC_007199.1	3191248	3194824	+	NA	NA
AFUA_4G12870	2665.06164633612	1.90579718439858	0.141948837889463	13.4259442538208	4.26118027791934e-41	3.22670506579552e-40	NC_007197.1	3364935	3366878	+	NA	NA
AFUA_3G10140	1381.86739217458	-1.57584283693605	0.117395259174758	-13.4233941644118	4.41041236936141e-41	3.33708499149168e-40	NC_007196.1	2612529	2613336	+	NA	NA
AFUA_3G05870	3626.50715579112	2.08959575523324	0.155711599542035	13.4196537790311	4.63875280884319e-41	3.50710102470782e-40	NC_007196.1	1433013	1434581	+	NA	NA
AFUA_1G01350	1295.86191341775	2.50977460570482	0.187153586111527	13.4102405294506	5.26677327399732e-41	3.97878903334448e-40	NC_007194.1	450254	450875	+	NA	NA
AFUA_4G11050	11060.2521724884	-1.4484652365666	0.108030911904924	-13.4078775326951	5.43727367269622e-41	4.10437460935815e-40	NC_007197.1	2874621	2876285	+	NA	NA
AFUA_5G08350	1642.3708010792	-1.46297529299248	0.109247976919024	-13.3913261760156	6.79563968441077e-41	5.12573229759158e-40	NC_007198.1	2123008	2123530	-	NA	NA
AFUA_2G04060	2304.22059020317	-3.56391681514954	0.266192864988587	-13.3884761160009	7.06147353816045e-41	5.32207457899542e-40	NC_007195.1	1108044	1109166	+	NA	NA
AFUA_2G00680	151.525005611717	4.26660440028808	0.319151426275966	13.3685894814044	9.22740660159597e-41	6.94905241490011e-40	NC_007195.1	151411	152632	-	NA	NA
AFUA_1G07670	3660.30329996233	1.55686144729182	0.116624240949635	13.3493811802313	1.19436961948495e-40	8.98763138662426e-40	NC_007194.1	2163930	2166075	-	NA	NA
AFUA_1G05160	2583.73444411406	-1.44111398726777	0.107954232131675	-13.3493051528541	1.19558915388139e-40	8.9897851133377e-40	NC_007194.1	1477587	1478316	+	NA	NA
AFUA_4G12340	4126.37609001648	2.22325518593154	0.166600411290043	13.3448361184473	1.26949447802289e-40	9.53804275531707e-40	NC_007197.1	3227729	3228692	+	NA	NA
AFUA_7G05950	2672.02251895255	-1.38022979894728	0.103508545685959	-13.3344526270792	1.45921808720843e-40	1.09549404645297e-39	NC_007200.1	1456347	1456968	-	NA	NA
AFUA_4G13690	10555.0977537218	-1.82956763613744	0.137343038611496	-13.3211530386536	1.7439313814487e-40	1.30822017648862e-39	NC_007197.1	3581352	3582253	-	NA	NA
AFUA_4G07390	3292.98691023251	-1.33833333905854	0.100487541775408	-13.3184006237285	1.80942281301018e-40	1.35629264863144e-39	NC_007197.1	1916918	1917768	+	NA	NA
AFUA_7G02360	4739.64190931488	-1.94196938024865	0.145832439370807	-13.3164430947412	1.85748333026128e-40	1.39123479292976e-39	NC_007200.1	641643	642236	-	NA	NA
AFUA_6G06760	10668.7614341459	-1.48367697857967	0.111516135603227	-13.3045946270823	2.17670476493272e-40	1.62906140604755e-39	NC_007199.1	1477256	1478241	-	NA	NA
AFUA_3G06550	4697.61238280483	-1.29088155713442	0.0970264938071641	-13.3044234258325	2.18169616702011e-40	1.63152930751069e-39	NC_007196.1	1623468	1625008	+	NA	NA
AFUA_1G03780	348.06691932219	-1.88000458803921	0.141324585680719	-13.302742611866	2.23130905772261e-40	1.66733660542934e-39	NC_007194.1	1097185	1098241	-	NA	NA
AFUA_5G10590	2805.80817678698	2.74874920111822	0.206816850394935	13.2907410390848	2.61970813206379e-40	1.95604873860763e-39	NC_007198.1	2711128	2711683	+	NA	NA
AFUA_5G13230	1734.66458277621	1.60685153354949	0.120910002975151	13.2896492764103	2.65821247146979e-40	1.98326123355515e-39	NC_007198.1	3474873	3476870	-	NA	NA
AFUA_1G03180	286.189367449483	-2.40120080887103	0.180890967230329	-13.2742991296717	3.2630982047045e-40	2.43267507025648e-39	NC_007194.1	917953	918565	-	NA	NA
AFUA_2G04940	3391.42251220307	-1.88216914297184	0.141851626849725	-13.2685763622985	3.52208417949454e-40	2.62372117686709e-39	NC_007195.1	1357444	1358892	-	NA	NA
AFUA_2G11660	1673.61883728545	1.234694021785	0.0931516059312058	13.2546724175302	4.2396411920183e-40	3.15581328914376e-39	NC_007195.1	2997287	3000041	+	NA	NA
AFUA_8G05400	815.851361932492	-1.51789292125438	0.114535105841043	-13.2526434590368	4.35585603321412e-40	3.23981508200142e-39	NC_007201.1	1257302	1258444	-	NA	NA
AFUA_1G14110	2666.44696302498	-1.69448706145397	0.127866045772207	-13.2520486671864	4.39052112176822e-40	3.26307866086971e-39	NC_007194.1	3773014	3773530	-	NA	NA
AFUA_7G08530	1343.67138650267	1.73147664685935	0.130665832025171	13.251181429938	4.44155677362275e-40	3.29846375046526e-39	NC_007200.1	1979716	1981345	+	NA	NA
AFUA_1G09470	4402.81990120512	-1.11790433686997	0.0843680799551988	-13.2503233149741	4.49263617478774e-40	3.33382678240027e-39	NC_007194.1	2447398	2448655	-	NA	NA
AFUA_3G14350	3324.80033494057	-1.57372949720704	0.118773960717056	-13.2497854555511	4.52494969795426e-40	3.35522059204738e-39	NC_007196.1	3808971	3811539	+	NA	NA
AFUA_5G08500	1716.13443488867	-1.37189136811057	0.103602481502449	-13.241877493814	5.02760830507371e-40	3.72507101495923e-39	NC_007198.1	2158910	2160681	+	NA	NA
AFUA_5G02320	1289.94749337569	3.0378744233709	0.229567774365539	13.2330177080243	5.65696315087063e-40	4.18815288771606e-39	NC_007198.1	596776	597630	-	NA	NA
AFUA_8G06750	882.712231747582	4.14820731392757	0.31360813243959	13.2273588750975	6.09932186706097e-40	4.51218649950317e-39	NC_007201.1	1640937	1644080	-	NA	NA
AFUA_4G00670	283.143257973731	3.31816740617871	0.250923792033563	13.2238054402385	6.39450822042989e-40	4.72693040515585e-39	NC_007197.1	185433	186241	+	NA	NA
AFUA_5G02220	421.325191036193	-2.19698089361274	0.16616000524215	-13.2220800692141	6.54291670416321e-40	4.83292743055982e-39	NC_007198.1	567012	568816	-	NA	NA
AFUA_8G01420	226.333294985719	2.41672149189539	0.182809878575361	13.2198626831817	6.73868561662645e-40	4.97371799688475e-39	NC_007201.1	358495	359644	-	NA	NA
AFUA_2G04262	901.381665033378	2.63628365773006	0.199448129064401	13.2178911383963	6.91763527076762e-40	5.10188843246813e-39	NC_007195.1	1177946	1180600	+	NA	NA
AFUA_3G09040	1537.63194415933	-1.71004808226843	0.129459433517983	-13.2091423220301	7.77047545738712e-40	5.7264896408227e-39	NC_007196.1	2304071	2304728	-	NA	NA
AFUA_4G13310	449.605801744662	2.57961005727094	0.195295533560736	13.2087509132343	7.81098247968721e-40	5.75194061501125e-39	NC_007197.1	3477968	3479149	-	NA	NA
AFUA_1G02620	634.861032719968	-2.05280041713401	0.155491843135104	-13.2019813756428	8.54573128889335e-40	6.28819585749585e-39	NC_007194.1	763377	763989	-	NA	NA
AFUA_7G01620	2243.71778278294	1.61886328632957	0.122631394987908	13.2010508931191	8.65195554789769e-40	6.36149891888172e-39	NC_007200.1	429578	431279	+	NA	NA
AFUA_7G05410	733.616691550496	-1.70327270903529	0.129047796999877	-13.1987740095781	8.91745507670576e-40	6.55171070166513e-39	NC_007200.1	1299953	1300954	-	NA	NA
AFUA_5G11240	3477.08528549477	-1.45559724637629	0.110285078142699	-13.1984967584905	8.95033272985788e-40	6.57085402850542e-39	NC_007198.1	2876128	2877011	-	NA	NA
AFUA_1G05210	1196.92479497386	-1.60016432264535	0.121249702058632	-13.1972639559277	9.09798949947842e-40	6.67416868689841e-39	NC_007194.1	1490289	1490770	+	NA	NA
AFUA_2G05100	691.845136344573	-1.52608924313153	0.115637516770527	-13.197181033902	9.10800783598239e-40	6.67643314126198e-39	NC_007195.1	1401793	1402591	+	NA	NA
AFUA_3G13910	3544.40591718429	-1.85596270207019	0.140641078224159	-13.1964481892843	9.1970256684742e-40	6.73655902956224e-39	NC_007196.1	3690108	3690554	-	NA	NA
AFUA_2G08520	1607.26075245764	-1.88359951916163	0.142750856459114	-13.1950137875434	9.3737722399296e-40	6.86080351177826e-39	NC_007195.1	2194027	2194617	+	NA	NA
AFUA_6G09100	1860.25044901468	1.40315787178821	0.106378237892606	13.1902718035692	9.98246773628526e-40	7.30076911434318e-39	NC_007199.1	2159879	2161763	-	NA	NA
AFUA_4G11900	2458.30112548736	-2.3049519356586	0.174789678166369	-13.1870025726845	1.04248474945257e-39	7.61852284273686e-39	NC_007197.1	3137127	3138447	+	NA	NA
AFUA_5G12850	1535.31670116748	-1.4928123517415	0.113213447376801	-13.1858218818571	1.05893602995428e-39	7.7328823658223e-39	NC_007198.1	3363319	3364625	-	NA	NA
AFUA_2G02230	2115.7550257342	-1.78748420601179	0.135586447195035	-13.183354553428	1.09415285092465e-39	7.98400019705016e-39	NC_007195.1	565080	565782	-	NA	NA
AFUA_4G01260	2033.19575267478	1.77734749114006	0.134875720883526	13.1776681488503	1.17981391564519e-39	8.60254930771725e-39	NC_007197.1	330557	332120	+	NA	NA
AFUA_2G02570	947.743139255272	1.84172944965963	0.139826206190812	13.1715613248231	1.27924507323634e-39	9.32049057898062e-39	NC_007195.1	663516	664750	-	NA	NA
AFUA_7G01390	1815.44939601879	1.75407548723859	0.133181731481375	13.170541242617	1.29664771484377e-39	9.44014420965622e-39	NC_007200.1	360090	361242	+	NA	NA
AFUA_1G11070	2754.08762716522	1.08732172668655	0.0825599616650874	13.1700851690966	1.3045043038617e-39	9.49017028307849e-39	NC_007194.1	2910400	2912667	-	NA	NA
AFUA_6G13510	1084.96017168757	-2.29988580779183	0.17478553447627	-13.1583303771862	1.52416781141161e-39	1.10798372524654e-38	NC_007199.1	3440671	3441431	+	NA	NA
AFUA_5G05570	2940.63214396394	-1.58658358166505	0.120601876711448	-13.1555463723098	1.58136242063231e-39	1.14869402982884e-38	NC_007198.1	1299089	1299809	-	NA	NA
AFUA_1G04190	18743.2466360827	-1.60087610612503	0.121755425666232	-13.148293781285	1.74057847100945e-39	1.26339501377264e-38	NC_007194.1	1195507	1197903	-	NA	NA
AFUA_4G10740	3989.27998475393	-2.2052902737605	0.167729718859123	-13.1478803444054	1.75012026356699e-39	1.26936433574377e-38	NC_007197.1	2792453	2793092	+	NA	NA
AFUA_1G03710	1901.58606388537	-2.09593276105175	0.15951691854041	-13.1392505586847	1.96159878929723e-39	1.42167942351474e-38	NC_007194.1	1076798	1078233	+	NA	NA
AFUA_2G01270	211.377681353736	2.56625574936632	0.195339157936257	13.1374363260219	2.00919148074286e-39	1.45507761973799e-38	NC_007195.1	302147	304277	+	NA	NA
AFUA_2G09820	908.902989314434	-1.41251818256126	0.107564733004078	-13.1317964830323	2.16459681453001e-39	1.56644601935034e-38	NC_007195.1	2510411	2511356	-	NA	NA
AFUA_2G05800	2406.47610890932	-1.23802097093527	0.0943541735684496	-13.1209985113922	2.49624078828386e-39	1.80508943489115e-38	NC_007195.1	1629900	1632631	+	NA	NA
AFUA_2G12470	12862.8801266561	1.41109707071925	0.107546773859558	13.1207754549844	2.50359931270563e-39	1.8090524066002e-38	NC_007195.1	3201919	3203504	+	NA	NA
AFUA_8G05170	1010.28834104747	1.69358992049146	0.129156717833432	13.1126738810103	2.78599814392758e-39	2.01159925954351e-38	NC_007201.1	1208041	1209382	-	NA	NA
AFUA_1G12280	3381.1214793932	-1.85062526629731	0.141143295132302	-13.1116767860819	2.82287389072204e-39	2.03669822587526e-38	NC_007194.1	3239065	3240559	-	NA	NA
AFUA_4G03870	1016.1563759222	2.09778890247583	0.160093326865856	13.1035374399683	3.14261973952382e-39	2.26569710562077e-38	NC_007197.1	1086113	1086955	-	NA	NA
AFUA_1G16730	3881.50443031832	-1.88465629309048	0.143861200401603	-13.100518331762	3.27016690489335e-39	2.35588987493887e-38	NC_007194.1	4557089	4559332	-	NA	NA
AFUA_2G14290	785.938357228631	1.88058639814999	0.143627199238464	13.093525516902	3.58570083947893e-39	2.58127582106585e-38	NC_007195.1	3746297	3748087	-	NA	NA
AFUA_6G10280	1297.55531775207	1.93391016515344	0.147725158330087	13.0912715681928	3.69371876686069e-39	2.65704997478731e-38	NC_007199.1	2543234	2544296	+	NA	NA
AFUA_1G09420	526.516823125681	-1.48515007673197	0.113474198072528	-13.087997993894	3.85638759848688e-39	2.77199442900191e-38	NC_007194.1	2439299	2439730	+	NA	NA
AFUA_5G06190	3794.05328972595	-1.5321606416158	0.11713548267344	-13.0802435491497	4.27069643034409e-39	3.06751290209353e-38	NC_007198.1	1482487	1484873	+	NA	NA
AFUA_6G12870	2554.01453705762	-1.07705646580666	0.0823793473665927	-13.0743505531028	4.6148846725525e-39	3.31226297809431e-38	NC_007199.1	3247131	3249670	+	NA	NA
AFUA_7G04090	6184.30428944791	-1.77890270664462	0.136078385560275	-13.0726323605351	4.72033411766779e-39	3.38542503509874e-38	NC_007200.1	921434	922800	+	NA	NA
AFUA_1G13660	484.239256980299	3.47653722546058	0.265982352363775	13.0705559769839	4.85096797602585e-39	3.47652704948519e-38	NC_007194.1	3631365	3633621	-	NA	NA
AFUA_1G05590	1394.72207690974	1.7605784041321	0.134768565341502	13.0637170446299	5.30718170050684e-39	3.80065235236297e-38	NC_007194.1	1602534	1604105	-	NA	NA
AFUA_6G09900	190.27832339277	2.91357475407438	0.223031636973235	13.0635043243843	5.32203598227532e-39	3.8084584384306e-38	NC_007199.1	2434395	2435525	+	NA	NA
AFUA_5G14640	205.23821221924	5.1631901674427	0.395305634185856	13.0612612645313	5.48120738704487e-39	3.91944985538353e-38	NC_007198.1	3791804	3792565	+	NA	NA
AFUA_3G06410	1236.5800569005	-1.34702328713378	0.103142024641015	-13.059887973133	5.5809852407161e-39	3.98783752511703e-38	NC_007196.1	1578408	1579354	+	NA	NA
AFUA_3G08650	10218.6007126844	-1.04544606138228	0.0801428432835663	-13.0447837704387	6.80497834741478e-39	4.85882516251291e-38	NC_007196.1	2214641	2217724	+	NA	NA
AFUA_6G09310	2042.61354284254	-2.03830691835371	0.156344447946312	-13.0372836715869	7.50847241998566e-39	5.35715602587421e-38	NC_007199.1	2220205	2222892	-	NA	NA
AFUA_1G04230	1892.45019834044	-1.79468612116852	0.137664158920836	-13.036698406014	7.56631773403736e-39	5.39443171089918e-38	NC_007194.1	1203634	1204099	-	NA	NA
AFUA_5G12570	2259.5398323849	-1.59694633958936	0.122504457171878	-13.0358223403153	7.6537335499187e-39	5.45271904976457e-38	NC_007198.1	3257994	3258330	+	NA	NA
AFUA_3G05730	2781.15649856981	-1.31644775167315	0.101169060849313	-13.0123551669018	1.04084014158058e-38	7.40973558292989e-38	NC_007196.1	1398506	1399574	-	NA	NA
AFUA_6G06580	3307.10474851324	-1.30293449888549	0.100141033991528	-13.0109950631798	1.05953355927585e-38	7.53724316317948e-38	NC_007199.1	1432445	1433532	-	NA	NA
AFUA_2G10140	4561.85227101733	-1.44756992733893	0.111277621882978	-13.0086346458879	1.09277104703975e-38	7.76794887460288e-38	NC_007195.1	2591237	2593903	-	NA	NA
AFUA_5G11820	6425.6778852001	-1.29188887323629	0.0993523020160551	-13.0031096111645	1.17467855576849e-38	8.34402938728768e-38	NC_007198.1	3049878	3051312	-	NA	NA
AFUA_5G13470	3308.24788914427	-2.10371443863139	0.161796819892192	-13.0021989309377	1.18875320828734e-38	8.43778253664235e-38	NC_007198.1	3539051	3539883	+	NA	NA
AFUA_5G09670	3724.32451378537	-1.94534507984442	0.149633494201399	-13.0007328254066	1.21176505888774e-38	8.59478722180173e-38	NC_007198.1	2497519	2498460	-	NA	NA
AFUA_2G04460	20560.7259498251	1.8293061484798	0.140721783595194	12.9994525491665	1.23222204786274e-38	8.73345310155549e-38	NC_007195.1	1227744	1228732	+	NA	NA
AFUA_4G12450	14837.1494222855	-1.2875502392478	0.0991049252545285	-12.991788611323	1.36206190419969e-38	9.64660313327313e-38	NC_007197.1	3267293	3269180	+	NA	NA
AFUA_1G10100	337.778363867518	-1.79957471238048	0.138547094425631	-12.9889025810386	1.41440620149934e-38	1.00099636538145e-37	NC_007194.1	2606017	2607138	-	NA	NA
AFUA_4G03040	532.534881445165	-1.49822664605147	0.115453711522038	-12.9768599579883	1.65528736221158e-38	1.1706114444069e-37	NC_007197.1	848942	849395	+	NA	NA
AFUA_5G06660	1250.73060657982	-2.53581548058907	0.195443810232883	-12.9746522929915	1.70367711392428e-38	1.20394849312683e-37	NC_007198.1	1631095	1632937	-	NA	NA
AFUA_7G01090	1151.13968462813	2.41583534415036	0.186201863620542	12.974281229932	1.71194737444045e-38	1.20890594652569e-37	NC_007200.1	286980	288648	+	NA	NA
AFUA_2G07550	2508.14429056741	-1.96818164575786	0.151724080381864	-12.9721112219252	1.76111796568887e-38	1.24271708758353e-37	NC_007195.1	1932044	1933346	+	NA	NA
AFUA_2G15950	488.504936727625	-2.0127378859259	0.155176078561766	-12.9706711535745	1.79452119358522e-38	1.26536077134794e-37	NC_007195.1	4217454	4218853	-	NA	NA
AFUA_2G12740	290.176524364628	2.67988237847096	0.206720216097561	12.963813743336	1.96242834499789e-38	1.38274395164738e-37	NC_007195.1	3269174	3269990	+	NA	NA
AFUA_7G08520	9149.70442993348	-1.61214686350347	0.124383305952671	-12.9611192688262	2.03259877131926e-38	1.43113971968911e-37	NC_007200.1	1976225	1977837	-	NA	NA
AFUA_4G01160	154.69856643722	5.71533688065665	0.440964037090132	12.9610045262908	2.03564168356989e-38	1.43223525903179e-37	NC_007197.1	312141	315330	-	NA	NA
AFUA_8G02620	182.407824810312	6.18819020623151	0.477483041612667	12.9600209157823	2.06191302409497e-38	1.44966031007904e-37	NC_007201.1	693099	695141	-	NA	NA
AFUA_2G15060	986.936373362197	-1.26113053185628	0.0973532476873571	-12.9541701156833	2.22529592363729e-38	1.56338806247078e-37	NC_007195.1	3980047	3981318	-	NA	NA
AFUA_6G06460	1752.03606174186	-3.05217760425419	0.235670168746313	-12.9510562176399	2.31743424737424e-38	1.62693343080967e-37	NC_007199.1	1390405	1391321	-	NA	NA
AFUA_1G15700	1004.17048154025	-1.48037693863576	0.114336551392495	-12.9475388281908	2.42608015254827e-38	1.70196679019264e-37	NC_007194.1	4243081	4244923	+	NA	NA
AFUA_5G03420	614.337514370178	2.21104652446145	0.170808643969122	12.9445821539404	2.52131318084351e-38	1.76748825020995e-37	NC_007198.1	925783	926983	+	NA	NA
AFUA_1G12120	1085.04043323075	-1.30772307996847	0.101030114798145	-12.9438938338461	2.54401160614058e-38	1.78210325747971e-37	NC_007194.1	3205497	3207930	+	NA	NA
AFUA_1G07280	3595.90991911884	-1.79592025299785	0.138772923319562	-12.9414312968118	2.62689371697808e-38	1.83882560188466e-37	NC_007194.1	2064832	2066406	+	NA	NA
AFUA_6G07440	3512.55419493374	1.84596671417995	0.142642703702707	12.9411926881818	2.63506588250478e-38	1.84320657808904e-37	NC_007199.1	1681108	1688536	-	NA	NA
AFUA_7G01040	292.172673687949	2.91459849746039	0.225438563496621	12.9285711027168	3.10536527887906e-38	2.17060075226147e-37	NC_007200.1	278734	279121	+	NA	NA
AFUA_6G08880	4845.115198406	1.40885028359624	0.109017890789171	12.923110816011	3.33384958646099e-38	2.32861778221844e-37	NC_007199.1	2109939	2115782	+	NA	NA
AFUA_8G04380	5216.84728302521	2.81525434021324	0.21787120616736	12.9216448090468	3.39799003799954e-38	2.37169855405881e-37	NC_007201.1	983786	985156	-	NA	NA
AFUA_5G01740	2208.92924868322	-1.32217839138558	0.102335665973681	-12.9200155078447	3.47071507820782e-38	2.42070439053568e-37	NC_007198.1	441133	442335	+	NA	NA
AFUA_5G07730	411.939527172544	-3.34459769577483	0.259023544783532	-12.9123308020896	3.83513899166947e-38	2.67294202371638e-37	NC_007198.1	1930851	1931783	+	NA	NA
AFUA_1G06270	150.617084934517	3.37203789950911	0.261281077175977	12.905786886503	4.1752844333568e-38	2.90790597701321e-37	NC_007194.1	1803330	1804530	-	NA	NA
AFUA_4G13670	2532.89491157284	-1.10312537088316	0.0855415305682737	-12.8957871522151	4.75384139200821e-38	3.3084537780219e-37	NC_007197.1	3574464	3575407	-	NA	NA
AFUA_4G00940	1366.6652546218	1.70185258414508	0.132104845346969	12.8825901856607	5.64100987390027e-38	3.92304744443374e-37	NC_007197.1	254890	255721	+	NA	NA
AFUA_3G10290	1180.94958645708	-1.60632300844559	0.124750674107979	-12.8762671619331	6.12259012284056e-38	4.25489091365081e-37	NC_007196.1	2663983	2665255	+	NA	NA
AFUA_2G02220	2420.23600789032	1.39539108774083	0.108384470052213	12.8744559720467	6.26791633983354e-38	4.35274478624922e-37	NC_007195.1	559872	564199	+	NA	NA
AFUA_1G09940	7513.64606833817	1.61539952574219	0.125478029593444	12.8739631230756	6.30805161439819e-38	4.37746060157661e-37	NC_007194.1	2572200	2573625	+	NA	NA
AFUA_1G03210	142.360358704628	-4.69139245211754	0.364458301753237	-12.8722337495111	6.45091520644745e-38	4.4733776291218e-37	NC_007194.1	932975	933920	-	NA	NA
AFUA_1G10170	227.859970101819	2.94033485263877	0.228505914544989	12.8676531567846	6.8450497257702e-38	4.74327474522436e-37	NC_007194.1	2618435	2619539	-	NA	NA
AFUA_6G08570	2128.30291526536	1.54826636002093	0.120344863002568	12.8652467699256	7.06160394391228e-38	4.88981805807067e-37	NC_007199.1	2026674	2030192	-	NA	NA
AFUA_5G12310	2257.77751952263	-1.66508697090502	0.129431815293493	-12.8645879463975	7.12207085385817e-38	4.92814557933634e-37	NC_007198.1	3190006	3191274	+	NA	NA
AFUA_2G09530	708.406452078569	1.73672579723592	0.135124961780203	12.8527384900276	8.30184180072152e-38	5.74036900391598e-37	NC_007195.1	2440114	2441140	-	NA	NA
AFUA_1G06130	205.690146571443	3.0022739127156	0.23364578686054	12.8496813619311	8.63652478513001e-38	5.96750406961064e-37	NC_007194.1	1769636	1771787	-	NA	NA
AFUA_8G05520	312.172433734578	-3.01928673059429	0.234993821019467	-12.8483664697897	8.78456750025526e-38	6.06544474282857e-37	NC_007201.1	1289898	1291557	+	NA	NA
AFUA_2G02910	1532.02893789858	2.91607760824406	0.226985802468505	12.8469603672621	8.94567144093721e-38	6.17225697128275e-37	NC_007195.1	749812	750875	+	NA	NA
AFUA_1G13040	1415.54197130155	2.72112349725031	0.211834748643912	12.8455011024864	9.11597243390924e-38	6.28525744333671e-37	NC_007194.1	3456957	3457941	-	NA	NA
AFUA_2G07820	192.28709884054	2.6211878687378	0.204079647719795	12.843945479251	9.30106883317763e-38	6.40829005730808e-37	NC_007195.1	2000406	2001650	+	NA	NA
AFUA_3G11370	2520.08820005752	-1.90687984742208	0.148489168224934	-12.8418784360991	9.55280881777541e-38	6.57703034544766e-37	NC_007196.1	2979824	2980818	+	NA	NA
AFUA_1G05620	9668.39029053096	-1.72362432382161	0.134300138207223	-12.8341217427646	1.05593607044963e-37	7.26484016469342e-37	NC_007194.1	1613251	1615558	+	NA	NA
AFUA_3G00560	279.1652384603	3.02056836564848	0.235423784972931	12.830344928809	1.10869478449807e-37	7.62237556337287e-37	NC_007196.1	120238	120841	+	NA	NA
AFUA_5G03380	953.3573552033	-1.40407987794439	0.109439777345482	-12.8297033491942	1.11791389165534e-37	7.67480157122185e-37	NC_007198.1	912664	914199	+	NA	NA
AFUA_7G03990	3007.21381522163	-1.16520891962384	0.0908210387786782	-12.8297246463271	1.11760664559706e-37	7.67480157122185e-37	NC_007200.1	895802	896510	-	NA	NA
AFUA_3G14680	1116.17041432884	-2.41337670420506	0.188225345556535	-12.8217413923152	1.23886501845574e-37	8.49910816080178e-37	NC_007196.1	3893245	3895138	+	NA	NA
AFUA_1G10645	1350.39091758061	1.81340211093296	0.141455706880829	12.8195754764471	1.27396115243501e-37	8.73366108203136e-37	NC_007194.1	2778215	2778837	-	NA	NA
AFUA_3G13450	1609.37169848403	2.16375042905272	0.168875613488277	12.8126873049253	1.39227887467971e-37	9.53800150847437e-37	NC_007196.1	3557193	3558088	-	NA	NA
AFUA_1G02770	283.747806439396	3.07594532520971	0.240148083266781	12.8085358140986	1.46879928140215e-37	1.005506373736e-36	NC_007194.1	800202	801369	+	NA	NA
AFUA_3G08170	2364.46179587111	-1.16630463099626	0.0911084797570498	-12.8012741965	1.61282928473116e-37	1.10332185160018e-36	NC_007196.1	2096433	2098043	+	NA	NA
AFUA_5G09190	11009.5586970759	1.46993096583071	0.114861619423049	12.797407638985	1.69516122507555e-37	1.15882135698564e-36	NC_007198.1	2355829	2361672	-	NA	NA
AFUA_6G07540	10326.8037528816	-1.45644231924353	0.11381679683214	-12.7963741713055	1.71786601106937e-37	1.17350960415746e-36	NC_007199.1	1713539	1715558	-	NA	NA
AFUA_2G09740	1449.40426663575	-1.61098776378078	0.125926845935059	-12.7930446587344	1.79308950875821e-37	1.22402821745989e-36	NC_007195.1	2495813	2497517	+	NA	NA
AFUA_7G03980	14161.0625841835	-1.62664083576596	0.127173446134818	-12.7907270362205	1.8473753585833e-37	1.26019259588345e-36	NC_007200.1	893751	895260	+	NA	NA
AFUA_3G02240	875.113000041182	-2.56045609779298	0.200208887666636	-12.7889232472853	1.89075346993045e-37	1.28887030590022e-36	NC_007196.1	552714	554351	+	NA	NA
AFUA_2G09840	1134.23001468738	-1.44529433646737	0.113073736850679	-12.7818747016027	2.07018635258845e-37	1.41018634710976e-36	NC_007195.1	2514248	2515751	-	NA	NA
AFUA_6G07490	2115.66534714645	-1.61262289277268	0.126195924696757	-12.7787240090973	2.15577226525881e-37	1.46744865434437e-36	NC_007199.1	1698806	1702392	-	NA	NA
AFUA_5G11540	4318.73042525305	-2.09675615882905	0.164223624729719	-12.7676889502342	2.48421259788349e-37	1.6898259705377e-36	NC_007198.1	2960774	2962071	-	NA	NA
AFUA_1G10640	1748.14538131375	-1.64052849687406	0.128620916461631	-12.7547567068024	2.93289006997128e-37	1.99362012378005e-36	NC_007194.1	2776930	2777812	+	NA	NA
AFUA_8G02730	3011.66839451457	-1.45176866700409	0.113831511472876	-12.7536623929483	2.97436387747244e-37	2.02038595682754e-36	NC_007201.1	732890	733747	+	NA	NA
AFUA_1G03020	982.707215607533	-1.23467168106806	0.0968191716775929	-12.7523470783195	3.02498554744311e-37	2.0533235231129e-36	NC_007194.1	869372	869671	+	NA	NA
AFUA_3G05530	3363.89674990601	-1.14145283661458	0.0895266900326677	-12.7498608090847	3.1230236401046e-37	2.11837772545687e-36	NC_007196.1	1335954	1339841	-	NA	NA
AFUA_2G03310	5011.01990657582	-1.47080795866184	0.115406251253427	-12.7446125551033	3.34046220553577e-37	2.26427388907252e-36	NC_007195.1	871549	873798	-	NA	NA
AFUA_6G10520	559.027222640342	-1.50094794660621	0.117779607079891	-12.7436997271361	3.37978864197135e-37	2.28931956395696e-36	NC_007199.1	2607305	2608560	-	NA	NA
AFUA_1G03880	1066.46642524056	1.50013593568832	0.117760817519296	12.738837648121	3.59714066033222e-37	2.43483196347997e-36	NC_007194.1	1122793	1124017	+	NA	NA
AFUA_1G12660	2611.65927418559	1.37217309477957	0.107768764274294	12.7325677715586	3.89805210646862e-37	2.63665996415069e-36	NC_007194.1	3343905	3344834	-	NA	NA
AFUA_2G09355	667.780912040041	-1.6520336472067	0.129755689186867	-12.7318783288765	3.93263076422393e-37	2.65818242252666e-36	NC_007195.1	2394650	2395208	+	NA	NA
AFUA_6G06750	17459.616260893	-1.53042040864902	0.120278002255266	-12.7240258397459	4.34864485803772e-37	2.93731748054834e-36	NC_007199.1	1475238	1476209	+	NA	NA
AFUA_5G09320	1910.21033175717	-1.22483766854174	0.0962677710626877	-12.7232370192112	4.39277956326674e-37	2.96504924690857e-36	NC_007198.1	2397577	2400927	-	NA	NA
AFUA_6G08170	4216.23719395084	-1.77381506285941	0.139430038939845	-12.721900361978	4.46858453761739e-37	3.01410408027526e-36	NC_007199.1	1900329	1903498	-	NA	NA
AFUA_2G01890	695.543393125049	-1.6183869728917	0.127248870276958	-12.7182816583697	4.68039736869024e-37	3.15476469245797e-36	NC_007195.1	471401	472175	-	NA	NA
AFUA_1G11890	3066.73016412457	-1.2158503172691	0.0956099271994954	-12.7167790299868	4.7712554744638e-37	3.2137575335689e-36	NC_007194.1	3129446	3131489	+	NA	NA
AFUA_2G14010	1553.89552435017	1.80812806012217	0.142187956239555	12.7164642346773	4.79051088752395e-37	3.22447245762618e-36	NC_007195.1	3666017	3667973	+	NA	NA
AFUA_1G16500	1522.92787698659	-1.33554174591723	0.105051242158584	-12.713240876306	4.99217685001669e-37	3.3578664398995e-36	NC_007194.1	4475618	4477020	+	NA	NA
AFUA_3G05970	11179.4191115634	-1.48526877466472	0.116883523131074	-12.7072553502612	5.38929642021968e-37	3.62244962453287e-36	NC_007196.1	1463355	1465763	-	NA	NA
AFUA_3G12820	1623.25409414383	-1.34554012951362	0.10598460796287	-12.695618310774	6.2534114150163e-37	4.20033882492587e-36	NC_007196.1	3410033	3412795	-	NA	NA
AFUA_1G05170	2358.48330745385	1.79802669802349	0.141653083853751	12.6931701669118	6.45203364232154e-37	4.33073087406558e-36	NC_007194.1	1480272	1481656	+	NA	NA
AFUA_7G02030	661.90518173685	-2.20659780652584	0.173944457453058	-12.6856459747867	7.10258443877319e-37	4.76407335057544e-36	NC_007200.1	543468	543780	-	NA	NA
AFUA_3G09280	7330.88534892358	-1.64103954278508	0.129363940007244	-12.6854480676237	7.12054805700912e-37	4.77279880898482e-36	NC_007196.1	2354000	2355185	+	NA	NA
AFUA_1G06450	193.606192098181	-2.74046378738844	0.216140974120322	-12.6790572613172	7.72554487751335e-37	5.17471823784482e-36	NC_007194.1	1852201	1853773	+	NA	NA
AFUA_3G11060	1326.24785913447	-1.34676870265959	0.106240994308539	-12.6765445996145	7.97716575995917e-37	5.33954555941117e-36	NC_007196.1	2888354	2889591	-	NA	NA
AFUA_5G10070	5396.08280352366	-7.89971012426436	0.623312051350471	-12.6737644605921	8.2650729753014e-37	5.52841547903493e-36	NC_007198.1	2593869	2595973	+	NA	NA
AFUA_4G13090	992.042523379764	-1.76330934571829	0.139160403617703	-12.6710565640669	8.55542204684762e-37	5.71865545837865e-36	NC_007197.1	3427203	3429014	+	NA	NA
AFUA_1G06710	12495.9128514605	-1.64102992697154	0.129566624091983	-12.66552971085	9.17986075070792e-37	6.13179048202626e-36	NC_007194.1	1920606	1922660	-	NA	NA
AFUA_2G08700	1549.1042528161	-1.50726224113739	0.119009617278724	-12.6650456963267	9.23665652750783e-37	6.16545222958804e-36	NC_007195.1	2240529	2241853	+	NA	NA
AFUA_3G02780	604.926617414804	4.19791289912048	0.331501274244143	12.6633386513888	9.43976872038315e-37	6.29666567276527e-36	NC_007196.1	729285	731023	+	NA	NA
AFUA_1G05470	1062.2084912651	1.5185013656081	0.120102384691622	12.6433906329757	1.21690814231611e-36	8.1115980808227e-36	NC_007194.1	1563353	1564439	-	NA	NA
AFUA_1G12730	5167.77117783468	-1.88694319555688	0.149360163901373	-12.6335104774181	1.37982330096615e-36	9.19118812925723e-36	NC_007194.1	3368159	3369380	-	NA	NA
AFUA_5G13490	2746.67034295088	-1.77808994615796	0.140960013079619	-12.6141443045527	1.76463892292559e-36	1.17463732588938e-35	NC_007198.1	3542337	3542887	+	NA	NA
AFUA_3G12060	241.582403560021	-2.05935981104346	0.163288133934136	-12.6118154542334	1.81757323347587e-36	1.20903766469887e-35	NC_007196.1	3173075	3174404	+	NA	NA
AFUA_5G03900	1908.72469723804	-2.07388663500946	0.164543463805423	-12.6038834180729	2.00998970031983e-36	1.3361090954783e-35	NC_007198.1	1039340	1040085	-	NA	NA
AFUA_3G10255	627.722446384321	-1.68578969580087	0.133783071647054	-12.6009193468686	2.08697644005504e-36	1.38632807383518e-35	NC_007196.1	2656020	2656763	-	NA	NA
AFUA_6G11200	1679.18961809804	-2.22912077274724	0.176994704153102	-12.5942794922216	2.27023465604463e-36	1.50702275720344e-35	NC_007199.1	2771572	2774493	+	NA	NA
AFUA_8G04940	2530.44975585973	-1.36952009171386	0.10887454926234	-12.578881850651	2.75907427708326e-36	1.83026194468774e-35	NC_007201.1	1139142	1140601	-	NA	NA
AFUA_8G05430	2551.73528507987	-1.83490309628758	0.145876645099891	-12.578456921813	2.77395367922436e-36	1.83886592142388e-35	NC_007201.1	1263378	1265146	-	NA	NA
AFUA_1G04080	3389.08768436985	-1.11690257351258	0.0888137036895773	-12.5757909772167	2.86914164860454e-36	1.9006583465859e-35	NC_007194.1	1162305	1164551	+	NA	NA
AFUA_1G01830	753.863192497793	-1.90510289811735	0.151518731169467	-12.5733820723893	2.95794008706136e-36	1.95813600814948e-35	NC_007194.1	553170	554202	+	NA	NA
AFUA_1G13940	2372.99533002985	-6.17122254585423	0.490956336287082	-12.5697991648807	3.09509146678881e-36	2.04752204726029e-35	NC_007194.1	3728311	3729841	+	NA	NA
AFUA_3G06200	1557.56346185143	-1.33414328282525	0.106146617234738	-12.5688723539334	3.13158631927581e-36	2.07024292568734e-35	NC_007196.1	1530205	1532828	-	NA	NA
AFUA_3G08640	13669.2208886879	-1.4980386744747	0.119200696934563	-12.5673650658022	3.19185394044596e-36	2.10863766490916e-35	NC_007196.1	2212517	2213730	-	NA	NA
AFUA_2G03740	807.734962841221	-1.38211142104485	0.109979060279777	-12.5670415579918	3.2049386078309e-36	2.11583061484765e-35	NC_007195.1	998251	999126	-	NA	NA
AFUA_1G11790	1763.8351136883	-1.49400832844607	0.118911813824974	-12.5640025190861	3.33048830024563e-36	2.1972098156141e-35	NC_007194.1	3100105	3102048	+	NA	NA
AFUA_3G09700	3876.99073088784	-1.0173165694396	0.0809838917516983	-12.5619619832393	3.41751805990287e-36	2.25308240609065e-35	NC_007196.1	2478685	2482012	-	NA	NA
AFUA_1G14810	1982.52497180433	-1.67212957605419	0.133137817583483	-12.5593885073691	3.53050716627482e-36	2.3259811918987e-35	NC_007194.1	3969423	3973033	-	NA	NA
AFUA_1G07490	1495.8190070233	-1.29359652374355	0.103020715973496	-12.5566640798376	3.65417096578537e-36	2.40580825307209e-35	NC_007194.1	2112065	2114525	-	NA	NA
AFUA_2G13870	2328.33734240437	3.18873537674957	0.253975830171261	12.5552710059038	3.719057295275e-36	2.4468551822465e-35	NC_007195.1	3620931	3622467	+	NA	NA
AFUA_5G03060	1323.35265720392	1.73610219901004	0.13830916364706	12.5523295292296	3.85985013613496e-36	2.53775266288409e-35	NC_007198.1	828602	830127	+	NA	NA
AFUA_2G12230	3369.75205533068	-1.56021801200439	0.124435538021768	-12.5383635318992	4.60404911285294e-36	3.02497960811729e-35	NC_007195.1	3151949	3152776	+	NA	NA
AFUA_8G01030	564.567091222655	-1.83742920796738	0.146563549429467	-12.5367406501822	4.69928780831545e-36	3.0854492276547e-35	NC_007201.1	234721	236968	+	NA	NA
AFUA_8G03980	1887.12152976446	1.2844442142094	0.102476532995898	12.5340326868866	4.86258258887281e-36	3.19049015640483e-35	NC_007201.1	851086	851763	+	NA	NA
AFUA_2G14870	302.747562137183	4.06572407783232	0.324462607215457	12.5306398562362	5.07515553541139e-36	3.32769898686743e-35	NC_007195.1	3920996	3921584	+	NA	NA
AFUA_1G15850	391.213536647056	3.1159622678865	0.248765182826604	12.5257169531575	5.40011511865118e-36	3.53836114441144e-35	NC_007194.1	4283645	4285905	-	NA	NA
AFUA_4G07050	166.697739863	2.71615536167283	0.216892749147069	12.5230344138018	5.58580713273251e-36	3.65754549982866e-35	NC_007197.1	1824259	1825685	-	NA	NA
AFUA_1G12030	2652.03146457498	3.52641696439847	0.281797935478113	12.5139914826394	6.25978861919599e-36	4.09607907473477e-35	NC_007194.1	3180395	3181957	+	NA	NA
AFUA_4G07140	3404.51620478852	-1.45941366112221	0.116644682301713	-12.511617609342	6.44972565828049e-36	4.21749881470181e-35	NC_007197.1	1849797	1854212	-	NA	NA
AFUA_2G15165	1621.98389377647	-1.58932682977222	0.127133393098683	-12.5012539273499	7.34829795007251e-36	4.80181857904331e-35	NC_007195.1	4013119	4013690	-	NA	NA
AFUA_3G11960	1564.73964849655	1.50391362798764	0.120345236177362	12.4966610707482	7.78530150267945e-36	5.08393383551244e-35	NC_007196.1	3144297	3146684	-	NA	NA
AFUA_8G04702	218.907621123709	2.50718536631616	0.200719328950331	12.4910011378953	8.35950462356383e-36	5.45519976518745e-35	NC_007201.1	1071125	1073215	+	NA	NA
AFUA_6G05150	8302.7780875993	-1.28203445553635	0.102681530976758	-12.4855409082918	8.95327860898066e-36	5.83872576585658e-35	NC_007199.1	1231599	1234657	+	NA	NA
AFUA_5G04190	3415.81240599013	-1.00719962230536	0.0806744735684567	-12.484737460985	9.04411702276726e-36	5.89397396233385e-35	NC_007198.1	1116355	1118736	+	NA	NA
AFUA_1G05300	1394.42564340405	-2.20262914203038	0.176496672581416	-12.4797204945285	9.63241858368846e-36	6.27312074361645e-35	NC_007194.1	1524931	1528177	-	NA	NA
AFUA_8G04240	1179.12369436134	-1.31067780076746	0.105040360049728	-12.4778494680231	9.86142372908899e-36	6.41792117287737e-35	NC_007201.1	938665	941147	-	NA	NA
AFUA_2G14190	3216.31955203279	-1.73367310480548	0.138941102430332	-12.4777554984118	9.87306679513764e-36	6.42115998452165e-35	NC_007195.1	3714764	3715403	+	NA	NA
AFUA_2G14180	3030.32353229243	-1.49386942088084	0.119761814244177	-12.473670596164	1.03926200362982e-35	6.75450176718111e-35	NC_007195.1	3708929	3714333	-	NA	NA
AFUA_4G13150	1110.62109236954	1.87150155463874	0.150120385848317	12.4666716253295	1.13467183102982e-35	7.36962850740338e-35	NC_007197.1	3441277	3442584	-	NA	NA
AFUA_4G10190	2435.68104679033	3.01952312317277	0.242338448789356	12.4599424410667	1.23459693040255e-35	8.0132329067637e-35	NC_007197.1	2655106	2656246	-	NA	NA
AFUA_8G02860	5871.50724896355	-1.04305900383305	0.0837668730402332	-12.4519271876374	1.36508605130496e-35	8.85421471122517e-35	NC_007201.1	777599	780635	+	NA	NA
AFUA_5G08030	356.395714859457	-2.02869398460021	0.162952324986612	-12.4496166886044	1.4051839434016e-35	9.10816402614011e-35	NC_007198.1	2032385	2033482	-	NA	NA
AFUA_4G05910	7060.55096674034	-1.46703002895578	0.117868146593164	-12.4463654630917	1.46359737177747e-35	9.48041014455992e-35	NC_007197.1	1504413	1505103	-	NA	NA
AFUA_4G07510	4311.55408789412	-1.29512796577943	0.104061194268308	-12.4458303105777	1.47344084810849e-35	9.53775688775605e-35	NC_007197.1	1945964	1947104	+	NA	NA
AFUA_4G04070	5231.37905399972	-1.75195390347441	0.140955429601406	-12.4291338647158	1.81591184277953e-35	1.17467178439573e-34	NC_007197.1	1136729	1139435	-	NA	NA
AFUA_4G09140	7084.40210645401	1.27051895543991	0.102238084391848	12.4270614321214	1.86359755737981e-35	1.20470950823371e-34	NC_007197.1	2384773	2386188	+	NA	NA
AFUA_5G14060	1305.4456963956	-1.28049928467501	0.103045467290555	-12.4265464395869	1.87563904143797e-35	1.21168043240312e-34	NC_007198.1	3676431	3677413	+	NA	NA
AFUA_1G06940	7098.18025322063	-1.69039887730998	0.136101169227022	-12.4201642565637	2.03143984421821e-35	1.31144963669637e-34	NC_007194.1	1981800	1983163	-	NA	NA
AFUA_5G11260	1766.84684269392	1.48034637126647	0.119190065925591	12.420048263004	2.03438731260189e-35	1.31247277930217e-34	NC_007198.1	2883755	2885530	-	NA	NA
AFUA_3G02370	2610.59048043953	-1.30585159775666	0.105165676144914	-12.4170893548694	2.1110287195774e-35	1.36100593219341e-34	NC_007196.1	584520	585462	-	NA	NA
AFUA_5G09080	1179.11975682279	-1.32086393500208	0.106435915502922	-12.4099457289473	2.30809182433907e-35	1.48705956200896e-34	NC_007198.1	2332617	2334546	-	NA	NA
AFUA_7G04200	2408.11792448905	-1.5369292217182	0.123859252648269	-12.4086750796303	2.34501106647864e-35	1.50983600216058e-34	NC_007200.1	949883	951280	-	NA	NA
AFUA_1G05870	3193.74014933343	2.32511851587259	0.187475269889403	12.4022678684194	2.54030607502266e-35	1.63448417599321e-34	NC_007194.1	1696087	1697105	-	NA	NA
AFUA_5G03400	627.657882001398	-2.25729713643291	0.182009690099562	-12.4020712040009	2.54654948237531e-35	1.63740751763945e-34	NC_007198.1	919689	923394	+	NA	NA
AFUA_3G10910	771.648983981211	2.05953844569339	0.166085768767693	12.4004510499277	2.59856728900112e-35	1.6697398350673e-34	NC_007196.1	2839291	2842029	+	NA	NA
AFUA_5G00930	285.259091557938	3.82749794902424	0.308866432848957	12.392081307508	2.88458335908246e-35	1.85228712764548e-34	NC_007198.1	242865	244662	+	NA	NA
AFUA_2G02430	1379.33447147768	-1.60628545004398	0.129627782263565	-12.3915214932706	2.90479315941413e-35	1.86402183287654e-34	NC_007195.1	611824	612468	+	NA	NA
AFUA_7G00940	1412.18760717839	-1.40434520424971	0.113418224983459	-12.3820065466068	3.27062153289286e-35	2.09737860218535e-34	NC_007200.1	251117	254856	+	NA	NA
AFUA_1G14720	1696.94573459034	2.062798331019	0.166604381238316	12.3814170773115	3.29473481380125e-35	2.11143617608341e-34	NC_007194.1	3938556	3940410	-	NA	NA
AFUA_4G09420	128.038017441464	4.70602526582422	0.380146957659701	12.3794894868972	3.37482629325727e-35	2.16132492397966e-34	NC_007197.1	2462101	2462763	+	NA	NA
AFUA_1G03630	1952.89478841781	-2.03922747547586	0.164773244839318	-12.3759623564156	3.52641954358443e-35	2.25690850789403e-34	NC_007194.1	1056978	1057731	+	NA	NA
AFUA_1G05120	1443.51789077401	-1.30149259827055	0.105216956955443	-12.3696088152568	3.81675686879115e-35	2.43948255873897e-34	NC_007194.1	1462604	1464047	+	NA	NA
AFUA_2G14570	3855.34451686498	1.30028513220727	0.10515110495442	12.3658722632626	3.99847114435606e-35	2.55300995376265e-34	NC_007195.1	3814964	3816809	+	NA	NA
AFUA_4G12330	4190.30669847732	2.15707318545171	0.174437951258246	12.3658479699654	3.9996802535588e-35	2.55300995376265e-34	NC_007197.1	3225401	3226539	-	NA	NA
AFUA_6G08510	1251.05023008664	-1.8415404863233	0.14894791102241	-12.3636543385038	4.11037099220805e-35	2.62192671502967e-34	NC_007199.1	1998243	1999799	-	NA	NA
AFUA_5G11210	2011.78161123237	-1.37327714969685	0.111097134254032	-12.361049264842	4.24578269004315e-35	2.70651084516847e-34	NC_007198.1	2865297	2866520	+	NA	NA
AFUA_3G05360	67968.2362023475	-1.25128093251724	0.101270503054761	-12.3558281510721	4.53066220408794e-35	2.88619962630787e-34	NC_007196.1	1291519	1292443	+	NA	NA
AFUA_3G12990	348.173177874646	1.77152541307425	0.143396939145297	12.3539973979448	4.63498612404619e-35	2.95070630183826e-34	NC_007196.1	3451124	3453144	-	NA	NA
AFUA_4G11990	3726.26589045331	-1.79037132300658	0.144945469521299	-12.3520336918396	4.74954034898713e-35	3.02163623787609e-34	NC_007197.1	3151139	3152393	+	NA	NA
AFUA_2G13580	888.043900844581	-1.24488314726965	0.10082955167509	-12.3464116083856	5.09329861941266e-35	3.23819487143121e-34	NC_007195.1	3533020	3534017	+	NA	NA
AFUA_6G13500	6731.95482444535	-1.41527600270247	0.114637617684873	-12.3456508542677	5.14167452609584e-35	3.26679479125034e-34	NC_007199.1	3434814	3436533	-	NA	NA
AFUA_1G06140	109.964851906154	3.93477259234902	0.318879319665106	12.3393784096171	5.55833323161424e-35	3.52686862232598e-34	NC_007194.1	1772680	1774230	+	NA	NA
AFUA_5G05860	432.149413432243	-3.51404002134055	0.284886468119826	-12.3348786782758	5.8777388418875e-35	3.7270823255471e-34	NC_007198.1	1364568	1367101	-	NA	NA
AFUA_6G11530	210.91808164736	7.309688595647	0.592704302472101	12.3327746486049	6.03328291075837e-35	3.82319611818583e-34	NC_007199.1	2864614	2865112	+	NA	NA
AFUA_1G02210	5353.33935203441	-1.73945460265894	0.141053011230076	-12.3319210805196	6.09754433996384e-35	3.86137719148795e-34	NC_007194.1	652792	653923	-	NA	NA
AFUA_1G04210	3490.80454808418	1.25858595638018	0.102065147788267	12.3312020180591	6.15220684348064e-35	3.89343339792415e-34	NC_007194.1	1199113	1202857	-	NA	NA
AFUA_5G08970	2201.04420809664	-1.46884095986323	0.119173235102456	-12.3252587596572	6.62305439959243e-35	4.18865791049733e-34	NC_007198.1	2303292	2304856	-	NA	NA
AFUA_4G08410	784.357632774644	4.24064615211533	0.344214607695364	12.3197739355338	7.0892738437886e-35	4.4805699254181e-34	NC_007197.1	2171460	2172844	-	NA	NA
AFUA_5G11280	117.112994489735	4.73453663023555	0.384347316207204	12.3183808773706	7.21278932066618e-35	4.55564503191191e-34	NC_007198.1	2889751	2890799	-	NA	NA
AFUA_4G09080	306.325645647764	-3.08678026069297	0.250672262249905	-12.3140080716854	7.61456287244965e-35	4.80625619839024e-34	NC_007197.1	2358122	2360133	-	NA	NA
AFUA_4G10370	940.411888309964	-1.68175237622168	0.136685803706192	-12.3037823286801	8.64300496701065e-35	5.45182867336258e-34	NC_007197.1	2705764	2706802	-	NA	NA
AFUA_1G10580	5227.35625272594	-1.63625150238907	0.133061049060831	-12.2969983623158	9.40028697118284e-35	5.92562592319589e-34	NC_007194.1	2756326	2758475	+	NA	NA
AFUA_3G07350	1865.59928025562	-1.2416145144276	0.100984637396471	-12.2950831575792	9.62576555904193e-35	6.06379161966591e-34	NC_007196.1	1846791	1849874	+	NA	NA
AFUA_2G09490	15731.4224791753	-1.08485022950661	0.0882568381747252	-12.2919679873292	1.00040498144394e-34	6.29797436684186e-34	NC_007195.1	2422778	2427652	+	NA	NA
AFUA_5G09970	579.824706790965	3.17085260307627	0.258043486735248	12.2880551770313	1.05001838551618e-34	6.60599417981181e-34	NC_007198.1	2574051	2575929	+	NA	NA
AFUA_2G16790	843.508090166743	-1.43805466238578	0.117062605504063	-12.2844921842772	1.09731891553757e-34	6.89907036191765e-34	NC_007195.1	4480565	4481997	-	NA	NA
AFUA_5G00730	159.55782782283	5.98903787210577	0.487572633534849	12.2833757684181	1.11257099808301e-34	6.99040042631154e-34	NC_007198.1	205170	208755	-	NA	NA
AFUA_2G16500	1509.4182569991	-1.99568059809853	0.162473668083981	-12.2831017581691	1.11634650724765e-34	7.00954990730727e-34	NC_007195.1	4379395	4380117	-	NA	NA
AFUA_1G04630	189.779763362473	6.52579083826148	0.531515935674685	12.2776955501398	1.19349535270237e-34	7.48908614803207e-34	NC_007194.1	1309469	1309857	+	NA	NA
AFUA_3G00270	26733.335308668	1.34330783802734	0.109459972418473	12.2721375526369	1.27833340417911e-34	8.01621572203984e-34	NC_007196.1	56301	57708	-	NA	NA
AFUA_3G13310	4231.13112638105	-1.89437046478485	0.154369385005389	-12.2716720334069	1.28570532030818e-34	8.05719820768274e-34	NC_007196.1	3532410	3533381	-	NA	NA
AFUA_7G05470	7154.56588148613	-1.30589666325029	0.106485719545574	-12.2635849090674	1.42072603551198e-34	8.89755082838191e-34	NC_007200.1	1320984	1322187	+	NA	NA
AFUA_4G03750	190.551346561786	3.07481998384227	0.250783149699411	12.2608715439125	1.46911233511644e-34	9.19460039755789e-34	NC_007197.1	1047528	1049348	+	NA	NA
AFUA_7G02110	3274.19417301985	1.43423328006095	0.116990816739926	12.2593663334216	1.49665649301829e-34	9.36090606542348e-34	NC_007200.1	565098	567452	+	NA	NA
AFUA_8G05120	616.075413168219	3.87145027061146	0.315896144932032	12.2554527262257	1.57069700230171e-34	9.81762071782614e-34	NC_007201.1	1191941	1192793	+	NA	NA
AFUA_8G02440	172.964164810104	2.80009692349737	0.228547614972362	12.2517004775394	1.64509840877808e-34	1.0275997323833e-33	NC_007201.1	654066	655067	-	NA	NA
AFUA_8G02140	1632.31097930622	-1.65756830534144	0.13531855022976	-12.2493797230832	1.69285710729178e-34	1.056746575336e-33	NC_007201.1	551885	554409	+	NA	NA
AFUA_3G08310	1685.57802507923	-1.69430372273433	0.138348598595232	-12.2466272874319	1.75128773067248e-34	1.09251317498946e-33	NC_007196.1	2139080	2140328	+	NA	NA
AFUA_2G15210	1586.89442923745	-1.49898552173053	0.12242222412881	-12.2443905295605	1.80024344422583e-34	1.12232652781768e-33	NC_007195.1	4030833	4031185	+	NA	NA
AFUA_4G10730	5138.60764849475	-1.54644256932358	0.1263222523567	-12.2420439825348	1.85306379128527e-34	1.15450908393659e-33	NC_007197.1	2790485	2792040	-	NA	NA
AFUA_6G10080	1229.13886596698	-2.73599446244352	0.223548962328925	-12.2389047747752	1.92614175548728e-34	1.19926292106358e-33	NC_007199.1	2484228	2484759	-	NA	NA
AFUA_2G07560	2588.25430574336	-1.37256531206081	0.112212688927893	-12.2318191032996	2.1017835431159e-34	1.30777642682767e-33	NC_007195.1	1933636	1934535	-	NA	NA
AFUA_7G03730	3267.20647808933	-2.01210551888388	0.164542719419412	-12.2284688498135	2.19028300401221e-34	1.36196293703329e-33	NC_007200.1	803133	803877	+	NA	NA
AFUA_6G08250	2026.82191384654	-1.26879498034844	0.103759860541866	-12.2281870245624	2.19789429007482e-34	1.36581405174198e-33	NC_007199.1	1928529	1930468	+	NA	NA
AFUA_6G12500	2711.05583936683	-1.99892270794719	0.16349091820889	-12.226506094933	2.24384017724061e-34	1.39346670452492e-33	NC_007199.1	3155494	3156604	-	NA	NA
AFUA_6G12700	1035.91589558119	-1.61444324421587	0.132084264375282	-12.2228279943239	2.34773091895639e-34	1.4570453744451e-33	NC_007199.1	3206625	3207423	+	NA	NA
AFUA_1G04840	9207.58473326317	-1.39924537152417	0.114503944596094	-12.2200626053533	2.42897579673959e-34	1.50649677232426e-33	NC_007194.1	1371577	1374461	-	NA	NA
AFUA_8G05300	2219.0726989188	-1.29797684998274	0.106402151744177	-12.1987838469984	3.15500863247898e-34	1.9555368821131e-33	NC_007201.1	1236620	1237190	-	NA	NA
AFUA_3G07720	1369.21779467249	1.56224258478139	0.128131888403092	12.1924573519646	3.40981747883564e-34	2.11211330907684e-33	NC_007196.1	1948563	1949823	+	NA	NA
AFUA_5G10920	5197.79815389107	-1.26913545002243	0.104156346443296	-12.1849075295028	3.74077382249158e-34	2.31562554358862e-33	NC_007198.1	2793753	2796794	+	NA	NA
AFUA_2G01660	8123.40646087714	-1.9157039773983	0.157246930328718	-12.1827750366485	3.83990333388091e-34	2.3754623578639e-33	NC_007195.1	399594	401739	+	NA	NA
AFUA_5G11550	2374.90308959355	-1.85351639409289	0.152260255451419	-12.1733435202615	4.31056556798919e-34	2.66491447694942e-33	NC_007198.1	2962344	2964081	+	NA	NA
AFUA_4G10000	4341.08621515436	-1.10340587940726	0.0907152124730082	-12.1634051150524	4.86861458066813e-34	3.00798560878739e-33	NC_007197.1	2587139	2589621	-	NA	NA
AFUA_5G12270	5341.91433828072	-2.06382360490599	0.169898653471504	-12.1473805868164	5.9233068901831e-34	3.65726230552843e-33	NC_007198.1	3185487	3186774	+	NA	NA
AFUA_7G08590	1510.51504491805	3.0373111444059	0.250323401396486	12.1335485514401	7.01426966558245e-34	4.32808747078092e-33	NC_007200.1	2002657	2004290	-	NA	NA
AFUA_3G00750	438.464916913845	4.03498771592439	0.332582349019038	12.1322966411949	7.1223501930363e-34	4.39196396026412e-33	NC_007196.1	168135	169000	+	NA	NA
AFUA_4G12680	3756.89221651427	1.28411021026786	0.105845461107161	12.1319345849681	7.15391466636993e-34	4.40860563445139e-33	NC_007197.1	3320187	3324835	-	NA	NA
AFUA_3G13180	2427.77982811133	2.08389177026085	0.171927338915105	12.1207702242739	8.19850022255914e-34	5.04910192734589e-33	NC_007196.1	3498123	3499115	-	NA	NA
AFUA_4G10050	15920.9974143478	-1.46256645234485	0.120734916769524	-12.1138647499696	8.91904997992608e-34	5.48934756592e-33	NC_007197.1	2598512	2599410	+	NA	NA
AFUA_4G11850	2574.37473700473	-1.3054132927034	0.107779653299419	-12.1118713295251	9.13851477699046e-34	5.62082850140307e-33	NC_007197.1	3124171	3126844	-	NA	NA
AFUA_6G09520	2199.61759514479	2.67466204726957	0.220837565928929	12.111445061527	9.18613624949689e-34	5.64651336025233e-33	NC_007199.1	2319497	2322435	+	NA	NA
AFUA_5G05970	801.923920524079	1.53921815672013	0.127143656326601	12.1061341256874	9.80053754847744e-34	6.02033020835043e-33	NC_007198.1	1407563	1408102	-	NA	NA
AFUA_7G05260	6027.72011315964	-1.09855569220496	0.0907550143264806	-12.1046280512175	9.9820812660507e-34	6.12794179442959e-33	NC_007200.1	1249229	1250373	+	NA	NA
AFUA_1G13580	2510.86668895758	-1.3253465662649	0.109528916237329	-12.100426186936	1.0506429374246e-33	6.44572788106611e-33	NC_007194.1	3610469	3612776	+	NA	NA
AFUA_3G08880	1820.74724687812	2.96130059294841	0.244764626845297	12.0985643682087	1.07474261713839e-33	6.58938312430105e-33	NC_007196.1	2272252	2273815	-	NA	NA
AFUA_2G13040	4781.9223226874	-1.76457846437365	0.145858011404604	-12.0979193901032	1.08321873075553e-33	6.63712647241559e-33	NC_007195.1	3346681	3347579	-	NA	NA
AFUA_2G09282	269.447834999416	2.11144582521978	0.17459914947663	12.0931048722113	1.14862290631668e-33	7.03339849564032e-33	NC_007195.1	2372584	2376326	+	NA	NA
AFUA_2G15500	4143.7826762946	-1.68375320929595	0.139353312062554	-12.0826206738462	1.30493228563645e-33	7.98545601985403e-33	NC_007195.1	4089806	4090312	-	NA	NA
AFUA_3G00230	195.244047130955	2.97321613260327	0.246102534308567	12.0812089195124	1.32753408039998e-33	8.11860842057941e-33	NC_007196.1	47665	50530	+	NA	NA
AFUA_3G05540	2264.77471441379	-1.10476525528693	0.0914554581596273	-12.079817623992	1.35018868882573e-33	8.25191462612276e-33	NC_007196.1	1340658	1342321	+	NA	NA
AFUA_2G00470	111.064495627019	3.80017079699164	0.314705697822849	12.0753161550026	1.42615058324675e-33	8.71064198974806e-33	NC_007195.1	101401	102655	-	NA	NA
AFUA_8G01390	179.247768615513	6.43902163814222	0.533461239821645	12.0702708228531	1.51634453917196e-33	9.25565944315863e-33	NC_007201.1	351401	353561	+	NA	NA
AFUA_2G04690	80.5141902939057	-3.92139366649164	0.324964743760353	-12.0671357179088	1.5752208779089e-33	9.60894711590786e-33	NC_007195.1	1279520	1281198	-	NA	NA
AFUA_5G10420	1351.66024152296	6.20743010103977	0.514539677927188	12.0640455290956	1.63547481329919e-33	9.97018569727708e-33	NC_007198.1	2664482	2667850	-	NA	NA
AFUA_2G07600	3194.77905005947	-1.19130080024119	0.0987538401599831	-12.0633364567015	1.64962038905318e-33	1.00500591950413e-32	NC_007195.1	1937905	1939161	+	NA	NA
AFUA_8G05960	2473.94276405824	-1.51461265681004	0.125597961075289	-12.0592137312015	1.73430679217119e-33	1.05593192302104e-32	NC_007201.1	1411882	1412548	-	NA	NA
AFUA_6G04700	2891.56912777873	-1.36565995049212	0.113325588395308	-12.0507642610101	1.92159897850995e-33	1.16922560713884e-32	NC_007199.1	1096190	1096980	-	NA	NA
AFUA_3G06310	3771.18979619422	-2.01716444163944	0.16740156027163	-12.0498544838312	1.94292628264789e-33	1.18145618399397e-32	NC_007196.1	1563860	1564974	-	NA	NA
AFUA_8G05950	798.871220046974	1.67008698553394	0.138651845272801	12.045183980408	2.05617141307972e-33	1.24952953001791e-32	NC_007201.1	1410241	1411037	+	NA	NA
AFUA_3G13810	1875.01072048799	-2.57187439686544	0.213699427267119	-12.0350083748735	2.32610420141965e-33	1.41267564111438e-32	NC_007196.1	3644876	3646068	-	NA	NA
AFUA_5G11200	1034.17075923665	-1.27074843453619	0.105628443738798	-12.0303621785675	2.46078902980145e-33	1.49352992659405e-32	NC_007198.1	2864305	2864668	-	NA	NA
AFUA_4G03770	1542.50271305634	1.35371359672465	0.112545032185509	12.0281950294644	2.5262324199962e-33	1.53228404719165e-32	NC_007197.1	1055167	1056845	+	NA	NA
AFUA_2G12650	367.737458983135	2.01242732494282	0.167312170488911	12.0279793099463	2.53284054710326e-33	1.53532537128374e-32	NC_007195.1	3254438	3255476	-	NA	NA
AFUA_3G13390	2214.11869666528	-1.17407571029197	0.0976257831218601	-12.026287244492	2.58527250893925e-33	1.56612231484924e-32	NC_007196.1	3544227	3545497	-	NA	NA
AFUA_6G06710	657.453588171249	-1.31165038588106	0.109113637220375	-12.0209574100435	2.75757642717132e-33	1.66945167482804e-32	NC_007199.1	1459744	1461211	+	NA	NA
AFUA_4G06120	2181.93392167746	-1.54925483391182	0.128883428454457	-12.0205898655099	2.76987037765135e-33	1.67584117321217e-32	NC_007197.1	1564872	1566784	-	NA	NA
AFUA_3G01530	102.615325581769	4.05426624888778	0.337513916395603	12.0121454314664	3.0678140725452e-33	1.85493943168584e-32	NC_007196.1	388212	389691	+	NA	NA
AFUA_6G12440	3838.74297824032	1.68085220812963	0.139997796763069	12.0062761485761	3.29344099325971e-33	1.99011440696848e-32	NC_007199.1	3146309	3147868	-	NA	NA
AFUA_5G06560	2766.45193029167	-1.94531591281896	0.162029720328602	-12.005920326677	3.30763748777063e-33	1.99743976690951e-32	NC_007198.1	1600681	1603147	+	NA	NA
AFUA_3G00650	199.927589064456	2.5572141463467	0.213076369720164	12.0013971971886	3.49348582877489e-33	2.10793472905079e-32	NC_007196.1	147728	149294	+	NA	NA
AFUA_4G12110	3512.26399129444	-1.80534951462325	0.150474445355325	-11.997715029686	3.65240975054702e-33	2.20150254801433e-32	NC_007197.1	3179588	3180846	+	NA	NA
AFUA_3G10630	11257.4315169196	-1.87766745893812	0.156545435074169	-11.9943929252776	3.80194398429303e-33	2.29020165457852e-32	NC_007196.1	2747082	2747630	+	NA	NA
AFUA_7G05460	7806.00845932559	-1.8718788822479	0.156132876007854	-11.9890117322487	4.05716674571086e-33	2.44241438091794e-32	NC_007200.1	1319257	1320541	+	NA	NA
AFUA_6G11680	421.727574329564	-1.52399415927497	0.127157299952569	-11.9851094655473	4.25282194800741e-33	2.55859968789553e-32	NC_007199.1	2907310	2909677	-	NA	NA
AFUA_2G13300	409.697009371934	-1.70976702706518	0.142676069200172	-11.9835585368308	4.33316086976754e-33	2.60530621083652e-32	NC_007195.1	3435488	3437224	-	NA	NA
AFUA_4G11340	12130.13039591	-1.69994496934729	0.141890820480935	-11.9806550105594	4.48763882202203e-33	2.69650262842896e-32	NC_007197.1	2973299	2975071	-	NA	NA
AFUA_2G11380	3225.91504371396	-1.87706031508524	0.156721551801005	-11.9770401295453	4.68762708620753e-33	2.81491422034607e-32	NC_007195.1	2930496	2931700	-	NA	NA
AFUA_5G05910	2534.48303804017	1.04353409777048	0.0871712294559142	11.9710838574124	5.0366339765306e-33	3.02260800385936e-32	NC_007198.1	1387405	1389413	-	NA	NA
AFUA_2G15150	109.369715266919	5.1069493398929	0.426874224164121	11.9635926715721	5.51242739793557e-33	3.30608348050532e-32	NC_007195.1	4007187	4009001	+	NA	NA
AFUA_1G08790	9285.96306855159	-1.01696409158765	0.0850116229662982	-11.9626476486728	5.57553579914831e-33	3.34185194881123e-32	NC_007194.1	2260123	2263969	+	NA	NA
AFUA_2G13295	17288.560568482	2.8284079137975	0.236473809998019	11.9607660307972	5.70333424679509e-33	3.41420232847299e-32	NC_007195.1	3433889	3435399	+	NA	NA
AFUA_2G14910	705.73493105622	-1.27238303444657	0.106379329373138	-11.9608108261666	5.7002582275529e-33	3.41420232847299e-32	NC_007195.1	3927833	3929350	-	NA	NA
AFUA_3G10330	2186.83454397681	-1.67983017558885	0.140458831675213	-11.9595909744797	5.78461474042272e-33	3.46070864470507e-32	NC_007196.1	2676311	2677043	+	NA	NA
AFUA_3G08580	11608.2222157917	-1.14526177875124	0.0958796817636663	-11.9447807677772	6.91324029653624e-33	4.13335385079063e-32	NC_007196.1	2200467	2201143	+	NA	NA
AFUA_2G01300	209.350788204237	2.56883075145711	0.215112470360466	11.9418030351867	7.16528852678561e-33	4.28139324379646e-32	NC_007195.1	315438	316044	+	NA	NA
AFUA_1G10090	771.420491009907	1.70636177127346	0.142947540598076	11.936978867452	7.59313484290466e-33	4.53422658443011e-32	NC_007194.1	2605103	2605760	-	NA	NA
AFUA_1G10400	2940.27084485868	-1.6954475154438	0.142059642696689	-11.9347584103372	7.79849776745829e-33	4.65397338885739e-32	NC_007194.1	2706263	2710324	-	NA	NA
AFUA_8G02280	124.712430476805	3.01911988613635	0.253162766222171	11.925607905101	8.70462863834671e-33	5.19151597799106e-32	NC_007201.1	609358	611766	-	NA	NA
AFUA_4G10790	3917.83075943485	-1.16916287568915	0.0980450316209089	-11.9247539254179	8.79434948986813e-33	5.24178058703031e-32	NC_007197.1	2816512	2817684	+	NA	NA
AFUA_2G03230	276.521724909271	2.76941068795563	0.232245000291993	11.924522312531	8.81884113405014e-33	5.25312787898398e-32	NC_007195.1	845967	847674	-	NA	NA
AFUA_2G13310	4128.94958920831	1.74003808555855	0.145963920056748	11.9210150349625	9.19810142494594e-33	5.47565592862048e-32	NC_007195.1	3437682	3439179	-	NA	NA
AFUA_5G03870	2306.96210202459	-1.88593166233826	0.158219538532517	-11.9197140873386	9.34286095771441e-33	5.5583963400065e-32	NC_007198.1	1038134	1039037	+	NA	NA
AFUA_1G04450	1899.78272930422	1.60027936579499	0.134302155974902	11.9155150874424	9.82570705873746e-33	5.84205002405921e-32	NC_007194.1	1262616	1264071	+	NA	NA
AFUA_6G12680	3204.76614206787	-1.02031724678944	0.0856578214973405	-11.9115479351891	1.03046306740143e-32	6.12302298902567e-32	NC_007199.1	3202824	3203845	+	NA	NA
AFUA_3G06922	130.008682871435	3.57399502675153	0.300059733654513	11.9109451415651	1.03794025190266e-32	6.16365012720497e-32	NC_007196.1	1724461	1730150	-	NA	NA
AFUA_3G10180	1044.17201116971	-1.15115164987298	0.0966639336344244	-11.9088020380646	1.0649627322827e-32	6.32022245061425e-32	NC_007196.1	2629022	2631074	-	NA	NA
AFUA_6G04980	867.341446437945	-1.35728335807823	0.113976109465929	-11.9084899847715	1.06895526576552e-32	6.34001054178173e-32	NC_007199.1	1182727	1183873	-	NA	NA
AFUA_6G02460	2027.6777862222	-1.49544821446102	0.125592974409353	-11.9071008668591	1.08690931982085e-32	6.44252958062426e-32	NC_007199.1	462470	463114	-	NA	NA
AFUA_1G09600	3676.91962209423	-1.57503863193671	0.132296562452203	-11.9053632440808	1.10978985167597e-32	6.57410568963278e-32	NC_007194.1	2479940	2480773	+	NA	NA
AFUA_5G10640	7131.49696176903	-1.31386176858472	0.110362957692456	-11.904916251393	1.11575267180616e-32	6.60536554077256e-32	NC_007198.1	2721761	2723271	+	NA	NA
AFUA_5G11610	2523.85226980933	-1.20757076390599	0.101480486037244	-11.8995366603073	1.1900604992271e-32	7.04094762196279e-32	NC_007198.1	2983229	2986030	-	NA	NA
AFUA_5G03710	1935.29306100331	2.20976129187296	0.185838541739773	11.8907588877191	1.32199888296123e-32	7.81675459833182e-32	NC_007198.1	991278	996023	-	NA	NA
AFUA_5G13990	1590.93189715659	-1.38746474149477	0.116710953358952	-11.8880422236594	1.36570362791979e-32	8.07021922952354e-32	NC_007198.1	3656747	3658181	-	NA	NA
AFUA_3G01620	192.101750535603	2.70602193153543	0.227630492538724	11.8877831408069	1.36994586469199e-32	8.0903240764643e-32	NC_007196.1	406839	409302	+	NA	NA
AFUA_5G00980	278.412958198894	-2.51770655782084	0.211946991477173	-11.8789445430368	1.52277921638403e-32	8.98738321826656e-32	NC_007198.1	254323	255862	+	NA	NA
AFUA_4G10500	921.333656960281	1.50855532784109	0.127060501030392	11.872732403914	1.64021508185627e-32	9.67455705354538e-32	NC_007197.1	2746886	2748548	-	NA	NA
AFUA_1G13500	42205.7420512666	-1.18083011948092	0.0994956828375296	-11.8681543339839	1.73247579496084e-32	1.02124888966113e-31	NC_007194.1	3588582	3591128	-	NA	NA
AFUA_2G05070	404.432565287062	-2.41410258580715	0.203426617443407	-11.8671913053794	1.75252993835298e-32	1.03243843218446e-31	NC_007195.1	1393291	1394812	+	NA	NA
AFUA_2G13030	1492.28926971543	-1.6977490247874	0.143106272197965	-11.8635542573482	1.83036915859805e-32	1.07747043145865e-31	NC_007195.1	3344555	3346112	+	NA	NA
AFUA_3G09100	864.386819211785	1.28358219052314	0.108195765784952	11.8635159260703	1.83120753353178e-32	1.07747043145865e-31	NC_007196.1	2317407	2319074	-	NA	NA
AFUA_6G13410	16816.5167980734	-1.171820511473	0.0987781766549417	-11.8631518737836	1.83918905463049e-32	1.081506042381e-31	NC_007199.1	3410326	3414441	-	NA	NA
AFUA_3G13600	301.55038087441	1.90443453910265	0.160580576852089	11.8596817649798	1.91702343017885e-32	1.12658753383055e-31	NC_007196.1	3592380	3594363	+	NA	NA
AFUA_5G13330	5369.61919570591	-1.80498552911441	0.15224529360891	-11.8557722628266	2.00863756769624e-32	1.17970713732013e-31	NC_007198.1	3507705	3508803	+	NA	NA
AFUA_6G12930	44541.5907927444	-1.69591932188542	0.143080167270656	-11.8529308026133	2.07793941135418e-32	1.21966559476926e-31	NC_007199.1	3262692	3265559	+	NA	NA
AFUA_2G01310	137.287577222259	3.12063528718753	0.263335562023315	11.850413454265	2.14131688111398e-32	1.25610013391534e-31	NC_007195.1	316119	316971	-	NA	NA
AFUA_8G00470	115.390464915805	3.76124633794093	0.31746620120124	11.8477063816841	2.21161405100777e-32	1.29654695917875e-31	NC_007201.1	102473	103368	-	NA	NA
AFUA_1G16610	1948.9587954532	1.27267432397413	0.107431062327969	11.8464278058507	2.24560820543998e-32	1.31567507510936e-31	NC_007194.1	4515161	4516305	-	NA	NA
AFUA_1G07400	494.575999700171	-1.39048075592283	0.117430577306125	-11.840874734849	2.3993729747892e-32	1.40490945247231e-31	NC_007194.1	2096686	2097889	+	NA	NA
AFUA_6G05350	4956.14559665099	1.79902251279678	0.152002472428901	11.8354819105872	2.55869643163292e-32	1.49728821564327e-31	NC_007199.1	1280045	1281667	+	NA	NA
AFUA_5G07740	3974.79083395179	1.89766378610349	0.160414656621964	11.8297406612636	2.7398698077274e-32	1.60233308974076e-31	NC_007198.1	1932048	1934308	-	NA	NA
AFUA_6G02470	8030.63481619808	-1.91390800925536	0.161834130038174	-11.8263558422683	2.85259305102848e-32	1.66724370555257e-31	NC_007199.1	464769	466824	-	NA	NA
AFUA_1G14830	5011.2046998765	1.9818059658277	0.167685038658449	11.8186212776225	3.12775472476887e-32	1.82695776282436e-31	NC_007194.1	3976074	3977634	-	NA	NA
AFUA_4G10480	1872.37322953455	-1.88371394033029	0.159407227454025	-11.816992054978	3.18899302126819e-32	1.86159883520335e-31	NC_007197.1	2743243	2743528	-	NA	NA
AFUA_2G13720	3735.58199082046	-1.7286493744712	0.146314008733028	-11.8146539038882	3.27896401635348e-32	1.91296071505249e-31	NC_007195.1	3562557	3563830	+	NA	NA
AFUA_7G02470	3837.63835771764	-1.75379444073233	0.148449080977831	-11.8141145043143	3.30007508712197e-32	1.92411157622027e-31	NC_007200.1	671724	673386	-	NA	NA
AFUA_5G01850	3018.87667030314	-2.36804502558708	0.200550895638822	-11.8077010728078	3.56166865793647e-32	2.07537764750418e-31	NC_007198.1	470947	472720	+	NA	NA
AFUA_2G13970	2323.81668301284	1.05499717451719	0.0893984762261546	11.801064392287	3.85405369990451e-32	2.24439209416447e-31	NC_007195.1	3649865	3651623	+	NA	NA
AFUA_4G03120	4616.6035760291	-3.59516780290844	0.304650853915002	-11.8009444474149	3.85955154385517e-32	2.24623567797057e-31	NC_007197.1	874475	876086	+	NA	NA
AFUA_4G07690	15107.0760241573	-1.5687103500891	0.133108375425668	-11.7852114494863	4.65251077473029e-32	2.70609805448081e-31	NC_007197.1	1997784	1999871	+	NA	NA
AFUA_5G11740	2285.92857049431	-1.86358261569953	0.158141810959845	-11.7842498728734	4.70591113648174e-32	2.73550609937188e-31	NC_007198.1	3020944	3021731	+	NA	NA
AFUA_1G06240	4206.28524807676	-1.39377139049382	0.118314282130147	-11.7802463523436	4.9348631599434e-32	2.86686380920234e-31	NC_007194.1	1797871	1798799	-	NA	NA
AFUA_4G07200	1745.0265629641	1.82145910992348	0.15468405488381	11.7753514497125	5.22986748410402e-32	3.03641251397769e-31	NC_007197.1	1865069	1868001	+	NA	NA
AFUA_5G08890	5970.17437591389	-1.59242243273414	0.135251909432309	-11.7737519523236	5.33001075438936e-32	3.09269057748665e-31	NC_007198.1	2281515	2284083	+	NA	NA
AFUA_1G04540	7947.5456001283	-2.05118808648645	0.174233217574526	-11.7726580214767	5.39959499707319e-32	3.1311799525472e-31	NC_007194.1	1284031	1285205	+	NA	NA
AFUA_1G06390	405942.422449471	-1.50114161842983	0.127766403275994	-11.7491107203444	7.1365912869535e-32	4.13595952322118e-31	NC_007194.1	1831592	1833461	+	NA	NA
AFUA_2G02280	643.956145112275	-1.49309217511771	0.127107874495787	-11.746653628192	7.34711049481341e-32	4.25540398593162e-31	NC_007195.1	576408	576990	+	NA	NA
AFUA_3G05820	4569.87948619834	1.39959118410653	0.11918698939482	11.7428185006857	7.68808428550455e-32	4.45021801910936e-31	NC_007196.1	1420086	1422936	-	NA	NA
AFUA_1G01740	10056.9686305303	-1.34953423103228	0.115012713308914	-11.7337830941136	8.55478610337031e-32	4.94893091577554e-31	NC_007194.1	536415	538448	-	NA	NA
AFUA_7G05300	1320.60464537972	-2.82292065384812	0.240804872213039	-11.7228552225916	9.73351554239189e-32	5.62744427997111e-31	NC_007200.1	1263718	1265452	+	NA	NA
AFUA_5G08370	4378.83956004935	1.29741014548046	0.110674330520151	11.7227738300547	9.74287389953284e-32	5.62947578886025e-31	NC_007198.1	2125217	2127746	-	NA	NA
AFUA_4G08580	15736.8170337878	-1.52316086904337	0.129983672384875	-11.7180938274568	1.02962678678366e-31	5.94566259610322e-31	NC_007197.1	2215888	2216753	-	NA	NA
AFUA_6G07530	1238.74722087882	-1.79993073226859	0.153656712173423	-11.7139740061412	1.08091840332182e-31	6.23811028208252e-31	NC_007199.1	1709737	1711385	-	NA	NA
AFUA_6G09210	954.890390816261	1.83428355367841	0.156633811541365	11.7106487777321	1.12416110898542e-31	6.4837843124237e-31	NC_007199.1	2185514	2186547	+	NA	NA
AFUA_2G01030	373.950723558892	2.2497854759293	0.192179640887016	11.7066795709748	1.17803218749581e-31	6.79042850386575e-31	NC_007195.1	236686	237739	-	NA	NA
AFUA_1G15550	6451.21189154404	-1.44299297057275	0.123279742976188	-11.7050290318294	1.20118118550981e-31	6.91972319308042e-31	NC_007194.1	4206661	4209274	+	NA	NA
AFUA_7G08560	286.042760463097	1.94984059346565	0.166862434602186	11.6853178974299	1.51511621956416e-31	8.72301220970829e-31	NC_007200.1	1993146	1994016	-	NA	NA
AFUA_1G13020	1369.52894197483	-1.08967826717449	0.093297962815401	-11.6795504884767	1.62150742096538e-31	9.32996384631931e-31	NC_007194.1	3452608	3454002	-	NA	NA
AFUA_5G05820	6238.50561618141	-1.92455751262071	0.164788449251182	-11.6789588188136	1.63283281055271e-31	9.38951977984699e-31	NC_007198.1	1353657	1354916	-	NA	NA
AFUA_2G13650	478.120648101114	1.56822047395523	0.134288950224162	11.677956163463	1.6522046288829e-31	9.49524760465402e-31	NC_007195.1	3552294	3553435	-	NA	NA
AFUA_6G04610	2045.01820615316	-1.4307241152676	0.122519763426865	-11.6774965544365	1.66116061520065e-31	9.54102507192167e-31	NC_007199.1	1074625	1075267	+	NA	NA
AFUA_6G02680	1574.70207958441	1.31995066628413	0.113086494464748	11.6720451237932	1.77113583491403e-31	1.01666152335471e-30	NC_007199.1	521342	523407	+	NA	NA
AFUA_1G13980	1534.3227902335	-2.32746071530807	0.199427280765001	-11.6707238166211	1.79886182294593e-31	1.03196170807714e-30	NC_007194.1	3738408	3740383	-	NA	NA
AFUA_6G04740	32813.0121842768	-1.33269648145256	0.11425675982974	-11.6640493169812	1.94564212630006e-31	1.11550148574537e-30	NC_007199.1	1113099	1114434	-	NA	NA
AFUA_2G16280	923.057602596453	-1.30743697094237	0.112121859820717	-11.660856973234	2.01998981180819e-31	1.15743854059111e-30	NC_007195.1	4318988	4321152	-	NA	NA
AFUA_4G07540	5468.79071093908	-1.61646536411495	0.138671108318294	-11.6568287635276	2.11784133643054e-31	1.21278524093335e-30	NC_007197.1	1952978	1956038	+	NA	NA
AFUA_1G13970	2645.69369242141	-1.24092602564827	0.106457955513822	-11.6564893591926	2.12629782299317e-31	1.21690437498932e-30	NC_007194.1	3734490	3736716	-	NA	NA
AFUA_1G12870	1586.81534747844	-1.04048692867515	0.089303860953884	-11.651085603258	2.26554122203234e-31	1.29582500300567e-30	NC_007194.1	3402036	3403703	-	NA	NA
AFUA_8G01270	100.297420191125	3.69147045825452	0.316862806533215	11.6500592121959	2.29299441709399e-31	1.31074909349847e-30	NC_007201.1	309480	310962	-	NA	NA
AFUA_3G10460	9932.61879260885	-1.40722418037472	0.120873883848194	-11.6420862437254	2.51780427839243e-31	1.43840396260236e-30	NC_007196.1	2708846	2709680	+	NA	NA
AFUA_6G12820	2460.79992855406	-1.55477654507986	0.133591077563097	-11.6383262523316	2.6312859879716e-31	1.50234419894146e-30	NC_007199.1	3232649	3233954	-	NA	NA
AFUA_4G13190	3659.36625936713	-1.03165804650941	0.0886460448333205	-11.6379478458314	2.642984294404e-31	1.50812942675944e-30	NC_007197.1	3448382	3449403	-	NA	NA
AFUA_4G09950	4079.6691751496	-1.4779164881036	0.127107802880741	-11.6272679930614	2.99531150845858e-31	1.70816106864849e-30	NC_007197.1	2574015	2575479	-	NA	NA
AFUA_4G06210	678.076240694052	-1.35683630378147	0.116733416331969	-11.6233752631968	3.13501055285275e-31	1.78677051154306e-30	NC_007197.1	1598389	1599400	+	NA	NA
AFUA_6G02200	3419.89908076057	1.47173386144494	0.126630142565977	11.6223028073915	3.17462169713236e-31	1.80827653381307e-30	NC_007199.1	384018	385632	+	NA	NA
AFUA_4G06870	4268.82999167933	-1.00215248979856	0.0862384687566647	-11.6207129399095	3.23425944270987e-31	1.84115762128732e-30	NC_007197.1	1768570	1770039	-	NA	NA
AFUA_4G12120	2753.70190646138	-1.07496745298854	0.0925124752401028	-11.6197026422503	3.2727334422247e-31	1.86195915626157e-30	NC_007197.1	3181273	3183010	+	NA	NA
AFUA_3G13170	1038.15897335034	2.10198111275498	0.180940395383271	11.6169808754012	3.37865899560481e-31	1.92108875121992e-30	NC_007196.1	3497808	3498039	-	NA	NA
AFUA_3G11010	212.30517171426	2.16315216843561	0.18621934878287	11.6161515039869	3.41160790468202e-31	1.93867889899099e-30	NC_007196.1	2869662	2872656	-	NA	NA
AFUA_4G10020	4265.33946130493	-1.20780492070485	0.103987662729591	-11.6148866990656	3.46247068149079e-31	1.96601353372818e-30	NC_007197.1	2592318	2593267	-	NA	NA
AFUA_3G15330	117.706389780414	3.13511315190188	0.269953134862939	11.6135460086198	3.51720716929326e-31	1.99515544491359e-30	NC_007196.1	4031311	4031671	-	NA	NA
AFUA_5G11910	4541.83634435044	-1.02001226540642	0.0878566398283531	-11.6099621770105	3.66777807463792e-31	2.07934304972998e-30	NC_007198.1	3080505	3083286	-	NA	NA
AFUA_2G11920	1073.34279773383	-1.38696555901192	0.119486540531056	-11.6077137462309	3.7654923672109e-31	2.1334836753515e-30	NC_007195.1	3076362	3077864	+	NA	NA
AFUA_1G04580	1034.57949687759	-1.2672508016041	0.109176987164614	-11.6073069473274	3.78344546927234e-31	2.14239545914351e-30	NC_007194.1	1298567	1300485	+	NA	NA
AFUA_1G09050	3128.65631457922	-1.35866527037371	0.117330824728795	-11.5797811318058	5.21791034478021e-31	2.95293257584741e-30	NC_007194.1	2347701	2348534	+	NA	NA
AFUA_2G13690	1023.30132896228	1.57649128379736	0.13614503100308	11.5794992456367	5.23509576865114e-31	2.96091852282136e-30	NC_007195.1	3559123	3559827	+	NA	NA
AFUA_6G08155	975.463789966468	2.07061405983163	0.178913894061538	11.5732434906337	5.63127956064101e-31	3.1831270380337e-30	NC_007199.1	1897793	1898754	+	NA	NA
AFUA_2G17650	667.214516474634	2.50590542757501	0.216799158546538	11.5586492326588	6.6750502344083e-31	3.77091400925635e-30	NC_007195.1	4707363	4709248	-	NA	NA
AFUA_1G02610	2969.52891287312	-1.81970398151785	0.157435466939941	-11.5584119441907	6.69351849189213e-31	3.77913072179983e-30	NC_007194.1	761927	763040	+	NA	NA
AFUA_8G05370	3693.13415076894	-1.21481804723807	0.105134379208909	-11.5549076941249	6.97223573464104e-31	3.93418714681093e-30	NC_007201.1	1247898	1251413	+	NA	NA
AFUA_2G03930	6508.91897598999	-1.7501744381999	0.151487937437647	-11.5532264007507	7.11002050466828e-31	4.00958533378015e-30	NC_007195.1	1060648	1063708	+	NA	NA
AFUA_6G06610	2103.22388671724	-1.00752285445931	0.0872080772736658	-11.5530910204295	7.12123201846662e-31	4.01355803404743e-30	NC_007199.1	1437110	1438456	-	NA	NA
AFUA_4G10920	4939.41879633366	-1.34878240647601	0.1167656662469	-11.5511900871958	7.28052349764821e-31	4.10093580873378e-30	NC_007197.1	2850189	2850795	+	NA	NA
AFUA_1G15300	1907.34993681814	-2.03104439853088	0.175845413602391	-11.5501698732008	7.3674671882533e-31	4.14599080564072e-30	NC_007194.1	4125093	4126892	+	NA	NA
AFUA_6G03750	7667.36619666509	-1.31522914580629	0.113871168591595	-11.550150596271	7.36911987049098e-31	4.14599080564072e-30	NC_007199.1	827895	829831	+	NA	NA
AFUA_2G15980	1355.89696902286	-1.52271823466166	0.131837568309936	-11.5499569218533	7.38574472822595e-31	4.15291846014433e-30	NC_007195.1	4228096	4229115	+	NA	NA
AFUA_5G12950	257.365696857144	2.18057555314519	0.188877388661088	11.5449264128588	7.8308463909147e-31	4.40062499634133e-30	NC_007198.1	3396528	3398233	+	NA	NA
AFUA_2G07730	869.42094494296	-2.69931684237906	0.233911556909965	-11.5399037056474	8.30181050032658e-31	4.66256785650995e-30	NC_007195.1	1977341	1981208	-	NA	NA
AFUA_8G05260	5057.85673194297	-1.58299572724395	0.137236267660155	-11.534820599785	8.80705804543296e-31	4.94344889822904e-30	NC_007201.1	1223004	1224139	-	NA	NA
AFUA_3G13090	836.568618677432	3.12195940189125	0.270861634882737	11.5260302672352	9.75383972091505e-31	5.47169389585636e-30	NC_007196.1	3471880	3473048	+	NA	NA
AFUA_1G06790	12092.8293696512	-1.25321550201014	0.108778916870139	-11.5207573128002	1.03695569423832e-30	5.81371201798809e-30	NC_007194.1	1937396	1941009	+	NA	NA
AFUA_4G09890	4174.9076256861	1.77857378065244	0.154382567253585	11.5205609823225	1.03932124795105e-30	5.82358479363848e-30	NC_007197.1	2564530	2565753	+	NA	NA
AFUA_5G13500	1177.07535653718	1.32284853090319	0.114832855171897	11.5197739263992	1.04885825561664e-30	5.87360623145319e-30	NC_007198.1	3543313	3544356	-	NA	NA
AFUA_6G02730	1310.61165949125	-1.09426102753886	0.0950371569175129	-11.5140337004043	1.12109176223207e-30	6.2744659231954e-30	NC_007199.1	550862	552503	+	NA	NA
AFUA_6G12310	1801.19052824098	-1.42053762845295	0.123375553112011	-11.5139311850806	1.12242568314153e-30	6.27828349594613e-30	NC_007199.1	3097923	3098892	+	NA	NA
AFUA_4G10220	1163.76724265777	-1.90593787627853	0.165565854855991	-11.5116602872996	1.1523817575528e-30	6.44210161854242e-30	NC_007197.1	2671755	2673676	+	NA	NA
AFUA_4G14640	5097.54854216962	3.20614663819956	0.278644630862153	11.5062207668579	1.22740202965671e-30	6.85750368309363e-30	NC_007197.1	3856914	3858984	-	NA	NA
AFUA_3G11140	1429.46144937244	1.1494551498426	0.0999598702076118	11.4991660899042	1.3319605023632e-30	7.43735858478976e-30	NC_007196.1	2911698	2914200	+	NA	NA
AFUA_5G03110	281.546600158881	1.93990035895993	0.168707240627963	11.4986194530787	1.34042198956256e-30	7.480269179297e-30	NC_007198.1	840983	842201	-	NA	NA
AFUA_3G11070	3708.3788143599	3.32428697435137	0.289105631133412	11.4985203204753	1.34196218586004e-30	7.48452795263689e-30	NC_007196.1	2890317	2892286	+	NA	NA
AFUA_2G08570	1497.89838209564	-1.3772306777167	0.119797030170714	-11.4963674454542	1.37584754440042e-30	7.66907612712088e-30	NC_007195.1	2202541	2203326	+	NA	NA
AFUA_1G01380	2557.21426823626	-1.12160197760925	0.0975761393063085	-11.4946336838389	1.40375250965433e-30	7.82009495256828e-30	NC_007194.1	453031	453946	-	NA	NA
AFUA_5G03750	63.49346243272	-5.35972662882206	0.466505902183033	-11.4890864268619	1.49686508766728e-30	8.33399105457295e-30	NC_007198.1	1007787	1008681	-	NA	NA
AFUA_1G03730	493.158180708181	1.59218851044561	0.138589703851736	11.4885050346088	1.50697200420646e-30	8.38541556586751e-30	NC_007194.1	1079938	1081418	-	NA	NA
AFUA_6G03590	1476.29756077848	1.94652498087367	0.169434808104815	11.4883417560193	1.50982260030131e-30	8.39642683955094e-30	NC_007199.1	783346	784866	+	NA	NA
AFUA_6G09315	1671.36204814981	-2.44647880155038	0.212968475093224	-11.4875161710176	1.5243182150174e-30	8.47214832489765e-30	NC_007199.1	2224464	2225465	+	NA	NA
AFUA_5G13220	2154.50863440884	1.34504365033423	0.11712601803294	11.4837307109336	1.59257208423664e-30	8.84639810574816e-30	NC_007198.1	3472523	3474541	+	NA	NA
AFUA_4G04570	313.143726846038	1.9777547868209	0.172321267830811	11.4771369298577	1.71878180480753e-30	9.54196331060875e-30	NC_007197.1	1284144	1285440	-	NA	NA
AFUA_4G13130	1571.12541447664	-1.38392935522724	0.120588927829513	-11.4764214272127	1.73306043583181e-30	9.61569016009907e-30	NC_007197.1	3437273	3439640	-	NA	NA
AFUA_5G12790	4543.62190140287	-1.72681014902935	0.150536903183257	-11.4710088524089	1.84495715170329e-30	1.02306432269465e-29	NC_007198.1	3353313	3355167	-	NA	NA
AFUA_4G09100	1287.52783204116	1.58901685867063	0.138557249454514	11.4683054472172	1.90350215735177e-30	1.0549213336946e-29	NC_007197.1	2373743	2374343	-	NA	NA
AFUA_1G11800	1108.31662581667	1.38512701039579	0.120810037359456	11.4653305360258	1.97005966263444e-30	1.09117968202961e-29	NC_007194.1	3103443	3104703	+	NA	NA
AFUA_5G12320	2237.10459497912	-1.19091614027424	0.103879472212407	-11.464403071274	1.99127830624905e-30	1.10229842791901e-29	NC_007198.1	3191473	3195604	-	NA	NA
AFUA_4G10840	1178.97284703533	-1.27860029108667	0.111547169119742	-11.4624181068561	2.0374558063296e-30	1.12721277004978e-29	NC_007197.1	2832905	2833986	+	NA	NA
AFUA_2G10240	7956.87997681476	2.57412184955968	0.22468346927595	11.4566588180914	2.17754014271078e-30	1.20402219601551e-29	NC_007195.1	2617961	2619117	-	NA	NA
AFUA_1G04900	7479.09539287959	-1.14029039631803	0.0996343687197534	-11.4447495474718	2.4982491728802e-30	1.38055857906954e-29	NC_007194.1	1388631	1389400	-	NA	NA
AFUA_5G03500	5018.89533480819	-1.26594008211826	0.110614800110782	-11.4445813837787	2.50309811407023e-30	1.38244501345897e-29	NC_007198.1	944720	947736	+	NA	NA
AFUA_4G10830	1698.85482583701	1.08270689425531	0.0946765103809975	11.4358555242296	2.76794855322418e-30	1.52784415270231e-29	NC_007197.1	2828620	2832163	+	NA	NA
AFUA_8G06554	278.25011973972	-3.44597954503276	0.301475261909789	-11.4303890913076	2.94784949457438e-30	1.62621342106188e-29	NC_007201.1	1584454	1585090	-	NA	NA
AFUA_7G05752	1596.71799819754	1.26501731614861	0.110711911569601	11.4262078778518	3.09324450145774e-30	1.70544539427825e-29	NC_007200.1	1406445	1409631	-	NA	NA
AFUA_5G01370	266.882204147141	-3.02436729014941	0.264722369905709	-11.424675939652	3.14827824026747e-30	1.7347949662618e-29	NC_007198.1	351292	352115	-	NA	NA
AFUA_6G08580	9043.359914723	-1.86092490523747	0.162888108978982	-11.4245595759086	3.15249801514455e-30	1.73612698009561e-29	NC_007199.1	2030839	2032327	+	NA	NA
AFUA_7G04060	2244.70386703646	-1.84558649122902	0.161759735185922	-11.409430715918	3.75176653318977e-30	2.06497229986765e-29	NC_007200.1	913426	914337	+	NA	NA
AFUA_4G05950	4765.36349499239	-1.54348188981358	0.135290151302413	-11.4086788650524	3.78433294945568e-30	2.08170730834706e-29	NC_007197.1	1512459	1513091	-	NA	NA
AFUA_4G06010	2020.62039121696	-1.65658898761394	0.145213059741405	-11.4079889960585	3.81446136906641e-30	2.09708287139541e-29	NC_007197.1	1522633	1523475	+	NA	NA
AFUA_2G08460	3028.71663925596	-1.93763945383603	0.169987946516806	-11.398687339543	4.24470790815679e-30	2.33095932561951e-29	NC_007195.1	2179295	2181201	+	NA	NA
AFUA_2G13200	1743.93792119359	1.51855502518322	0.133292706247022	11.3926340603288	4.55022842017282e-30	2.49731054946465e-29	NC_007195.1	3396178	3396826	-	NA	NA
AFUA_6G05130	2153.27867598691	-1.21207946054109	0.106399198057512	-11.3918101138875	4.59346787088498e-30	2.51960606676333e-29	NC_007199.1	1225919	1227958	+	NA	NA
AFUA_4G08140	4007.20822171888	-1.35066977993642	0.118666341824699	-11.3820798650026	5.13600163607363e-30	2.8155929287798e-29	NC_007197.1	2109545	2111373	+	NA	NA
AFUA_1G16830	1170.48816533508	1.122668343308	0.0986736428984386	11.3775909182102	5.40728412214199e-30	2.96262574883229e-29	NC_007194.1	4591412	4594754	+	NA	NA
AFUA_4G13140	954.894361115528	-1.56910019456902	0.137915460611975	-11.3772610235751	5.42777273364347e-30	2.97216071463638e-29	NC_007197.1	3440112	3440949	+	NA	NA
AFUA_7G01270	1695.85356397507	1.18874163714504	0.104516618050434	11.3737093614282	5.65329365798434e-30	3.0938934382787e-29	NC_007200.1	331273	333172	-	NA	NA
AFUA_1G02880	687.773286405796	-1.67571433087914	0.147444946528849	-11.3650170475749	6.2452272946202e-30	3.41590172071447e-29	NC_007194.1	828466	829661	-	NA	NA
AFUA_1G11740	118.16874883551	4.80399427809724	0.423022302147568	11.3563617183035	6.89570352503195e-30	3.76954689858727e-29	NC_007194.1	3088567	3089362	-	NA	NA
AFUA_2G00830	161.154833405225	2.55854605990492	0.225407675502034	11.3507494995743	7.35296845682307e-30	4.01723154714236e-29	NC_007195.1	185576	187814	+	NA	NA
AFUA_3G09720	2844.92413611647	-1.05627696612683	0.0931420252133958	-11.3404981661803	8.26724980464199e-30	4.51418084570928e-29	NC_007196.1	2484497	2487591	-	NA	NA
AFUA_4G12720	2293.654324565	-1.06878495608297	0.0943241761790882	-11.3309757834908	9.21721164739168e-30	5.03003867352276e-29	NC_007197.1	3332894	3334681	-	NA	NA
AFUA_6G11880	61.378759773516	-3.99200781410241	0.352371665889484	-11.328969382443	9.43078621393211e-30	5.14367682970521e-29	NC_007199.1	2966308	2967789	+	NA	NA
AFUA_2G02160	1100.83472717624	-1.09114980979231	0.0963334106870766	-11.3268055393236	9.66662653630899e-30	5.2693235312806e-29	NC_007195.1	537632	539602	-	NA	NA
AFUA_5G06550	2521.76790796912	-1.12916786801251	0.0997153216746242	-11.3239154128895	9.99077804375512e-30	5.44293971252541e-29	NC_007198.1	1596492	1600112	-	NA	NA
AFUA_8G02130	1018.58791778955	1.84187693754013	0.162704529281702	11.3203790064821	1.04021221344055e-29	5.66383495752366e-29	NC_007201.1	549163	550961	+	NA	NA
AFUA_2G02210	2361.99872877645	-1.6586290733825	0.146554013753054	-11.3175274488035	1.07460110961616e-29	5.84777281797903e-29	NC_007195.1	557697	558664	+	NA	NA
AFUA_5G12910	3039.70833332031	-1.25118709394552	0.110655308549954	-11.3070679603291	1.21067865605736e-29	6.58456059579024e-29	NC_007198.1	3387629	3388346	+	NA	NA
AFUA_2G01050	2934.73678617989	-1.48288183017654	0.131201426580652	-11.3023300799629	1.27781830903555e-29	6.94579342699232e-29	NC_007195.1	241107	241572	-	NA	NA
AFUA_6G12250	335.061232950431	1.65517221157896	0.146567749356296	11.2928814070506	1.4229401831963e-29	7.73026499974438e-29	NC_007199.1	3077766	3079426	-	NA	NA
AFUA_2G08300	2028.41703922089	-1.56706744548627	0.138860537449137	-11.2851892573171	1.55306953640945e-29	8.43244970388718e-29	NC_007195.1	2141617	2142937	+	NA	NA
AFUA_8G06230	132.884293663584	5.45224772732009	0.483644633900566	11.2732517744444	1.77876830528665e-29	9.65244862902593e-29	NC_007201.1	1487925	1488945	+	NA	NA
AFUA_5G10780	7603.00502650449	-1.50205356288788	0.13335603625367	-11.2634838668321	1.98743176587881e-29	1.07726183280499e-28	NC_007198.1	2756277	2757615	+	NA	NA
AFUA_4G07600	1523.95204132884	-1.74905317538221	0.155290301957251	-11.2631191602917	1.99567616686192e-29	1.08112220692992e-28	NC_007197.1	1970889	1971423	-	NA	NA
AFUA_2G10390	120.168667553712	3.492168041892	0.31008288852783	11.2620469271028	2.02011167999781e-29	1.09374455883861e-28	NC_007195.1	2658485	2658925	-	NA	NA
AFUA_4G04280	1048.11803889884	1.74650966976911	0.155145007822373	11.2572727558769	2.13256591225765e-29	1.15398173409358e-28	NC_007197.1	1200317	1201256	-	NA	NA
AFUA_1G13270	246.392376760893	1.97367675524961	0.175402684170634	11.2522608452764	2.25730661479411e-29	1.2207960310891e-28	NC_007194.1	3533928	3534786	-	NA	NA
AFUA_1G06980	5584.06382098756	-2.00635823076047	0.178393553707352	-11.2468090301729	2.4012272881851e-29	1.29717449466062e-28	NC_007194.1	1989566	1991129	-	NA	NA
AFUA_4G12530	1515.31891771171	2.10696649377909	0.187394487730176	11.2434817016221	2.49350077125766e-29	1.34626678412297e-28	NC_007197.1	3284149	3285176	+	NA	NA
AFUA_4G03060	231.698682235032	2.81602594610671	0.250600644398182	11.2371057659066	2.68025956259944e-29	1.44628908162229e-28	NC_007197.1	853077	854962	+	NA	NA
AFUA_3G13110	738.779803745678	-1.84153738640388	0.163904829862815	-11.2354064730442	2.73233418958835e-29	1.47356343304115e-28	NC_007196.1	3482142	3484550	+	NA	NA
AFUA_2G02320	16937.4904121379	-1.8022080723066	0.160413758047647	-11.2347475318875	2.75279640314057e-29	1.48376804449077e-28	NC_007195.1	584084	586013	-	NA	NA
AFUA_4G11810	269.688334469469	3.23467185984818	0.287938120026112	11.2339132434248	2.77892196686512e-29	1.49701210206067e-28	NC_007197.1	3116499	3117170	-	NA	NA
AFUA_5G14830	155.408474336587	6.05623160167924	0.539454953181602	11.2265752051413	3.01957011968984e-29	1.62574060328969e-28	NC_007198.1	3833300	3833733	-	NA	NA
AFUA_1G07240	2275.78240725041	1.56047916273477	0.13901824317074	11.2249955627638	3.07401882530135e-29	1.65413124722361e-28	NC_007194.1	2053700	2055976	-	NA	NA
AFUA_1G11470	3125.25620264674	-1.15169697051466	0.102623121776452	-11.2225875668004	3.1589000433188e-29	1.69885679604951e-28	NC_007194.1	3028987	3029806	+	NA	NA
AFUA_7G06050	2053.56556581874	1.08314412384821	0.0965249710074471	11.2213877149431	3.20205851068755e-29	1.72110644949456e-28	NC_007200.1	1484453	1485722	-	NA	NA
AFUA_7G02500	579.315698044658	1.93522377003836	0.172489607706902	11.2193644345619	3.27616463391383e-29	1.7599563722174e-28	NC_007200.1	680931	683084	-	NA	NA
AFUA_2G04740	2489.25715945121	1.05695204504091	0.0942707632607898	11.2118753310289	3.56557695218637e-29	1.91436104813039e-28	NC_007195.1	1295081	1297557	+	NA	NA
AFUA_3G00220	102.702986171491	3.10985696124175	0.277567384729771	11.2039711159486	3.89857126306644e-29	2.09197985547944e-28	NC_007196.1	44924	46811	-	NA	NA
AFUA_2G01590	771.873674483273	2.83866894854013	0.253377796283228	11.2033058546576	3.92796688028545e-29	2.1065800106297e-28	NC_007195.1	381163	381819	+	NA	NA
AFUA_4G06760	2319.27267984485	-1.64236384121826	0.146637110970482	-11.2001923002212	4.06849398780446e-29	2.180730889846e-28	NC_007197.1	1743574	1745663	+	NA	NA
AFUA_1G11670	798.562513838192	-1.3270253605606	0.118542425853139	-11.1945183423582	4.33753047166833e-29	2.32364257525636e-28	NC_007194.1	3075634	3076017	-	NA	NA
AFUA_2G04535	749.691463940353	-1.35368125917698	0.1209907727817	-11.188301620483	4.65259909470552e-29	2.49104138300186e-28	NC_007195.1	1242348	1243904	-	NA	NA
AFUA_3G01480	275.514331374312	1.91049498353698	0.170772226674512	11.1873869700039	4.70083180406626e-29	2.51546732982034e-28	NC_007196.1	373920	375819	-	NA	NA
AFUA_3G07270	1189.33394564345	-1.45231747062719	0.129825620960073	-11.1866784066747	4.73853756592685e-29	2.53423619294878e-28	NC_007196.1	1822710	1824328	+	NA	NA
AFUA_3G10090	1264.67262610791	-1.2894670907235	0.115276443955202	-11.1858680445123	4.78202845131365e-29	2.55607647297742e-28	NC_007196.1	2597917	2599034	-	NA	NA
AFUA_2G05480	1022.88587961193	-1.50799125963853	0.134860192672744	-11.1818856977156	5.00157816489996e-29	2.6719468044546e-28	NC_007195.1	1533896	1534392	+	NA	NA
AFUA_2G14780	186.525126021502	2.04689110766473	0.183097321361908	11.1792520635453	5.15223680867334e-29	2.75090603886595e-28	NC_007195.1	3895390	3895987	+	NA	NA
AFUA_2G05600	309.862997361389	-1.65612475645245	0.14815837768155	-11.1780702675626	5.22129752962691e-29	2.78623478146074e-28	NC_007195.1	1556614	1557982	-	NA	NA
AFUA_4G07290	754.274649459299	-1.53370883812064	0.137368996485031	-11.1648834698138	6.05705764198354e-29	3.23043074239122e-28	NC_007197.1	1891935	1893126	+	NA	NA
AFUA_2G13450	2034.2416844179	-1.50693257286897	0.135001638238838	-11.1623280467381	6.23374485579529e-29	3.32282404266852e-28	NC_007195.1	3480827	3484964	-	NA	NA
AFUA_1G10870	100.42271574758	4.6726246132901	0.418698651746689	11.1598749931419	6.40816157459416e-29	3.41390554681919e-28	NC_007194.1	2834096	2834912	-	NA	NA
AFUA_3G07970	1690.13441350203	-1.28082084098023	0.114797104391732	-11.1572573869945	6.59962027337593e-29	3.51396033571901e-28	NC_007196.1	2026399	2028224	-	NA	NA
AFUA_4G04350	3816.43532951749	-1.07858065198538	0.0967480954566271	-11.1483398912893	7.29547544183715e-29	3.88232151689367e-28	NC_007197.1	1227681	1232103	+	NA	NA
AFUA_2G10010	11490.4001016177	-1.18320804420871	0.106135015290974	-11.1481403282874	7.31185317179088e-29	3.88888844564825e-28	NC_007195.1	2564306	2567953	+	NA	NA
AFUA_1G16430	170.265454946198	3.1214698996122	0.280000598831857	11.1480829420892	7.31656948970308e-29	3.88924930048676e-28	NC_007194.1	4454882	4457477	-	NA	NA
AFUA_6G12420	1322.75743337459	-1.31516943453334	0.11802035682079	-11.1435812427714	7.69610525316191e-29	4.08874163256787e-28	NC_007199.1	3141018	3143217	+	NA	NA
AFUA_5G06210	1545.36186428452	1.24716456174198	0.111926531349092	11.1427071553941	7.77203237902977e-29	4.1268035212136e-28	NC_007198.1	1486212	1488325	+	NA	NA
AFUA_2G03710	2754.34049683687	-1.27328722147367	0.114282173110171	-11.1416084138179	7.86852900015712e-29	4.17573946719082e-28	NC_007195.1	990628	993573	+	NA	NA
AFUA_5G04290	2918.44390297323	1.56927730008916	0.140862213954241	11.1405128177166	7.96593280556451e-29	4.22510268629941e-28	NC_007198.1	1148839	1149781	-	NA	NA
AFUA_5G11000	2430.23283453045	-1.23317952931139	0.110767172162874	-11.1330776549761	8.65931136419214e-29	4.59034050962569e-28	NC_007198.1	2816943	2817960	-	NA	NA
AFUA_6G02670	1437.98819184978	-1.44344442958009	0.129663610902836	-11.1322245272171	8.74260515012112e-29	4.63194569889806e-28	NC_007199.1	518425	520651	-	NA	NA
AFUA_8G07360	158.666178982589	2.25321994533709	0.202415374171482	11.1316640574357	8.79775787415976e-29	4.65860383968701e-28	NC_007201.1	1805262	1807953	+	NA	NA
AFUA_3G09900	866.473597940565	-1.35054829807008	0.121336309809191	-11.130619516894	8.90146805685012e-29	4.71093078700991e-28	NC_007196.1	2538028	2540569	+	NA	NA
AFUA_5G08910	1482.41895091972	1.94345402143073	0.174786631419711	11.1190083912308	1.01392630436188e-28	5.35717946440683e-28	NC_007198.1	2288000	2290432	-	NA	NA
AFUA_2G03730	198.470107634894	3.42619255711883	0.308148215562573	11.1186512985765	1.01799223781181e-28	5.37571339616412e-28	NC_007195.1	996601	997517	-	NA	NA
AFUA_2G08650	6425.27375096033	1.09179782504174	0.0982729872111328	11.1098467241673	1.12352198151251e-28	5.92973354845398e-28	NC_007195.1	2217135	2222045	+	NA	NA
AFUA_2G01290	317.783155858468	2.9674839480633	0.267172029455146	11.1070157834823	1.15970604243806e-28	6.11735410775652e-28	NC_007195.1	306144	314706	-	NA	NA
AFUA_5G00800	2146.88865770422	3.16693245079919	0.285141602175796	11.1065254127551	1.16609021780558e-28	6.14766337049992e-28	NC_007198.1	221288	221651	+	NA	NA
AFUA_3G08760	2399.94929305717	-1.54891188132785	0.139461827140875	-11.1063501252084	1.16838074938329e-28	6.15636946283361e-28	NC_007196.1	2241506	2242697	-	NA	NA
AFUA_8G06250	140.387519809275	4.79946020200274	0.432523430190764	11.0964166724701	1.30574624428748e-28	6.87640668396777e-28	NC_007201.1	1489463	1490309	+	NA	NA
AFUA_5G02890	1495.13243204658	-1.33865336852498	0.120641060957276	-11.0961670753133	1.30939664833474e-28	6.89186257746462e-28	NC_007198.1	765470	767420	-	NA	NA
AFUA_1G16570	1594.08420016469	1.22733741958903	0.110643522098942	11.0927182749253	1.36088466409293e-28	7.15895198500441e-28	NC_007194.1	4489863	4491035	+	NA	NA
AFUA_6G07560	1058.55224582004	-1.14415628802123	0.103158661806382	-11.0912284822838	1.38374270063449e-28	7.27522363128353e-28	NC_007199.1	1717709	1718657	-	NA	NA
AFUA_1G12370	3562.43679349858	1.200635914383	0.108284500512842	11.0877910383916	1.4379473172522e-28	7.55608759398429e-28	NC_007194.1	3264944	3267459	-	NA	NA
AFUA_3G10750	1211.76515090682	3.3496679599516	0.302107147753637	11.0876819196718	1.43970206020623e-28	7.56118333909837e-28	NC_007196.1	2794967	2796647	-	NA	NA
AFUA_8G02030	730.278033264913	-1.62255623815331	0.146365046672016	-11.0856811448244	1.47225580522606e-28	7.727938918767e-28	NC_007201.1	528653	529730	-	NA	NA
AFUA_7G02080	3282.0876691958	-2.01440509094598	0.181821538562036	-11.0790234582614	1.58592836316339e-28	8.32007733877437e-28	NC_007200.1	557649	558936	-	NA	NA
AFUA_5G09300	2551.20095756492	1.16429916312243	0.105133515772249	11.0744813827462	1.66843327546781e-28	8.74814878024276e-28	NC_007198.1	2393912	2395375	+	NA	NA
AFUA_4G07020	1120.06782032364	-1.04347066859825	0.0942450675892807	-11.071886256644	1.71746956050269e-28	9.0003627893155e-28	NC_007197.1	1814661	1816484	+	NA	NA
AFUA_1G10860	3153.11395813384	-1.04713326596871	0.094584374934391	-11.0708905852056	1.73666048591726e-28	9.0959835782246e-28	NC_007194.1	2830411	2833874	+	NA	NA
AFUA_8G05110	644.314744006297	-1.26313554510447	0.114157669739306	-11.0648329454254	1.85808772518058e-28	9.72668530920615e-28	NC_007201.1	1189376	1190398	-	NA	NA
AFUA_6G07060	988.540538469189	-1.63293521626744	0.147694571338983	-11.0561627381659	2.04667439824972e-28	1.07080759391316e-27	NC_007199.1	1583391	1584681	-	NA	NA
AFUA_2G07570	2304.58189657614	-1.18745599108229	0.107418110830928	-11.0545231329874	2.08441575864469e-28	1.08996159539987e-27	NC_007195.1	1934704	1936325	+	NA	NA
AFUA_5G07130	1811.22333126819	-1.09171813954591	0.0988083572106374	-11.0488441500815	2.22055395588174e-28	1.16051957151671e-27	NC_007198.1	1772194	1773634	+	NA	NA
AFUA_2G13080	1320.67635970071	-1.22669838302512	0.111087903018179	-11.0425919447267	2.38065081505256e-28	1.24351565350251e-27	NC_007195.1	3360009	3360495	+	NA	NA
AFUA_8G02190	119.248799932701	5.56034329965999	0.503734058799271	11.0382516380051	2.4984727540309e-28	1.30435173803933e-27	NC_007201.1	566914	567504	-	NA	NA
AFUA_4G13500	5377.21766560099	-1.25795255278222	0.113969764471003	-11.0375989510997	2.51668398074304e-28	1.3131473511656e-27	NC_007197.1	3528515	3530273	-	NA	NA
AFUA_5G03590	988.320357210642	1.30365041909994	0.118112552140993	11.0373571264783	2.52346473468338e-28	1.3152604071683e-27	NC_007198.1	966427	967678	+	NA	NA
AFUA_5G13090	342.362623550237	-1.7099278975922	0.154921485877284	-11.0373837941798	2.52271608507053e-28	1.3152604071683e-27	NC_007198.1	3437487	3438966	+	NA	NA
AFUA_2G12710	120.422547476883	4.58636105332356	0.415773369874864	11.0309158441386	2.71090189534494e-28	1.41219075478434e-27	NC_007195.1	3263253	3264513	-	NA	NA
AFUA_8G07130	5169.03561539783	-1.90788553315888	0.173066159660935	-11.0240242049442	2.92675353213962e-28	1.52381027143615e-27	NC_007201.1	1747017	1747937	+	NA	NA
AFUA_2G16470	705.376807991908	1.80939257960719	0.164190319035742	11.020092964271	3.05743151928957e-28	1.59098759555901e-27	NC_007195.1	4372600	4373539	-	NA	NA
AFUA_2G17200	6306.72076531897	-1.99404189691315	0.180962262748314	-11.0191034673705	3.091224905158e-28	1.60770401114913e-27	NC_007195.1	4598608	4601788	+	NA	NA
AFUA_1G13860	398.212980953678	1.6588963587132	0.150644468275287	11.0119965087716	3.34507606771345e-28	1.73878967534895e-27	NC_007194.1	3703011	3704480	-	NA	NA
AFUA_4G12220	4296.14341889758	-1.39832073928255	0.126985077444068	-11.0116934007341	3.35635076548747e-28	1.74370930815401e-27	NC_007197.1	3206020	3206476	+	NA	NA
AFUA_2G01520	1692.45187673064	-1.23909355587439	0.112558453716402	-11.0084450786466	3.47957063996395e-28	1.80675064173223e-27	NC_007195.1	363043	366988	+	NA	NA
AFUA_3G07640	52171.4985472278	-1.24008163276355	0.112651684801148	-11.0081055152662	3.49270766601886e-28	1.81259484046841e-27	NC_007196.1	1930418	1933527	+	NA	NA
AFUA_6G12650	4348.67306650431	1.58452333612384	0.143985823772924	11.0047176493066	3.62650161997955e-28	1.88101581064314e-27	NC_007199.1	3197608	3198538	-	NA	NA
AFUA_4G03690	328.974530372444	2.98441337243131	0.271217199496534	11.0037762279507	3.66457463933456e-28	1.89974073875514e-27	NC_007197.1	1033106	1034713	-	NA	NA
AFUA_3G06890	2316.09587433098	-1.13612667169952	0.103252190750655	-11.0034146824368	3.67930142650451e-28	1.90634918451272e-27	NC_007196.1	1718101	1719446	-	NA	NA
AFUA_1G16270	234.235527554902	2.12691566298121	0.193331667340222	11.0013827131501	3.76316813767901e-28	1.9487545968884e-27	NC_007194.1	4423358	4424601	-	NA	NA
AFUA_2G06030	3093.51398504291	-1.54300226976279	0.140272734435643	-11.0000156193627	3.82065731372613e-28	1.97746218408437e-27	NC_007195.1	1705488	1706246	+	NA	NA
AFUA_1G15890	2573.3490144804	1.16018777953332	0.105540961826129	10.9927724691826	4.14009704149905e-28	2.14164418387319e-27	NC_007194.1	4297833	4300898	+	NA	NA
AFUA_1G02140	5145.91913250945	2.72886139080125	0.248285423985382	10.9908239758848	4.23046163531831e-28	2.18721451805614e-27	NC_007194.1	632298	637193	-	NA	NA
AFUA_7G04070	9888.16179573575	-1.39528884886269	0.126965500421997	-10.9895116722664	4.29242166693586e-28	2.21805823475999e-27	NC_007200.1	915015	916318	-	NA	NA
AFUA_1G11940	3130.76160583701	-1.69894986003419	0.154628854664603	-10.9872757171958	4.40007182171912e-28	2.27246604754952e-27	NC_007194.1	3143314	3144328	-	NA	NA
AFUA_2G13990	493.13117898122	2.04395939817131	0.186258724728686	10.9737645908864	5.10995659359644e-28	2.63626684035998e-27	NC_007195.1	3657837	3659480	+	NA	NA
AFUA_6G11890	1377.27797119211	-1.89344697963102	0.172605994511766	-10.9697637384312	5.34117757436442e-28	2.75408042806628e-27	NC_007199.1	2969927	2972392	-	NA	NA
AFUA_2G13860	9755.15276148211	1.02910398407264	0.0938279310784875	10.9679918574757	5.4468673814105e-28	2.80707472540107e-27	NC_007195.1	3619696	3620149	+	NA	NA
AFUA_5G11090	2045.40360468974	-1.51568114078447	0.138194740443018	-10.9677194365399	5.46329979828467e-28	2.81403762872075e-27	NC_007198.1	2840764	2841730	+	NA	NA
AFUA_4G09060	1734.7505066775	1.13052001118784	0.103181977457463	10.9565646932276	6.18009810053846e-28	3.18154489066737e-27	NC_007197.1	2351005	2353736	-	NA	NA
AFUA_2G09220	1134.21921260768	1.72618655124308	0.157650187823433	10.9494734835102	6.68349699039573e-28	3.43885913522926e-27	NC_007195.1	2361319	2363113	-	NA	NA
AFUA_6G12560	2705.84274443803	1.18504208163598	0.108292052171175	10.943019897368	7.176874737677e-28	3.69074519344927e-27	NC_007199.1	3172030	3174655	+	NA	NA
AFUA_4G00760	94.9111845209921	5.13065917348225	0.468908034899665	10.9417173339333	7.28075286719713e-28	3.74216710868958e-27	NC_007197.1	203501	204973	-	NA	NA
AFUA_1G09700	5052.43890757924	1.48229659711626	0.135522002153685	10.9376822476051	7.6121056782637e-28	3.91038943429525e-27	NC_007194.1	2516755	2517415	+	NA	NA
AFUA_3G05510	864.55941356498	-1.29399296644928	0.118332536495972	-10.9352254651731	7.82113240902875e-28	4.01562619209834e-27	NC_007196.1	1331510	1332687	+	NA	NA
AFUA_3G12600	186.913491510299	2.59474875205399	0.237341595038849	10.9325495669197	8.0552828065454e-28	4.13364326013028e-27	NC_007196.1	3343728	3345247	+	NA	NA
AFUA_3G11590	2937.2554345922	1.27364633802744	0.116513054468593	10.9313616730455	8.16144343030958e-28	4.18589047501288e-27	NC_007196.1	3043878	3047747	-	NA	NA
AFUA_2G00450	191.961531270018	7.74945919505393	0.709070702422451	10.9290359460331	8.37332503001629e-28	4.29227603454587e-27	NC_007195.1	96507	98153	-	NA	NA
AFUA_2G16640	1022.02639074099	1.40541874554177	0.128619159237111	10.9269781724421	8.56533890186875e-28	4.3883693778085e-27	NC_007195.1	4446077	4449131	+	NA	NA
AFUA_1G13790	40528.5764022367	-1.14260747669318	0.104649155623404	-10.9184586333885	9.40788012976304e-28	4.8149150589733e-27	NC_007194.1	3681875	3682468	+	NA	NA
AFUA_1G10390	85.415408377542	4.03406334637609	0.370008096159761	10.902635342969	1.11966572804363e-27	5.72432074974321e-27	NC_007194.1	2700430	2705655	+	NA	NA
AFUA_5G12770	1562.14874958585	-2.49374412604403	0.228778558284128	-10.9002528241609	1.14937474873641e-27	5.87309155428602e-27	NC_007198.1	3349110	3350139	-	NA	NA
AFUA_4G00710	88.5468531100922	4.79060607869979	0.439498419209432	10.9001668022313	1.15046190590726e-27	5.87552973366849e-27	NC_007197.1	194313	195051	+	NA	NA
AFUA_4G12280	1444.43437059427	-1.41182028357798	0.129606015137731	-10.8931694418477	1.24239777457107e-27	6.3383344092524e-27	NC_007197.1	3217417	3218611	-	NA	NA
AFUA_5G11650	789.704650986254	-1.22377073637372	0.112356183912135	-10.891885909286	1.26003568774803e-27	6.42491463440394e-27	NC_007198.1	2992827	2994174	-	NA	NA
AFUA_3G01330	687.629834334809	1.49078627653929	0.136872059445603	10.8918232295012	1.26090334535987e-27	6.42593704894509e-27	NC_007196.1	325056	326023	-	NA	NA
AFUA_2G12030	3012.09284545444	-1.01205557522851	0.0929613197829736	-10.8868460300611	1.33172682287552e-27	6.78328543518616e-27	NC_007195.1	3094722	3096595	-	NA	NA
AFUA_5G06610	3410.32116676632	-1.00776060525101	0.0926118339546392	-10.8815532769237	1.41137194286206e-27	7.18516625457049e-27	NC_007198.1	1618960	1620608	+	NA	NA
AFUA_1G09880	366.01579725708	2.00401603286173	0.184194243517654	10.8799058786528	1.43711277674625e-27	7.31234562367666e-27	NC_007194.1	2560942	2562130	-	NA	NA
AFUA_6G08300	6061.30981731346	-2.14778085829569	0.197536669089221	-10.8728210726567	1.55322564547461e-27	7.89481235736754e-27	NC_007199.1	1940979	1944815	+	NA	NA
AFUA_4G03650	16757.3236019254	-1.67347507313969	0.154012559606511	-10.865835081342	1.67681999595693e-27	8.51852858705546e-27	NC_007197.1	1025464	1026922	+	NA	NA
AFUA_1G07160	3161.9098447433	-1.12994326277062	0.104022014571759	-10.8625396981822	1.73845917786119e-27	8.82701043814393e-27	NC_007194.1	2028951	2031805	+	NA	NA
AFUA_6G12740	7159.36432916155	-1.41243065356148	0.130033776998332	-10.8620289755915	1.74821113708165e-27	8.8718491424502e-27	NC_007199.1	3219939	3220875	+	NA	NA
AFUA_2G10820	2934.0660888712	1.34356839463555	0.12380044392394	10.8526944819439	1.93631516387457e-27	9.82126785594514e-27	NC_007195.1	2776975	2780596	+	NA	NA
AFUA_2G05550	5687.95158159604	-1.40236067076977	0.129239091660419	-10.850901633188	1.97467715263778e-27	1.00053079085782e-26	NC_007195.1	1549389	1550812	+	NA	NA
AFUA_2G00890	371.93830646929	3.50073942457555	0.322672100335362	10.8492163435795	2.01142454875588e-27	1.01861415634157e-26	NC_007195.1	200646	201176	-	NA	NA
AFUA_2G04140	1605.11702426298	-1.12633311963043	0.103833229827527	-10.8475207936933	2.0490799702153e-27	1.03713811209216e-26	NC_007195.1	1133040	1137897	+	NA	NA
AFUA_5G11270	2239.69220004292	-1.21728127695619	0.112223810044596	-10.8469074118269	2.06287369138978e-27	1.04357139682071e-26	NC_007198.1	2888055	2888668	-	NA	NA
AFUA_6G03350	5416.62321719333	2.65723150738551	0.245083065272675	10.8421669380915	2.17262962789956e-27	1.09851803548181e-26	NC_007199.1	713239	713785	+	NA	NA
AFUA_5G07840	329.914648006619	-1.54440265531282	0.142478577324371	-10.8395429285961	2.23585307524939e-27	1.12989175345237e-26	NC_007198.1	1966276	1967484	+	NA	NA
AFUA_3G07790	8012.70770368876	-1.67837679918961	0.154950980695694	-10.8316629662755	2.43688924194356e-27	1.23083991496593e-26	NC_007196.1	1964033	1965412	+	NA	NA
AFUA_3G09870	343.071321362348	-1.70726345025655	0.157631899144503	-10.8306977174175	2.46271590855907e-27	1.24323268507552e-26	NC_007196.1	2529336	2529988	-	NA	NA
AFUA_5G12740	557.995090646166	1.54928116592303	0.143099061213306	10.8266340309085	2.57445587155569e-27	1.29896065766497e-26	NC_007198.1	3341236	3342792	+	NA	NA
AFUA_1G09010	13923.6958764439	-1.13819048282183	0.105158162803044	-10.823605628729	2.66098456173384e-27	1.34191640306913e-26	NC_007194.1	2333750	2335765	+	NA	NA
AFUA_3G06950	2338.81982073724	-1.57239888015535	0.145299118809643	-10.8218060304643	2.7137630952331e-27	1.36781612419075e-26	NC_007196.1	1740104	1741322	-	NA	NA
AFUA_5G10750	3694.44795940492	-1.65009855100871	0.152542502243486	-10.8173035497664	2.85040310138705e-27	1.43593528622176e-26	NC_007198.1	2748153	2748873	+	NA	NA
AFUA_8G04150	1437.46353348963	1.58835299712187	0.146916252822032	10.8112817105806	3.04387098514336e-27	1.53259620119712e-26	NC_007201.1	912592	914383	-	NA	NA
AFUA_4G02970	4103.26841428284	1.443884772731	0.133617225743363	10.8061274637168	3.21976963050449e-27	1.62031458103549e-26	NC_007197.1	826131	828547	-	NA	NA
AFUA_3G07020	589.022813530101	-1.98815172766869	0.184005920879018	-10.8048247478725	3.26580033226339e-27	1.64262082508412e-26	NC_007196.1	1756861	1759586	+	NA	NA
AFUA_6G14460	1971.40024952369	1.49648440313067	0.13853717861977	10.8020418637074	3.36632928371787e-27	1.69230081736798e-26	NC_007199.1	3676599	3677313	-	NA	NA
AFUA_6G00620	3536.97488184974	-2.50882408271024	0.232469883692502	-10.7920391358253	3.75366972762603e-27	1.88603791426677e-26	NC_007199.1	160928	161618	-	NA	NA
AFUA_3G05840	2551.7048173835	-2.04430908326432	0.189440450128883	-10.7913018675447	3.78390862925451e-27	1.90024024593219e-26	NC_007196.1	1427516	1428635	-	NA	NA
AFUA_4G11620	832.260596360373	-1.62973126417869	0.151073251245213	-10.7876890895358	3.93561389403192e-27	1.97539515514932e-26	NC_007197.1	3065155	3065994	-	NA	NA
AFUA_6G04620	2934.19577803215	-1.42004482566166	0.131764492093375	-10.7771433950152	4.41380375772879e-27	2.21425821846061e-26	NC_007199.1	1075662	1076000	-	NA	NA
AFUA_6G08110	1185.16017405326	-1.24065917510286	0.115131262536569	-10.7760407361883	4.46701491489255e-27	2.23978592713405e-26	NC_007199.1	1879833	1881821	-	NA	NA
AFUA_7G06590	176.096334647712	2.69337207151125	0.250038046107225	10.77184897836	4.6751665208288e-27	2.34293464769111e-26	NC_007200.1	1606535	1608072	-	NA	NA
AFUA_2G16260	1334.79446671724	-1.57102895888954	0.145882910542159	-10.7691089590341	4.81639775409848e-27	2.4124567429785e-26	NC_007195.1	4315709	4318185	+	NA	NA
AFUA_1G10650	974.739556269691	-1.85274791293396	0.172052075063976	-10.7685298898315	4.84678243545937e-27	2.42641415895762e-26	NC_007194.1	2779208	2782566	-	NA	NA
AFUA_5G07390	5665.51482969479	-1.4789508258503	0.137380428612067	-10.7653676785836	5.01609263387511e-27	2.5098703506226e-26	NC_007198.1	1845237	1846785	-	NA	NA
AFUA_7G02570	9562.71220001205	-1.56962958932216	0.145936941244156	-10.7555330126875	5.58104214650246e-27	2.78965220317134e-26	NC_007200.1	704158	707039	-	NA	NA
AFUA_6G02140	1000.63342135516	-1.37778876382922	0.128102092518279	-10.7553962370492	5.58932827811395e-27	2.79234491570506e-26	NC_007199.1	369611	370211	-	NA	NA
AFUA_5G01510	1924.12716087903	-1.41713168206395	0.131812157460155	-10.7511454889305	5.85301726510845e-27	2.92256414191418e-26	NC_007198.1	389542	391289	-	NA	NA
AFUA_7G04340	765.837320162591	1.67452753290991	0.15578411880255	10.7490259326903	5.98907277378139e-27	2.98895072316385e-26	NC_007200.1	984040	986807	-	NA	NA
AFUA_6G08610	1368.04311206394	-1.22860673861145	0.11430102354199	-10.7488690874243	5.99926448191449e-27	2.99248656083896e-26	NC_007199.1	2040628	2041501	-	NA	NA
AFUA_5G05710	16000.9963236568	-1.66701922087356	0.15509272655108	-10.7485325581953	6.02119001249679e-27	3.00186864391145e-26	NC_007198.1	1330421	1332169	+	NA	NA
AFUA_5G04333	2066.45252477661	-1.17945940086423	0.109765551896758	-10.7452600609487	6.23858599196909e-27	3.10864253878149e-26	NC_007198.1	1164832	1166352	+	NA	NA
AFUA_6G06820	1247.0873490851	1.48269657691282	0.138035634807547	10.7414044132882	6.50472592914043e-27	3.23958222075908e-26	NC_007199.1	1492657	1494424	-	NA	NA
AFUA_3G12150	719.641495948172	1.56179241772188	0.145418454199466	10.739987756847	6.60531453623633e-27	3.28797879137097e-26	NC_007196.1	3195822	3197451	-	NA	NA
AFUA_1G06800	329.621601467168	1.82072038618298	0.169530845628792	10.7397587703282	6.62171771924896e-27	3.29444137767593e-26	NC_007194.1	1941297	1942595	-	NA	NA
AFUA_2G14380	119.805727177606	2.75427860319978	0.256560126446491	10.7354117779258	6.94088379840596e-27	3.45145032247012e-26	NC_007195.1	3764273	3764871	-	NA	NA
AFUA_2G13270	1042.60693481224	1.57860501660982	0.147075440095036	10.7333013288266	7.1012921589435e-27	3.52939350231908e-26	NC_007195.1	3424545	3425690	-	NA	NA
AFUA_2G09290	13023.7906428669	-1.73154382360082	0.161461360651129	-10.7241993788358	7.83627459740569e-27	3.89267647871128e-26	NC_007195.1	2376828	2378763	-	NA	NA
AFUA_4G07640	1618.81182714454	-1.28998217794154	0.120316902713918	-10.7215374468937	8.06514100567428e-27	4.0043009364255e-26	NC_007197.1	1983079	1984133	-	NA	NA
AFUA_5G06700	3861.87862593723	-1.21270591097449	0.113245828454178	-10.7086144145715	9.27394058930298e-27	4.59972171761927e-26	NC_007198.1	1644667	1646309	+	NA	NA
AFUA_2G15670	412.570810834608	1.48568334960517	0.13878581399345	10.7048646173253	9.65717198470928e-27	4.78733301887389e-26	NC_007195.1	4141309	4142179	-	NA	NA
AFUA_3G06210	5074.67890295608	-1.35867794530508	0.126965773311034	-10.7011355097777	1.00538542873521e-26	4.98141586912426e-26	NC_007196.1	1533289	1534337	+	NA	NA
AFUA_2G03630	645.803418884984	-1.41783540768694	0.13257318253924	-10.6947376575747	1.07724065211027e-26	5.33469509569466e-26	NC_007195.1	963318	963828	-	NA	NA
AFUA_2G11270	408.778966018795	-1.34114694145326	0.125571563088376	-10.6803396284028	1.25810531964027e-26	6.22716877634896e-26	NC_007195.1	2897274	2904954	-	NA	NA
AFUA_7G04420	7135.02337832895	-1.50318411596156	0.140761086335566	-10.6789749574542	1.27673587933855e-26	6.31613764241856e-26	NC_007200.1	1006630	1008223	-	NA	NA
AFUA_5G12100	6835.48161728082	-1.96665487917317	0.18416516459623	-10.6787561235314	1.27974875350088e-26	6.32779260457931e-26	NC_007198.1	3135933	3138500	+	NA	NA
AFUA_1G07130	2172.66549881588	-1.17155980319848	0.109712049266249	-10.6784971298398	1.28332365095285e-26	6.34221313800816e-26	NC_007194.1	2021161	2022302	-	NA	NA
AFUA_1G10740	1379.01654855962	-1.12222134405533	0.105116530904167	-10.6759739348556	1.3186736259234e-26	6.51357146917648e-26	NC_007194.1	2802953	2803408	-	NA	NA
AFUA_5G12090	2046.40777596874	1.25797667460978	0.118008428807082	10.6600578223637	1.56500114272679e-26	7.72634085430265e-26	NC_007198.1	3132630	3135435	-	NA	NA
AFUA_6G12890	2354.53957482633	1.27886375453093	0.119988006021036	10.6582632459675	1.59548976377528e-26	7.87282653928458e-26	NC_007199.1	3252636	3255926	-	NA	NA
AFUA_3G00200	85.0932974873514	4.02371337340771	0.377745931217246	10.6519039409418	1.70834733392437e-26	8.42539760387072e-26	NC_007196.1	37428	39631	+	NA	NA
AFUA_2G13620	250.359758351729	2.25334941160901	0.211728576064546	10.6426324376832	1.88720835199694e-26	9.30275887739742e-26	NC_007195.1	3543402	3545388	+	NA	NA
AFUA_6G11380	4994.21815261843	-1.43477425158415	0.13482705648041	-10.6415899674605	1.90844554083152e-26	9.40263296638836e-26	NC_007199.1	2822006	2822646	+	NA	NA
AFUA_6G08850	2643.53288926427	-1.71330906767776	0.161038393781817	-10.6391341061129	1.95941745011856e-26	9.64882867052246e-26	NC_007199.1	2101761	2102788	+	NA	NA
AFUA_7G04020	175.064986301709	3.04794934471743	0.286565717486523	10.6361269291075	2.02367335203003e-26	9.96015417820809e-26	NC_007200.1	902767	904159	-	NA	NA
AFUA_1G01530	104.031156805334	3.31331926336557	0.311526499220187	10.6357541707029	2.03178240627958e-26	9.994958190646e-26	NC_007194.1	486111	486696	+	NA	NA
AFUA_1G17220	87.9062379170196	3.6958235002949	0.34763813549523	10.6312372635125	2.13264188639478e-26	1.048576143428e-25	NC_007194.1	4706287	4707603	-	NA	NA
AFUA_3G10110	6161.6961037997	-1.07011632936702	0.100683268353639	-10.6285418308864	2.19517759905507e-26	1.07877299153563e-25	NC_007196.1	2603189	2605625	-	NA	NA
AFUA_1G06230	3238.67509052934	-1.73501162276689	0.163538682403794	-10.6091818600016	2.70103758169378e-26	1.32669015741328e-25	NC_007194.1	1795882	1797285	+	NA	NA
AFUA_1G17290	274.889170719896	1.61798082656946	0.152510430630399	10.6089847093184	2.70674239479481e-26	1.32881461501853e-25	NC_007194.1	4724612	4726019	-	NA	NA
AFUA_4G01560	1043.71947652774	2.10897409781028	0.198833973319498	10.6067090175855	2.77346352222467e-26	1.36087624279511e-25	NC_007197.1	415069	417140	+	NA	NA
AFUA_6G03760	698.998106016968	1.51589893204241	0.14300564693549	10.6002732376452	2.97110889146646e-26	1.45711409585565e-25	NC_007199.1	830412	831825	+	NA	NA
AFUA_4G04690	1980.40791382739	-1.21435006262222	0.114585686161844	-10.5977465711296	3.05246582459393e-26	1.49625195025388e-25	NC_007197.1	1317091	1317807	+	NA	NA
AFUA_6G10320	6931.61205090681	-1.66955735993406	0.157558175319472	-10.596450209891	3.09506108555869e-26	1.51635953082916e-25	NC_007199.1	2550414	2552028	-	NA	NA
AFUA_3G04220	38854.0643083992	-2.49652070936019	0.235657208320836	-10.5938652466819	3.18176332149844e-26	1.55804495743127e-25	NC_007196.1	1190958	1197288	+	NA	NA
AFUA_1G01650	205.817978467946	-1.72326456926855	0.162790722116007	-10.5857664790045	3.46929605252772e-26	1.69798066961113e-25	NC_007194.1	513914	515287	+	NA	NA
AFUA_4G07430	2951.94097586302	1.19078583066913	0.112522997424166	10.5825996278818	3.58860779616568e-26	1.75548350902325e-25	NC_007197.1	1925890	1927505	+	NA	NA
AFUA_1G14240	1534.504718964	-1.21651085981233	0.114969044978696	-10.5812034886238	3.64249109301773e-26	1.78093777705314e-25	NC_007194.1	3802860	3805320	-	NA	NA
AFUA_8G00730	3120.33161884875	2.06936112347262	0.195623723492388	10.5782728522348	3.75822000404063e-26	1.83658929877825e-25	NC_007201.1	171080	172954	+	NA	NA
AFUA_5G13940	1566.86369424502	1.43842806939585	0.136018729838394	10.5752205678209	3.88262830628151e-26	1.89642372444744e-25	NC_007198.1	3647367	3648558	-	NA	NA
AFUA_1G11440	1003.35132879216	-1.34299714485032	0.127034218559181	-10.5719321934087	4.02123017804734e-26	1.96312666370765e-25	NC_007194.1	3014042	3015675	+	NA	NA
AFUA_2G11090	443.37522287361	-1.31195144400721	0.124117859524062	-10.5702068101881	4.09590393956483e-26	1.99856873079476e-25	NC_007195.1	2842409	2843473	+	NA	NA
AFUA_2G11060	12203.7136470685	-1.15579207404213	0.109369479475686	-10.5677752109909	4.20348149075441e-26	2.04898449994668e-25	NC_007195.1	2836725	2837631	+	NA	NA
AFUA_2G17860	328.904886267188	1.52257182425486	0.144178304605976	10.5603393549112	4.55013870277663e-26	2.21684046460013e-25	NC_007195.1	4748365	4750633	+	NA	NA
AFUA_1G15030	5232.16930623093	-1.51748104762084	0.143801969755338	-10.5525748374842	4.94237700366159e-26	2.40550658409644e-25	NC_007194.1	4041240	4043411	+	NA	NA
AFUA_3G09690	6046.07127440338	1.93853844371183	0.183717084227307	10.5517592545359	4.98547417189237e-26	2.42525693048825e-25	NC_007196.1	2476068	2476602	-	NA	NA
AFUA_4G04660	5525.75688013441	-1.24736676134806	0.11824430164074	-10.5490644710974	5.13053846566252e-26	2.49456569920552e-25	NC_007197.1	1307577	1308928	-	NA	NA
AFUA_3G12400	1443.72908195938	-1.08481911989874	0.103017144860205	-10.5304716158737	6.25204523517578e-26	3.03526712223856e-25	NC_007196.1	3265673	3267010	-	NA	NA
AFUA_7G06080	1428.02546113334	-1.42633253750574	0.135478121446272	-10.5281393207935	6.40887516038405e-26	3.10983806271129e-25	NC_007200.1	1495820	1496651	-	NA	NA
AFUA_3G08120	1646.17359186273	-1.69754552451318	0.161334422537036	-10.5219053554643	6.84746462958433e-26	3.32098586667453e-25	NC_007196.1	2088257	2090173	-	NA	NA
AFUA_1G02780	316.615007156221	1.688646738066	0.160567371977342	10.5167489339259	7.23262646438391e-26	3.50425845598319e-25	NC_007194.1	802461	803663	+	NA	NA
AFUA_2G02170	4581.76935787271	-1.08727938896964	0.103392657970786	-10.5160212563338	7.28868231643883e-26	3.52964243700044e-25	NC_007195.1	541578	546075	+	NA	NA
AFUA_3G03250	194.17861172605	2.2252536576516	0.211728593042682	10.5099345613798	7.77474767763298e-26	3.76313415230959e-25	NC_007196.1	868557	870149	-	NA	NA
AFUA_2G06310	10259.2646561511	-1.2479858427889	0.118778821995481	-10.5068043429188	8.03709106006552e-26	3.88815977350834e-25	NC_007195.1	1811222	1812863	-	NA	NA
AFUA_6G14180	840.282410300481	-1.33587927903044	0.127346351699251	-10.4901260319207	9.59003865116334e-26	4.6371110586348e-25	NC_007199.1	3609598	3611116	+	NA	NA
AFUA_3G05460	4943.53611713855	-1.66219078793901	0.158460701408845	-10.4896089261298	9.64266698366903e-26	4.65944615916817e-25	NC_007196.1	1315563	1316169	-	NA	NA
AFUA_7G05400	1666.20099318333	-1.14731683497821	0.109376842633343	-10.489577202592	9.64590494329458e-26	4.65944615916817e-25	NC_007200.1	1298060	1299328	+	NA	NA
AFUA_2G13570	6588.8196110757	-1.61225543628599	0.153705506982049	-10.4892496563203	9.67940002318924e-26	4.67328225680996e-25	NC_007195.1	3528684	3532474	-	NA	NA
AFUA_4G00320	2882.28090107521	1.11150794048258	0.105979247435213	10.4879772916114	9.81061004508189e-26	4.73425831434012e-25	NC_007197.1	83370	87284	+	NA	NA
AFUA_1G04010	1097.67395002747	-1.14569902661785	0.109349868629988	-10.4773699408328	1.09753529344939e-25	5.29102099424649e-25	NC_007194.1	1153875	1155236	+	NA	NA
AFUA_8G00850	3131.95370841985	-1.26601194727011	0.12084382894053	-10.4764302684677	1.10849141187096e-25	5.34116522218161e-25	NC_007201.1	201038	202401	-	NA	NA
AFUA_5G00510	133.771180489714	2.27839333336065	0.217541373377525	10.4733793760081	1.14481606928481e-25	5.51343418967566e-25	NC_007198.1	147723	149094	-	NA	NA
AFUA_1G11150	1278.56560388307	-1.00069651715021	0.0955572707693992	-10.4722174366523	1.15895849681028e-25	5.57875474326665e-25	NC_007194.1	2936447	2937659	-	NA	NA
AFUA_1G04370	5735.09270393677	-2.15138733605312	0.205561203767188	-10.4659210815369	1.23865938215853e-25	5.95942416031517e-25	NC_007194.1	1245558	1246940	+	NA	NA
AFUA_5G09620	2581.40023711229	-1.64290285979123	0.157056665676047	-10.4605739127301	1.31059405155837e-25	6.30236740120332e-25	NC_007198.1	2481772	2483281	+	NA	NA
AFUA_6G10600	2874.06510536894	-1.06723079350227	0.102049729497773	-10.45794828418	1.34741680892258e-25	6.47620693789535e-25	NC_007199.1	2623378	2625115	-	NA	NA
AFUA_3G11220	720.571706851803	1.27678886410496	0.122092319794202	10.4575690449416	1.3528194636088e-25	6.49893120871818e-25	NC_007196.1	2944961	2946554	+	NA	NA
AFUA_4G12980	1161.2029289629	1.28320272507473	0.12279961819618	10.4495660810992	1.47197140099631e-25	7.06781083469413e-25	NC_007197.1	3392942	3397939	+	NA	NA
AFUA_3G10000	4917.37266201236	1.67212171886442	0.160043106499513	10.447945903059	1.49733038225137e-25	7.18599214840317e-25	NC_007196.1	2570160	2571402	+	NA	NA
AFUA_4G03325	286.278110432889	-3.13418529068113	0.300026329723183	-10.446367469058	1.5224522578394e-25	7.30291840015394e-25	NC_007197.1	947857	948094	-	NA	NA
AFUA_2G05320	489.552196829009	-1.31406074259128	0.125792195942583	-10.4462819234913	1.52382564500775e-25	7.30586790080368e-25	NC_007195.1	1481713	1482629	-	NA	NA
AFUA_1G17140	819.091127966434	1.27518455230901	0.122097456734584	10.4439894688471	1.56109058462924e-25	7.48080821450193e-25	NC_007194.1	4673490	4674784	-	NA	NA
AFUA_1G07690	2834.25713658865	-1.44489501061807	0.138351809595592	-10.4436292871163	1.56702704362762e-25	7.50552187181563e-25	NC_007194.1	2168453	2170982	-	NA	NA
AFUA_3G03980	2279.99508816732	-6.1059270178801	0.584729039694808	-10.44231875514	1.58881644433523e-25	7.60610337566449e-25	NC_007196.1	1134608	1136404	+	NA	NA
AFUA_2G05650	11192.8141099869	-1.41004076282714	0.13505887055523	-10.4401936505942	1.62478919588322e-25	7.77059063294299e-25	NC_007195.1	1580138	1581915	-	NA	NA
AFUA_5G09560	2475.60979994683	-1.24763188154367	0.119532512504411	-10.4375943866957	1.66988731266805e-25	7.98230997301173e-25	NC_007198.1	2467724	2468478	-	NA	NA
AFUA_4G06940	1082.64290602579	-1.11535642223463	0.106879265028393	-10.4356670298802	1.70412653861977e-25	8.1419379067389e-25	NC_007197.1	1792092	1793725	+	NA	NA
AFUA_2G10790	2838.66729764929	-1.74028241836049	0.166799876801427	-10.4333555379796	1.74610851036079e-25	8.33838233604121e-25	NC_007195.1	2769577	2771981	+	NA	NA
AFUA_1G10440	4632.73196419342	-1.81448543356949	0.17408609099317	-10.4229201955065	1.94876117033628e-25	9.29691312168352e-25	NC_007194.1	2718397	2720560	+	NA	NA
AFUA_2G07880	1405.67627365312	1.13360822406007	0.108770381849674	10.422030379803	1.96708317997426e-25	9.37967583639211e-25	NC_007195.1	2007605	2009887	+	NA	NA
AFUA_4G10720	233.077063601572	1.6488261204567	0.158229803699642	10.4204522909387	1.99999810449945e-25	9.53190585974208e-25	NC_007197.1	2788709	2790294	+	NA	NA
AFUA_8G06160	585.055434407437	1.32201675989504	0.126975586137162	10.4115822585529	2.19541962076314e-25	1.04581017740804e-24	NC_007201.1	1465694	1466634	+	NA	NA
AFUA_1G15530	140.054323733962	2.60244919154751	0.249969304990475	10.4110750383799	2.20714956497776e-25	1.05087813197557e-24	NC_007194.1	4203503	4204329	+	NA	NA
AFUA_1G16890	75.7949978574046	4.5688283744993	0.438919472946406	10.4092633298527	2.24955640935933e-25	1.07053988809037e-24	NC_007194.1	4608534	4609830	+	NA	NA
[truncated: 2,550 more rows]
