# Supplementary material for: Genome-wide identification and comparative in-silico characterization of β-galactosidase (GH-35) in ascomycetes and its role in germ tube development of Aspergillus fumigatus via RNA-seq analysis
Source: PLoS One. 2023 Jun 22;18(6):e0286428. doi: 10.1371/journal.pone.0286428 (PMC10287015; doi:10.1371/journal.pone.0286428)
Supplement: S7 File — (ZIP) [file pone.0286428.s007.zip › DESeq2_(MM).tabular]

GeneID	Base mean	log2(FC)	StdErr	Wald-Stats	P-value	P-adj	Chromosome	Start	End	Strand	Feature	Gene name
AFUA_1G09660	8662.69796366052	3.01975725844192	0.0746272651143841	40.4645306753962	0	0	NC_007194.1	2500584	2501842	+	NA	NA
AFUA_1G10630	41070.0216520375	2.83356477902722	0.0740783130423595	38.2509355660804	0	0	NC_007194.1	2774957	2776408	-	NA	NA
AFUA_1G13230	28796.5055467706	-7.1665813791024	0.158396450743844	-45.244583104277	0	0	NC_007194.1	3512784	3515472	+	NA	NA
AFUA_1G16560	3674.04226593975	-7.89624561743812	0.209317804393424	-37.7237170068759	0	0	NC_007194.1	4486845	4488181	-	NA	NA
AFUA_1G16564	11783.3462542137	-7.6783792350017	0.162459060426271	-47.2634718854994	0	0	NC_007194.1	4488354	4488869	-	NA	NA
AFUA_2G02890	35743.200608263	-4.71929841124847	0.0959216198671267	-49.1995278831381	0	0	NC_007195.1	748080	749182	+	NA	NA
AFUA_2G08360	22595.5189922433	3.78562198346121	0.0962203705620127	39.3432488500076	0	0	NC_007195.1	2153117	2154022	-	NA	NA
AFUA_2G10100	78105.8533037306	3.02595572505388	0.079467989790869	38.0776679140507	0	0	NC_007195.1	2585199	2585606	-	NA	NA
AFUA_2G14760	12032.9387806518	-5.62279687823118	0.138175372382469	-40.693191422472	0	0	NC_007195.1	3887794	3889519	-	NA	NA
AFUA_4G00980	9138.80626672296	-6.36112212417747	0.142758845819911	-44.5585146590633	0	0	NC_007197.1	264170	264989	+	NA	NA
AFUA_4G07360	167590.727737623	3.49238250512523	0.0864750030860144	40.3860350447337	0	0	NC_007197.1	1908016	1910536	-	NA	NA
AFUA_5G02760	3625.68699511513	3.91638087752633	0.101656066468255	38.5257959863058	0	0	NC_007198.1	723029	724173	+	NA	NA
AFUA_5G07640	18129.5888737756	-9.80147932745546	0.211286137304766	-46.3895996797817	0	0	NC_007198.1	1908465	1909824	-	NA	NA
AFUA_5G07650	5937.81079657796	-8.69897550141496	0.216391058395886	-40.2002539564285	0	0	NC_007198.1	1910369	1911038	+	NA	NA
AFUA_6G01790	5381.93206069317	-5.00759387757706	0.121968644737904	-41.0564033759479	0	0	NC_007199.1	244291	245407	+	NA	NA
AFUA_6G10660	35024.5267237875	5.26638447794018	0.138303297077615	38.0785172097864	0	0	NC_007199.1	2635627	2637150	+	NA	NA
AFUA_7G02010	2614.67975779008	-5.38144994679393	0.137154307285853	-39.2364633184875	0	0	NC_007200.1	539857	541579	-	NA	NA
AFUA_7G05490	17769.9036376985	-8.7267915486113	0.208685188912202	-41.8179727756473	0	0	NC_007200.1	1326514	1326733	-	NA	NA
AFUA_7G05720	24582.876954617	3.36368215159081	0.0889342707163346	37.8221142929213	0	0	NC_007200.1	1398604	1400277	+	NA	NA
AFUA_7G06680	36247.338059463	-7.5435902267558	0.171271806033742	-44.0445535167046	0	0	NC_007200.1	1626767	1628757	+	NA	NA
AFUA_1G05080	102700.341562252	2.89969968373263	0.0777706588369477	37.2852657685732	2.84407799335275e-304	1.30448377295113e-301	NC_007194.1	1454059	1455134	+	NA	NA
AFUA_1G05500	59063.0457096958	2.99082927742366	0.0803166001870273	37.2379965095527	1.65740030404717e-303	7.25639987662835e-301	NC_007194.1	1573103	1573616	+	NA	NA
AFUA_5G02840	5291.103542956	6.44306829239886	0.173725286384808	37.0876826654194	4.43801981147517e-301	1.85856551409256e-298	NC_007198.1	751445	753360	-	NA	NA
AFUA_3G11260	89391.3810944787	3.19180687306838	0.0866128322012481	36.8514317330265	2.7741416876083e-297	1.1133555306268e-294	NC_007196.1	2951139	2951715	+	NA	NA
AFUA_2G11300	12441.0681228447	2.92350500320754	0.0796950795487733	36.6836324119403	1.33203801282963e-294	5.13207605583001e-292	NC_007195.1	2911614	2913583	+	NA	NA
AFUA_3G06840	94864.8328390337	3.14364642345056	0.0859934962635457	36.5567927813537	1.39081884311791e-292	5.15244888342757e-290	NC_007196.1	1702996	1704159	+	NA	NA
AFUA_2G10440	48791.6263541598	3.19242283357042	0.0874097232768783	36.5225139022363	4.87133368832262e-292	1.73780318836754e-289	NC_007195.1	2671507	2672189	-	NA	NA
AFUA_1G10130	42473.4733955262	2.8281792716739	0.0778691203616223	36.3196509545748	7.92214653849235e-289	2.72521840924137e-286	NC_007194.1	2610280	2611841	-	NA	NA
AFUA_2G08090	6879.26121275811	-4.67961165942413	0.130160899312537	-35.9525148039093	4.62352968089749e-283	1.53564958228982e-280	NC_007195.1	2098677	2101432	-	NA	NA
AFUA_2G10300	50968.2523373216	3.28650257167934	0.0914969127050298	35.919272842292	1.52817854350593e-282	4.90647191034972e-280	NC_007195.1	2636669	2637626	+	NA	NA
AFUA_8G00962	3206.5408765104	4.75850837709587	0.13352822663075	35.6367226403354	3.78369753048181e-278	1.17563143914841e-275	NC_007201.1	220535	222429	-	NA	NA
AFUA_1G02530	4106.4670586071	-3.96951083691581	0.112160663892016	-35.3912922692533	2.32443566984225e-274	6.99655136622518e-272	NC_007194.1	737368	739008	+	NA	NA
AFUA_5G14410	4485.22189340911	-8.60440357716184	0.243856501326129	-35.2847003478266	1.00809617000211e-272	2.94241888165463e-270	NC_007198.1	3750457	3751228	+	NA	NA
AFUA_2G11260	12073.0431454032	2.7502614648704	0.0780370314920216	35.2430302932728	4.38719703778146e-272	1.24286711376209e-269	NC_007195.1	2894126	2896566	+	NA	NA
AFUA_4G13940	2275.39418055821	-4.45272468141708	0.126415795605136	-35.2228505947572	8.9374693889516e-272	2.45959157583948e-269	NC_007197.1	3633984	3637635	+	NA	NA
AFUA_1G04530	54147.0912047549	2.72349590835607	0.0782442556334491	34.8076147738542	1.86558618306636e-265	4.9914794764709e-263	NC_007194.1	1282635	1283216	+	NA	NA
AFUA_1G02550	26033.8472252322	3.02271299651636	0.0870669253747605	34.7171211514102	4.3464600704713e-264	1.1314892810481e-261	NC_007194.1	744582	746335	-	NA	NA
AFUA_3G14660	5915.35554225591	4.20021084715663	0.121958087874754	34.4397892780189	6.40280501174106e-260	1.62294257560763e-257	NC_007196.1	3885532	3885807	-	NA	NA
AFUA_1G04720	2828.36835464735	3.09057663693225	0.0899532211732546	34.3575982785501	1.08460336395055e-258	2.6786922055312e-256	NC_007194.1	1339901	1340743	-	NA	NA
AFUA_1G07750	14519.5091556573	-6.27103307550757	0.182679444271357	-34.3280717790689	2.99246171018337e-258	7.20584779812156e-256	NC_007194.1	2187258	2188392	-	NA	NA
AFUA_7G01430	13549.7598458258	-6.1185719136302	0.178693313956433	-34.2406314940355	6.01280205786945e-257	1.41256852247314e-254	NC_007200.1	371881	373007	+	NA	NA
AFUA_5G02850	1915.98521451004	7.82240120420839	0.228492214650031	34.234869735888	7.32525899411974e-257	1.67992606265146e-254	NC_007198.1	754833	756051	+	NA	NA
AFUA_4G07730	63327.0447063608	2.79958545722525	0.0818196147578278	34.2165563295738	1.37172212466048e-256	3.07265755923947e-254	NC_007197.1	2019449	2020210	-	NA	NA
AFUA_1G14120	10924.6406652356	3.0429312309557	0.0891658577820203	34.1266411454776	2.97027420086953e-255	6.50220025063076e-253	NC_007194.1	3774406	3776224	+	NA	NA
AFUA_2G01320	3464.01156341701	-4.60016412153281	0.135447508650398	-33.9627075268417	7.91973488467145e-253	1.69517525353679e-250	NC_007195.1	317536	320995	-	NA	NA
AFUA_5G06360	110350.264065052	2.82718786882608	0.0834036427511328	33.8976545336526	7.21344335856381e-252	1.51043231368884e-249	NC_007198.1	1530675	1531695	-	NA	NA
AFUA_1G03660	5520.52639704919	3.22767970611238	0.0954335922036632	33.8212114998694	9.62085218201547e-251	1.97166060036538e-248	NC_007194.1	1064069	1065233	+	NA	NA
AFUA_5G02190	1983.27620106281	-5.88872868649035	0.174960107371851	-33.6575507122591	2.41774070322419e-248	4.85159967780322e-246	NC_007198.1	560397	561745	-	NA	NA
AFUA_5G09400	22211.7959663764	2.93693604307926	0.0875727924769188	33.5370833795593	1.38905241250891e-246	2.73048017087465e-244	NC_007198.1	2418390	2419402	+	NA	NA
AFUA_8G05610	11885.82104212	5.73154822920117	0.17181798149029	33.3582561003668	5.52975970993928e-244	1.0652529105227e-241	NC_007201.1	1318147	1320231	+	NA	NA
AFUA_5G03010	2133.05058292345	3.85002631271282	0.115436449155996	33.3519121634629	6.83418186603127e-244	1.29072234771791e-241	NC_007198.1	804594	805851	+	NA	NA
AFUA_1G15140	19987.137753952	3.22225585789314	0.0966941033098857	33.3242229628672	1.72165352836569e-243	3.18903207408045e-241	NC_007194.1	4070229	4071449	-	NA	NA
AFUA_1G15780	8100.13345899531	2.82638894883357	0.0849289160786559	33.279465691237	7.65321981492813e-243	1.39086440108279e-240	NC_007194.1	4263451	4264889	-	NA	NA
AFUA_1G06480	1642.73580090636	-5.73366976095631	0.172335534494079	-33.2703860395855	1.03555598879192e-242	1.8471250526007e-240	NC_007194.1	1860380	1862201	+	NA	NA
AFUA_5G02790	4806.58336649197	2.92936676570106	0.0884100593572314	33.1338626735291	9.67285607373129e-241	1.693980903676e-238	NC_007198.1	739903	742121	+	NA	NA
AFUA_1G15730	49908.7120799277	3.04218893869375	0.0918973043963118	33.1042238798883	2.58374606446895e-240	4.44404323088659e-238	NC_007194.1	4254405	4255080	+	NA	NA
AFUA_2G09990	3440.23274402483	-2.91404852223984	0.0882050734613949	-33.0371985180109	2.3756109380767e-239	4.01436571150084e-237	NC_007195.1	2556023	2558536	+	NA	NA
AFUA_3G12460	1029.60496449337	4.40738392232788	0.133940145286422	32.9056229773605	1.82631256567848e-237	3.03293838493365e-235	NC_007196.1	3290264	3291746	+	NA	NA
AFUA_2G04200	7138.29427726729	-7.14943578657533	0.217693845870706	-32.8416991209828	1.49640563117962e-236	2.44294559991901e-234	NC_007195.1	1169625	1171002	-	NA	NA
AFUA_1G16556	2460.50546657246	-5.57009457816324	0.170540366955468	-32.6614436077631	5.51262340119534e-234	8.84959810005225e-232	NC_007194.1	4485657	4486382	-	NA	NA
AFUA_6G08920	16657.5265303132	2.46605890170446	0.075600535853008	32.6195955343396	2.1633935723721e-233	3.41603391624394e-231	NC_007199.1	2122683	2125824	-	NA	NA
AFUA_2G00940	2377.16703203564	-4.55511467394449	0.139964925350109	-32.544686910312	2.48947319770517e-232	3.86751707101551e-230	NC_007195.1	214430	216310	+	NA	NA
AFUA_3G11650	2454.05528349046	-5.20410813069308	0.159925009045772	-32.5409275368784	2.81377497588876e-232	4.30194929646993e-230	NC_007196.1	3059843	3061207	-	NA	NA
AFUA_6G02210	5420.82979736169	-5.28837493399326	0.162721491981965	-32.4995479673908	1.08208027038074e-231	1.62853080692302e-229	NC_007199.1	386598	388338	+	NA	NA
AFUA_1G07450	7657.331411764	2.48239358191357	0.076393966949722	32.4946285816959	1.26985430045211e-231	1.88172871106995e-229	NC_007194.1	2106088	2107383	-	NA	NA
AFUA_1G11550	8457.58692790517	2.68050277974637	0.0825731591001733	32.4621560923269	3.64936927506808e-231	5.32586740264482e-229	NC_007194.1	3049137	3050658	+	NA	NA
AFUA_7G04570	3725.26529910939	-5.44731499579384	0.168195503545567	-32.3868051223977	4.21017752389656e-230	6.0526014791301e-228	NC_007200.1	1039095	1042413	+	NA	NA
AFUA_2G10230	12371.2920485056	-7.62809085454642	0.235750141177251	-32.3566756586209	1.11760931770052e-229	1.5830607276605e-227	NC_007195.1	2616233	2617240	+	NA	NA
AFUA_3G07890	1617.05959089362	5.26404200417341	0.163908749644115	32.1156864145624	2.66304695705463e-226	3.71745917251452e-224	NC_007196.1	1995842	1996799	+	NA	NA
AFUA_5G04230	29847.5396961423	3.40437936451909	0.10617267896205	32.064551801843	1.37629079270253e-225	1.89377613075867e-223	NC_007198.1	1127275	1129170	-	NA	NA
AFUA_4G09050	9773.17297731051	-5.09392635638422	0.159502822410403	-31.9362772357562	8.37831638552101e-224	1.13661892148364e-221	NC_007197.1	2346045	2349117	-	NA	NA
AFUA_3G09250	1357.97371783685	8.10549697234867	0.255010999283149	31.7848916130429	1.04693653548675e-221	1.40056843191782e-219	NC_007196.1	2347443	2348587	-	NA	NA
AFUA_5G03490	52444.9001549161	3.4349722750832	0.108085516930531	31.7801345881608	1.2179972353998e-221	1.60708895498232e-219	NC_007198.1	943352	944280	-	NA	NA
AFUA_5G13440	1478.46566025595	-6.22956647565982	0.196369098165072	-31.7237617011569	7.30770152371769e-221	9.51186230762821e-219	NC_007198.1	3533897	3535196	+	NA	NA
AFUA_4G07300	11258.0273138041	3.35947332886069	0.106230197693593	31.6244665057542	1.70229040756726e-219	2.18619482742504e-217	NC_007197.1	1893886	1894884	-	NA	NA
AFUA_2G12780	5556.70755319374	-3.86925819377869	0.122898518316412	-31.4833591713204	1.46778726043415e-217	1.8602272226976e-215	NC_007195.1	3276261	3279222	-	NA	NA
AFUA_2G13930	2010.03399653057	-6.50560855356382	0.208496575053383	-31.2024720401194	9.8627597149106e-214	1.23374157888336e-211	NC_007195.1	3632766	3633348	+	NA	NA
AFUA_1G17060	2979.18975708448	-5.64106718868685	0.182797181428694	-30.859705519515	4.15072110704141e-209	5.12560842346447e-207	NC_007194.1	4655767	4656714	+	NA	NA
AFUA_2G10190	1054.15181140582	5.09703156198307	0.165770709069387	30.7474800017269	1.32140645656608e-207	1.61111227717019e-205	NC_007195.1	2606701	2610199	+	NA	NA
AFUA_5G03080	5051.30519696924	2.45987367198753	0.0802364055513382	30.6578248998656	2.07855918698944e-206	2.50258526113529e-204	NC_007198.1	833225	834771	-	NA	NA
AFUA_2G04710	4781.42328660767	2.6316945345897	0.0861176198338613	30.5593041199558	4.25409228398046e-205	5.05869344188886e-203	NC_007195.1	1287775	1288894	-	NA	NA
AFUA_1G15260	21736.752028696	-2.98105308750388	0.0976760698106433	-30.5197894764092	1.42382476561428e-204	1.67247318809717e-202	NC_007194.1	4107551	4109152	-	NA	NA
AFUA_2G08130	43784.5019983801	2.5840201124052	0.0849602835609674	30.4144478349217	3.53837679863249e-203	4.10622232824436e-201	NC_007195.1	2110180	2110699	-	NA	NA
AFUA_6G00660	2213.08022010429	3.40496411449292	0.112109315903108	30.3718213519	1.29438401370837e-202	1.48422700238559e-200	NC_007199.1	170159	171220	+	NA	NA
AFUA_8G02050	2788.23762871502	3.81368002520151	0.125701172545885	30.339255775911	3.48215377744667e-202	3.94589472757251e-200	NC_007201.1	532016	533837	-	NA	NA
AFUA_6G03820	34111.6804007563	3.07067949604377	0.101248800738514	30.3280579487961	4.89243632972012e-202	5.47952868928654e-200	NC_007199.1	840545	841323	-	NA	NA
AFUA_4G10800	99123.8920675759	2.8132546397927	0.0929095125574696	30.2795113476949	2.1336829833048e-201	2.36225683852779e-199	NC_007197.1	2818714	2819924	-	NA	NA
AFUA_3G04170	20114.8671284037	3.27819115835706	0.108517768603565	30.2087962233437	1.81541964059247e-200	1.98705931570303e-198	NC_007196.1	1175520	1176878	+	NA	NA
AFUA_1G11960	14738.6612633868	3.1166108950608	0.103593692067349	30.0849485414094	7.62514222871057e-199	8.25228875808317e-197	NC_007194.1	3158782	3160755	+	NA	NA
AFUA_6G08760	2935.49011318769	-8.56410967514948	0.284702211868082	-30.0809383213281	8.60396558549126e-199	9.20815516882798e-197	NC_007199.1	2076081	2077586	+	NA	NA
AFUA_4G03585	2440.06135077961	-2.90875803518345	0.0970457056510785	-29.9730731583497	2.20230655302535e-197	2.33105678227914e-195	NC_007197.1	1006065	1008146	+	NA	NA
AFUA_7G06540	4369.49686281049	-5.12688948568541	0.171928552696421	-29.8198839301468	2.15818184886493e-195	2.25952256176815e-193	NC_007200.1	1595882	1596965	+	NA	NA
AFUA_5G09640	6022.13821693902	2.75409327161192	0.0923967941077104	29.8072384243264	3.14777827904542e-195	3.26015057889952e-193	NC_007198.1	2490602	2492299	+	NA	NA
AFUA_5G02180	5917.25019485151	2.44167777039711	0.0821685104479282	29.7154926758036	4.84363928134938e-194	4.96318442105928e-192	NC_007198.1	559097	560286	+	NA	NA
AFUA_4G14030	1691.92341665836	-4.30350378697922	0.145999981386841	-29.4760570932997	5.83727773064474e-191	5.91838516858633e-189	NC_007197.1	3655413	3656017	-	NA	NA
AFUA_2G09200	36132.7456109724	2.98600092685479	0.101865878441675	29.3130631427722	7.06930468802939e-189	7.09286903698949e-187	NC_007195.1	2358456	2359000	+	NA	NA
AFUA_2G05630	6097.02565312637	-3.19416463007774	0.108981882197447	-29.3091343778661	7.93316656817086e-189	7.87755261697132e-187	NC_007195.1	1571785	1573056	+	NA	NA
AFUA_5G06130	11626.1485654793	2.89414605170833	0.0988990395819039	29.2636416283044	3.01118975232661e-188	2.95956935657244e-186	NC_007198.1	1464573	1465997	-	NA	NA
AFUA_1G11710	82891.1652755274	2.594873592479	0.0888455222900621	29.2065770518775	1.59997288855344e-187	1.55666049116633e-185	NC_007194.1	3079980	3080890	-	NA	NA
AFUA_1G10820	7851.554692756	2.43861041123743	0.0836690255334748	29.1459162538205	9.4113400545757e-187	9.06500274056731e-185	NC_007194.1	2822604	2823301	-	NA	NA
AFUA_1G14350	2545.23093832088	-5.60388618253071	0.193221846521432	-29.0023425581389	6.1469250275011e-185	5.8620972143456e-183	NC_007194.1	3841913	3842860	-	NA	NA
AFUA_5G02230	6806.03549705579	3.11222869242654	0.107784981215525	28.8744188413724	2.50201663119595e-183	2.36268864624308e-181	NC_007198.1	569387	571103	-	NA	NA
AFUA_1G16523	57003.3282607697	2.61824110578252	0.0910846867828659	28.7451293764018	1.04206477600874e-181	9.74482322574384e-180	NC_007194.1	4479285	4479906	-	NA	NA
AFUA_3G06730	9055.58779538764	-5.97899038996151	0.208701193675339	-28.6485682456737	1.6702543697916e-180	1.54691250863775e-178	NC_007196.1	1669790	1672116	+	NA	NA
AFUA_3G12300	28606.7374460475	2.93547868945341	0.10250479787379	28.6374760044672	2.29579126550579e-180	2.10600585422398e-178	NC_007196.1	3242738	3243283	+	NA	NA
AFUA_4G12840	3279.48324166601	2.62635407469065	0.0919112989054508	28.5748771475026	1.37904248713039e-179	1.25310728641886e-177	NC_007197.1	3360366	3361206	-	NA	NA
AFUA_7G01590	5203.89703489784	2.60405792805609	0.0911364856211622	28.5731659533229	1.44823394966817e-179	1.30368125263587e-177	NC_007200.1	413629	414903	-	NA	NA
AFUA_2G04130	55661.6325043487	2.76679339542127	0.0971220871162447	28.4877876657419	1.65968567616099e-178	1.48019374377617e-176	NC_007195.1	1131785	1132624	-	NA	NA
AFUA_2G16880	42247.8133080358	2.5266154161061	0.0887193455793953	28.4787427094468	2.14808102441425e-178	1.89819416762918e-176	NC_007195.1	4516431	4517063	-	NA	NA
AFUA_1G14400	2139.26383138073	-4.91498002260235	0.172634255168739	-28.4704794989747	2.71870614661863e-178	2.38059796402097e-176	NC_007194.1	3850031	3851366	+	NA	NA
AFUA_2G02150	54457.3858149315	3.03189487895652	0.106581809462491	28.4466448284829	5.36175852342394e-178	4.65265388266841e-176	NC_007195.1	536723	537226	+	NA	NA
AFUA_6G09335	568.031848772507	5.22352266422284	0.184322445333098	28.3390482086062	1.14210878000481e-176	9.82213550804134e-175	NC_007199.1	2233493	2233936	+	NA	NA
AFUA_1G05390	106880.41924549	2.67896555640636	0.0950806081249661	28.1757301434731	1.15999255653261e-174	9.88765336683375e-173	NC_007194.1	1548015	1549201	-	NA	NA
AFUA_4G03880	94936.4364566857	2.78193479247422	0.0989725325667884	28.1081500121958	7.78847417171356e-174	6.58057747560921e-172	NC_007197.1	1087467	1088858	+	NA	NA
AFUA_7G02190	4336.06157784096	2.77478950234466	0.0987572323728117	28.0970763930457	1.0635906229487e-173	8.90826511325382e-172	NC_007200.1	587508	588543	+	NA	NA
AFUA_6G07390	8727.7737949245	3.20112734656229	0.114020384358339	28.075044340334	1.97630037234284e-173	1.64101079193157e-171	NC_007199.1	1667161	1668427	+	NA	NA
AFUA_5G12170	2342.49709878377	-3.46184977624668	0.123787330828494	-27.9661072993249	4.19963676940847e-172	3.45734199683268e-170	NC_007198.1	3154411	3156838	+	NA	NA
AFUA_4G08590	1943.86467255949	2.58819604638633	0.0926378680469604	27.9388559015014	9.00441194603988e-172	7.35004202239458e-170	NC_007197.1	2220112	2221510	+	NA	NA
AFUA_8G04370	12548.7425154662	2.55386349432588	0.0920859705454927	27.7334699216121	2.75791921386389e-169	2.23229225780983e-167	NC_007201.1	981543	982268	+	NA	NA
AFUA_1G10910	24975.5513643487	2.58463317526701	0.093664869100955	27.59447805859	1.29613251402654e-167	1.04036236459197e-165	NC_007194.1	2848154	2850137	-	NA	NA
AFUA_1G11130	76798.1632915064	2.66247142863059	0.0965938672164139	27.5635659421881	3.04356251024402e-167	2.42277637179094e-165	NC_007194.1	2932857	2933809	+	NA	NA
AFUA_5G09250	6881.74453166141	2.53453314102039	0.0920066743753343	27.5472747844461	4.77086712048334e-167	3.7666386970898e-165	NC_007198.1	2380880	2384038	+	NA	NA
AFUA_3G06190	8815.79583503138	2.91156537638541	0.106163865127309	27.4252013422263	1.37317718302441e-165	1.07532053877163e-163	NC_007196.1	1529065	1529806	+	NA	NA
AFUA_7G06570	2814.80359700514	-4.98686455100414	0.182065890839163	-27.3904383079066	3.56502531609894e-165	2.76921966489234e-163	NC_007200.1	1600769	1602363	+	NA	NA
AFUA_5G10545	5238.58686767989	3.42887755452061	0.12537078778866	27.3498923872182	1.0830835134567e-164	8.34580832129195e-163	NC_007198.1	2699952	2700083	-	NA	NA
AFUA_7G04490	17115.1609109549	2.50331352991761	0.0919593252829323	27.2219649526096	3.56984344452625e-163	2.72894698870451e-161	NC_007200.1	1025119	1025367	-	NA	NA
AFUA_5G08730	1145.46499515682	-5.5368857629326	0.203620622645794	-27.1921659554308	8.03942317279908e-163	6.09730110239376e-161	NC_007198.1	2223853	2224210	-	NA	NA
AFUA_2G11520	13088.5281576662	3.62094011324398	0.133204592315448	27.1832978901288	1.02347134365455e-162	7.70162186100046e-161	NC_007195.1	2968966	2970761	-	NA	NA
AFUA_6G08750	3157.26926124468	-4.49081869129824	0.165316588200671	-27.1649611220322	1.68566275127638e-162	1.2586281876197e-160	NC_007199.1	2071673	2073566	-	NA	NA
AFUA_3G08010	100238.04182783	-3.10976781076438	0.114578541445339	-27.1409268396729	3.24022604030328e-162	2.40075824770778e-160	NC_007196.1	2045436	2048176	+	NA	NA
AFUA_5G10220	4797.15413418026	-7.31855874500538	0.269914935623021	-27.1143155828431	6.67601668805378e-162	4.90865593430031e-160	NC_007198.1	2622892	2623995	+	NA	NA
AFUA_2G08740	3296.29766154177	-2.95144089649892	0.108900480579229	-27.1021843136095	9.27966350970157e-162	6.77134234283679e-160	NC_007195.1	2244749	2246548	-	NA	NA
AFUA_2G01010	63021.4851737047	2.78010741363496	0.102877530630835	27.0234656351841	7.83413808061146e-161	5.67356526259019e-159	NC_007195.1	234728	236432	+	NA	NA
AFUA_3G08460	40454.199028811	2.70061570598373	0.0999403506392461	27.0222756745383	8.09050319725444e-161	5.81550199969812e-159	NC_007196.1	2168264	2168796	-	NA	NA
AFUA_4G04620	7867.82225665609	2.55333409571462	0.0945235814553554	27.0126677004995	1.04921645851719e-160	7.48596513217601e-159	NC_007197.1	1295891	1297755	+	NA	NA
AFUA_1G13780	28346.0379672595	2.56348783624613	0.09494340257666	27.0001681704666	1.47119171475445e-160	1.04194989680256e-158	NC_007194.1	3680610	3681048	-	NA	NA
AFUA_1G14410	54869.3533420085	2.7405911201416	0.101573615226775	26.9813289014366	2.4479595047513e-160	1.72107634669814e-158	NC_007194.1	3851990	3852806	+	NA	NA
AFUA_2G04770	4411.34595157742	-3.59829687793808	0.133515156805392	-26.9504748676801	5.63165145768692e-160	3.93072948119133e-158	NC_007195.1	1310032	1313190	+	NA	NA
AFUA_5G02450	5785.84131849531	2.48331681133842	0.0923473204269368	26.8910543354982	2.79453293811467e-159	1.93647059423889e-157	NC_007198.1	631974	633093	+	NA	NA
AFUA_1G08850	5475.61169998072	2.30223593107195	0.0856474121457535	26.8803910520266	3.72382212615218e-159	2.5619896227927e-157	NC_007194.1	2292463	2293812	-	NA	NA
AFUA_5G14330	2372.97720758055	3.01092022272471	0.112345921946876	26.8004407329395	3.19323923037883e-158	2.18136739482333e-156	NC_007198.1	3736519	3737853	+	NA	NA
AFUA_7G04550	1439.5321263684	-4.61696029745335	0.172460093214691	-26.7711805751248	6.99980458765466e-158	4.74803646396406e-156	NC_007200.1	1035942	1037177	-	NA	NA
AFUA_5G02870	2220.14893299535	4.71096528662282	0.176187797003846	26.7383176742939	1.68836516109763e-157	1.13722610011834e-155	NC_007198.1	761041	762034	+	NA	NA
AFUA_1G04040	62226.7919961887	2.49418263262319	0.0933233343461286	26.7262485861518	2.33227738078407e-157	1.56003442581335e-155	NC_007194.1	1156983	1157840	-	NA	NA
AFUA_2G13110	22513.9985208535	3.32018553827907	0.124792638772683	26.6056200985298	5.84415788241899e-156	3.88213301541102e-154	NC_007195.1	3367211	3368265	-	NA	NA
AFUA_5G02390	892.619871593469	-6.44697155219563	0.242907520999561	-26.5408478324032	3.27558554364212e-155	2.16098903810691e-153	NC_007198.1	614669	616072	+	NA	NA
AFUA_1G06340	59713.7139539366	2.69472997525609	0.1017693741137	26.4787908810902	1.7012519336249e-154	1.11472507650851e-152	NC_007194.1	1821568	1822486	+	NA	NA
AFUA_2G11250	1115.44367790682	-4.01978430413397	0.151902569913884	-26.4629117625387	2.59165422731593e-154	1.68667658902074e-152	NC_007195.1	2891915	2893070	+	NA	NA
AFUA_6G13250	45009.9609911054	2.67922061573879	0.101261983407519	26.4583067167125	2.92800770671043e-154	1.8927899483916e-152	NC_007199.1	3354773	3355600	+	NA	NA
AFUA_3G07810	12906.6107982902	2.33112785769192	0.0881892520136683	26.4332421974802	5.68663070701124e-154	3.65157513132882e-152	NC_007196.1	1968055	1970306	-	NA	NA
AFUA_3G10920	47241.4721689176	2.85812056909933	0.1086526361512	26.3051194185662	1.67579119297582e-152	1.06895501793e-150	NC_007196.1	2842515	2843930	-	NA	NA
AFUA_3G12690	6377.43337395819	3.13156977553695	0.119150354667114	26.2825048593941	3.03972174380742e-152	1.92622367344428e-150	NC_007196.1	3366054	3367936	-	NA	NA
AFUA_4G07845	24134.7079275311	2.75689301183932	0.10495277112259	26.2679392106677	4.45948990666334e-152	2.80743835169812e-150	NC_007197.1	2045475	2045999	+	NA	NA
AFUA_1G10350	30513.9042187685	2.07692591785027	0.0791456095546495	26.241833622068	8.85892213208207e-152	5.5408531153386e-150	NC_007194.1	2666253	2667669	+	NA	NA
AFUA_1G09330	11020.5908397361	2.06148769427886	0.0786788466406684	26.2012952947037	2.56859716671391e-151	1.5961759941799e-149	NC_007194.1	2420355	2421522	+	NA	NA
AFUA_2G12490	2967.87669750371	-2.7741756329201	0.105893399644721	-26.1978144268448	2.81423246169936e-151	1.73760814558258e-149	NC_007195.1	3206265	3208789	+	NA	NA
AFUA_3G08380	20834.892658131	1.86661776253946	0.0713183675655552	26.1730298414876	5.3904461580794e-151	3.30705588500769e-149	NC_007196.1	2148295	2149763	-	NA	NA
AFUA_6G06670	2401.75860551018	-4.35426231093117	0.166406658734359	-26.1663946866576	6.41424345640608e-151	3.91025271975338e-149	NC_007199.1	1450042	1452866	-	NA	NA
AFUA_2G05430	4522.64647997881	2.77327253760653	0.105992682362554	26.1647547339201	6.69588968074789e-151	4.0562773210669e-149	NC_007195.1	1520689	1522504	-	NA	NA
AFUA_3G03290	3163.53743741273	-6.59156877026387	0.252078273155769	-26.1488968793065	1.01440720432002e-150	6.10673137000654e-149	NC_007196.1	878887	879295	+	NA	NA
AFUA_7G04190	7807.38924532403	2.10114890592382	0.080409001505151	26.1307672846705	1.63052249560338e-150	9.75477806065324e-149	NC_007200.1	946679	948503	-	NA	NA
AFUA_5G12000	1165.14990448663	2.88269505967353	0.110624653620342	26.0583420181073	1.08219122609721e-149	6.43436166035081e-148	NC_007198.1	3105087	3105660	-	NA	NA
AFUA_2G10090	83010.5199237	2.5206367336978	0.0967637180818193	26.0493993375333	1.36659408632647e-149	8.07548112852549e-148	NC_007195.1	2583511	2584522	-	NA	NA
AFUA_3G13080	3598.51817704101	-4.49384965780779	0.172628011518666	-26.0319841390392	2.15220350264568e-149	1.26402586204166e-147	NC_007196.1	3469516	3470486	-	NA	NA
AFUA_4G07750	3899.17946720463	2.55899077689118	0.0983941568185629	26.0075482084766	4.06838362696052e-149	2.37494976332629e-147	NC_007197.1	2022110	2022936	+	NA	NA
AFUA_2G04020	2122.10597907265	-2.58357752965812	0.0995375911363215	-25.9557972034885	1.56396510113091e-148	9.07476617716442e-147	NC_007195.1	1096311	1099169	+	NA	NA
AFUA_6G14120	10332.7540771334	-2.38427621519544	0.0919242745770956	-25.9373949499681	2.52289565500837e-148	1.45512161371501e-146	NC_007199.1	3597491	3598679	+	NA	NA
AFUA_3G09320	54200.3261497349	2.3695855268976	0.0915973137816091	25.8695962694636	1.46470616885482e-147	8.39764870143429e-146	NC_007196.1	2359630	2361249	+	NA	NA
AFUA_8G02090	2350.51939580854	2.88347287063723	0.111588939324462	25.8401315407532	3.14117659617866e-147	1.79028479138419e-145	NC_007201.1	537803	539000	+	NA	NA
AFUA_6G11260	66362.3936271166	2.67871722467697	0.10367199204771	25.8383886695667	3.28609258155811e-147	1.8618613967981e-145	NC_007199.1	2786301	2787411	+	NA	NA
AFUA_2G04700	7939.32966232609	2.51056380445115	0.0973592764957968	25.7865906035111	1.25376606198651e-146	7.06214895266319e-145	NC_007195.1	1283528	1287638	+	NA	NA
AFUA_3G06760	47808.9755281301	2.51191393542768	0.0974274796149744	25.7823967668522	1.39717171561969e-146	7.82416160747025e-145	NC_007196.1	1677799	1678699	-	NA	NA
AFUA_1G13990	5395.40094688031	2.54207026612103	0.098679436747374	25.7608915282817	2.433930171548e-146	1.35512227817054e-144	NC_007194.1	3742359	3743387	-	NA	NA
AFUA_1G09440	63162.2217379617	2.67921264333783	0.104055034023757	25.7480348593815	3.39098899902158e-146	1.8771267838262e-144	NC_007194.1	2441555	2442180	+	NA	NA
AFUA_3G08660	25537.1420289079	2.73546801486922	0.106294892456387	25.7347079587251	4.78119488179483e-146	2.63156966293987e-144	NC_007196.1	2219057	2221293	+	NA	NA
AFUA_6G12990	62649.0158828227	2.69487038959343	0.104851094631434	25.7018813114566	1.11362821414256e-145	6.09458349921654e-144	NC_007199.1	3279333	3280158	-	NA	NA
AFUA_2G16370	58658.3546270323	2.60548923257216	0.101575152272725	25.6508523420819	4.13647216345981e-145	2.25098869369745e-143	NC_007195.1	4342796	4343599	-	NA	NA
AFUA_5G07960	19929.0772839261	-4.01983983985878	0.156895693084884	-25.6210974362691	8.87995485316956e-145	4.80515309807468e-143	NC_007198.1	1997227	1999214	-	NA	NA
AFUA_1G00350	1106.69545636034	-7.36382492315102	0.287944861941502	-25.5737326705521	2.99059305822617e-144	1.60923979535388e-142	NC_007194.1	94947	96601	-	NA	NA
AFUA_2G15590	31364.0821412548	2.13391590827988	0.0837975400330343	25.4651378481833	4.79900005868656e-143	2.56799825362605e-141	NC_007195.1	4110665	4115386	+	NA	NA
AFUA_8G03930	81282.2026312603	2.31315235619876	0.0909458431713309	25.4343934317159	1.05070883510482e-142	5.59139640869039e-141	NC_007201.1	839315	841607	+	NA	NA
AFUA_5G10090	8696.52604088852	-4.66107166251302	0.183378010930639	-25.4178330262074	1.60188502818111e-142	8.47766845683543e-141	NC_007198.1	2598552	2599053	+	NA	NA
AFUA_3G00310	1817.94429844704	2.28028581084082	0.0897387798971311	25.4102609089933	1.94238433178772e-142	1.0223522340863e-140	NC_007196.1	64482	66170	+	NA	NA
AFUA_3G07700	1724.11032662611	2.3769691581408	0.0935516503398071	25.408094346887	2.05248616472753e-142	1.07443188797041e-140	NC_007196.1	1942737	1944636	-	NA	NA
AFUA_1G02990	4673.08643337787	-2.50471251367901	0.0987481537408493	-25.364651578725	6.19419232042801e-142	3.22499786110068e-140	NC_007194.1	860185	863744	+	NA	NA
AFUA_6G02260	4427.68287481878	2.91536404356628	0.115049641448445	25.3400532749394	1.15675557189371e-141	5.99025250993561e-140	NC_007199.1	403251	404132	+	NA	NA
AFUA_4G06670	16524.0908357482	2.42940054965744	0.0959623831672404	25.3161756667042	2.11982550285747e-141	1.09188017345044e-139	NC_007197.1	1724023	1724836	-	NA	NA
AFUA_1G03420	2329.66288318064	2.39524356997897	0.0946308626418727	25.3114417760693	2.39014254498632e-141	1.22456664858023e-139	NC_007194.1	994671	995480	+	NA	NA
AFUA_2G01670	1621.40545656691	-3.54569226723174	0.140171499016209	-25.2953866664559	3.59029593529893e-141	1.82972118776716e-139	NC_007195.1	403198	405649	+	NA	NA
AFUA_3G07910	1655.44792880263	7.58237985588248	0.300760759632282	25.21066865622	3.05989354191583e-140	1.5512049787228e-138	NC_007196.1	2001103	2002390	+	NA	NA
AFUA_1G16280	9969.73978870398	2.90325961926701	0.115173394563615	25.2077281412717	3.29571925241948e-140	1.66200878739814e-138	NC_007194.1	4427631	4428471	+	NA	NA
AFUA_6G03050	4452.82750086949	4.81528931322417	0.191677440955473	25.1218363998441	2.87165577719691e-139	1.44061398156045e-137	NC_007199.1	636045	637345	+	NA	NA
AFUA_2G13010	10126.3727803925	3.07676823830492	0.122524420736343	25.111469369243	3.72730463790606e-139	1.86017607628555e-137	NC_007195.1	3338247	3338890	+	NA	NA
AFUA_1G01160	901.138861468458	-5.20006905523579	0.20712112862525	-25.1064152158248	4.23248993592275e-139	2.10140943622721e-137	NC_007194.1	406881	408853	-	NA	NA
AFUA_2G01730	868.95257084022	-6.65962006600579	0.265461001251695	-25.0869997272839	6.89520665980875e-139	3.40587848960399e-137	NC_007195.1	425144	425780	+	NA	NA
AFUA_2G04220	1840.87848778288	-4.32038410306642	0.172274359628262	-25.0785091431427	8.53462275480541e-139	4.1941574680758e-137	NC_007195.1	1172656	1174172	-	NA	NA
AFUA_2G15915	903.965163318835	2.69127876867558	0.107575100055857	25.0176738601978	3.92660370667594e-138	1.91985009658389e-136	NC_007195.1	4210828	4211926	-	NA	NA
AFUA_6G02440	58735.3367000831	2.78592639540358	0.111559611027122	24.9725359362025	1.21557479027864e-137	5.91334160604236e-136	NC_007199.1	459024	459857	+	NA	NA
AFUA_1G01770	1131.15529152673	-5.68709560395321	0.227736486150013	-24.9722637777376	1.22387781780225e-137	5.92381464375443e-136	NC_007194.1	543901	544870	+	NA	NA
AFUA_3G08900	6557.94806160187	-2.7207445550377	0.109040367789024	-24.9517184342399	2.04561296498623e-137	9.85167203937367e-136	NC_007196.1	2275595	2277005	-	NA	NA
AFUA_1G03390	55487.5739796557	2.71082352258346	0.108704039164595	24.937652210686	2.90704500115593e-137	1.39306753488229e-135	NC_007194.1	987677	988333	-	NA	NA
AFUA_6G07430	33448.8569737215	2.4306815429298	0.0975425421915817	24.919194110768	4.60897968988447e-137	2.1977075432162e-135	NC_007199.1	1677464	1679554	+	NA	NA
AFUA_6G06770	80077.1167655539	2.0840472410881	0.0836406026488294	24.9166932696326	4.90582055267554e-137	2.32772726913157e-135	NC_007199.1	1478846	1480347	-	NA	NA
AFUA_5G00810	1438.7660328396	-6.26095668547717	0.251314377289339	-24.9128472195163	5.40000401948937e-137	2.54964895665302e-135	NC_007198.1	223384	224440	+	NA	NA
AFUA_5G12580	7729.73915686604	-4.0973353812981	0.164719480486986	-24.874625449185	1.40049782034545e-136	6.58029024661824e-135	NC_007198.1	3259290	3261253	+	NA	NA
AFUA_3G10730	66174.2426887964	2.82391589834159	0.113559835430424	24.8672066812895	1.68478278944126e-136	7.87758632422241e-135	NC_007196.1	2780134	2781133	-	NA	NA
AFUA_6G05110	8658.17300221825	2.56899915854349	0.103393102925617	24.8469103436395	2.79255738093285e-136	1.29941607213262e-134	NC_007199.1	1214175	1215388	+	NA	NA
AFUA_1G06960	24213.1081250669	2.60026144071824	0.104701679625611	24.8349544154036	3.76005639843107e-136	1.74119534758116e-134	NC_007194.1	1985803	1987045	+	NA	NA
AFUA_4G04520	12902.1368178526	2.30679834782469	0.0929927888753453	24.8062067577831	7.68385979439152e-136	3.54119318371192e-134	NC_007197.1	1271547	1273350	-	NA	NA
AFUA_5G02860	4500.05931050814	6.48757643826031	0.261954315144027	24.7660605808053	2.0817729014823e-135	9.54839837479882e-134	NC_007198.1	758798	760220	+	NA	NA
AFUA_3G03900	787.361237095809	-3.32243007323148	0.134323948919696	-24.7344580021077	4.55700052572618e-135	2.08023834425567e-133	NC_007196.1	1113582	1115383	-	NA	NA
AFUA_2G12400	13478.4424194188	2.31663422731457	0.0939610030555569	24.6552734855842	3.23078980326462e-134	1.46787582004928e-132	NC_007195.1	3185403	3186392	+	NA	NA
AFUA_1G05790	11206.4468591504	5.40632763586858	0.219474944476456	24.6330060534474	5.59788554981132e-134	2.53140063923862e-132	NC_007194.1	1670235	1670869	-	NA	NA
AFUA_1G08880	3048.80958188728	2.20500071668612	0.0896452951643025	24.5969485921685	1.36181382728256e-133	6.12943494597457e-132	NC_007194.1	2301752	2302093	+	NA	NA
AFUA_1G07530	9789.26783324476	2.59514739901393	0.105559755671586	24.5846287015657	1.84461887876213e-133	8.26389257685433e-132	NC_007194.1	2121253	2122230	-	NA	NA
AFUA_1G13140	4462.65120619879	2.13071295347681	0.0867458276358529	24.5627139834466	3.16352412066996e-133	1.41069742269875e-131	NC_007194.1	3486409	3487653	-	NA	NA
AFUA_1G11910	655.001294166141	-4.88603807290257	0.199065627697896	-24.5448605538154	4.90757863380587e-133	2.17833167745706e-131	NC_007194.1	3135127	3135917	-	NA	NA
AFUA_4G06610	592.455127634138	3.3043221563795	0.135076892031071	24.462527281272	3.7025205783225e-132	1.62843279499554e-130	NC_007197.1	1702473	1703148	-	NA	NA
AFUA_8G05010	3449.50452532039	4.56113661340577	0.186453390837786	24.4626101617746	3.69500895625173e-132	1.62843279499554e-130	NC_007201.1	1156712	1158758	-	NA	NA
AFUA_6G10650	31387.5578352277	4.66914403384347	0.190954818177587	24.4515643983447	4.84322257025002e-132	2.12045089984765e-130	NC_007199.1	2631088	2633925	-	NA	NA
AFUA_2G09480	846.257999867961	-3.62498249067056	0.148299052162941	-24.4437333738834	5.86703685118664e-132	2.55707235070723e-130	NC_007195.1	2420438	2420979	+	NA	NA
AFUA_2G07800	4620.03640705752	3.53446540347777	0.144818749962234	24.4061311425454	1.47216036074256e-131	6.38731918678935e-130	NC_007195.1	1995837	1996449	-	NA	NA
AFUA_5G10270	847.992717744908	-6.70094352056564	0.274785130961455	-24.3861212472432	2.40058476710865e-131	1.03688038012513e-129	NC_007198.1	2631018	2631624	+	NA	NA
AFUA_2G04870	1073.86414553743	-6.50861538119867	0.267205255452007	-24.3581114083577	4.75652249312859e-131	2.04530467204529e-129	NC_007195.1	1336918	1338291	+	NA	NA
AFUA_5G06390	11576.7346784947	2.0937007591549	0.0859892308862288	24.3484066269304	6.02704629698008e-131	2.58011155255609e-129	NC_007198.1	1536840	1538186	+	NA	NA
AFUA_7G05290	40345.9940496982	2.8207426576885	0.116006165431765	24.3154546759644	1.34555461350312e-130	5.73468231737258e-129	NC_007200.1	1256241	1257090	-	NA	NA
AFUA_5G09530	701.301752545618	2.84531140540667	0.117088008912245	24.3006216592099	1.93088023591744e-130	8.19305657813073e-129	NC_007198.1	2462554	2463115	+	NA	NA
AFUA_8G02490	2391.96950929749	-3.18906974504852	0.131237947207694	-24.2999057277357	1.96482398504691e-130	8.30051957191746e-129	NC_007201.1	664784	665571	+	NA	NA
AFUA_6G06345	7274.74981547756	2.04732956816304	0.0844439778044043	24.2448262314836	7.4975323460956e-130	3.15354722958921e-128	NC_007199.1	1347718	1348344	+	NA	NA
AFUA_4G03010	1321.5134926137	-5.56608865425969	0.22977655616268	-24.2239188680282	1.24548559504317e-129	5.21587706585035e-128	NC_007197.1	840487	840907	-	NA	NA
AFUA_1G12800	14518.7248922992	2.55066490368846	0.105545494830599	24.1664971847665	5.0089198345864e-129	2.088567785573e-127	NC_007194.1	3382592	3384187	+	NA	NA
AFUA_3G07900	1414.1926136155	4.2676628790203	0.176627731463711	24.1619073270899	5.59749870768001e-129	2.32392704967129e-127	NC_007196.1	1998670	1999871	-	NA	NA
AFUA_1G15020	99670.6058163006	2.71072381151284	0.112286382759372	24.1411624891497	9.24604175021197e-129	3.82222635785586e-127	NC_007194.1	4039456	4040397	+	NA	NA
AFUA_1G12350	1860.8632455588	4.18259534143351	0.173336314424787	24.1299427376968	1.21272346894852e-128	4.99186002261203e-127	NC_007194.1	3260848	3261920	-	NA	NA
AFUA_2G10900	1570.54593428499	-2.87123136845689	0.119023701945988	-24.1231899320342	1.42770688787541e-128	5.85177563575146e-127	NC_007195.1	2806599	2808609	+	NA	NA
AFUA_6G12790	11788.8176874589	2.46332505613562	0.1026363289934	24.0005179481236	2.74637151636826e-127	1.1208919680364e-125	NC_007199.1	3228963	3230581	+	NA	NA
AFUA_4G11550	18896.2008651135	2.80533132410847	0.116904342986949	23.9968101477774	3.0024145503694e-127	1.22022181220076e-125	NC_007197.1	3041617	3042767	-	NA	NA
AFUA_8G02640	2696.22268810606	-3.97664491640046	0.165736937611837	-23.9937154245841	3.23427256748579e-127	1.30892913319425e-125	NC_007201.1	698637	701008	-	NA	NA
AFUA_6G03830	36325.2276713149	2.68568475778814	0.1119377157513	23.9926707433902	3.31650881467307e-127	1.336594682131e-125	NC_007199.1	842183	842693	-	NA	NA
AFUA_5G01970	116477.141520678	2.19277299735792	0.0915182695191913	23.9599482035453	7.27787183418768e-127	2.92085256278732e-125	NC_007198.1	503796	505194	+	NA	NA
AFUA_1G03950	6075.7201067316	1.93830038954238	0.0809119899979929	23.955663302688	8.06612783980837e-127	3.22377358311345e-125	NC_007194.1	1140159	1141886	+	NA	NA
AFUA_6G01820	5014.14579938181	2.51838317094191	0.10566431388135	23.8338099064343	1.49069143242995e-125	5.9331982963493e-124	NC_007199.1	251901	253560	+	NA	NA
AFUA_7G01810	1680.29956409174	-3.03232894467441	0.127245022607981	-23.8306291478015	1.60829980245098e-125	6.374956253995e-124	NC_007200.1	480809	483404	-	NA	NA
AFUA_1G05990	76881.1160520215	2.73261137398389	0.114702942448739	23.8233764160419	1.91227146811835e-125	7.54876999217868e-124	NC_007194.1	1727903	1728875	-	NA	NA
AFUA_2G07380	99208.6031250637	2.59921950280146	0.109318978028524	23.7764709264228	5.85094265734669e-125	2.3002563132883e-123	NC_007195.1	1878769	1879564	-	NA	NA
AFUA_1G12890	70356.2787024665	2.91216262681294	0.122503929817931	23.7719935282165	6.50933408759765e-125	2.54869536307888e-123	NC_007194.1	3406533	3407674	+	NA	NA
AFUA_3G07870	1758.18993245207	5.70701763507079	0.240334957224635	23.7460987821949	1.20559424595279e-124	4.70132946437946e-123	NC_007196.1	1991027	1993517	+	NA	NA
AFUA_4G13540	597.194577920633	-5.08718759415595	0.214558721679127	-23.7100014128712	2.84342332413153e-124	1.10434892975947e-122	NC_007197.1	3540004	3542102	-	NA	NA
AFUA_3G00450	4464.12275010162	-3.53054438792286	0.148908110176803	-23.7095507003007	2.87402635778748e-124	1.111751882659e-122	NC_007196.1	97060	98470	+	NA	NA
AFUA_1G05070	2535.70568652568	3.28578416163593	0.139170844591692	23.6097163258294	3.06294921814889e-123	1.1800930747684e-121	NC_007194.1	1452041	1453658	-	NA	NA
AFUA_6G12550	2464.10515412561	2.66793855177879	0.113093524745109	23.5905508983985	4.81865139931983e-123	1.84913347722106e-121	NC_007199.1	3169698	3170907	+	NA	NA
AFUA_1G06470	1103.4337999417	-2.69067344207176	0.114127417683374	-23.5760476902802	6.78789161506442e-123	2.59448301731351e-121	NC_007194.1	1857194	1859566	+	NA	NA
AFUA_2G14210	14346.7493362307	3.05040943809905	0.129396937815535	23.5740465701564	7.11639631364907e-123	2.70929364794735e-121	NC_007195.1	3721363	3723326	+	NA	NA
AFUA_4G06040	614.943683124001	3.96841735279768	0.168419495342033	23.562695902505	9.30356907330561e-123	3.52803060291652e-121	NC_007197.1	1534862	1537154	-	NA	NA
AFUA_5G08830	30767.3335155617	2.20015108972211	0.0935385220449741	23.5213368954479	2.46758011802519e-122	9.32067909679163e-121	NC_007198.1	2265786	2268175	+	NA	NA
AFUA_2G12260	1529.08791778341	2.36942470301619	0.100803221301159	23.5054462787188	3.58785181547946e-122	1.34992924557415e-120	NC_007195.1	3155884	3156827	-	NA	NA
AFUA_7G05370	5150.90582194442	1.77282493918329	0.0754456280580376	23.4980473331009	4.27060492318957e-122	1.60056290350825e-120	NC_007200.1	1290658	1292385	+	NA	NA
AFUA_2G11540	3995.85451548638	2.32238545525154	0.098991052630792	23.460559247848	1.03143952061184e-121	3.85070754361754e-120	NC_007195.1	2973560	2974660	-	NA	NA
AFUA_2G03010	9775.31503493019	2.80345026106497	0.119602547768794	23.4397202514813	1.68289957755635e-121	6.25856707761498e-120	NC_007195.1	771516	772718	-	NA	NA
AFUA_4G08960	15370.6926734897	-6.70684629390923	0.286833796643633	-23.3823432677354	6.4637821855776e-121	2.39458269274936e-119	NC_007197.1	2321377	2322648	+	NA	NA
AFUA_4G00750	1421.68926411081	4.42581642353738	0.189572032431468	23.3463574071104	1.50072811171518e-120	5.53831922300405e-119	NC_007197.1	201852	202864	-	NA	NA
AFUA_3G06000	5736.22985801596	-2.51273174594474	0.107956232895798	-23.2754670901687	7.85773459452843e-120	2.88876716085869e-118	NC_007196.1	1471026	1472367	-	NA	NA
AFUA_5G09500	3712.44293852103	2.75053192039009	0.118183692889469	23.2733624507953	8.25296633460798e-120	3.02253124467468e-118	NC_007198.1	2453054	2454216	+	NA	NA
AFUA_1G09690	12558.0343682135	-3.67409955150732	0.15804597652261	-23.2470299614473	1.52442060144484e-119	5.56182546708967e-118	NC_007194.1	2513676	2516181	-	NA	NA
AFUA_6G10840	2323.69462215661	-2.33844496017502	0.100695243573562	-23.2229932337042	2.66749214525652e-119	9.69557899740031e-118	NC_007199.1	2675588	2676377	-	NA	NA
AFUA_2G09570	3282.32538936979	2.83203590146746	0.122000063559265	23.2133969347624	3.33462186985367e-119	1.20748412971544e-117	NC_007195.1	2449903	2452771	-	NA	NA
AFUA_2G10500	43162.6306860597	2.45351283300095	0.105762263513597	23.1983767318437	4.72827903634955e-119	1.70572223513554e-117	NC_007195.1	2686877	2687669	-	NA	NA
AFUA_7G00350	8062.16992293969	2.05389768691456	0.088550398857264	23.1946745968393	5.15309227769569e-119	1.85203674696884e-117	NC_007200.1	99534	100896	+	NA	NA
AFUA_4G08990	1798.73709887161	-3.15116000733739	0.135881903569867	-23.190431724539	5.68699668436295e-119	2.036325355531e-117	NC_007197.1	2329035	2331631	+	NA	NA
AFUA_1G06830	49772.4160399523	2.83473487511264	0.122241213994148	23.1896819615057	5.78692779122977e-119	2.06443290685649e-117	NC_007194.1	1948200	1948863	+	NA	NA
AFUA_4G09870	12605.7982768099	2.85574015937187	0.123305206163379	23.1599317516896	1.15459636161939e-118	4.10371666240514e-117	NC_007197.1	2560014	2560813	-	NA	NA
AFUA_1G15280	5071.79972703953	2.47343065168569	0.106915242078553	23.1344998486597	2.08240442404359e-118	7.374161548672e-117	NC_007194.1	4114228	4116107	-	NA	NA
AFUA_1G03510	23206.9967301814	2.56753373800338	0.111044960556188	23.1215691837202	2.80987804939625e-118	9.91382614351087e-117	NC_007194.1	1014394	1015676	+	NA	NA
AFUA_8G05970	1421.54249636157	2.80807809702803	0.121943902204668	23.0276220972083	2.46552145328793e-117	8.66711775112019e-116	NC_007201.1	1413716	1415105	-	NA	NA
AFUA_2G16820	22289.6257808971	2.23910487111155	0.0972799473856024	23.0171266667743	3.14083042709048e-117	1.10009013359038e-115	NC_007195.1	4491456	4493618	-	NA	NA
AFUA_5G07630	1265.3425923528	-7.63038371057401	0.331610704876673	-23.0100645074524	3.69624940709041e-117	1.28993747424257e-115	NC_007198.1	1907496	1908434	+	NA	NA
AFUA_7G05450	12654.5735103469	5.58963993783748	0.242968313514596	23.0056333559796	4.09375142146063e-117	1.42350229933245e-115	NC_007200.1	1313310	1314669	-	NA	NA
AFUA_3G13320	42002.1690591091	2.92494596953391	0.127260037116595	22.9840100302193	6.73705658192482e-117	2.33422046752158e-115	NC_007196.1	3533777	3534743	+	NA	NA
AFUA_3G05600	65476.8542316449	2.60922569137608	0.113638467374802	22.9607610138768	1.1504252267459e-116	3.97164723441453e-115	NC_007196.1	1361309	1362104	+	NA	NA
AFUA_1G03100	11138.2596419085	2.54984467180731	0.111331763037237	22.9031194893991	4.32524053673586e-116	1.48788274463714e-114	NC_007194.1	895075	895958	-	NA	NA
AFUA_3G00810	377.408238317907	4.15891577408385	0.182096280984747	22.8391033116827	1.87534415391937e-115	6.428225939698e-114	NC_007196.1	180122	180966	-	NA	NA
AFUA_5G11980	2567.5140566516	-4.20530758525461	0.184155109085221	-22.8356824100304	2.02803205373759e-115	6.92695203602854e-114	NC_007198.1	3100517	3102026	-	NA	NA
AFUA_2G09870	12732.1391344092	1.6587024340605	0.0726641042475454	22.8269852251915	2.47443900520076e-115	8.42183621840767e-114	NC_007195.1	2523472	2524573	+	NA	NA
AFUA_4G04220	6293.44872107167	-3.10828079168039	0.136213205095133	-22.8192324636185	2.95439598095389e-115	1.00199796086436e-113	NC_007197.1	1182849	1184165	+	NA	NA
AFUA_3G06530	21704.2887860613	1.69082893851825	0.0742423503764592	22.7744532594212	8.21593442272591e-115	2.77669755648056e-113	NC_007196.1	1616720	1618981	-	NA	NA
AFUA_1G05340	31282.2201090759	2.5219072361282	0.110737763212216	22.7736877012338	8.36071419947847e-115	2.81574822270548e-113	NC_007194.1	1537486	1538453	+	NA	NA
AFUA_2G02560	7517.32845682252	1.70062760799502	0.074710181563188	22.7629965877767	1.06699411435279e-114	3.58093634475474e-113	NC_007195.1	659394	662458	+	NA	NA
AFUA_6G05200	41513.3152775017	2.87175914005125	0.126247787806429	22.7470056303434	1.53636581408134e-114	5.13829011153869e-113	NC_007199.1	1248659	1249485	+	NA	NA
AFUA_3G03910	2048.6359018492	-4.34648263568995	0.191228686391441	-22.7292396225156	2.30288749677609e-114	7.67522919340737e-113	NC_007196.1	1116028	1118029	+	NA	NA
AFUA_5G09210	9975.42408471003	-1.98709359349929	0.0874558531425601	-22.7211046727789	2.77149947344619e-114	9.20520100973576e-113	NC_007198.1	2365175	2366798	-	NA	NA
AFUA_2G00210	10667.193606617	-6.64361078850072	0.292448755763873	-22.7171791897274	3.03055031897359e-114	1.00310174131799e-112	NC_007195.1	42725	44001	-	NA	NA
AFUA_1G05630	65477.7635461363	2.46283062116086	0.108697498128303	22.6576569246682	1.17254796618854e-113	3.86780205833152e-112	NC_007194.1	1616206	1617319	-	NA	NA
AFUA_5G13060	2801.36251143445	1.87224859823641	0.0826732852931867	22.6463553685668	1.515399412571e-113	4.98168161839041e-112	NC_007198.1	3421354	3422232	+	NA	NA
AFUA_2G09130	7095.41180447105	2.65677606239167	0.117479369574023	22.6148307743314	3.09716422681543e-113	1.01468999430905e-111	NC_007195.1	2343830	2344813	-	NA	NA
AFUA_3G00670	1260.81849020894	-5.96284666942808	0.26392770305176	-22.5927274798382	5.10938467756131e-113	1.66825739709392e-111	NC_007196.1	150191	150911	-	NA	NA
AFUA_4G11190	4085.95125046059	1.74581961823325	0.0773217526030442	22.5786348531955	7.02863201151721e-113	2.28715484915317e-111	NC_007197.1	2918008	2919729	+	NA	NA
AFUA_1G04380	3631.08854930406	-2.17472685517617	0.0963274417953836	-22.5763999815927	7.39311046604755e-113	2.39765791275993e-111	NC_007194.1	1247300	1249170	-	NA	NA
AFUA_5G05450	121587.945595696	2.53256056030861	0.112380716660853	22.5355437797347	1.86138171609027e-112	6.0163854662354e-111	NC_007198.1	1265370	1266407	-	NA	NA
AFUA_5G08950	2129.13756501239	2.00064893359279	0.0888609051387204	22.5143884194021	3.00049829832871e-112	9.66581926739203e-111	NC_007198.1	2296803	2297958	-	NA	NA
AFUA_1G09510	985.837341816865	3.76539410248036	0.167403143953823	22.4929712402476	4.86317595831877e-112	1.56140369435088e-110	NC_007194.1	2459053	2459662	+	NA	NA
AFUA_2G04210	2047.21588573759	-5.82415015762929	0.259035744203296	-22.4839632674724	5.95759100539791e-112	1.90642912172733e-110	NC_007195.1	1171601	1172372	+	NA	NA
AFUA_4G03830	1904.03628222623	-2.65787673506842	0.118214537804631	-22.4835014747594	6.01989301710285e-112	1.91998707088525e-110	NC_007197.1	1070685	1071178	-	NA	NA
AFUA_6G12660	81799.3306882786	2.91799547463935	0.130040489349231	22.439130221995	1.63409447970029e-111	5.19458680807696e-110	NC_007199.1	3198939	3199723	+	NA	NA
AFUA_1G06770	50036.5224478827	2.59324314893033	0.115641175294857	22.4249117350994	2.24941361207596e-111	7.12708944457753e-110	NC_007194.1	1932734	1933600	-	NA	NA
AFUA_2G00580	16281.3249255112	-3.43333799549186	0.153110891947596	-22.4238651595535	2.3029360895011e-111	7.27274767674578e-110	NC_007195.1	125714	125945	+	NA	NA
AFUA_8G02060	1091.42925570617	3.20992066542246	0.143251852433802	22.4075333818513	3.32343471880697e-111	1.04612167358003e-109	NC_007201.1	533909	534965	+	NA	NA
AFUA_2G09860	960.678564706115	3.41312449532343	0.152437059879364	22.3903852385011	4.88349876488131e-111	1.53217785352889e-109	NC_007195.1	2520911	2522617	+	NA	NA
AFUA_3G14440	5529.15814798666	3.04347099100999	0.13596619608126	22.3840269032095	5.6321439603501e-111	1.76132502032767e-109	NC_007196.1	3837294	3837852	-	NA	NA
AFUA_5G07950	4306.39730007618	-4.40407046151721	0.197003225991706	-22.3553215402809	1.07177146296579e-110	3.34087467031925e-109	NC_007198.1	1994668	1996921	-	NA	NA
AFUA_8G06700	1203.12312743197	2.92991973593937	0.131286165974122	22.317048519163	2.52412086925089e-110	7.84268781052405e-109	NC_007201.1	1635448	1636843	-	NA	NA
AFUA_1G16300	1536.93135479913	-5.31047592581952	0.238348507725922	-22.280298611838	5.73741368623701e-110	1.77693789793681e-108	NC_007194.1	4431448	4432187	-	NA	NA
AFUA_4G07740	5628.57254204093	1.95931516918755	0.0881225827174054	22.2339735033726	1.61213715065575e-109	4.97695674202443e-108	NC_007197.1	2020287	2021634	+	NA	NA
AFUA_3G06960	47561.5427160583	2.59908156536719	0.116972366325849	22.2196203001225	2.21938388501059e-109	6.82974619182811e-108	NC_007196.1	1742197	1742922	-	NA	NA
AFUA_5G10550	86695.3101362169	3.00770086568891	0.135488407780273	22.1989535117028	3.51539211326163e-109	1.07835212850115e-107	NC_007198.1	2700128	2702208	-	NA	NA
AFUA_1G15940	3634.89675580034	-2.11729401434212	0.0954552053479811	-22.1810220471848	5.23755554539352e-109	1.60152809565811e-107	NC_007194.1	4323686	4325504	-	NA	NA
AFUA_1G14300	1465.57117553015	-3.1793952082557	0.143341244501199	-22.1806027938394	5.28658825722691e-109	1.61140563587372e-107	NC_007194.1	3822598	3824153	+	NA	NA
AFUA_3G11860	4550.3780982659	2.09205452155396	0.0943294885393621	22.1781603393405	5.58148519906269e-109	1.69592635449123e-107	NC_007196.1	3123063	3124507	-	NA	NA
AFUA_4G06790	9008.98789902906	2.81979132843167	0.127219388551222	22.1647923366363	7.51156452624308e-109	2.27520092820042e-107	NC_007197.1	1751970	1752497	+	NA	NA
AFUA_3G11280	1315.50334273377	3.25039156572935	0.146662316586689	22.162418004683	7.91828167049879e-109	2.39087426489794e-107	NC_007196.1	2952140	2953865	-	NA	NA
AFUA_2G02440	1795.12068747994	4.37353347867675	0.197477997079845	22.1469406381939	1.11648014247501e-108	3.36060522884979e-107	NC_007195.1	615299	615659	+	NA	NA
AFUA_1G04070	71106.4439625298	2.23588327208861	0.101203335811143	22.0929799810257	3.69218412633248e-108	1.10788528052444e-106	NC_007194.1	1160929	1161632	-	NA	NA
AFUA_3G00900	3742.77157579487	1.86203255652874	0.0843170398160877	22.0837040838982	4.53364212161526e-108	1.35615033898752e-106	NC_007196.1	203483	205245	-	NA	NA
AFUA_6G03770	2115.77622262586	1.91248597126344	0.0866859152152792	22.0622458275246	7.28736023492424e-108	2.17312240813592e-106	NC_007199.1	832222	834282	+	NA	NA
AFUA_5G12050	3741.65292834423	-2.36874854220215	0.10744386451566	-22.0463825727054	1.03471480642531e-107	3.07604105416314e-106	NC_007198.1	3118067	3121476	-	NA	NA
AFUA_5G07660	1805.22003320481	-9.19044843983975	0.417140693777231	-22.0320112061467	1.42121002773314e-107	4.21202922680787e-106	NC_007198.1	1911941	1914608	+	NA	NA
AFUA_4G08070	4583.43135415369	1.66997253492128	0.0759675370614985	21.9827126101163	4.21509287499234e-107	1.24539185803455e-105	NC_007197.1	2093193	2094823	+	NA	NA
AFUA_1G04660	63794.9542834718	2.47691202270561	0.112803073489025	21.9578416269536	7.28794347522846e-107	2.14671166829971e-105	NC_007194.1	1317869	1318902	-	NA	NA
AFUA_3G14540	4728.01594030115	-3.4989597924403	0.159391175293914	-21.9520295649261	8.28203317896369e-107	2.43208974328592e-105	NC_007196.1	3853203	3853746	-	NA	NA
AFUA_7G01470	811.216471212537	2.52042638515752	0.114851868896399	21.9450184779409	9.662859539051e-107	2.82895632462429e-105	NC_007200.1	381294	382058	+	NA	NA
AFUA_5G06470	5943.10375538063	-2.03362199895676	0.0926729618057729	-21.9440704098666	9.86642491259499e-107	2.8798001441853e-105	NC_007198.1	1579008	1580949	+	NA	NA
AFUA_8G00980	2014.29307888977	4.31516687209047	0.196648081954892	21.9436001063071	9.96898903503821e-107	2.90094569140447e-105	NC_007201.1	224911	226784	+	NA	NA
AFUA_2G05910	14748.6536033816	1.85219392745403	0.0844159012570998	21.9412918641113	1.04880070706948e-106	3.0427856658112e-105	NC_007195.1	1662851	1664600	+	NA	NA
AFUA_3G08140	2533.94506911376	2.29402022067734	0.104639864659987	21.9230044699643	1.56762157629016e-106	4.53433364048853e-105	NC_007196.1	2091312	2092189	+	NA	NA
AFUA_2G01280	918.514179206759	-7.29114802015876	0.33328136542673	-21.8768547435086	4.3160210107517e-106	1.24466809507666e-104	NC_007195.1	304747	305859	-	NA	NA
AFUA_4G12500	3449.69986556286	-3.71543969776947	0.169918867366696	-21.8659631820127	5.47966316216423e-106	1.57552583814823e-104	NC_007197.1	3280517	3280817	+	NA	NA
AFUA_6G09200	1454.88189779414	-2.59745142563704	0.119126027962351	-21.8042309482354	2.11531412219473e-105	6.06390048362491e-104	NC_007199.1	2184239	2185095	+	NA	NA
AFUA_6G09430	1242.00544992056	-2.92846233575774	0.134510040407655	-21.7713289423046	4.33867414278593e-105	1.24006259178973e-103	NC_007199.1	2275646	2276801	+	NA	NA
AFUA_7G04500	3528.20589684365	2.37575095618313	0.109129112556143	21.7700932458412	4.45722920125565e-105	1.27017845167143e-103	NC_007200.1	1026159	1027349	+	NA	NA
AFUA_4G11410	1720.73201252956	2.61292121389441	0.120129172623397	21.7509299101383	6.76937167572941e-105	1.92338017641964e-103	NC_007197.1	2989267	2991999	+	NA	NA
AFUA_8G07090	900.996249257205	4.958290852601	0.228121616387346	21.7352959843223	9.51676048890181e-105	2.69604226556183e-103	NC_007201.1	1738544	1739291	+	NA	NA
AFUA_2G16660	5559.91142243976	-2.05987966961244	0.0949106185765568	-21.7033636542038	1.9069064725591e-104	5.38631177234289e-103	NC_007195.1	4451470	4453500	-	NA	NA
AFUA_2G10855	3441.3441866435	2.03616830480013	0.0938637255838737	21.6928136203232	2.39859230824235e-104	6.75533365876909e-103	NC_007195.1	2794578	2795304	-	NA	NA
AFUA_1G10970	7867.27091672263	1.86016522898069	0.0858192848863768	21.6753755457589	3.50367244300264e-104	9.83888424810537e-103	NC_007194.1	2865855	2868959	+	NA	NA
AFUA_6G00630	2894.58379678351	3.6913541541707	0.170378561939279	21.6656022456995	4.33210242850544e-104	1.21298867998152e-102	NC_007199.1	162152	163823	-	NA	NA
AFUA_7G03740	6899.17724135497	2.18225753689364	0.100921719431686	21.6232694922603	1.08511287333075e-103	3.02950933215124e-102	NC_007200.1	804300	806031	-	NA	NA
AFUA_4G03580	549.087120526698	-3.31682917334171	0.153429806855058	-21.6178931677536	1.21917071742494e-103	3.39394576596445e-102	NC_007197.1	1004779	1005603	+	NA	NA
AFUA_3G11360	15984.0442855677	2.13036782442337	0.0989200341711177	21.536262520271	7.12271418607065e-103	1.97711766686549e-101	NC_007196.1	2978195	2979671	-	NA	NA
AFUA_5G07010	3648.87563933068	-4.57472619417095	0.212535124425415	-21.5245654408354	9.16757483421688e-103	2.53741611503382e-101	NC_007198.1	1737289	1738237	+	NA	NA
AFUA_5G05630	64829.0523092241	2.5348758273512	0.117838078780421	21.5115169356646	1.21466676245342e-102	3.35234104755054e-101	NC_007198.1	1312541	1313157	-	NA	NA
AFUA_4G03630	5466.99855982622	2.55337690753376	0.119045297703777	21.4487842593109	4.68743290653382e-102	1.28998153587811e-100	NC_007197.1	1020974	1022230	-	NA	NA
AFUA_8G00830	3125.59964820915	-4.79003140168008	0.223343678405175	-21.4469083516675	4.88029829598556e-102	1.33923171472743e-100	NC_007201.1	196574	197557	+	NA	NA
AFUA_3G10410	805.39329349157	-3.67332906151593	0.171371634268304	-21.4348720965388	6.3207212420611e-102	1.72957917623672e-100	NC_007196.1	2696689	2697335	-	NA	NA
AFUA_4G10610	1610.0235690933	-3.55531300787567	0.166036104385963	-21.4128910156256	1.01327725904418e-101	2.76484038501801e-100	NC_007197.1	2771491	2771862	-	NA	NA
AFUA_6G13550	78560.7727407433	2.48064619697108	0.116013547791718	21.3823837318089	1.9491497578584e-101	5.30344928465879e-100	NC_007199.1	3449277	3449789	-	NA	NA
AFUA_4G10350	60111.3539825555	-4.16587499402003	0.195137711697994	-21.3483849829467	4.03648392330569e-101	1.09519473659945e-99	NC_007197.1	2701623	2702621	+	NA	NA
AFUA_3G01090	730.097917484384	-3.35968599692114	0.157501451021918	-21.3311431426343	5.83640636446149e-101	1.57910859838464e-99	NC_007196.1	253706	254777	+	NA	NA
AFUA_5G11850	1120.67803488436	2.92336642467998	0.137120316040975	21.3197176690171	7.45065418217229e-101	2.01021571660178e-99	NC_007198.1	3058860	3059897	+	NA	NA
AFUA_1G13050	4729.14187272527	-2.35932517768135	0.11074493551583	-21.3041360915696	1.03926955981191e-100	2.79615765366153e-99	NC_007194.1	3459889	3460751	-	NA	NA
AFUA_3G13030	10168.7039652513	1.9457159966154	0.0914244654814698	21.2822244720672	1.65882702060142e-100	4.45064675833785e-99	NC_007196.1	3459704	3461612	+	NA	NA
AFUA_4G04260	1327.01334280951	2.44115489763007	0.114729830497421	21.277420937922	1.83777176261616e-100	4.9170604493108e-99	NC_007197.1	1197405	1198828	+	NA	NA
AFUA_7G06010	1270.98183679808	2.67811952423971	0.12594904106214	21.2635165909552	2.47182477048254e-100	6.59518453996894e-99	NC_007200.1	1471852	1472458	-	NA	NA
AFUA_2G10580	3891.2086368737	2.74061581942854	0.129127114993043	21.2241698389699	5.71261514096249e-100	1.51999748723068e-98	NC_007195.1	2709118	2709459	-	NA	NA
AFUA_5G04080	1480.52079783462	2.50337688072864	0.11815254411081	21.1876680233041	1.24092875432802e-99	3.29273436961088e-98	NC_007198.1	1084166	1086564	+	NA	NA
AFUA_5G00870	588.050533263662	-3.20456536973271	0.15129366916023	-21.1810936142931	1.42681380966075e-99	3.77556885017922e-98	NC_007198.1	236239	236663	+	NA	NA
AFUA_3G00240	505.502375109806	-6.04065277264966	0.285301613556995	-21.172865786975	1.69905327448512e-99	4.48363866844949e-98	NC_007196.1	51464	53210	-	NA	NA
AFUA_5G08320	1723.13778402911	1.84556216359324	0.0875076527041153	21.0902944663998	9.76518839010442e-99	2.56989875883841e-97	NC_007198.1	2112226	2113535	-	NA	NA
AFUA_2G01810	1413.36881110468	-2.862595234541	0.135784683818219	-21.0818713425241	1.16677920728985e-98	3.06223905302885e-97	NC_007195.1	450237	451085	-	NA	NA
AFUA_6G02750	26530.5988080605	2.36818858743968	0.112336902995594	21.0811276106887	1.18525891305289e-98	3.1022863724254e-97	NC_007199.1	558921	559767	-	NA	NA
AFUA_2G10130	699.216235814749	-6.17647336779529	0.293477268330723	-21.0458322817526	2.49695475431922e-98	6.51779625842892e-97	NC_007195.1	2590496	2590853	+	NA	NA
AFUA_5G12800	3640.97972235177	2.70884046094345	0.128806635720079	21.0302865671476	3.46550785765985e-98	9.02155991485938e-97	NC_007198.1	3355396	3356155	-	NA	NA
AFUA_4G04190	1837.97955887658	-4.34453978438623	0.206649039475892	-21.0237598752211	3.97651218412792e-98	1.03239259723774e-96	NC_007197.1	1175818	1176889	-	NA	NA
AFUA_4G11390	10099.2546356563	2.67444310263753	0.127255928035131	21.0162555405609	4.65760646916382e-98	1.20596950298349e-96	NC_007197.1	2984392	2985186	+	NA	NA
AFUA_5G03570	3703.44584954743	2.53680213003818	0.120721568953048	21.01366103869	4.91920995047463e-98	1.27029035503946e-96	NC_007198.1	963553	964585	+	NA	NA
AFUA_4G11230	1722.51051621484	2.1807500849025	0.103843215402288	21.0004098626403	6.50222114774199e-98	1.67458272981419e-96	NC_007197.1	2932163	2934054	-	NA	NA
AFUA_1G06210	5538.03948131292	1.71256563671874	0.0815545774052309	20.999013068381	6.69621423143109e-98	1.71994494605718e-96	NC_007194.1	1791709	1793700	+	NA	NA
AFUA_3G08290	2508.73204797087	1.99824914904315	0.0951948604942496	20.9911453062517	7.90187187305928e-98	2.02422419897093e-96	NC_007196.1	2134802	2136612	+	NA	NA
AFUA_6G08660	7475.82945418892	1.96541010713063	0.0937632611172336	20.9614094445078	1.47649862626215e-97	3.77231691463052e-96	NC_007199.1	2048628	2052348	-	NA	NA
AFUA_3G06640	29899.8834126066	1.93693491538693	0.0924265326508996	20.9564814326947	1.63753733927344e-97	4.17268773859305e-96	NC_007196.1	1644429	1644938	-	NA	NA
AFUA_4G08320	2731.10009363942	2.44766818300776	0.116986078542355	20.9227304095126	3.32520449172013e-97	8.45075716734784e-96	NC_007197.1	2152022	2154166	-	NA	NA
AFUA_5G04210	22918.9314717385	2.66493796170365	0.127411518435393	20.9159893424782	3.83002283446593e-97	9.70809998462523e-96	NC_007198.1	1122053	1123659	+	NA	NA
AFUA_2G03830	9172.1142909508	3.6181955369401	0.173014161740692	20.9127131590704	4.10229246458685e-97	1.03709398999739e-95	NC_007195.1	1016682	1017651	+	NA	NA
AFUA_3G11430	6822.88986394483	-3.18767412876512	0.152438936246054	-20.9111543760699	4.23853345137744e-97	1.06873178543632e-95	NC_007196.1	2997539	2998674	-	NA	NA
AFUA_7G05740	17351.7637907423	2.86391679686784	0.137011606795813	20.9027312637528	5.05672942726047e-97	1.27170803768597e-95	NC_007200.1	1404496	1405787	+	NA	NA
AFUA_5G02750	10043.3585447439	2.8502934902393	0.136501436305834	20.8810512722604	7.96206957084721e-97	1.99715245068751e-95	NC_007198.1	719992	720857	-	NA	NA
AFUA_3G03020	1283.68366017129	2.08425366321152	0.0998438718445923	20.8751285853144	9.01261935419199e-97	2.25479349661239e-95	NC_007196.1	806163	807813	-	NA	NA
AFUA_1G06250	1176.60141623378	2.20506816256195	0.105918778758024	20.8184817500542	2.94365238961175e-96	7.34540409760112e-95	NC_007194.1	1799123	1800748	+	NA	NA
AFUA_2G11850	146171.812657507	2.40380255146736	0.115554860111939	20.8022626580895	4.12865743275264e-96	1.02757696104066e-94	NC_007195.1	3060820	3062360	+	NA	NA
AFUA_2G05085	640.654773710255	3.22008190975864	0.154994780172515	20.7754216379065	7.2227172202047e-96	1.79302093466525e-94	NC_007195.1	1399546	1400447	-	NA	NA
AFUA_6G09190	2929.94015803435	2.3091668237803	0.111175927347785	20.7703850902604	8.02126622276279e-96	1.98613974955402e-94	NC_007199.1	2181668	2183676	-	NA	NA
AFUA_6G02020	13624.7761258444	-2.94153729505982	0.141643165012856	-20.7672378317219	8.56438182707034e-96	2.11518271175235e-94	NC_007199.1	317566	319738	-	NA	NA
AFUA_7G00390	929.29589230741	-2.95995452210232	0.142714737166412	-20.7403564682382	1.49811332270474e-95	3.69049297296471e-94	NC_007200.1	107772	109190	-	NA	NA
AFUA_4G12170	5288.56300696414	2.4275202461516	0.117288479933269	20.6970049192618	3.68575793446926e-95	9.05643378183875e-94	NC_007197.1	3190540	3191820	+	NA	NA
AFUA_8G04350	740.708619087026	2.61623341412235	0.12641021609042	20.6963764087785	3.73412865696365e-95	9.15194076943356e-94	NC_007201.1	976486	976944	-	NA	NA
AFUA_1G06810	7404.23884102535	3.08536337195033	0.149136557202566	20.6881761911642	4.42641558029599e-95	1.08211256013733e-93	NC_007194.1	1942922	1945434	-	NA	NA
AFUA_3G08270	5186.56674861408	2.2936887076149	0.110992090348226	20.6653348037567	7.10625580908302e-95	1.73284698615412e-93	NC_007196.1	2128732	2130157	+	NA	NA
AFUA_1G14290	2512.9029216595	2.07004696611775	0.100187305321404	20.6617690682166	7.65093620522727e-95	1.86095498809972e-93	NC_007194.1	3820681	3821138	+	NA	NA
AFUA_3G06970	66343.7508764956	2.7437671007244	0.132798056241579	20.6611992553045	7.74175689892407e-95	1.87830232872636e-93	NC_007196.1	1742972	1744103	+	NA	NA
AFUA_6G12220	5200.48532257314	-3.51297502829928	0.170192128671671	-20.641230917773	1.17043613259063e-94	2.83257307264145e-93	NC_007199.1	3071776	3072444	-	NA	NA
AFUA_3G11610	7357.3822480218	2.02974331750378	0.0985002778612321	20.6064730128305	2.40102522058535e-94	5.79615912899201e-93	NC_007196.1	3052508	3052991	+	NA	NA
AFUA_4G04210	1069.42235688693	-2.43846458475432	0.118479660379276	-20.5812928307553	4.03768111591655e-94	9.72273612712705e-93	NC_007197.1	1179919	1180872	-	NA	NA
AFUA_5G08540	4396.78671899688	2.11331684945621	0.102715908796891	20.5743869105521	4.65579881310582e-94	1.11832055281385e-92	NC_007198.1	2168069	2169399	+	NA	NA
AFUA_4G12000	3502.95096291951	1.67046377575264	0.081413440674793	20.5182800518814	1.47851262309491e-93	3.54254566807218e-92	NC_007197.1	3152727	3154161	-	NA	NA
AFUA_5G01750	4780.78031534176	-3.24929913103101	0.158475439437868	-20.5034871179829	2.00405089200491e-93	4.78983081682166e-92	NC_007198.1	443821	447799	+	NA	NA
AFUA_2G05670	1805.21718871207	3.36454744999543	0.164387652959433	20.467154250482	4.22587471228356e-93	1.0075154759583e-91	NC_007195.1	1584646	1587163	+	NA	NA
AFUA_8G06350	810.785100051215	6.46530130271057	0.315906754764856	20.4658533101737	4.34017745722583e-93	1.03221208069134e-91	NC_007201.1	1523267	1524455	-	NA	NA
AFUA_5G14320	4468.14283485704	1.92485893053189	0.0940968807707992	20.4561396165773	5.29699451461288e-93	1.25666628484609e-91	NC_007198.1	3733357	3734692	-	NA	NA
AFUA_5G09910	2034.25221565115	3.54824665779404	0.173494955350568	20.4515840280448	5.81558066980757e-93	1.37630646220114e-91	NC_007198.1	2563391	2564144	-	NA	NA
AFUA_8G03990	6694.07638745743	1.84012709704606	0.0900045329177089	20.4448269147565	6.67948151673342e-93	1.57688151885236e-91	NC_007201.1	851941	855176	-	NA	NA
AFUA_1G12770	1800.18359550695	-2.1720383987751	0.106247555514748	-20.4431846761274	6.90809734678267e-93	1.6268653702741e-91	NC_007194.1	3374593	3376552	-	NA	NA
AFUA_1G11220	9571.972327026	-3.58463107938802	0.175529443146758	-20.4218222033038	1.06997846615377e-92	2.51366648438857e-91	NC_007194.1	2956192	2956699	+	NA	NA
AFUA_6G14090	12417.9914323092	3.56878998885791	0.17483945248321	20.4118117402628	1.31325435226632e-92	3.07768027275649e-91	NC_007199.1	3593050	3594095	+	NA	NA
AFUA_1G05370	1588.04327901425	-2.94959726044792	0.144635050448415	-20.393378031834	1.91458902040547e-92	4.47604889430715e-91	NC_007194.1	1544737	1545862	+	NA	NA
AFUA_2G13400	3551.56426116976	-2.33544815826054	0.114552235348861	-20.3876262313703	2.15343842028682e-92	5.02225638358418e-91	NC_007195.1	3458952	3460585	+	NA	NA
AFUA_5G11670	2601.92991010664	2.0115880722701	0.0987629662972578	20.3678377400655	3.22610931437812e-92	7.5057693034034e-91	NC_007198.1	2997491	3000362	+	NA	NA
AFUA_3G11690	86655.7582478535	2.33330403478768	0.114607356670686	20.359112212074	3.85505541769924e-92	8.9474442851275e-91	NC_007196.1	3069977	3071255	-	NA	NA
AFUA_5G12360	2465.04509786777	2.16019332322904	0.106122936041903	20.3555744290385	4.1436548055952e-92	9.59415458833965e-91	NC_007198.1	3209555	3211088	-	NA	NA
AFUA_3G00770	2398.99899133608	2.32674628686739	0.114385211407838	20.3413208598393	5.54176664836684e-92	1.28005506851485e-90	NC_007196.1	171266	172277	-	NA	NA
AFUA_1G03110	30073.0219887308	2.43294311826098	0.119649113384789	20.3339836747197	6.43591166517409e-92	1.48303112820471e-90	NC_007194.1	897007	897574	+	NA	NA
AFUA_2G13175	428.585381774115	-5.01275586379769	0.246524224065604	-20.3337253480766	6.4698888161334e-92	1.48730236460613e-90	NC_007195.1	3390100	3390566	+	NA	NA
AFUA_3G09590	11683.0981476376	1.75476191134661	0.0863484725024764	20.3218639599708	8.23880657962799e-92	1.88943297559469e-90	NC_007196.1	2438340	2440296	-	NA	NA
AFUA_3G02270	7213.36902679915	4.90332807255287	0.241313194278209	20.3193533914264	8.67109203475981e-92	1.983846994746e-90	NC_007196.1	563575	566077	+	NA	NA
AFUA_6G07340	1226.01602382474	2.09893924012066	0.103305014494817	20.3178834094832	8.93463002914069e-92	2.03929754598775e-90	NC_007199.1	1653174	1654992	+	NA	NA
AFUA_8G05330	8145.16998468421	2.2985134877243	0.11316089493367	20.3119062382071	1.00910931031659e-91	2.29781108202585e-90	NC_007201.1	1242641	1243783	+	NA	NA
AFUA_3G08840	9195.20776941312	1.81668875225804	0.0894633792213538	20.3065071772341	1.12635109169218e-91	2.55872964980637e-90	NC_007196.1	2262207	2266262	+	NA	NA
AFUA_7G04710	16372.0591935208	-3.96825366788052	0.195765126500452	-20.2704829957105	2.34345605876372e-91	5.31109853129699e-90	NC_007200.1	1084936	1088371	+	NA	NA
AFUA_5G03130	4021.28068658494	1.87811290376235	0.092658128027919	20.2692731197467	2.4017802362565e-91	5.4305040459208e-90	NC_007198.1	847532	849130	+	NA	NA
AFUA_4G00970	3547.25023472343	-2.66192842892578	0.131525522380454	-20.2388736478523	4.45228318150648e-91	1.00431830454966e-89	NC_007197.1	261910	263555	-	NA	NA
AFUA_5G11230	2659.82005924903	1.77582124337683	0.0878536890645608	20.213394136151	7.46348678103804e-91	1.67963328679809e-89	NC_007198.1	2870647	2871589	-	NA	NA
AFUA_5G04370	13754.0923081655	1.89603105990419	0.0938337599404899	20.2062782212571	8.62085764381212e-91	1.93557344580882e-89	NC_007198.1	1179534	1181640	+	NA	NA
AFUA_2G00780	3400.25100498207	-2.01147109562422	0.099561632217157	-20.2032756075849	9.16140547978781e-91	2.05215482747247e-89	NC_007195.1	173824	175575	-	NA	NA
AFUA_6G10700	4346.79445729079	2.64002790017675	0.130734475173681	20.1938157220539	1.10955220729479e-90	2.47963036210289e-89	NC_007199.1	2643845	2644318	+	NA	NA
AFUA_5G11130	1288.25741118147	1.86013661679973	0.092196049026667	20.1758821168323	1.59492671579811e-90	3.55609586263135e-89	NC_007198.1	2845178	2846430	+	NA	NA
AFUA_5G11630	3941.94953045484	2.22390137266504	0.110244091634234	20.1725220798541	1.70707195639349e-90	3.7973480563469e-89	NC_007198.1	2989421	2991611	-	NA	NA
AFUA_4G03090	2011.61787654879	2.35547694971924	0.116961174065144	20.1389646482799	3.36292585471126e-90	7.46352576787532e-89	NC_007197.1	863404	864422	-	NA	NA
AFUA_3G12640	948.749879055287	2.38464797382706	0.118421056943218	20.1370266013627	3.49710518035443e-90	7.74347519475262e-89	NC_007196.1	3350660	3352214	+	NA	NA
AFUA_3G10660	7165.55077020239	2.99839441678953	0.149241908102504	20.0908341022425	8.87584527839222e-90	1.96082893856591e-88	NC_007196.1	2760688	2762268	+	NA	NA
AFUA_6G07080	2057.99878387509	2.44211295207024	0.121645932224141	20.0755825321843	1.20659776932959e-89	2.65948506045368e-88	NC_007199.1	1590957	1592286	+	NA	NA
AFUA_1G14200	25270.3376840021	2.36164747548567	0.117825628395531	20.0435805660022	2.29638971829336e-89	5.0499602206853e-88	NC_007194.1	3794153	3795841	-	NA	NA
AFUA_7G02460	808.629988315486	3.69744060398334	0.184657197825446	20.0232682371714	3.45310089390829e-89	7.57637079957282e-88	NC_007200.1	670545	670974	+	NA	NA
AFUA_5G08580	2535.02213683364	-1.85943164777562	0.0928752838361733	-20.0207371754099	3.6330603099106e-89	7.9530992966043e-88	NC_007198.1	2179658	2181005	-	NA	NA
AFUA_4G01580	3347.86900562941	-2.36998817843059	0.118470705349737	-20.0048456826028	4.99730433921217e-89	1.09147472551682e-87	NC_007197.1	421734	427264	-	NA	NA
AFUA_1G12530	7436.66014334967	3.04062128204697	0.152065829294386	19.9954276128702	6.03592968284289e-89	1.31534105667744e-87	NC_007194.1	3300672	3302146	-	NA	NA
AFUA_1G12110	4232.84958560194	2.54837581438338	0.127498145668572	19.9875519837583	7.06792859717963e-89	1.53675594239355e-87	NC_007194.1	3204694	3205081	-	NA	NA
AFUA_5G08230	941.887799506996	-2.83734894757998	0.142008222699679	-19.9801736381171	8.19384029185524e-89	1.77754661466553e-87	NC_007198.1	2086098	2087574	-	NA	NA
AFUA_2G17080	2192.50845621416	2.19338683222026	0.109790430217905	19.9779418649419	8.56841326938064e-89	1.85462823844212e-87	NC_007195.1	4562378	4563236	-	NA	NA
AFUA_4G10410	7716.90224193668	1.85687106534013	0.0930264627544119	19.9606758158938	1.21063968500656e-88	2.61454740941327e-87	NC_007197.1	2726906	2728534	-	NA	NA
AFUA_3G06255	1368.5123545353	2.12315369389219	0.106441003427508	19.946765114237	1.59905499572745e-88	3.44565944493216e-87	NC_007196.1	1547417	1547964	+	NA	NA
AFUA_5G13450	18987.0254282227	2.050853885247	0.102978147228054	19.9154280830593	2.99085312633712e-88	6.4303342216248e-87	NC_007198.1	3535792	3536840	+	NA	NA
AFUA_1G05610	8536.22464060187	1.8517354338831	0.0929984806168404	19.9114590001999	3.23747953121578e-88	6.9450785845591e-87	NC_007194.1	1610037	1612356	-	NA	NA
AFUA_1G04160	1773.63619642804	-3.87345505452551	0.194541007951136	-19.9107380768707	3.28440499199394e-88	7.03008641841904e-87	NC_007194.1	1190681	1192122	+	NA	NA
AFUA_6G08830	1853.38466066447	-3.64006743649768	0.182886923143021	-19.9033773106406	3.80411972798246e-88	8.12445259865345e-87	NC_007199.1	2095466	2097044	-	NA	NA
AFUA_6G12350	1976.47499821523	-1.74181623939055	0.0875197047870533	-19.9019894277364	3.91093547833134e-88	8.33409967417864e-87	NC_007199.1	3110452	3113380	+	NA	NA
AFUA_2G14490	304.441248746787	4.53109037185742	0.227832792519274	19.8877884160337	5.19145699245591e-88	1.10384357066965e-86	NC_007195.1	3788929	3790501	-	NA	NA
AFUA_7G02230	13259.2813592402	1.92553672257685	0.0968396059916041	19.8837727896559	5.62414636685164e-88	1.19321096487918e-86	NC_007200.1	599409	600851	+	NA	NA
AFUA_4G07210	18614.6115415104	1.98900901871382	0.100070666239949	19.8760445338155	6.56067178517256e-88	1.38884375021499e-86	NC_007197.1	1868421	1869467	-	NA	NA
AFUA_4G02980	1607.25139927204	2.5224890257278	0.127107570881642	19.845309042029	1.20982459418436e-87	2.55548914280346e-86	NC_007197.1	829051	829675	-	NA	NA
AFUA_1G16440	1131.46993390875	-4.34762078188693	0.219208368173746	-19.8332792589423	1.53685959385091e-87	3.23917540655841e-86	NC_007194.1	4457983	4460354	-	NA	NA
AFUA_7G01460	73902.1844583472	2.61183470694088	0.131874615317616	19.8054394369254	2.67221084634728e-87	5.6198111074273e-86	NC_007200.1	379722	380737	-	NA	NA
AFUA_3G09810	1058.91932841448	1.9599917579831	0.0989700170094753	19.8038943228176	2.75545961241824e-87	5.78226296008986e-86	NC_007196.1	2508445	2509876	+	NA	NA
AFUA_8G02630	1237.86138906256	-4.82323659887432	0.243585247295612	-19.8010210077333	2.9172089659586e-87	6.10838190437244e-86	NC_007201.1	695906	697486	-	NA	NA
AFUA_1G02950	342.644238030495	-5.15213562181763	0.260291361465336	-19.7937249734804	3.37176489670738e-87	7.04486756726367e-86	NC_007194.1	843295	844729	-	NA	NA
AFUA_1G02070	13001.4615473041	2.61118661503943	0.132255814458118	19.7434541969898	9.13167169364909e-87	1.90381518946381e-85	NC_007194.1	611101	612423	+	NA	NA
AFUA_5G11120	2062.61943876744	2.21135761728856	0.112213512102464	19.7066964205641	1.88903787625847e-86	3.9298515818837e-85	NC_007198.1	2844346	2844875	-	NA	NA
AFUA_1G09754	1522.74042217262	-3.28952331231751	0.167098515129337	-19.6861313206246	2.83534932483887e-86	5.8857941157e-85	NC_007194.1	2524180	2524840	-	NA	NA
AFUA_4G12010	1422.38125177935	-2.67798606204717	0.136119200038676	-19.6738304463021	3.61419077302149e-86	7.48642699478345e-85	NC_007197.1	3155238	3156842	+	NA	NA
AFUA_1G02730	373.204568629884	2.82674414345322	0.143693521984049	19.6720360418684	3.74439450541922e-86	7.73948666871201e-85	NC_007194.1	788248	789373	-	NA	NA
AFUA_3G10790	2581.52467175176	1.94073495197133	0.0986812459571676	19.6667049868189	4.15947169618268e-86	8.57902170827228e-85	NC_007196.1	2803838	2805731	-	NA	NA
AFUA_7G01420	12647.8501229825	-1.96777618026461	0.100533699535583	-19.5732991957401	2.61211731914922e-85	5.37605000385584e-84	NC_007200.1	368084	371114	+	NA	NA
AFUA_3G10820	1012.04643680132	2.83560455192515	0.144877544896461	19.5724227239746	2.65743330764933e-85	5.4576540766052e-84	NC_007196.1	2817529	2819497	+	NA	NA
AFUA_2G16580	677.595357058582	-6.96928545011489	0.3561203057846	-19.5700310735167	2.78511688302068e-85	5.70771187601174e-84	NC_007195.1	4425929	4427150	+	NA	NA
AFUA_5G08630	294.813077564519	3.14903940503562	0.160957211099515	19.5644505985424	3.10734313359935e-85	6.35454969486815e-84	NC_007198.1	2193883	2195908	-	NA	NA
AFUA_1G09100	74092.8797608262	2.60782616710052	0.133315675668383	19.5612868031166	3.30627397457739e-85	6.74704044981555e-84	NC_007194.1	2363152	2364329	+	NA	NA
AFUA_2G04860	2499.34822536889	-2.58655941544921	0.132241374867999	-19.5593808521052	3.43219446635418e-85	6.98919600421215e-84	NC_007195.1	1333057	1336015	-	NA	NA
AFUA_5G12960	428.950097881145	-5.03722660473681	0.257598918512816	-19.5545332015289	3.77443888017314e-85	7.66991461895098e-84	NC_007198.1	3398723	3399710	-	NA	NA
AFUA_6G07210	5361.24521417349	2.47775368296627	0.12680198183522	19.5403387794532	4.9850263448106e-85	1.01085839480454e-83	NC_007199.1	1618212	1619391	+	NA	NA
AFUA_5G08900	1501.38187716314	-3.455658881955	0.176891059765126	-19.5355202605681	5.47848125268236e-85	1.10858679466043e-83	NC_007198.1	2284724	2286011	-	NA	NA
AFUA_1G09550	1856.32677615611	2.31544921883245	0.118578005470483	19.5268018689084	6.49837602930418e-85	1.3122087613052e-83	NC_007194.1	2468784	2469303	+	NA	NA
AFUA_1G13320	3015.39973091825	2.02905120360534	0.104029438939696	19.5045866274598	1.00365215017819e-84	2.02242207332977e-83	NC_007194.1	3544561	3545894	-	NA	NA
AFUA_5G13130	2974.56768203409	1.93237824476877	0.0990795034728366	19.503309736494	1.02902838454893e-84	2.06922784968168e-83	NC_007198.1	3442868	3443857	-	NA	NA
AFUA_4G06410	950.43643534693	-5.25649839952967	0.269734912791516	-19.4876456485725	1.39765134512587e-84	2.8046203658859e-83	NC_007197.1	1639322	1640120	-	NA	NA
AFUA_3G08980	8657.77075149173	2.04101078174822	0.104779413165509	19.4791201829337	1.65092119052243e-84	3.3059611033497e-83	NC_007196.1	2294899	2296443	+	NA	NA
AFUA_7G04110	3046.82489202945	1.79638310363878	0.0922443555265114	19.4741791341638	1.81815250050017e-84	3.63328732050159e-83	NC_007200.1	924451	926329	+	NA	NA
AFUA_2G05290	909.004412558287	-4.30918060733121	0.221322189366423	-19.4701697993638	1.96618707300787e-84	3.92097596008525e-83	NC_007195.1	1471283	1472219	-	NA	NA
AFUA_6G02450	42890.8187511947	1.99948766582105	0.102728829707056	19.463744223728	2.22890611240361e-84	4.4357073707999e-83	NC_007199.1	460899	461479	+	NA	NA
AFUA_5G08480	883.131719923581	-2.45232030230324	0.126012839304479	-19.4608764935278	2.35718984923912e-84	4.68133043873633e-83	NC_007198.1	2154833	2156772	-	NA	NA
AFUA_7G01280	2067.58206106904	-1.84741756341206	0.094962335439703	-19.4542136612161	2.68438908034204e-84	5.3201719386532e-83	NC_007200.1	333370	335714	+	NA	NA
AFUA_1G12750	1192.13528923056	2.1833874388126	0.112338297821846	19.4358244796905	3.84191876811777e-84	7.59863687361609e-83	NC_007194.1	3370235	3371537	-	NA	NA
AFUA_5G05490	19457.5392390403	1.67906730461185	0.0863983756341463	19.4340147287243	3.97982129444188e-84	7.8552538336197e-83	NC_007198.1	1274937	1276745	+	NA	NA
AFUA_5G13510	5319.89248506098	1.86004719462845	0.0957960656749	19.4167388976164	5.57176086361254e-84	1.09748876560973e-82	NC_007198.1	3545010	3546669	-	NA	NA
AFUA_4G06910	15582.448413591	2.28060904553918	0.117466723910883	19.4149370103262	5.77067240378366e-84	1.13434931822947e-82	NC_007197.1	1786557	1787882	+	NA	NA
AFUA_1G16840	52028.8132066502	1.95988516722051	0.100971294910994	19.4103202197035	6.31324134360287e-84	1.23847536907501e-82	NC_007194.1	4595127	4595884	-	NA	NA
AFUA_2G02820	552.029789796013	-2.74627146934549	0.141518821447423	-19.4056977104334	6.90744528588822e-84	1.35228684946495e-82	NC_007195.1	725496	725902	-	NA	NA
AFUA_1G04460	2141.31626654108	2.70523739154014	0.139604502720031	19.3778663211555	1.18666004966072e-83	2.31844008079759e-82	NC_007194.1	1268327	1270442	-	NA	NA
AFUA_1G05060	3793.01488280162	1.82436307047586	0.0941683457577164	19.3734216715426	1.29367734263373e-83	2.52240894013119e-82	NC_007194.1	1450480	1451784	-	NA	NA
AFUA_5G03310	1647.40309810695	2.84253448608568	0.146754833258239	19.3692733859318	1.40222423806827e-83	2.72853007294415e-82	NC_007198.1	893650	894116	-	NA	NA
AFUA_4G09360	64611.3895615109	2.61095513543596	0.13484903747039	19.3620598590426	1.61304710862631e-83	3.1324334173969e-82	NC_007197.1	2446684	2447158	-	NA	NA
AFUA_5G01170	390.726058882813	3.0408933790789	0.157502198292466	19.3069900740831	4.69128419874168e-83	9.09184092601205e-82	NC_007198.1	293164	293906	-	NA	NA
AFUA_4G08750	703.752822711735	-4.10442523512086	0.21264699213693	-19.3015908378234	5.20808901127177e-83	1.00731552924839e-81	NC_007197.1	2268271	2268839	-	NA	NA
AFUA_3G03280	6423.05424933925	-5.71482695654386	0.297166798643556	-19.2310412287971	2.03501117870945e-82	3.92810173814217e-81	NC_007196.1	876156	877704	+	NA	NA
AFUA_2G10740	2740.12622575153	1.76895248756511	0.0920566765035167	19.2159064910141	2.72434123120922e-82	5.24817094780144e-81	NC_007195.1	2749153	2751232	+	NA	NA
AFUA_2G09210	66903.7011339466	2.14499824914677	0.111731236349218	19.1978386638677	3.85815375198379e-82	7.41751236309538e-81	NC_007195.1	2359547	2360552	+	NA	NA
AFUA_1G06620	9453.79490146266	2.51861477070002	0.131309512082946	19.1807488334055	5.36028080416365e-82	1.02849053198614e-80	NC_007194.1	1893373	1894172	+	NA	NA
AFUA_2G13360	1184.37426000822	-1.95157010696021	0.10179654126533	-19.1712810936619	6.43055571725716e-82	1.23139389003222e-80	NC_007195.1	3444047	3447650	-	NA	NA
AFUA_7G01030	469.376757866703	-6.7481754772987	0.35226617831538	-19.1564671623318	8.54821197622135e-82	1.63365828878897e-80	NC_007200.1	274212	277768	-	NA	NA
AFUA_5G07170	1703.17049471055	-2.48455006409999	0.129869592904066	-19.1311145938165	1.39068788408467e-81	2.65249617811952e-80	NC_007198.1	1780283	1781416	+	NA	NA
AFUA_3G06830	8712.795963632	1.99413362769733	0.104350104845814	19.1100299385786	2.08349328516382e-81	3.96604887800354e-80	NC_007196.1	1701421	1702627	+	NA	NA
AFUA_1G01600	5604.0926869561	-2.74607424050887	0.143718444581738	-19.1073195128206	2.19455582712062e-81	4.16922322028123e-80	NC_007194.1	500802	502611	-	NA	NA
AFUA_1G04510	805.5769792342	-2.77720476565685	0.145526797737719	-19.0838031814744	3.44272070461983e-81	6.52761532025555e-80	NC_007194.1	1278392	1279454	+	NA	NA
AFUA_5G11040	2315.84024665296	2.05598913353981	0.107809219356066	19.0706244402848	4.42983700606997e-81	8.3827485348656e-80	NC_007198.1	2828797	2829826	+	NA	NA
AFUA_5G06110	1068.91153108702	-2.27801442862286	0.119493078780873	-19.0639863987462	5.02928890636609e-81	9.49845308747416e-80	NC_007198.1	1457836	1459082	+	NA	NA
AFUA_3G05370	13171.8329967142	1.8678074492963	0.0980211439835486	19.0551484443987	5.95473900275406e-81	1.12242751613556e-79	NC_007196.1	1293760	1295556	+	NA	NA
AFUA_8G06360	766.752666033331	6.53570579721837	0.343019991045317	19.0534253624737	6.15404389523363e-81	1.15772950779083e-79	NC_007201.1	1524861	1527075	-	NA	NA
AFUA_6G01990	1418.54983981939	1.86974602873352	0.0981436005095557	19.0511252799562	6.43049349210804e-81	1.20737842721218e-79	NC_007199.1	308939	310081	+	NA	NA
AFUA_8G04330	1338.86746026168	2.54565215630847	0.133643450291114	19.0480876598389	6.81465433720615e-81	1.27701849369591e-79	NC_007201.1	972171	973502	-	NA	NA
AFUA_2G03040	47352.6980850447	2.57303956574282	0.13528828764803	19.0189380801161	1.18866674625596e-80	2.22315302911406e-79	NC_007195.1	787406	788437	+	NA	NA
AFUA_1G06650	691.098025925197	-3.11824005034319	0.164040384086208	-19.0089779886425	1.4372535434937e-80	2.68287328118823e-79	NC_007194.1	1899034	1900234	-	NA	NA
AFUA_2G13710	10423.5147675894	2.00689078678311	0.105612802328876	19.0023438686314	1.63095709967115e-80	3.03856456170841e-79	NC_007195.1	3560584	3562135	-	NA	NA
AFUA_2G08290	2813.11389519159	-5.51017271151323	0.290173977851714	-18.9892034851212	2.09481813882637e-80	3.89522940408796e-79	NC_007195.1	2138767	2141040	+	NA	NA
AFUA_7G00280	8461.08322657933	-2.90806699510187	0.153448700606151	-18.9513953758779	4.3002793545349e-80	7.98078819708673e-79	NC_007200.1	80491	82122	-	NA	NA
AFUA_6G12720	43137.683905023	2.57659734855368	0.135965797350942	18.950334560266	4.38784856152187e-80	8.12764564318819e-79	NC_007199.1	3211176	3211760	-	NA	NA
AFUA_5G12210	2918.78790189555	1.55597130819006	0.0821096021716158	18.9499311534594	4.42161411274246e-80	8.17446969941178e-79	NC_007198.1	3165141	3166547	-	NA	NA
AFUA_1G12170	16864.1190173505	2.266963514103	0.119654198602804	18.9459587759913	4.76826114160427e-80	8.79844661224757e-79	NC_007194.1	3214724	3216299	+	NA	NA
AFUA_5G11390	3528.49476259545	1.75965581146497	0.0930466709061924	18.9115397071972	9.16415756526339e-80	1.68774695351084e-78	NC_007198.1	2926670	2928212	+	NA	NA
AFUA_5G04220	12050.6917302879	3.94190462607475	0.208479435680185	18.9078822724835	9.82228064665687e-80	1.805500137187e-78	NC_007198.1	1125057	1126245	-	NA	NA
AFUA_2G10770	2741.2058365754	1.86648262071023	0.0987434291832269	18.9023475906109	1.09088925037548e-79	2.00141814468889e-78	NC_007195.1	2765955	2767664	+	NA	NA
AFUA_5G05460	3388.64497718788	1.96185795757775	0.103836008554015	18.8938113559825	1.28243528116494e-79	2.3483681802625e-78	NC_007198.1	1268052	1268981	-	NA	NA
AFUA_4G07435	48619.5111236287	2.25296818764929	0.119375095151151	18.8730168951624	1.90127812977072e-79	3.47497361403256e-78	NC_007197.1	1928072	1929156	-	NA	NA
AFUA_6G02390	1989.52417296707	2.038638868266	0.108026310839561	18.8716883176152	1.949688764798e-79	3.55670495881332e-78	NC_007199.1	445383	446378	+	NA	NA
AFUA_3G10510	1318.41755231827	2.10443985775049	0.111565941761023	18.8627445305688	2.30916394329363e-79	4.20451173947151e-78	NC_007196.1	2718532	2718868	-	NA	NA
AFUA_3G08670	824.284952456838	-2.3462825127358	0.124476583247978	-18.8491879477574	2.98387551391912e-79	5.42277150001301e-78	NC_007196.1	2222113	2223297	+	NA	NA
AFUA_4G08030	11557.6113037211	2.46202746526806	0.130632793432307	18.8469326926234	3.11381648229822e-79	5.64826372080913e-78	NC_007197.1	2083361	2085362	-	NA	NA
AFUA_7G02130	1075.61458657592	2.14412899601565	0.113820230375063	18.8378550012618	3.69645283842064e-79	6.69252513903527e-78	NC_007200.1	571832	573286	-	NA	NA
AFUA_1G02200	2139.30140831413	-1.95512646953882	0.10378826288034	-18.8376451756682	3.71113361386531e-79	6.70649886843351e-78	NC_007194.1	650904	651978	-	NA	NA
AFUA_6G11620	7918.24536130501	1.94574189870972	0.10332875625165	18.8305943988236	4.23975227682094e-79	7.64743332028826e-78	NC_007199.1	2883599	2884478	+	NA	NA
AFUA_3G11740	7666.23211214089	1.5405960083933	0.0819023663937906	18.8101525783277	6.23580477526837e-79	1.12267797374551e-77	NC_007196.1	3081633	3084443	+	NA	NA
AFUA_4G08110	7452.08464552933	2.77206548696208	0.148018061170217	18.7278867527814	2.93330561165925e-78	5.27119396483245e-77	NC_007197.1	2103170	2105809	-	NA	NA
AFUA_4G07000	338.155479996943	-3.87429248036131	0.20692514331178	-18.7231595849316	3.20560134104572e-78	5.74978624151813e-77	NC_007197.1	1810466	1811351	-	NA	NA
AFUA_4G03590	585.354848088808	-3.07736098528259	0.1645663676055	-18.699817162275	4.96747485772972e-78	8.89344197577187e-77	NC_007197.1	1008471	1010066	+	NA	NA
AFUA_4G11910	6741.93085599685	1.66344072703012	0.0890245660273865	18.68518771008	6.53486001059837e-78	1.16778797072511e-76	NC_007197.1	3139016	3141677	-	NA	NA
AFUA_5G00920	601.815422570156	-4.89984511465747	0.262926327954633	-18.6358100870861	1.64642790169343e-77	2.93673954613169e-76	NC_007198.1	241534	242761	+	NA	NA
AFUA_5G01960	6576.85123598278	1.72622954244324	0.0926318688126344	18.6353742461449	1.65989349694432e-77	2.95528542746168e-76	NC_007198.1	501239	501976	+	NA	NA
AFUA_3G12080	1495.80732636029	2.25983181041981	0.121351251356248	18.6222373907434	2.12161704254809e-77	3.77037183649875e-76	NC_007196.1	3176553	3177361	-	NA	NA
AFUA_2G02990	311.863219704109	-3.53128473746225	0.189690864221754	-18.6159979393319	2.38377374194593e-77	4.22845463764699e-76	NC_007195.1	766872	767368	+	NA	NA
AFUA_6G11560	7906.46784773529	-2.51005860745609	0.134839522325656	-18.6151549943492	2.42158375090616e-77	4.28762770013384e-76	NC_007199.1	2869630	2871057	+	NA	NA
AFUA_7G02140	42467.9081297426	2.44582087981639	0.131431594114077	18.609078709747	2.71241368929752e-77	4.79375571657133e-76	NC_007200.1	573600	574445	+	NA	NA
AFUA_2G07970	64411.690758461	2.36078394830935	0.12697121801154	18.5930637295673	3.65680841880123e-77	6.4509851080391e-76	NC_007195.1	2048176	2049081	+	NA	NA
AFUA_5G10610	11743.813491338	2.28491997566001	0.122898432844503	18.5919374460291	3.73441585736877e-77	6.57584891008702e-76	NC_007198.1	2714447	2715644	-	NA	NA
AFUA_2G03380	39212.8561439515	2.40896097063282	0.129584575010284	18.5898743769591	3.88085725504746e-77	6.82124399281334e-76	NC_007195.1	891879	892615	-	NA	NA
AFUA_5G10210	835.211810419983	-5.94236553592528	0.319995057200472	-18.5701791393686	5.60157652654925e-77	9.82775684949405e-76	NC_007198.1	2621631	2622486	-	NA	NA
AFUA_1G06950	2231.59691167724	1.93313062424849	0.104217422899018	18.5490158024884	8.30588964157387e-77	1.45458780050254e-75	NC_007194.1	1983652	1985124	+	NA	NA
AFUA_5G04160	6129.44188733704	2.21325052623018	0.119417150592866	18.5337743803309	1.10273593205356e-76	1.92768647868238e-75	NC_007198.1	1105008	1106759	+	NA	NA
AFUA_1G07470	7615.28495358421	-2.09609253552123	0.113102867210402	-18.5326206772631	1.12663802953679e-76	1.96590172110478e-75	NC_007194.1	2108251	2108774	-	NA	NA
AFUA_2G04240	652.814756499807	-4.62621750259312	0.250060806796449	-18.5003702173883	2.05060566747391e-76	3.57168784613178e-75	NC_007195.1	1176180	1176876	-	NA	NA
AFUA_2G12630	409.604768124929	-4.10168684126352	0.221722270350359	-18.4992100016934	2.09522573656668e-76	3.64281846473109e-75	NC_007195.1	3247252	3247711	-	NA	NA
AFUA_3G01790	2541.56911062983	-3.47766765958922	0.188080279972284	-18.4903364675004	2.47008440299321e-76	4.28682035488839e-75	NC_007196.1	444022	444982	+	NA	NA
AFUA_1G10880	3365.2138938461	-1.62425055442479	0.0878731356151916	-18.4840400089694	2.77595478835741e-76	4.80899218011845e-75	NC_007194.1	2837378	2841851	+	NA	NA
AFUA_4G04550	5014.69101745929	3.08774293206456	0.167077758722728	18.4808735505531	2.94376395821127e-76	5.09054478375062e-75	NC_007197.1	1278964	1279681	+	NA	NA
AFUA_2G11940	11481.4205798971	1.57400332142777	0.0851740563021261	18.4798445649287	3.00044437525408e-76	5.17751057399433e-75	NC_007195.1	3078947	3080920	-	NA	NA
AFUA_7G06020	4502.37652988696	1.78125697068786	0.0963895836798929	18.479766201744	3.004805243836e-76	5.17751057399433e-75	NC_007200.1	1472956	1477248	+	NA	NA
AFUA_2G04080	7664.12869160305	2.71586807673984	0.146968168372475	18.4792945766104	3.03118472161509e-76	5.21363772117796e-75	NC_007195.1	1117894	1118935	+	NA	NA
AFUA_5G08490	905.320650413903	-2.39516396603002	0.129655161375625	-18.4733406724239	3.38475034224425e-76	5.81139310097979e-75	NC_007198.1	2157705	2158582	-	NA	NA
AFUA_4G03330	1218.06824855669	3.25482162652926	0.176217248030932	18.4705053727654	3.56728995814637e-76	6.11390335887293e-75	NC_007197.1	949508	951866	+	NA	NA
AFUA_4G12850	6035.84193956395	1.67877392738745	0.0909693393968415	18.4542829322309	4.81716160834284e-76	8.24136778180431e-75	NC_007197.1	3362115	3364058	+	NA	NA
AFUA_4G08720	3097.89482012203	1.63624273871806	0.0887053994752582	18.4458076779694	5.63507470036136e-76	9.6235885662909e-75	NC_007197.1	2258202	2260264	+	NA	NA
AFUA_5G14660	2223.91939699532	4.56948758985776	0.24773195152032	18.4452896036019	5.68934139599066e-76	9.6990683763154e-75	NC_007198.1	3794748	3796719	-	NA	NA
AFUA_5G14240	3719.70806111885	-3.65383132922482	0.198155600732151	-18.4392029078388	6.36729647358337e-76	1.08356536455044e-74	NC_007198.1	3712962	3713643	+	NA	NA
AFUA_5G10560	17436.8240906461	2.72354895535087	0.14773117320399	18.4358446242767	6.77523792888457e-76	1.15095399878335e-74	NC_007198.1	2703447	2704203	-	NA	NA
AFUA_7G06690	1149.14069596337	-9.06132667990745	0.491683138749473	-18.4291995510639	7.66081488602827e-76	1.29910156658846e-74	NC_007200.1	1628972	1631112	+	NA	NA
AFUA_6G02530	3428.92595927401	-2.28254694153625	0.123885449127247	-18.4246572750587	8.33166758095023e-76	1.41038000245541e-74	NC_007199.1	475588	478925	-	NA	NA
AFUA_1G00550	372.759108122202	-3.45279847484161	0.18754556990214	-18.410450732818	1.08317351079513e-75	1.83037320280328e-74	NC_007194.1	177113	178593	+	NA	NA
AFUA_4G04415	395.187158205205	-3.46631703503404	0.188662591943456	-18.3731019452597	2.15722919034028e-75	3.63895473929204e-74	NC_007197.1	1245329	1246440	-	NA	NA
AFUA_7G00370	442.305254092575	-5.05073452533992	0.27497459184936	-18.3680044449593	2.36965500712332e-75	3.99030017982725e-74	NC_007200.1	104018	104615	-	NA	NA
AFUA_1G17040	1162.39092749743	-5.00268300086456	0.272509293091308	-18.3578436687968	2.85729689335032e-75	4.80305125248697e-74	NC_007194.1	4647505	4648549	-	NA	NA
AFUA_4G08790	1415.52998478076	-2.09804567590876	0.114337231937468	-18.3496280289189	3.32380007238616e-75	5.57749865805288e-74	NC_007197.1	2280568	2281552	+	NA	NA
AFUA_1G09980	1153.50940385791	-4.13001125607816	0.225248084403027	-18.3353890312715	4.3191533573388e-75	7.2351452413717e-74	NC_007194.1	2580396	2581620	+	NA	NA
AFUA_5G07090	2691.41757102315	-3.06371602499307	0.167198629252866	-18.323810659713	5.34367858378095e-75	8.93581807621148e-74	NC_007198.1	1756854	1758748	-	NA	NA
AFUA_5G01245	311.634947888059	-4.24183753858035	0.231848243828957	-18.2957501360662	8.94611937487842e-75	1.49339725855856e-73	NC_007198.1	314942	315371	+	NA	NA
AFUA_2G02810	2417.99775075633	1.63025405780494	0.0892527369942381	18.2655917645437	1.55517804060382e-74	2.59160465174671e-73	NC_007195.1	723288	724687	-	NA	NA
AFUA_5G01710	585.026861991125	-3.01418996264702	0.165025121426196	-18.2650370840361	1.57106170669004e-74	2.61355204815863e-73	NC_007198.1	429668	431519	-	NA	NA
AFUA_6G02960	2681.01709292405	2.67399475350396	0.146505736868269	18.2518091827919	2.0016912630047e-74	3.32418797332091e-73	NC_007199.1	614805	615290	-	NA	NA
AFUA_2G04190	11434.4084598633	-4.01957478016581	0.220256868087959	-18.249486679165	2.08862541578719e-74	3.46258864111225e-73	NC_007195.1	1161975	1165344	+	NA	NA
AFUA_5G03840	415.608233093626	-5.84042653034006	0.320054355035735	-18.2482332717765	2.13709554977406e-74	3.53685641502127e-73	NC_007198.1	1030951	1031971	+	NA	NA
AFUA_4G03322	1050.60311245469	2.84039150927526	0.155786847306972	18.232550169517	2.84729187829061e-74	4.70413642739197e-73	NC_007197.1	940290	941164	-	NA	NA
AFUA_3G09620	5122.11595949228	-1.86140036107444	0.102118227696114	-18.2278952844114	3.10024686302367e-74	5.11328386723356e-73	NC_007196.1	2444570	2447761	+	NA	NA
AFUA_2G02500	785.570498382339	-4.30788493811836	0.236346684873627	-18.2269742451508	3.15289208950854e-74	5.19122335147799e-73	NC_007195.1	636056	636933	-	NA	NA
AFUA_1G02390	1474.83532684614	1.95055083644019	0.107085877582273	18.2148279537757	3.93652827230212e-74	6.47041643665768e-73	NC_007194.1	696858	698632	+	NA	NA
AFUA_1G13490	25870.8079076071	1.91252289837048	0.105056087863455	18.2047793446892	4.72955410773233e-74	7.76065846093318e-73	NC_007194.1	3586807	3588296	+	NA	NA
AFUA_1G05380	1557.9797201014	-2.7288442323333	0.150122806642338	-18.1774128353107	7.79243322565233e-74	1.27647477601162e-72	NC_007194.1	1546788	1547577	-	NA	NA
AFUA_3G06370	4772.42934248567	1.39950931533917	0.0770895747106649	18.1543265816663	1.18674375618352e-73	1.94069878770113e-72	NC_007196.1	1572258	1573254	-	NA	NA
AFUA_8G05320	71378.8997603997	2.35153640872891	0.129542894227759	18.152569639169	1.22532239115075e-73	2.0003907239939e-72	NC_007201.1	1239644	1241741	+	NA	NA
AFUA_7G06380	355.9959639743	-3.0083753159236	0.166094816687248	-18.1123973398176	2.54423433266359e-73	4.14654231678776e-72	NC_007200.1	1564254	1566006	-	NA	NA
AFUA_5G10200	639.563033496052	-4.57562418860506	0.252710187616836	-18.1062118300617	2.8467686573841e-73	4.63176954525737e-72	NC_007198.1	2620327	2621479	-	NA	NA
AFUA_5G08170	2097.37778260553	-2.10352957436851	0.116268176802852	-18.0920491936097	3.6814023379824e-73	5.97964035741087e-72	NC_007198.1	2069804	2070920	+	NA	NA
AFUA_3G10690	1244.29138260099	-3.23109900543138	0.178621347269388	-18.0890977188656	3.88393877955942e-73	6.29799635096235e-72	NC_007196.1	2770521	2774283	+	NA	NA
AFUA_2G02610	7565.15717597717	-2.57607965485071	0.142439102908372	-18.0854807581023	4.14734998256345e-73	6.71382773647919e-72	NC_007195.1	670749	671953	+	NA	NA
AFUA_6G04010	7592.4573190916	1.58234442233559	0.087499894131169	18.0839581355783	4.26349590934311e-73	6.89026721456256e-72	NC_007199.1	901497	904822	+	NA	NA
AFUA_1G15860	5188.91272260323	1.90116136667639	0.105155721687219	18.0794857015133	4.62374334087471e-73	7.45994905516e-72	NC_007194.1	4288412	4290367	-	NA	NA
AFUA_1G11480	7093.474913337	1.76014738101807	0.0974886831304123	18.0548892907241	7.22065565016372e-73	1.16303269602637e-71	NC_007194.1	3030920	3031722	-	NA	NA
AFUA_8G05805	659.18489657873	-2.58253239053182	0.143256597093909	-18.0273191107485	1.18919438897985e-72	1.91224045987545e-71	NC_007201.1	1381033	1382309	+	NA	NA
AFUA_2G04850	1936.26670445277	-1.64627483431869	0.0913506775944914	-18.021484653092	1.32149072745699e-72	2.12143311447762e-71	NC_007195.1	1330776	1332747	-	NA	NA
AFUA_3G10800	9818.68875855342	2.80469299418936	0.155646967586174	18.0195800643307	1.36777754211958e-72	2.19208540527385e-71	NC_007196.1	2807175	2811179	+	NA	NA
AFUA_2G16570	661.106208616198	-7.45245246280356	0.41367696764473	-18.0151496111425	1.48179870189901e-72	2.37087792303842e-71	NC_007195.1	4424342	4425610	-	NA	NA
AFUA_3G01110	17260.6143282522	2.209864023107	0.122676026780915	18.0138212908832	1.5177955461978e-72	2.42444555571762e-71	NC_007196.1	258835	261096	-	NA	NA
AFUA_5G11420	2519.88315256975	-4.0690207377026	0.22604144081379	-18.0012157197963	1.90589135678453e-72	3.03932873320341e-71	NC_007198.1	2932529	2934824	-	NA	NA
AFUA_4G12510	8910.42477342737	2.17905760991116	0.121058711398759	18.0000066474646	1.94795597326813e-72	3.10127469992043e-71	NC_007197.1	3282396	3283245	+	NA	NA
AFUA_5G06790	537.617151174743	-3.89101106275787	0.216369190212331	-17.983202964061	2.63803448126187e-72	4.19299473985385e-71	NC_007198.1	1671528	1672453	+	NA	NA
AFUA_1G15510	1047.68957582169	-1.86928559471989	0.103961607978329	-17.9805375375644	2.76796060178121e-72	4.39225642773585e-71	NC_007194.1	4196986	4198702	+	NA	NA
AFUA_6G04730	12260.6769916495	2.14565902155181	0.119353385191695	17.9773620840803	2.93109967221731e-72	4.64347895440743e-71	NC_007199.1	1109696	1112290	+	NA	NA
AFUA_8G01250	353.117830957514	3.08842442657216	0.171825579077488	17.9741831405636	3.10401799960337e-72	4.90934341086694e-71	NC_007201.1	292207	292900	+	NA	NA
AFUA_6G04950	1263.38823367459	1.85317622510244	0.103186294278161	17.9595191208902	4.04295091699799e-72	6.38388577582371e-71	NC_007199.1	1172115	1173994	+	NA	NA
AFUA_4G00900	272.981035558333	-3.52775423000495	0.19648150209368	-17.9546379298493	4.41451045731028e-72	6.95917589604135e-71	NC_007197.1	247226	249385	+	NA	NA
AFUA_6G05160	489.942873069658	3.59871866287574	0.200586983065905	17.9409381798885	5.64932347441374e-72	8.89122282770476e-71	NC_007199.1	1241171	1242708	+	NA	NA
AFUA_1G02130	2328.21064577599	-1.93577621270549	0.10790344517117	-17.9398925551888	5.7566324918304e-72	9.04533183708163e-71	NC_007194.1	629242	631922	-	NA	NA
AFUA_2G05950	9745.47770269742	2.24610819649855	0.125225797181808	17.9364655450151	6.12278381731006e-72	9.60499246389747e-71	NC_007195.1	1671186	1671741	-	NA	NA
AFUA_3G05500	3768.29986133963	1.6669740973534	0.0932862691078416	17.8694475971199	2.04004442755024e-71	3.19507445953885e-70	NC_007196.1	1325844	1329790	-	NA	NA
AFUA_7G06580	380.001079526855	-5.80739824990834	0.325023707769586	-17.8676143034627	2.10819433657323e-71	3.29644932627814e-70	NC_007200.1	1603139	1605022	+	NA	NA
AFUA_6G02570	1616.97064270981	1.95662847331031	0.109530722312489	17.8637411677802	2.25972576894884e-71	3.52766265907864e-70	NC_007199.1	488311	490264	-	NA	NA
AFUA_1G03650	1137.51506461295	2.46925353847035	0.138317203965659	17.8521070964058	2.78333899718055e-71	4.33804550499078e-70	NC_007194.1	1059130	1061805	-	NA	NA
AFUA_2G17520	1452.72140515559	-2.85767585662801	0.160132562749516	-17.8456886442145	3.12230327695283e-71	4.85848548685131e-70	NC_007195.1	4675276	4675939	-	NA	NA
AFUA_5G03140	5784.29467670564	1.70742708699575	0.0957464445359737	17.8327988602672	3.93233358808934e-71	6.10907050330267e-70	NC_007198.1	850225	851414	+	NA	NA
AFUA_3G06650	1850.30510532653	1.86389890073735	0.104522048358366	17.8325906352959	3.9470081226318e-71	6.12199391903212e-70	NC_007196.1	1645731	1647349	-	NA	NA
AFUA_6G13200	4529.8192996062	-1.95340680712887	0.109575683679699	-17.8270099855264	4.36130263562464e-71	6.75370851870363e-70	NC_007199.1	3337414	3344079	+	NA	NA
AFUA_2G08840	504.10411648149	-2.61519784770395	0.146878721334793	-17.8051512427244	6.44579000691896e-71	9.96562589833764e-70	NC_007195.1	2271891	2274006	+	NA	NA
AFUA_1G16210	1746.25780330261	2.14428842433957	0.120680829232937	17.7682606091534	1.24491357694039e-70	1.9216358290208e-69	NC_007194.1	4407957	4409565	+	NA	NA
AFUA_2G16970	5023.13734225724	2.19490284398827	0.123538752821227	17.7669176178629	1.27507237786226e-70	1.96503954297109e-69	NC_007195.1	4534842	4535983	+	NA	NA
AFUA_6G08840	439.959616997099	-2.90363568865966	0.163449477563012	-17.7647290890867	1.32578717670538e-70	2.03993324057926e-69	NC_007199.1	2098221	2101265	+	NA	NA
AFUA_7G00450	533.053704735726	3.53538200814489	0.199132589482877	17.7539096806095	1.60762370688368e-70	2.46963820489691e-69	NC_007200.1	119031	119748	-	NA	NA
AFUA_1G16250	1290.00917556382	-3.57185616808163	0.201248198777345	-17.7485124825063	1.76979917533702e-70	2.71444357593091e-69	NC_007194.1	4418652	4421606	-	NA	NA
AFUA_2G03720	35952.708155676	1.84267707714669	0.103948079367842	17.726898739764	2.599853715192e-70	3.98120683382024e-69	NC_007195.1	995025	995900	+	NA	NA
AFUA_4G08770	2788.64199978636	1.61283293711552	0.0909946865647784	17.7244737907565	2.7144110689505e-70	4.15003292319544e-69	NC_007197.1	2271664	2274747	-	NA	NA
AFUA_1G13480	8955.2885561953	2.47774001934889	0.139899781316822	17.7108212466587	3.45987238476848e-70	5.28137730746276e-69	NC_007194.1	3584921	3585252	+	NA	NA
AFUA_2G10400	580.938759737902	-3.92789399151565	0.221867763463161	-17.7037616019771	3.92213078380415e-70	5.97752590341797e-69	NC_007195.1	2658974	2661324	-	NA	NA
AFUA_6G05210	28302.3322913867	1.60540019540149	0.0907000708314708	17.7000985851981	4.18573856637613e-70	6.36919966371799e-69	NC_007199.1	1250904	1252345	+	NA	NA
AFUA_1G12740	2212.07742123987	2.25608815774301	0.127471246143363	17.698800521693	4.28333133272493e-70	6.50742072504835e-69	NC_007194.1	3369726	3370001	+	NA	NA
AFUA_6G12430	4260.20368266802	-1.7480208538591	0.0987881876689997	-17.6946342989511	4.61214695538319e-70	6.99593692507888e-69	NC_007199.1	3145024	3145773	-	NA	NA
AFUA_1G04400	2156.83221632336	1.81103301149025	0.102393466236395	17.6869977944602	5.28154364084988e-70	7.99871514916133e-69	NC_007194.1	1252505	1253016	-	NA	NA
AFUA_2G15540	3629.27587742243	-2.30505011255043	0.130374051214187	-17.6802829327098	5.94968895993072e-70	8.99645275699415e-69	NC_007195.1	4098546	4101691	+	NA	NA
AFUA_2G01640	7122.85527358911	1.56654335872758	0.0886096941349938	17.6791419270786	6.07131806144798e-70	9.16597736173462e-69	NC_007195.1	396480	397896	+	NA	NA
AFUA_5G13240	1449.88839061525	-2.03434517350138	0.115116810538751	-17.6720077978234	6.89003822268265e-70	1.03857352364443e-68	NC_007198.1	3478093	3482267	-	NA	NA
AFUA_1G09850	1770.9371891632	3.0016577926072	0.169895973371656	17.6676217395743	7.44709577440968e-70	1.12078791404866e-68	NC_007194.1	2555045	2555642	+	NA	NA
AFUA_2G10540	1691.80923675518	-2.60439364448999	0.147428150338887	-17.6655112236258	7.73092414165833e-70	1.16168894434404e-68	NC_007195.1	2693521	2694163	-	NA	NA
AFUA_1G13610	2112.46118764264	3.78161546436644	0.214137217389889	17.6597768032125	8.55773925384516e-70	1.28392748431521e-68	NC_007194.1	3620538	3622641	+	NA	NA
AFUA_4G13700	12128.545026843	1.81927160560362	0.103058561310329	17.6527945128735	9.68434167852549e-70	1.45069329778472e-68	NC_007197.1	3582517	3584974	+	NA	NA
AFUA_4G07810	644.926777708644	-2.30129440793473	0.130426477459771	-17.644380594765	1.1239988550371e-69	1.68111133101202e-68	NC_007197.1	2038698	2040081	-	NA	NA
AFUA_5G03860	1855.93274748732	-2.09346186202534	0.118654518954918	-17.643338664756	1.14492035955129e-69	1.70974773692992e-68	NC_007198.1	1033699	1035809	+	NA	NA
AFUA_2G11990	4727.409378718	-3.14727815155444	0.178460113822113	-17.635751116306	1.30944502695736e-69	1.95241091325902e-68	NC_007195.1	3086578	3088424	-	NA	NA
AFUA_4G05830	3159.90164708429	1.38864715900865	0.0787664202864753	17.6299386713032	1.45124367452788e-69	2.16049135595867e-68	NC_007197.1	1482793	1484011	+	NA	NA
AFUA_2G01440	3097.99502443011	2.79916633773068	0.158822660573476	17.6244770590258	1.59839779144225e-69	2.37589005048947e-68	NC_007195.1	345987	347285	+	NA	NA
AFUA_8G02040	891.372210514203	1.98696981696756	0.112815033967916	17.6126332376289	1.97060527205354e-69	2.92463327895527e-68	NC_007201.1	530707	531997	+	NA	NA
AFUA_3G11470	2922.47625372993	1.49185456522554	0.0847299697506188	17.6071650871166	2.17046811182002e-69	3.21629982354621e-68	NC_007196.1	3009347	3012275	+	NA	NA
AFUA_8G04810	6013.04990574471	1.32008088677789	0.0749824518949478	17.6051976618123	2.2472174172332e-69	3.32491523237945e-68	NC_007201.1	1103014	1104248	-	NA	NA
AFUA_6G04910	2187.4373354773	2.38906846714055	0.135770671411645	17.5963515706356	2.62712530255267e-69	3.88105382119437e-68	NC_007199.1	1156616	1159700	+	NA	NA
AFUA_5G03020	74685.19675133	2.53446499265933	0.144059623261659	17.5931668796324	2.77903551450908e-69	4.09918377882871e-68	NC_007198.1	806661	808051	+	NA	NA
AFUA_8G04030	925.023993706152	-2.49433088400136	0.141850622350538	-17.5842082513916	3.25496181015686e-69	4.79385201153377e-68	NC_007201.1	862643	864560	-	NA	NA
AFUA_8G04000	17826.1245341443	1.71257340267399	0.0974999313969469	17.5648677710518	4.57759622935953e-69	6.73151250094518e-68	NC_007201.1	855597	857056	+	NA	NA
AFUA_1G02280	945.047886477948	-2.03215525125135	0.115711745454726	-17.5622210456281	4.79613138660901e-69	7.04212462131371e-68	NC_007194.1	667287	669402	+	NA	NA
AFUA_2G08600	1666.54351365551	1.69103901838401	0.0962995863857983	17.5601898393345	4.9708705663384e-69	7.2765084034911e-68	NC_007195.1	2206336	2207271	-	NA	NA
AFUA_6G06830	908.895035954489	2.2379195995857	0.127442613252574	17.5602142993604	4.96872904470059e-69	7.2765084034911e-68	NC_007199.1	1494938	1495802	-	NA	NA
AFUA_2G05510	8051.97436974708	2.41725967401871	0.137702639499124	17.5541999979899	5.52398093505224e-69	8.07389747593676e-68	NC_007195.1	1537596	1538232	+	NA	NA
AFUA_3G07710	33989.2505398712	2.40173615912907	0.137015425929562	17.5289471447089	8.61499216021035e-69	1.25726673465373e-67	NC_007196.1	1945573	1947320	+	NA	NA
AFUA_7G05590	2488.22677749262	-2.23274548026191	0.127481706162856	-17.5142422192687	1.11561572912089e-68	1.62565971299431e-67	NC_007200.1	1356887	1357718	+	NA	NA
AFUA_5G05560	1749.52229924848	1.82619510486695	0.104309285508227	17.507502768993	1.25583731371084e-68	1.82722432109709e-67	NC_007198.1	1298103	1299027	+	NA	NA
AFUA_1G13030	1124.30417876409	-4.88373741854968	0.279046598313875	-17.5015121060762	1.3951559109218e-68	2.02686903981882e-67	NC_007194.1	3454371	3456442	-	NA	NA
AFUA_3G14420	7157.66212658366	1.35803173927564	0.0776059195538223	17.4990741309855	1.45617024159836e-68	2.11232406130654e-67	NC_007196.1	3831867	3834921	+	NA	NA
AFUA_1G07140	2481.58833371242	3.1358134258294	0.179219607259307	17.497044401466	1.50899134824077e-68	2.18565483703084e-67	NC_007194.1	2023018	2025036	-	NA	NA
AFUA_5G08820	2665.64413300937	-1.58590076533583	0.0906986403479922	-17.4853863216809	1.85153986731805e-68	2.677782582884e-67	NC_007198.1	2259411	2263530	+	NA	NA
AFUA_3G09130	813.521572468258	1.95907779839663	0.112126012461065	17.472107991684	2.33698355051443e-68	3.37478644056297e-67	NC_007196.1	2321688	2324141	+	NA	NA
AFUA_5G06540	4837.10539909393	1.8983536940672	0.108732444433504	17.4589443285086	2.94326689145785e-68	4.24394411654522e-67	NC_007198.1	1595360	1596198	+	NA	NA
AFUA_7G05440	1425.82891087555	1.91035213583623	0.109460021683768	17.4525101169381	3.29432145546676e-68	4.74303501630132e-67	NC_007200.1	1309956	1311501	-	NA	NA
AFUA_5G02910	8476.58844399582	2.15276121814852	0.123440561818006	17.4396582974276	4.12533008376237e-68	5.93062378608942e-67	NC_007198.1	770906	772100	-	NA	NA
AFUA_4G13170	67350.9043899865	2.56634813993199	0.147297843196049	17.4228494066696	5.53506953930281e-68	7.94542321945823e-67	NC_007197.1	3444854	3446302	-	NA	NA
AFUA_4G13390	1041.81924766771	2.12344062780407	0.121943657997477	17.4132928491289	6.5411044516004e-68	9.3755830472939e-67	NC_007197.1	3504545	3505802	-	NA	NA
AFUA_5G02655	468.024088308557	-3.31343465743127	0.190370552408801	-17.4051848644953	7.53623389484638e-68	1.07858848254324e-66	NC_007198.1	695109	696187	+	NA	NA
AFUA_5G03460	477.321864524728	2.21119536613466	0.127055850824322	17.403333666169	7.78381815414011e-68	1.11236997716139e-66	NC_007198.1	936709	937430	-	NA	NA
AFUA_7G02560	4010.77294146267	1.95108004873335	0.112120614086888	17.4016175760628	8.0205674236597e-68	1.14450526555097e-66	NC_007200.1	702017	704019	+	NA	NA
AFUA_2G01220	933.015705886507	-2.5919797464295	0.148971976634319	-17.3991095841604	8.37953429131423e-68	1.19395967890442e-66	NC_007195.1	286824	288327	+	NA	NA
AFUA_3G01080	985.539991393848	-2.10616054212689	0.121107519935269	-17.390832074281	9.68184172446973e-68	1.3774815286572e-66	NC_007196.1	251367	253483	+	NA	NA
AFUA_2G09620	775.7089318806	-4.49486974720045	0.258518085707075	-17.3870610828117	1.03402201853313e-67	1.46898231305473e-66	NC_007195.1	2458778	2460107	-	NA	NA
AFUA_2G15740	283.606240033835	-4.54037809099791	0.261314869773455	-17.37512333276	1.27332240982549e-67	1.8062800370308e-66	NC_007195.1	4156085	4157112	-	NA	NA
AFUA_1G11600	297.90936341149	-3.38732271952179	0.194971815273056	-17.3733968408608	1.31222582375773e-67	1.85872928447565e-66	NC_007194.1	3058143	3059398	-	NA	NA
AFUA_6G08770	1381.11413716215	-1.80603685617044	0.103965118777443	-17.3715653616153	1.35479055833167e-67	1.91620303345824e-66	NC_007199.1	2079217	2080870	+	NA	NA
AFUA_8G06010	469.522560852491	-2.45088123613535	0.141111865421948	-17.3683568621731	1.43270160217714e-67	2.02342842113932e-66	NC_007201.1	1425687	1427810	-	NA	NA
AFUA_4G04460	51326.2589658201	2.4314759909667	0.140082874481703	17.3574107467669	1.73367657497515e-67	2.4449154861143e-66	NC_007197.1	1258061	1259069	+	NA	NA
AFUA_6G12880	255.128183950311	3.67650139231817	0.212458372759981	17.3045728655354	4.34491419646943e-67	6.11845227198737e-66	NC_007199.1	3251497	3251830	+	NA	NA
AFUA_2G11560	4409.87018636709	1.84325894729101	0.106624277029659	17.2874227018514	5.85104484508589e-67	8.22733780260836e-66	NC_007195.1	2976025	2977357	-	NA	NA
AFUA_3G06130	2153.83527498979	-1.73713001513144	0.100530239091718	-17.2796765513169	6.69222535185955e-67	9.39643069812116e-66	NC_007196.1	1513133	1515959	+	NA	NA
AFUA_3G10780	2908.92368184537	-2.6991872623075	0.15636115187684	-17.2625184063209	9.00944399736011e-67	1.26315814530673e-65	NC_007196.1	2802388	2803653	-	NA	NA
AFUA_5G10370	7184.4100398387	1.91338292777866	0.110846012686746	17.2616306297452	9.14904329038318e-67	1.28086606065365e-65	NC_007198.1	2654820	2655836	-	NA	NA
AFUA_1G12640	906.50281200573	-2.7700690845121	0.160692814893327	-17.2382883848973	1.37034321703693e-66	1.91569606190126e-65	NC_007194.1	3340651	3341677	+	NA	NA
AFUA_4G12930	2288.51604502423	1.62606421815941	0.0943382561994653	17.2365303713196	1.41264826461903e-66	1.97197508475514e-65	NC_007197.1	3383280	3384888	-	NA	NA
AFUA_1G13210	860.999060148579	-3.38949200074467	0.196984686914725	-17.2068806658661	2.35795535800556e-66	3.28680550047896e-65	NC_007194.1	3507944	3509919	+	NA	NA
AFUA_5G05500	25879.216748085	1.4478244596231	0.0842138377481403	17.1922394031386	3.03576588885265e-66	4.22550535280762e-65	NC_007198.1	1277443	1279200	+	NA	NA
AFUA_7G03970	2449.56746531181	2.16259715775626	0.125800387027466	17.1907035332419	3.11726605368129e-66	4.33268493925804e-65	NC_007200.1	892168	892894	+	NA	NA
AFUA_5G05690	2298.88610987879	1.44550468372206	0.084094660776678	17.1890185461447	3.20918951118921e-66	4.45402209967932e-65	NC_007198.1	1324870	1325867	-	NA	NA
AFUA_1G07570	815.589195328704	1.94255775855897	0.113053284773759	17.1826741916115	3.58019841460452e-66	4.96179440711809e-65	NC_007194.1	2136804	2137768	-	NA	NA
AFUA_2G01405	418.253123804682	-5.65357549008369	0.329088098568867	-17.1795197537373	3.78027705118633e-66	5.23155582715901e-65	NC_007195.1	336338	336759	-	NA	NA
AFUA_6G02370	3523.28244052748	1.87375880495615	0.109084723839862	17.1770962880821	3.94152804639764e-66	5.44688639066026e-65	NC_007199.1	441938	442665	-	NA	NA
AFUA_2G05500	9639.24499571383	1.90805693823209	0.111116940368496	17.1716115643971	4.33222942715841e-66	5.97822834418193e-65	NC_007195.1	1536505	1537420	-	NA	NA
AFUA_6G10460	1804.8531506691	1.69708803025033	0.0988629848929551	17.1660610094654	4.76691808779003e-66	6.56866309321797e-65	NC_007199.1	2591331	2592773	-	NA	NA
AFUA_1G12290	3676.1590117565	2.40032465956265	0.139881125729179	17.1597465136924	5.3145085077935e-66	7.31276370672385e-65	NC_007194.1	3241377	3241979	+	NA	NA
AFUA_5G03470	2162.20871428555	1.41087183446137	0.0822486046113029	17.1537479709107	5.89263527476832e-66	8.09669942461748e-65	NC_007198.1	937710	939325	+	NA	NA
AFUA_4G07460	3988.31686408644	1.47471420524429	0.0859796429710744	17.1518996158244	6.08310258546568e-66	8.34650200900362e-65	NC_007197.1	1931952	1935300	-	NA	NA
AFUA_1G07630	13355.1865372513	2.0243428016023	0.118099601415424	17.1409791171227	7.34041340770309e-66	1.00573061085343e-64	NC_007194.1	2153314	2154498	+	NA	NA
AFUA_2G10610	9249.51343500272	1.73334297264334	0.101191259828264	17.129374370722	8.9613174652809e-66	1.22607116229525e-64	NC_007195.1	2715339	2718249	+	NA	NA
AFUA_7G00700	562.160094864649	-3.86460165065843	0.22583059467112	-17.112834761324	1.19061275965223e-65	1.6266641277972e-64	NC_007200.1	184181	185254	+	NA	NA
AFUA_5G00290	261.154487736906	-3.43954253674562	0.201054024598496	-17.1075537712531	1.30360491347232e-65	1.778515938607e-64	NC_007198.1	81414	83670	-	NA	NA
AFUA_6G08810	8287.13214431784	1.78022406382138	0.104109550906171	17.0995268765094	1.49613918274545e-65	2.03830447075024e-64	NC_007199.1	2087652	2088713	-	NA	NA
AFUA_1G04390	1345.7482029446	-2.80913725628059	0.164322047267572	-17.0953155890662	1.60823084591452e-65	2.18792083444189e-64	NC_007194.1	1250154	1251848	+	NA	NA
AFUA_4G11510	3682.48166156973	1.73096771014503	0.101255544162088	17.0950413082974	1.61581510187858e-65	2.19513837253801e-64	NC_007197.1	3027964	3029489	-	NA	NA
AFUA_3G05420	4171.61062928809	1.90193719250871	0.111260307705994	17.0944807876551	1.63142533474268e-65	2.21322377806218e-64	NC_007196.1	1302884	1304315	-	NA	NA
AFUA_1G10230	369.42126944276	4.6140976316569	0.269967223898988	17.0913252542958	1.72215198869502e-65	2.33301940296912e-64	NC_007194.1	2634227	2634845	-	NA	NA
AFUA_6G13080	378.818653649166	-3.13681741037098	0.183653426387862	-17.0800919539952	2.08789545451672e-65	2.82452373846981e-64	NC_007199.1	3302657	3307584	+	NA	NA
AFUA_7G04280	1286.62673980753	1.9513182242728	0.114316280960532	17.0694690894161	2.50467158356318e-65	3.38358999900148e-64	NC_007200.1	963235	963803	+	NA	NA
AFUA_1G06780	3761.67352815008	2.10473766069837	0.123330227353247	17.0658702725804	2.66389801936675e-65	3.59365066142024e-64	NC_007194.1	1934365	1936614	+	NA	NA
AFUA_2G06205	537.204101001308	-3.17669594931541	0.186149956638571	-17.0652521584159	2.69224363610955e-65	3.62680988853247e-64	NC_007195.1	1764498	1765197	-	NA	NA
AFUA_6G01950	1615.81656312111	-2.55070263211753	0.149521515715351	-17.0591009589107	2.99123350217751e-65	4.02396104650472e-64	NC_007199.1	284814	287996	+	NA	NA
AFUA_2G05000	1156.39971584694	1.62980116153599	0.0955948443986402	17.0490487409504	3.55268113984754e-65	4.77258364560829e-64	NC_007195.1	1373150	1374967	+	NA	NA
AFUA_4G09560	3480.14160044398	-3.99941341684247	0.234962071753708	-17.0215277171829	5.68673190313532e-65	7.62877460877429e-64	NC_007197.1	2491467	2493184	-	NA	NA
AFUA_6G11870	203.704354789333	5.22700420415349	0.307106980226203	17.0201413211236	5.8229921403995e-65	7.80070379642948e-64	NC_007199.1	2963754	2965221	-	NA	NA
AFUA_4G11840	2164.14229983839	1.4941865997773	0.0878328571765739	17.0117043645009	6.72525138835711e-65	8.9968918573133e-64	NC_007197.1	3122352	3123642	+	NA	NA
AFUA_6G04360	5175.93803086022	-4.17075919460727	0.245281681268317	-17.003957136305	7.67589780948383e-65	1.02544032872328e-63	NC_007199.1	991340	996144	-	NA	NA
AFUA_6G08440	1778.3364727465	1.74606072950792	0.102689548298907	17.0032954515051	7.76304734194195e-65	1.03564642655935e-63	NC_007199.1	1980934	1982874	-	NA	NA
AFUA_4G07780	997.761904015081	1.6963208604996	0.0997845121690656	16.9998411940474	8.2342685764025e-65	1.09699135446624e-63	NC_007197.1	2031179	2032796	+	NA	NA
AFUA_3G02070	1797.97727390745	-2.07835627410011	0.122296645902755	-16.9943849134893	9.03733550287645e-65	1.20231513209539e-63	NC_007196.1	506717	509168	+	NA	NA
AFUA_2G09360	1104.5132833496	1.85915021451752	0.109459330505543	16.9848491300919	1.06326679251544e-64	1.41260493041499e-63	NC_007195.1	2395708	2397710	+	NA	NA
AFUA_7G05220	5677.12657428833	2.12267500578767	0.125002563095334	16.9810518538632	1.13434690585202e-64	1.50496272688245e-63	NC_007200.1	1232047	1234390	-	NA	NA
AFUA_2G03590	46094.3788899457	2.34845118951723	0.138621134216757	16.9415089754283	2.22347291822719e-64	2.94587223498821e-63	NC_007195.1	956336	956883	-	NA	NA
AFUA_4G04710	7058.50850980877	-3.13392851298492	0.185101083329252	-16.9309031401528	2.66263142990194e-64	3.52286619956256e-63	NC_007197.1	1320829	1322696	-	NA	NA
AFUA_6G13340	1507.49170961039	-1.70043690416264	0.100436265051066	-16.9305071559368	2.68060472648377e-64	3.5417811694776e-63	NC_007199.1	3383409	3384504	-	NA	NA
AFUA_4G10760	2147.6053112044	2.28119460886105	0.134789865865579	16.9240810072175	2.98977086320251e-64	3.94485930881734e-63	NC_007197.1	2795287	2796381	-	NA	NA
AFUA_2G11230	737.838852955732	2.14524769742469	0.12677913293545	16.9211418926248	3.14277677306723e-64	4.14107057157094e-63	NC_007195.1	2887900	2889143	-	NA	NA
AFUA_6G07410	1464.58949999865	-1.71656545941177	0.101502354677496	-16.911582641268	3.69646034286641e-64	4.86397623258051e-63	NC_007199.1	1670180	1672517	-	NA	NA
AFUA_2G07610	365.391494410249	-2.8523850817102	0.168763365139155	-16.9016840791142	4.37238451517618e-64	5.74553992499004e-63	NC_007195.1	1939342	1940699	-	NA	NA
AFUA_2G08920	404.337489389558	2.17259992660945	0.128599703738842	16.8942840725475	4.95694000844257e-64	6.504801929335e-63	NC_007195.1	2292463	2293474	+	NA	NA
AFUA_5G08420	1600.9768989089	1.54115306005664	0.0912648328983538	16.8866036469173	5.64610542034628e-64	7.39908672228236e-63	NC_007198.1	2137277	2138401	-	NA	NA
AFUA_1G14750	5362.2933720124	-1.42353120486728	0.0843115236119215	-16.8841831327788	5.88248737843765e-64	7.69838565612927e-63	NC_007194.1	3947387	3949573	-	NA	NA
AFUA_6G04380	2856.79407068769	1.97851227887589	0.117242323642191	16.8754099834634	6.82494872619927e-64	8.91966161882651e-63	NC_007199.1	1000245	1002574	-	NA	NA
AFUA_1G10510	62751.3085041058	2.42683847737085	0.143849732951836	16.8706498619876	7.39780005980118e-64	9.65523173116599e-63	NC_007194.1	2736182	2737245	+	NA	NA
AFUA_5G07110	1909.0871517615	-1.54306759242569	0.0915984765223782	-16.8459962546288	1.12262347711002e-63	1.46320829925896e-62	NC_007198.1	1764562	1766682	-	NA	NA
AFUA_7G05420	3730.0875171494	2.64252861345024	0.157009095564785	16.8304173968054	1.4606874210246e-63	1.90126232963634e-62	NC_007200.1	1301881	1303010	+	NA	NA
AFUA_3G14110	2540.60632579589	1.45592062051538	0.0865086364901803	16.8297719116247	1.47669845878417e-63	1.91950871187708e-62	NC_007196.1	3752031	3752945	-	NA	NA
AFUA_1G05820	2850.52351163026	1.8844663257912	0.112240756685705	16.7895012599394	2.91282345397605e-63	3.78117459685948e-62	NC_007194.1	1681546	1682091	+	NA	NA
AFUA_7G01730	369.398698196432	-4.09918924582822	0.244370690737388	-16.7744717398757	3.7518062756483e-63	4.8637144074084e-62	NC_007200.1	464648	465920	+	NA	NA
AFUA_1G11780	3194.82009247558	1.34451465025179	0.0801819174500715	16.7683025426401	4.16230356727896e-63	5.38861666129448e-62	NC_007194.1	3097062	3098268	-	NA	NA
AFUA_2G00240	597.100619905598	-4.90842428319668	0.292979277176051	-16.753486220963	5.34029696781884e-63	6.90439468376256e-62	NC_007195.1	49433	50495	+	NA	NA
AFUA_1G08840	7620.63052203169	1.92011986214202	0.114612734664782	16.7531109676247	5.37409526222582e-63	6.93877822597307e-62	NC_007194.1	2290908	2291935	+	NA	NA
AFUA_5G07810	2811.3294114597	1.62969890297285	0.0973136684212377	16.7468653624118	5.96896956472665e-63	7.69653478546815e-62	NC_007198.1	1957872	1959333	-	NA	NA
AFUA_1G14220	12492.6645556718	2.1071403146562	0.125912700797111	16.7349306409647	7.29420482829478e-63	9.39275145803948e-62	NC_007194.1	3798471	3799657	-	NA	NA
AFUA_6G04210	2420.13554616922	1.4130825871071	0.0844561962534873	16.7315442772946	7.72101594355936e-63	9.92908218536232e-62	NC_007199.1	943324	946181	-	NA	NA
AFUA_5G04050	2362.41918316218	-2.34077241869762	0.139915058490127	-16.7299534728979	7.93002127343977e-63	1.01842619874362e-61	NC_007198.1	1078684	1080426	+	NA	NA
AFUA_1G02030	26270.1751373505	2.1405280578084	0.128004473318311	16.7222910443567	9.01845766065099e-63	1.15666823152317e-61	NC_007194.1	600838	603263	+	NA	NA
AFUA_1G14390	862.562777477778	-3.74002627163159	0.223751819312206	-16.7150653037285	1.0180837914911e-62	1.30401370739924e-61	NC_007194.1	3848075	3849328	-	NA	NA
AFUA_2G15100	396.514316304538	-2.98883060871397	0.178940299239025	-16.702948533251	1.24745002326205e-62	1.59567578008766e-61	NC_007195.1	3990494	3992609	+	NA	NA
AFUA_2G11570	1310.56120911485	-2.34044669542466	0.140132559266609	-16.7016623950459	1.27463443609276e-62	1.62828632472752e-61	NC_007195.1	2978171	2979276	+	NA	NA
AFUA_2G01430	3295.3839854668	-2.30409119556535	0.138052225832473	-16.6899967144418	1.54979308486137e-62	1.97716648919003e-61	NC_007195.1	343486	344969	+	NA	NA
AFUA_2G13880	1185.6736163129	-1.99729606934349	0.119737993257313	-16.680554058154	1.81527447465618e-62	2.31279414548787e-61	NC_007195.1	3623320	3625843	+	NA	NA
AFUA_7G00710	349.499000389181	2.67502416240183	0.160513320401764	16.6654340942313	2.33785114756674e-62	2.97466079965163e-61	NC_007200.1	186044	187440	+	NA	NA
AFUA_1G02290	809.86056964157	3.36286129663793	0.20186664067588	16.6588262695538	2.61098201125845e-62	3.3178072206387e-61	NC_007194.1	669932	670312	-	NA	NA
AFUA_5G08110	4683.31192525279	-1.78980488081877	0.107509447163733	-16.6478847025691	3.13488524380597e-62	3.97828915261385e-61	NC_007198.1	2052897	2054577	-	NA	NA
AFUA_4G13590	1469.54922366879	-2.27242282686919	0.136519195544134	-16.6454454834124	3.26527152957635e-62	4.13830202274729e-61	NC_007197.1	3550560	3551992	+	NA	NA
AFUA_4G07820	1306.06583121506	1.80001724584279	0.108169003737692	16.6407860259839	3.52954437186927e-62	4.46735497895464e-61	NC_007197.1	2040723	2042883	-	NA	NA
AFUA_7G00770	512.490865456156	-2.1322640469255	0.128145062501034	-16.6394553587135	3.6088553822289e-62	4.56174475611926e-61	NC_007200.1	199848	201262	-	NA	NA
AFUA_1G16800	3038.90603776568	1.29968560835043	0.078170262262245	16.6263431992879	4.4918588263602e-62	5.67045664685471e-61	NC_007194.1	4583034	4586153	+	NA	NA
AFUA_1G09480	2005.99337387414	1.6248179990073	0.0977375503031689	16.6242963320375	4.64791472811595e-62	5.85977940591791e-61	NC_007194.1	2449875	2450674	+	NA	NA
AFUA_5G12870	2649.28239215523	-3.68240398162285	0.2217225771463	-16.6081597508813	6.08308524612477e-62	7.65912118832336e-61	NC_007198.1	3375801	3377217	+	NA	NA
AFUA_1G06530	2951.93287577821	1.57564597903905	0.0949014963738569	16.602962432035	6.63346413231121e-62	8.34119145201326e-61	NC_007194.1	1872576	1873711	+	NA	NA
AFUA_3G06910	1964.92543476859	-1.82014798970253	0.109695332408122	-16.5927569546045	7.86267379427929e-62	9.87396010254213e-61	NC_007196.1	1721505	1723831	-	NA	NA
AFUA_1G09810	3097.58167413995	1.76367969819915	0.106373562744228	16.5800566672741	9.71371782129641e-62	1.21826211008759e-60	NC_007194.1	2546039	2546680	+	NA	NA
AFUA_1G13180	762.096070972622	2.35760440932096	0.142228920639725	16.5761252965768	1.03703333086302e-61	1.29892133197303e-60	NC_007194.1	3497234	3498243	-	NA	NA
AFUA_6G04460	678.583104506756	2.51914013612263	0.152007716685453	16.5724490246468	1.10242894414942e-61	1.37903838831782e-60	NC_007199.1	1018820	1019985	-	NA	NA
AFUA_3G01410	249.428028671588	-3.5804067738825	0.216152604420009	-16.5642546084033	1.26336006619548e-61	1.57829885312514e-60	NC_007196.1	352855	360985	-	NA	NA
AFUA_5G09660	3067.26670190419	1.41089635096672	0.0852212284855771	16.5556912994454	1.45658762951859e-61	1.81733834812475e-60	NC_007198.1	2494855	2496656	-	NA	NA
AFUA_7G05680	2365.98660500894	1.84864454077197	0.111711291313453	16.5484126003414	1.6437997105924e-61	2.04826375322458e-60	NC_007200.1	1390636	1391485	+	NA	NA
AFUA_1G11190	63521.0533604208	2.12002147417048	0.128196450168891	16.5372868856937	1.97729390646579e-61	2.46063241693521e-60	NC_007194.1	2947141	2948249	+	NA	NA
AFUA_4G02890	234.447007321629	-4.16808094617605	0.252155981452005	-16.5297722551523	2.23988338596476e-61	2.78381377724034e-60	NC_007197.1	806021	807123	+	NA	NA
AFUA_6G04560	3293.86228865865	2.23052289681482	0.135088080622093	16.5116188381911	3.02654528792848e-61	3.75666033676895e-60	NC_007199.1	1059425	1060434	-	NA	NA
AFUA_1G12000	2269.45317135418	1.70306049140153	0.103163505538059	16.5083619688867	3.19436565800594e-61	3.95986229316772e-60	NC_007194.1	3169032	3170720	-	NA	NA
AFUA_4G09410	262.179498376643	-5.49848705282023	0.333124050677265	-16.5058243067152	3.33152639301233e-61	4.12458383258287e-60	NC_007197.1	2460689	2461925	+	NA	NA
AFUA_6G09060	3061.51413569363	2.15162672188946	0.130378348697277	16.502945031811	3.49426982153805e-61	4.32051436727272e-60	NC_007199.1	2153864	2154754	+	NA	NA
AFUA_1G03150	1217.16676443186	2.71321152198286	0.164561433797603	16.4875296682203	4.51015852337669e-61	5.5694675509185e-60	NC_007194.1	905913	907514	+	NA	NA
AFUA_6G06590	3858.88493227052	-2.60793049246795	0.15817897071557	-16.4872136964237	4.53380196178408e-61	5.59149558206201e-60	NC_007199.1	1434324	1435170	-	NA	NA
AFUA_5G03520	2405.2127170017	1.79958692064513	0.109158872758609	16.4859426922142	4.63016228900007e-61	5.703033653152e-60	NC_007198.1	949869	951084	+	NA	NA
AFUA_4G04700	824.925398912797	-2.07418504684476	0.125816823920771	-16.4857527173863	4.64473934453661e-61	5.71368191144018e-60	NC_007197.1	1319286	1320123	-	NA	NA
AFUA_5G08600	3302.814745585	1.52874092390668	0.0928252675643452	16.4690171546985	6.12575420894172e-61	7.52592659955697e-60	NC_007198.1	2186827	2188426	+	NA	NA
AFUA_5G08240	1205.15513189361	1.70667385641119	0.103822317086228	16.4384103948839	1.01547688171321e-60	1.24599660186773e-59	NC_007198.1	2090862	2091905	-	NA	NA
AFUA_2G05790	1860.26062789438	1.66640031313153	0.101395030893114	16.4347335214895	1.07897941151451e-60	1.32223024067529e-59	NC_007195.1	1627792	1629468	-	NA	NA
AFUA_2G16800	1106.77850127637	1.94421305601185	0.118363375764437	16.4257993104316	1.25025418972643e-60	1.53017132851906e-59	NC_007195.1	4483000	4484614	+	NA	NA
AFUA_5G11640	1466.02409875592	1.81719600133864	0.110652008296512	16.422621055997	1.31750434953617e-60	1.61043171252949e-59	NC_007198.1	2991987	2992658	+	NA	NA
AFUA_2G14497	601.813171959734	2.20144469295664	0.134050844644563	16.4224604387521	1.32099700075888e-60	1.61265438673125e-59	NC_007195.1	3791668	3792832	-	NA	NA
AFUA_5G06160	2092.80025748388	1.8305608063299	0.111467786806863	16.4223302423835	1.32383491288594e-60	1.61407314948321e-59	NC_007198.1	1470438	1471357	-	NA	NA
AFUA_1G13150	1006.06922640014	2.3638768722822	0.143944316720024	16.4221618897258	1.3275135313737e-60	1.61651205236302e-59	NC_007194.1	3491235	3491851	+	NA	NA
AFUA_5G00890	469.241345624511	-3.23113967939217	0.197135735298594	-16.3904310626284	2.23851562246064e-60	2.72239677721476e-59	NC_007198.1	237322	238237	+	NA	NA
AFUA_8G04320	4976.97877981659	1.79400366509904	0.109591858023956	16.3698626654079	3.13921524104011e-60	3.81297871395943e-59	NC_007201.1	971189	971939	+	NA	NA
AFUA_3G05470	1708.19499027657	-2.52170773235133	0.154119701846926	-16.3620075962509	3.57156845880733e-60	4.3326633999033e-59	NC_007196.1	1317965	1319024	+	NA	NA
AFUA_3G06120	2243.53388619991	2.16425145598552	0.132302953068038	16.3583004445299	3.79573986852359e-60	4.59881338536091e-59	NC_007196.1	1510200	1511631	+	NA	NA
AFUA_3G08100	1428.35080919103	1.48620216952931	0.0909182388335427	16.3465789548599	4.60096398600882e-60	5.56739762729107e-59	NC_007196.1	2070914	2073440	-	NA	NA
AFUA_2G15030	2299.17523613101	1.4154388528475	0.0866073147798709	16.3431790541608	4.86488603832586e-60	5.87937042925404e-59	NC_007195.1	3968524	3969826	-	NA	NA
AFUA_6G13520	850.53291972934	-2.16316840825264	0.132476968218116	-16.3286376292301	6.17478631357779e-60	7.45307541007284e-59	NC_007199.1	3443668	3445051	+	NA	NA
AFUA_4G10810	1080.31610097026	1.99174219644125	0.122042804885024	16.3200296676045	7.11010447492907e-60	8.5712798876742e-59	NC_007197.1	2822147	2823198	+	NA	NA
AFUA_3G11530	1519.46677954331	-1.56750819555867	0.0961925942310489	-16.2955184657314	1.0619925721067e-59	1.27715632120228e-58	NC_007196.1	3033060	3033996	-	NA	NA
AFUA_8G04460	1187.29557597751	1.67036265963365	0.102504453628826	16.2955130289473	1.06208701545165e-59	1.27715632120228e-58	NC_007201.1	1004353	1006544	+	NA	NA
AFUA_1G14950	3454.8694171617	1.86637375655389	0.114543436985998	16.2940261412101	1.08823261120806e-59	1.30696465226384e-58	NC_007194.1	4012450	4014220	-	NA	NA
AFUA_4G07650	4310.39938691593	1.41545427281507	0.0869011654859677	16.2880930871247	1.19910105722675e-59	1.43832395805829e-58	NC_007197.1	1984266	1985267	+	NA	NA
AFUA_2G14970	4981.79985480731	1.78519394790972	0.109681909460727	16.2761020179807	1.45869604674273e-59	1.74753237838631e-58	NC_007195.1	3943405	3944857	-	NA	NA
AFUA_6G03190	287.825962556094	-4.3615480259046	0.268111253874391	-16.2676797891817	1.67380966026012e-59	2.00274964566776e-58	NC_007199.1	678425	679379	+	NA	NA
AFUA_4G07130	2913.33929718095	1.33924488879118	0.082467524728496	16.239663954997	2.64368371620479e-59	3.15930044100305e-58	NC_007197.1	1848180	1849463	+	NA	NA
AFUA_5G10490	5527.8859832127	-2.80668001858033	0.172838106067541	-16.238780222942	2.68204195314439e-59	3.2011682890566e-58	NC_007198.1	2678277	2680338	-	NA	NA
AFUA_3G07830	9722.13819971809	1.69398096297816	0.104336534245574	16.2357411545899	2.81823371074452e-59	3.35955780964e-58	NC_007196.1	1972896	1974834	+	NA	NA
AFUA_3G14150	984.311535219012	-2.34632659412541	0.144580210668942	-16.2285459626145	3.16877063274482e-59	3.77275633307765e-58	NC_007196.1	3763398	3765420	+	NA	NA
AFUA_2G08070	3259.29985729406	-1.3112834790238	0.080814096762528	-16.2259250743964	3.306974680621e-59	3.93244199058537e-58	NC_007195.1	2090461	2093320	+	NA	NA
AFUA_1G06740	1141.08909187011	-3.7281222079546	0.229839157995445	-16.2205702477751	3.6082903231856e-59	4.2854565219388e-58	NC_007194.1	1927877	1928687	-	NA	NA
AFUA_2G09310	8701.66864238163	2.44354249737432	0.150655833711849	16.2193685911157	3.67957932569165e-59	4.36474237254458e-58	NC_007195.1	2382261	2382640	+	NA	NA
AFUA_3G02220	263.509607348563	-2.99237210539484	0.184502954216532	-16.2185593076358	3.72837952876556e-59	4.4171896212878e-58	NC_007196.1	549971	550422	-	NA	NA
AFUA_1G08980	5120.76397133375	1.79938891621618	0.111006860674847	16.2097090691251	4.30602158011125e-59	5.09528253803827e-58	NC_007194.1	2329348	2330501	+	NA	NA
AFUA_5G05540	30109.0779409159	1.58049929990378	0.0975575852448268	16.2006808177695	4.98718658537682e-59	5.89405904176068e-58	NC_007198.1	1289637	1291112	+	NA	NA
AFUA_2G05760	1027.42127584209	1.77396821841855	0.109520496382391	16.1975911086518	5.24414315588187e-59	6.1901454506684e-58	NC_007195.1	1621986	1623626	+	NA	NA
AFUA_5G01160	977.954221831213	-4.39742221952244	0.272043002049962	-16.1644379248352	8.98536863935502e-59	1.05932767116607e-57	NC_007198.1	290146	291926	-	NA	NA
AFUA_6G12480	1219.27824678736	1.83440901671935	0.113486194684524	16.1641600709123	9.02596949594378e-59	1.06281342524365e-57	NC_007199.1	3153066	3154613	-	NA	NA
AFUA_6G13540	6227.41334937079	-1.73921162069987	0.107597695079977	-16.1640230249088	9.04606232393315e-59	1.06387878271214e-57	NC_007199.1	3447060	3448745	+	NA	NA
AFUA_5G03930	1675.4476493673	-3.37403193214655	0.208761006594937	-16.1621750497365	9.3213926211607e-59	1.09492260642707e-57	NC_007198.1	1046330	1047945	-	NA	NA
AFUA_5G07800	2953.13812173125	1.56907565783783	0.0971181902453082	16.1563519035367	1.02447711637825e-58	1.20192004688859e-57	NC_007198.1	1954042	1956749	+	NA	NA
AFUA_2G01200	2011.30040092029	1.53282990717379	0.0949058369269851	16.1510604279593	1.11626065690516e-58	1.30800762132732e-57	NC_007195.1	281076	283596	-	NA	NA
AFUA_5G05760	3116.04455469505	1.52902997303253	0.0947018516299843	16.1457241512733	1.21711664390506e-58	1.42445534800651e-57	NC_007198.1	1343280	1344012	+	NA	NA
AFUA_5G07160	284.277794359703	-3.81226916184222	0.236156064696829	-16.1430076620574	1.27189465876405e-58	1.48675841665235e-57	NC_007198.1	1779225	1779891	-	NA	NA
AFUA_1G13380	961.92184856883	1.85793310950947	0.115157738723685	16.1338102857983	1.47624880197499e-58	1.72354284371189e-57	NC_007194.1	3558538	3559429	+	NA	NA
AFUA_8G03940	3446.40641051151	1.8796939754364	0.116525556947476	16.1311734925555	1.54065020160641e-58	1.79655481136476e-57	NC_007201.1	842290	843203	+	NA	NA
AFUA_1G01190	959.253982288818	3.80475146114696	0.235870048425244	16.1307104761664	1.55224444687144e-58	1.80788615625945e-57	NC_007194.1	417269	418552	+	NA	NA
AFUA_1G06180	2832.04386914603	1.56887590925171	0.0973939495404045	16.1085561952783	2.22150475655447e-58	2.584243214388e-57	NC_007194.1	1784682	1786054	-	NA	NA
AFUA_2G15570	2131.25349518307	1.7558153305394	0.109012396518451	16.1065657357804	2.29416483400087e-58	2.6655483330635e-57	NC_007195.1	4106147	4107070	+	NA	NA
AFUA_6G04570	46728.1296169212	1.98155458536259	0.123174706407431	16.087349774621	3.12949643382526e-58	3.63172405428975e-57	NC_007199.1	1060588	1062452	+	NA	NA
AFUA_5G10600	2148.95636878605	1.82632121924695	0.113626959106769	16.0729569250451	3.94796245792622e-58	4.57602579960834e-57	NC_007198.1	2712220	2713797	+	NA	NA
AFUA_8G05810	851.185142964008	-3.0880842628965	0.192164930284767	-16.0699679089223	4.14300778643176e-58	4.79632824506139e-57	NC_007201.1	1382825	1383920	-	NA	NA
AFUA_3G07660	569.522277759809	-3.30716211415033	0.20617241215095	-16.0407596712259	6.63379007482912e-58	7.67066818736544e-57	NC_007196.1	1936870	1937473	-	NA	NA
AFUA_6G00690	1200.58008663596	-5.03969871834887	0.314327207678432	-16.033288227167	7.48168741080972e-58	8.64072100011022e-57	NC_007199.1	175565	176207	+	NA	NA
AFUA_3G08265	2898.19600046297	1.49427906577858	0.0932348878195049	16.0270377401148	8.27336753762952e-58	9.54360193083204e-57	NC_007196.1	2127786	2128638	-	NA	NA
AFUA_5G12810	3919.69442211106	2.56257925296398	0.159948013493511	16.0213259107962	9.06955086117731e-58	1.04495112314426e-56	NC_007198.1	3356559	3357895	+	NA	NA
AFUA_3G01210	334.487538064669	-4.98525741656052	0.311366488927857	-16.0108990332469	1.07248859621137e-57	1.23419476209175e-56	NC_007196.1	298198	298960	+	NA	NA
AFUA_7G05810	4345.40687547151	2.33191766850837	0.145647050202225	16.010744229084	1.07516041684334e-57	1.23579297554118e-56	NC_007200.1	1424199	1425193	-	NA	NA
AFUA_6G10760	2520.33292030009	1.81001431549093	0.113099188125222	16.0037781481412	1.20250827293825e-57	1.38051962871766e-56	NC_007199.1	2659742	2660667	-	NA	NA
AFUA_5G12250	4333.12891166278	1.40682171896278	0.0879227247303707	16.0006610722885	1.26425502140253e-57	1.44967909120823e-56	NC_007198.1	3179872	3182548	+	NA	NA
AFUA_3G00800	305.243823916884	-4.17922814018468	0.261205967911245	-15.9997421712996	1.28305329527685e-57	1.46948505827665e-56	NC_007196.1	177332	178550	-	NA	NA
AFUA_7G05670	7436.03157732529	1.20775265839096	0.0754886159433481	15.9991363372901	1.29559908814067e-57	1.4820914984526e-56	NC_007200.1	1388675	1390353	-	NA	NA
AFUA_8G01010	284.642127993502	3.63914484766634	0.22761087663518	15.9884488011495	1.53813484926256e-57	1.7574513485287e-56	NC_007201.1	230318	231703	+	NA	NA
AFUA_1G05720	1617.58372783827	3.25462080169356	0.203583397997487	15.986670984506	1.58265504042974e-57	1.80617693713499e-56	NC_007194.1	1646265	1648281	-	NA	NA
AFUA_6G02970	4611.61409682783	2.32395353088113	0.145449201182047	15.9777675779217	1.82568058639184e-57	2.08105981161257e-56	NC_007199.1	615787	616593	+	NA	NA
AFUA_1G09670	3638.03987134352	-1.64903565218429	0.103268144120398	-15.9684834682582	2.11874907241114e-57	2.41226844745439e-56	NC_007194.1	2502719	2504228	-	NA	NA
AFUA_4G07860	638.817437208328	-3.68698495654279	0.23096667218888	-15.9632769594032	2.30314583665881e-57	2.61911460433266e-56	NC_007197.1	2049901	2050397	+	NA	NA
AFUA_2G13140	600.670166526367	3.28405732289039	0.205746704949492	15.9616520891383	2.36390257524659e-57	2.68503650999707e-56	NC_007195.1	3373183	3375642	-	NA	NA
AFUA_6G08630	3666.61692085681	2.08189453322992	0.130449743447278	15.9593608865266	2.45229688621312e-57	2.78215825771552e-56	NC_007199.1	2043109	2043968	-	NA	NA
AFUA_1G16450	245.010639430822	-5.12066195625667	0.320886308363532	-15.9578698834837	2.51158026752817e-57	2.84606366315662e-56	NC_007194.1	4461251	4461518	+	NA	NA
AFUA_2G02190	1645.35785820923	2.48645320424194	0.155852125328621	15.9539255496141	2.67538375224764e-57	3.02811942440062e-56	NC_007195.1	554570	557320	-	NA	NA
AFUA_2G13020	2381.73668753647	2.24494661429268	0.140873853667714	15.9358642916658	3.57227153762975e-57	4.038511672588e-56	NC_007195.1	3339522	3340709	-	NA	NA
AFUA_1G16600	657.493303784694	1.8083039212379	0.113529281323824	15.9280839282336	4.04565231508725e-57	4.56831454852525e-56	NC_007194.1	4513548	4514491	+	NA	NA
AFUA_3G06600	2654.83587520336	2.05059633324877	0.128758991061715	15.9258496539935	4.19279347097324e-57	4.72892116070424e-56	NC_007196.1	1636624	1638375	-	NA	NA
AFUA_4G07250	3508.60646695545	2.11429681096293	0.132801856799267	15.9206871192979	4.55348713036581e-57	5.12972959528462e-56	NC_007197.1	1877938	1878802	+	NA	NA
AFUA_1G11850	1283.24064296167	-2.04896539138496	0.12871405781178	-15.918738218798	4.69754837699297e-57	5.28583948214909e-56	NC_007194.1	3118675	3120618	+	NA	NA
AFUA_4G09750	5674.86888789953	2.29957351939178	0.14459130059686	15.9039548707242	5.94877688848375e-57	6.68595320768676e-56	NC_007197.1	2535529	2536224	+	NA	NA
AFUA_4G11220	3209.36510183202	-2.07518008854226	0.130504089116858	-15.9012648767202	6.20981683828976e-57	6.9712069681127e-56	NC_007197.1	2927119	2931380	-	NA	NA
AFUA_6G11170	3827.388066558	-3.0099913720794	0.189430694969119	-15.8896707451245	7.47189973790049e-57	8.37826988072847e-56	NC_007199.1	2755547	2756839	-	NA	NA
AFUA_5G07300	4484.12070761634	1.56838807270715	0.098732190194443	15.8852758114488	8.01446595352558e-57	8.97620186794865e-56	NC_007198.1	1814758	1815768	+	NA	NA
AFUA_1G03030	3362.42485309445	-2.11034518522636	0.132873489844272	-15.8823644031603	8.39531915779018e-57	9.39183671635714e-56	NC_007194.1	871247	874638	+	NA	NA
AFUA_5G09130	268.205965861391	-3.44576544305755	0.217364317697233	-15.8524889437335	1.35121478142726e-56	1.50984927780828e-55	NC_007198.1	2345688	2346728	-	NA	NA
AFUA_1G13195	3680.0205253474	2.46780720585192	0.155692114012898	15.8505600717033	1.39333523411365e-56	1.5551106575878e-55	NC_007194.1	3501532	3502024	-	NA	NA
AFUA_4G00290	255.05520839732	-4.73921913543403	0.299054864940129	-15.8473233210328	1.46697436583934e-56	1.63540475599126e-55	NC_007197.1	80551	82270	+	NA	NA
AFUA_8G07210	3451.98708304682	3.75667512189442	0.237204838326447	15.8372617877397	1.72155839108366e-56	1.91700004889223e-55	NC_007201.1	1767574	1769143	-	NA	NA
AFUA_2G16120	3448.87926887101	1.51006158955649	0.0953679469385653	15.834057857293	1.81152134800416e-56	2.01484683879631e-55	NC_007195.1	4268025	4268945	+	NA	NA
AFUA_6G00640	3831.70760569343	2.39723037085869	0.151455101510138	15.8279935568775	1.99481472904817e-56	2.21615403347081e-55	NC_007199.1	164565	165857	+	NA	NA
AFUA_6G10890	2090.09525857153	-1.39739716691362	0.0883251204801668	-15.8210615430454	2.22705847788883e-56	2.47131650449599e-55	NC_007199.1	2685219	2687721	-	NA	NA
AFUA_7G01850	2396.3434065349	1.58527063026561	0.100219038102539	15.8180587269621	2.3358438209716e-56	2.58905036635196e-55	NC_007200.1	499876	501005	-	NA	NA
AFUA_3G08450	2041.03003868458	-1.60012176537004	0.10119435517086	-15.8123618918105	2.55698093260859e-56	2.83090118883747e-55	NC_007196.1	2162835	2164270	-	NA	NA
AFUA_4G06550	781.143659324649	-1.74303618190521	0.110287849858057	-15.8044261824719	2.90018959821489e-56	3.2071901504025e-55	NC_007197.1	1679273	1680554	-	NA	NA
AFUA_5G11380	5742.14163431464	1.73847732530526	0.110052039861446	15.7968659871637	3.26972799450338e-56	3.61169954622208e-55	NC_007198.1	2923942	2924786	-	NA	NA
AFUA_5G14670	956.795973260388	4.07384530373033	0.257895137258522	15.7965184882357	3.28779773205275e-56	3.62749917011823e-55	NC_007198.1	3798028	3799324	+	NA	NA
AFUA_2G15110	394.141931689567	-4.1249771193098	0.261351309549248	-15.7832655456142	4.05647033653874e-56	4.47047165692691e-55	NC_007195.1	3993803	3995192	-	NA	NA
AFUA_6G12690	4466.19762518807	1.52711066159964	0.0967966297411785	15.7764858723174	4.51643009207356e-56	4.97168624535457e-55	NC_007199.1	3204153	3205701	-	NA	NA
AFUA_2G14905	3223.41311175292	2.13201438856349	0.135177863551906	15.7719195476472	4.85514617445631e-56	5.33844383017844e-55	NC_007195.1	3926841	3927245	-	NA	NA
AFUA_4G09740	11741.8220877616	1.56199512865591	0.0990541026401624	15.7691108901388	5.07593059497065e-56	5.57484190316502e-55	NC_007197.1	2533174	2535113	+	NA	NA
AFUA_2G10380	11588.1218769261	1.66601614218237	0.105664711818023	15.7670059712233	5.24792521201379e-56	5.75717718019554e-55	NC_007195.1	2656129	2657704	-	NA	NA
AFUA_5G03210	273.487847557929	-3.38007899198833	0.214645207779367	-15.7472837477122	7.16953275395776e-56	7.85630710877374e-55	NC_007198.1	868815	869553	-	NA	NA
AFUA_2G02270	1703.29619112075	2.08559249509821	0.132492956168815	15.7411575332417	7.89854834501187e-56	8.64532018854026e-55	NC_007195.1	574409	574910	-	NA	NA
AFUA_2G16410	835.492440700375	1.77329594526223	0.112663355670044	15.7397756769794	8.07293530323878e-56	8.82616490814937e-55	NC_007195.1	4351486	4352334	+	NA	NA
AFUA_3G07430	48761.0802501723	1.85961317305357	0.11819602364196	15.7332972443025	8.94302286195008e-56	9.76634877622485e-55	NC_007196.1	1867178	1867882	-	NA	NA
AFUA_1G07500	776.021531367877	-3.0763821428005	0.195787691953159	-15.7128474834695	1.23505060137875e-55	1.34722620526389e-54	NC_007194.1	2115097	2115579	-	NA	NA
AFUA_6G10240	1758.38237989442	-2.16317963680099	0.137734717093644	-15.705405887829	1.38885943318277e-55	1.51329118330503e-54	NC_007199.1	2531804	2533931	+	NA	NA
AFUA_6G04900	438.848597779514	1.92332050464659	0.122488940531966	15.7019931456151	1.46563871444225e-55	1.59514486977489e-54	NC_007199.1	1155113	1156231	+	NA	NA
AFUA_7G02310	8104.09539535721	1.49964767812344	0.0955167652489604	15.7003608132527	1.50384295963028e-55	1.63487758320078e-54	NC_007200.1	628528	629238	-	NA	NA
AFUA_6G09305	1231.88017108688	2.30272044517799	0.146811165188302	15.6849136250945	1.91823874919592e-55	2.08302994726664e-54	NC_007199.1	2218978	2219974	-	NA	NA
AFUA_6G00440	643.480624042722	-3.16020420594749	0.201773913775483	-15.6621049114599	2.74654472480293e-55	2.97913499879525e-54	NC_007199.1	109905	111629	+	NA	NA
AFUA_2G00980	211.748667702962	-5.18726266205684	0.331737344219872	-15.6366557833742	4.09685633816891e-55	4.43879867820506e-54	NC_007195.1	225051	225651	-	NA	NA
AFUA_1G04890	2536.05151979675	1.95251402968586	0.124868854001197	15.6365175712043	4.10575590126942e-55	4.44344279112664e-54	NC_007194.1	1386062	1386519	+	NA	NA
AFUA_3G13900	4932.99128214482	1.51725345960689	0.0970552502500342	15.6328839057973	4.34676410898057e-55	4.69899347897878e-54	NC_007196.1	3686504	3688861	-	NA	NA
AFUA_4G03470	550.387214027444	-2.34678010557618	0.150186157038731	-15.6258083424491	4.85722453348318e-55	5.24493124512443e-54	NC_007197.1	985296	987063	+	NA	NA
AFUA_1G11900	2169.15805940525	-2.62676022095483	0.168131076897727	-15.6232879097817	5.05312988106881e-55	5.45036360744175e-54	NC_007194.1	3132675	3133971	-	NA	NA
AFUA_3G08780	2252.73722656221	1.571987900793	0.100697024605522	15.6110660364714	6.12057037198302e-55	6.59433264238707e-54	NC_007196.1	2243957	2248197	-	NA	NA
AFUA_4G08060	2771.18939852185	1.30099432219385	0.0833385194756677	15.6109603383787	6.1307191578175e-55	6.59788680760873e-54	NC_007197.1	2090801	2092530	+	NA	NA
AFUA_2G11010	3689.10485022932	1.43945909705872	0.0922342058379915	15.606564657662	6.56795517663414e-55	7.05268051965887e-54	NC_007195.1	2829419	2831072	+	NA	NA
AFUA_5G03830	331.344772488789	-6.91826168883394	0.443290303885498	-15.6066163148494	6.56264072651962e-55	7.05268051965887e-54	NC_007198.1	1029514	1029949	-	NA	NA
AFUA_4G01040	273.022172792264	-3.8702473132046	0.248005551220611	-15.6054866278451	6.67984531218817e-55	7.16484076247177e-54	NC_007197.1	280823	281585	-	NA	NA
AFUA_3G08770	4642.07372323477	1.81083754410402	0.116116567068375	15.594997249942	7.87268075187803e-55	8.43488998910892e-54	NC_007196.1	2242955	2243408	+	NA	NA
AFUA_7G03830	1678.90068779098	-1.54115376371141	0.0988545214461911	-15.5901191080096	8.49749720783239e-55	9.09421034509351e-54	NC_007200.1	846827	849300	+	NA	NA
AFUA_5G12750	324.303375445777	-3.61434354791743	0.232089104929954	-15.5730858155029	1.10924201792703e-54	1.1858178819837e-53	NC_007198.1	3344331	3345932	-	NA	NA
AFUA_4G12740	983.883559025868	2.01980954093407	0.12974017683408	15.5681115150408	1.19895055461536e-54	1.28029841929658e-53	NC_007197.1	3337102	3338463	+	NA	NA
AFUA_7G04250	986.518164599089	1.8027864664313	0.115811930485957	15.5665004362388	1.22952688271417e-54	1.31149534156178e-53	NC_007200.1	957621	959080	-	NA	NA
AFUA_4G03170	8681.70549370383	-7.1472948036053	0.459525907832769	-15.5536275143084	1.50343658489308e-54	1.60189172408077e-53	NC_007197.1	885890	886514	+	NA	NA
AFUA_6G12840	3152.46143084849	1.74028188046471	0.111910834336589	15.5506112592329	1.57594497530395e-54	1.67729303890913e-53	NC_007199.1	3241578	3243959	+	NA	NA
AFUA_6G13470	395.678378881024	-4.26855792711943	0.274672049884739	-15.5405616585694	1.84360561979198e-54	1.96000102978326e-53	NC_007199.1	3429530	3430769	-	NA	NA
AFUA_6G10070	396.577579474984	2.45987565355297	0.158290097352681	15.5403003390174	1.85113863400607e-54	1.9658398371275e-53	NC_007199.1	2482938	2483822	+	NA	NA
AFUA_6G08120	1817.78135048989	1.45508912924446	0.0937019517866729	15.5289094997423	2.21107852429821e-54	2.3454965138811e-53	NC_007199.1	1882438	1886308	+	NA	NA
AFUA_8G04960	1800.73600663462	1.80076062657479	0.11598464237859	15.5258540238186	2.31896076225931e-54	2.45723102993198e-53	NC_007201.1	1145917	1146387	-	NA	NA
AFUA_6G09320	1872.47105244673	2.87817750112273	0.185411477046264	15.5231895402277	2.41730723206115e-54	2.55862673178164e-53	NC_007199.1	2225844	2226671	+	NA	NA
AFUA_2G03000	3692.77029929917	1.69799060670748	0.109483763364867	15.5090632119462	3.01241812338354e-54	3.18502868983867e-53	NC_007195.1	768895	770754	+	NA	NA
AFUA_3G01450	1110.20465390812	-2.81527262611293	0.181541637260791	-15.5075864060248	3.08249815078928e-54	3.25555067855289e-53	NC_007196.1	368750	370038	-	NA	NA
AFUA_1G14910	3296.2532016249	-1.58409894407848	0.10215506523759	-15.5068076202998	3.12010592474524e-54	3.29166048928217e-53	NC_007194.1	3997571	3999249	-	NA	NA
AFUA_2G15800	4927.73668820146	-1.26564265106578	0.0816819475329503	-15.4947658484175	3.7632931154913e-54	3.96586863111731e-53	NC_007195.1	4175778	4176471	+	NA	NA
AFUA_5G08960	2499.46965759428	-2.26072270130913	0.145941389048459	-15.4906206940272	4.01396439168113e-54	4.22541038477296e-53	NC_007198.1	2300661	2302160	-	NA	NA
AFUA_4G03390	1250.02766576028	-3.70436902339605	0.239233619792653	-15.4843162370184	4.42744735947371e-54	4.65558656838983e-53	NC_007197.1	964538	965583	-	NA	NA
AFUA_7G01400	2394.80035831604	1.80544860614833	0.11662101124988	15.4813321098705	4.63769316322059e-54	4.87134793327598e-53	NC_007200.1	361792	365581	-	NA	NA
AFUA_5G07240	1710.64423069107	1.37367155857016	0.0887419262485241	15.4793975817379	4.77927196129879e-54	5.01459123433877e-53	NC_007198.1	1801376	1803320	+	NA	NA
AFUA_8G05220	491.230735589237	-2.26959419216407	0.146841747160142	-15.456055488695	6.86773297101989e-54	7.19804178203086e-53	NC_007201.1	1216034	1217990	+	NA	NA
AFUA_6G07550	1192.9096724688	1.61031975317955	0.104187859990095	15.4559250313102	6.88165228987071e-54	7.20479074522116e-53	NC_007199.1	1716498	1717155	+	NA	NA
AFUA_6G03660	4417.05445647962	2.04940761227515	0.132614728050665	15.4538462084859	7.10728387588994e-54	7.43293792536068e-53	NC_007199.1	799967	802463	+	NA	NA
AFUA_1G10040	4427.82872486736	1.29476907064191	0.0837902127706416	15.4525096407867	7.25622815846961e-54	7.58047609787194e-53	NC_007194.1	2595157	2596524	-	NA	NA
AFUA_5G08740	1766.74283784974	-1.64786818231711	0.106649076776319	-15.4513122112935	7.39230495554359e-54	7.7142666665001e-53	NC_007198.1	2226613	2228175	+	NA	NA
AFUA_3G12010	868.603795318815	-1.90990125990178	0.123747117937932	-15.4339049807991	9.68298861849109e-54	1.00937820750331e-52	NC_007196.1	3160028	3161720	+	NA	NA
AFUA_3G08160	51280.7329874946	1.60108582310513	0.103782156983716	15.427370847152	1.07146976723505e-53	1.11571857275762e-52	NC_007196.1	2094222	2095759	-	NA	NA
AFUA_5G03640	6112.99791029444	1.99363001634987	0.129377565246034	15.4093950721567	1.4153048664985e-53	1.47216160627576e-52	NC_007198.1	974941	976320	+	NA	NA
AFUA_2G11290	5197.37711476891	1.77431110696082	0.115171940393991	15.405758563163	1.49721815946963e-53	1.55568557842627e-52	NC_007195.1	2909888	2910695	-	NA	NA
AFUA_2G00310	2502.74560293541	-1.45731962774016	0.0946138382955736	-15.4028169028245	1.56692076184e-53	1.62635568728911e-52	NC_007195.1	58879	60622	+	NA	NA
AFUA_6G02560	620.502766611851	1.7427217253216	0.113153274455994	15.4014254885691	1.60100686087083e-53	1.65994597243357e-52	NC_007199.1	485991	487791	-	NA	NA
AFUA_2G14270	4228.3860849399	1.60948308437781	0.104515314602717	15.3994951887747	1.64952031894968e-53	1.70840642065843e-52	NC_007195.1	3740005	3742274	-	NA	NA
AFUA_6G01850	315.071589258415	2.39691473361896	0.155776738665069	15.3868591303128	2.00532815642341e-53	2.0746853708561e-52	NC_007199.1	259324	261274	+	NA	NA
AFUA_4G12200	998.386723045971	1.7781794220851	0.115565876654733	15.3867168541249	2.00974140603182e-53	2.0770203028861e-52	NC_007197.1	3198362	3199922	+	NA	NA
AFUA_3G09290	20331.1108101716	1.9736053256473	0.128267687580542	15.386613440022	2.01295526560076e-53	2.07811201696319e-52	NC_007196.1	2355493	2357229	-	NA	NA
AFUA_2G12190	2416.12916625771	2.11076365327286	0.137449305542352	15.35667019156	3.19572065211618e-53	3.29562969177549e-52	NC_007195.1	3140377	3140790	+	NA	NA
AFUA_3G00865	921.595186173091	-2.855710082858	0.186291918308674	-15.3292215184894	4.87797535166601e-53	5.02509717510663e-52	NC_007196.1	197608	198154	-	NA	NA
AFUA_1G02040	590.329676096643	-3.66075741796741	0.238838381834473	-15.3273414006987	5.02120957436248e-53	5.16712506626703e-52	NC_007194.1	603586	604435	-	NA	NA
AFUA_1G06762	1771.38619136293	-1.6752118185926	0.10944111400914	-15.3069697230301	6.86905058474691e-53	7.06112008882414e-52	NC_007194.1	1929344	1932172	+	NA	NA
AFUA_3G07860	3676.91835792375	3.16754511917823	0.207080672754519	15.2961890505984	8.10665936143215e-53	8.32445020994823e-52	NC_007196.1	1979881	1989657	-	NA	NA
AFUA_4G00235	678.065527895577	2.55957318658157	0.167385553067927	15.291482088319	8.71441512967831e-53	8.93900389020889e-52	NC_007197.1	65899	66243	+	NA	NA
AFUA_1G04470	3056.72044935252	2.32254452083846	0.152169767816774	15.2628511836531	1.35208919315951e-52	1.3854599051609e-51	NC_007194.1	1270788	1271176	+	NA	NA
AFUA_5G13140	2829.57095411946	1.47775093683479	0.0969034102781716	15.2497309701768	1.65312840184806e-52	1.69212888061642e-51	NC_007198.1	3444854	3446848	+	NA	NA
AFUA_4G07180	1892.35405006174	-1.79128512027803	0.117551939271302	-15.2382438893148	1.97096960759425e-52	2.01532688538724e-51	NC_007197.1	1861640	1862864	-	NA	NA
AFUA_6G10610	4302.14775306247	1.45675128032682	0.0956003790514993	15.2379236858682	1.9806513026727e-52	2.02307882792614e-51	NC_007199.1	2625813	2626707	+	NA	NA
AFUA_1G09190	1204.39804838383	-1.76993845616144	0.11628713817946	-15.2204146036338	2.58885192753366e-52	2.64150654300893e-51	NC_007194.1	2386455	2387754	-	NA	NA
AFUA_1G09800	18166.5076700867	1.37131923616393	0.0901530161370747	15.2110189422713	2.98855054670949e-52	3.04610781649797e-51	NC_007194.1	2543870	2545480	+	NA	NA
AFUA_4G03420	290.247425488034	-4.92083040423013	0.323862273983252	-15.1942069192184	3.86310659489591e-52	3.93334489662129e-51	NC_007197.1	970474	971118	+	NA	NA
AFUA_4G13410	3640.98445123691	2.48423460692303	0.163573507599114	15.1872674456025	4.2945223714672e-52	4.36798727370349e-51	NC_007197.1	3507516	3508728	+	NA	NA
AFUA_4G11630	2836.26416742419	-1.6598374633777	0.109331480972771	-15.18169742703	4.67524655682729e-52	4.75020831596629e-51	NC_007197.1	3068539	3071242	+	NA	NA
AFUA_3G00680	745.88375949132	1.58820232472976	0.104656544930723	15.1753750879227	5.14825975457502e-52	5.22529377829996e-51	NC_007196.1	151396	153549	-	NA	NA
AFUA_4G12020	381.516409390898	-4.54821681939042	0.299753101270227	-15.1732102190669	5.32094305262878e-52	5.39487615609689e-51	NC_007197.1	3157511	3159848	+	NA	NA
AFUA_5G12830	444.324828880697	-4.64316213943091	0.306112999435642	-15.1681312064211	5.74904943248802e-52	5.82280169650102e-51	NC_007198.1	3359564	3360387	-	NA	NA
AFUA_3G11510	682.917874545378	1.75563637077673	0.11589186506309	15.1489180868819	7.70241373154849e-52	7.79303036368436e-51	NC_007196.1	3024584	3025343	-	NA	NA
AFUA_3G07110	887.763447003831	-1.86372776665986	0.123032390661635	-15.1482691398357	7.77883714457452e-52	7.86209437319431e-51	NC_007196.1	1779888	1781105	+	NA	NA
AFUA_6G07670	3060.46370254099	2.45940449504663	0.162450087460843	15.1394470356284	8.89585229800569e-52	8.98164039144558e-51	NC_007199.1	1741328	1742898	-	NA	NA
AFUA_2G06070	7093.2301345603	-1.46318781180649	0.0966778841769133	-15.1346693637706	9.56602694408317e-52	9.64816455763446e-51	NC_007195.1	1715581	1718468	-	NA	NA
AFUA_4G00530	1046.05742039875	-2.79335987070948	0.184615197190549	-15.1307146606481	1.01586175725447e-51	1.02351259894091e-50	NC_007197.1	139242	148802	-	NA	NA
AFUA_1G03400	5616.40289503435	1.24613645438133	0.0824413322731433	15.1154332423044	1.28125634384185e-51	1.28955706414678e-50	NC_007194.1	988824	991451	-	NA	NA
AFUA_2G12410	16198.4730322228	-1.65991101641546	0.109980047940605	-15.0928377237287	1.80508924751236e-51	1.81488722672641e-50	NC_007195.1	3187054	3190647	-	NA	NA
AFUA_7G04700	2340.0856064289	3.11054861253584	0.206203193501825	15.0848711880319	2.03671734738774e-51	2.0456372773763e-50	NC_007200.1	1082294	1084146	+	NA	NA
AFUA_3G11640	6493.42237300326	1.67932069385486	0.111361569148955	15.0798943180177	2.19620213527467e-51	2.20352280905892e-50	NC_007196.1	3058606	3059789	+	NA	NA
AFUA_4G06700	2112.19941765444	1.78547403368929	0.11849784311995	15.0675656761274	2.64687322727618e-51	2.65293266650616e-50	NC_007197.1	1731124	1731771	-	NA	NA
AFUA_2G03610	38618.1429850302	1.87821622146333	0.124691323130086	15.0629263874589	2.8393533852962e-51	2.84289519825083e-50	NC_007195.1	959121	961023	-	NA	NA
AFUA_5G05940	544.180951492304	2.02017606052686	0.134143650994573	15.0597963120042	2.97702824843259e-51	2.97764653051949e-50	NC_007198.1	1394412	1395183	+	NA	NA
AFUA_5G13000	2706.36891196123	1.36142319040705	0.0904104941858503	15.0582429912225	3.04779786279842e-51	3.04526856996622e-50	NC_007198.1	3409146	3410360	-	NA	NA
AFUA_7G05240	966.141276774392	1.78556463049863	0.118602466010075	15.0550379816466	3.1991559849768e-51	3.19318864738824e-50	NC_007200.1	1240231	1243296	+	NA	NA
AFUA_3G06901	3069.29922118443	1.77444471104518	0.11798067625943	15.0401300221683	4.00762160921958e-51	3.9960053147001e-50	NC_007196.1	1720567	1721035	+	NA	NA
AFUA_2G04450	3103.45977752142	-1.26933035321344	0.0844024399122274	-15.0390243994541	4.07511483528335e-51	4.05910094037738e-50	NC_007195.1	1222855	1226999	+	NA	NA
AFUA_7G03860	1063.32824486357	1.57727683845433	0.1048848421303	15.0381771704901	4.12759913342662e-51	4.10713169970715e-50	NC_007200.1	859098	859856	+	NA	NA
AFUA_6G07750	383.899240934809	3.47110359914425	0.230859214400631	15.0355861175224	4.29232306248611e-51	4.26663113909868e-50	NC_007199.1	1767048	1768791	-	NA	NA
AFUA_6G11360	2751.16983652425	1.50915631655281	0.100442013977571	15.0251499028067	5.02475435065224e-51	4.98952926860643e-50	NC_007199.1	2816487	2818817	+	NA	NA
AFUA_1G06570	4307.14341331252	2.26415557716542	0.150815827218903	15.0127186179146	6.06116329260467e-51	6.01247423628921e-50	NC_007194.1	1883285	1884451	-	NA	NA
AFUA_2G02275	8795.94548976036	2.36864720681117	0.157801102603879	15.0103336904881	6.28308208478452e-51	6.22619821405808e-50	NC_007195.1	575655	576137	-	NA	NA
AFUA_1G12590	9662.67675610567	1.97475489298976	0.131679221285658	14.9967084685732	7.71515967414831e-51	7.63745302994826e-50	NC_007194.1	3324667	3325919	-	NA	NA
AFUA_5G14250	225.488593159298	-3.12376285865685	0.208300991517684	-14.9963897718253	7.75228470093312e-51	7.66632507591251e-50	NC_007198.1	3714030	3714984	+	NA	NA
AFUA_5G07450	5492.48183318836	-1.78930765525312	0.119345537677733	-14.9926649129083	8.19960802523578e-51	8.10037174349446e-50	NC_007198.1	1865523	1866712	-	NA	NA
AFUA_5G12670	4356.88690565431	1.58348712782081	0.105631152004526	14.9907209925436	8.44316759827335e-51	8.33243753141075e-50	NC_007198.1	3288762	3293983	+	NA	NA
AFUA_1G09150	2839.55649479872	1.29948617456137	0.0866935092724546	14.989428683495	8.60905723202427e-51	8.4874554000878e-50	NC_007194.1	2378747	2380721	-	NA	NA
AFUA_3G00250	208.599837951173	-5.83799392477161	0.389502180836164	-14.9883472083234	8.75037405923356e-51	8.61795531068892e-50	NC_007196.1	54077	55301	+	NA	NA
AFUA_5G01980	1525.38128691596	1.48341111452631	0.0989899243658735	14.9854757848235	9.13689073194327e-51	8.98943120838382e-50	NC_007198.1	506274	509118	+	NA	NA
AFUA_4G07700	9122.23942205961	1.26482891554785	0.0844080096274011	14.9847025315622	9.24385092847309e-51	9.08538491255641e-50	NC_007197.1	2002371	2008235	+	NA	NA
AFUA_1G11860	4066.95698544863	1.91381463472758	0.127719581243269	14.9845044596749	9.27144918352763e-51	9.10322105359206e-50	NC_007194.1	3121723	3122364	-	NA	NA
AFUA_1G15450	14046.5320852523	2.27844097999801	0.15208635012221	14.9812325574725	9.739391593111e-51	9.55293480904736e-50	NC_007194.1	4171166	4172637	-	NA	NA
AFUA_1G04430	542.15648459224	-2.47763723672945	0.165418722537391	-14.977973464699	1.02288712658807e-50	1.00228370328548e-49	NC_007194.1	1258606	1259881	+	NA	NA
AFUA_4G03840	2956.29152808827	-1.54500196984338	0.103298922066172	-14.9566127016666	1.41023540297762e-50	1.38042554893094e-49	NC_007197.1	1072501	1076256	-	NA	NA
AFUA_3G10130	1269.49788516882	1.40952545130347	0.0942431231161591	14.9562684755912	1.41754691587114e-50	1.38617379631176e-49	NC_007196.1	2610200	2611786	-	NA	NA
AFUA_7G00870	238.787795542764	-4.31029418889872	0.288214903658658	-14.9551398424682	1.44178533506201e-50	1.40844587700986e-49	NC_007200.1	225424	226748	-	NA	NA
AFUA_5G04430	2525.15473193253	1.97726499614988	0.132223965582155	14.9539078444999	1.46871485015561e-50	1.43329903107384e-49	NC_007198.1	1201089	1201514	-	NA	NA
AFUA_2G16020	10712.8760599889	1.63774037703068	0.109565779708002	14.9475537106142	1.61576413983638e-50	1.57520649745992e-49	NC_007195.1	4237909	4239908	+	NA	NA
AFUA_2G11550	1294.96547549927	1.91738376865262	0.128332616596155	14.9407361862368	1.78986871271361e-50	1.74317648542543e-49	NC_007195.1	2975318	2975820	+	NA	NA
AFUA_5G06530	874.519050008192	1.79378747971815	0.120076647222246	14.9386872569659	1.84575540846162e-50	1.79578950447498e-49	NC_007198.1	1593387	1595213	-	NA	NA
AFUA_7G05850	668.655807359389	-4.24516096947269	0.284216340143777	-14.9363719458395	1.91100120933262e-50	1.85739290093762e-49	NC_007200.1	1433709	1435276	-	NA	NA
AFUA_8G06270	660.885270632776	-1.8099565439571	0.121200497891851	-14.9335735037339	1.99293352429763e-50	1.93507416391479e-49	NC_007201.1	1492566	1493109	+	NA	NA
AFUA_3G09630	1835.78387141358	1.86866951083662	0.125161629016391	14.9300510509647	2.10105189560387e-50	2.03799918010639e-49	NC_007196.1	2447981	2449767	+	NA	NA
AFUA_3G06460	12191.9993056609	2.05598613309851	0.137767718226573	14.9235696109681	2.31547708192953e-50	2.24372990474298e-49	NC_007196.1	1595177	1595883	-	NA	NA
AFUA_6G03810	19431.4306949843	1.93494678128456	0.129718646746072	14.9164891079405	2.57468566524172e-50	2.49239922890535e-49	NC_007199.1	839211	840093	-	NA	NA
AFUA_3G13440	2300.12576982973	-2.5290748773854	0.169551690252662	-14.916246919253	2.58404531924201e-50	2.49894824447179e-49	NC_007196.1	3553970	3555203	-	NA	NA
AFUA_2G10930	2681.75745751464	1.33084367679918	0.0892381565547751	14.9133927478913	2.69693315128808e-50	2.60550251887731e-49	NC_007195.1	2814589	2815402	+	NA	NA
AFUA_2G17360	704.279894241413	1.98263839169073	0.132969425484568	14.9104832518121	2.81706307044679e-50	2.71883281508451e-49	NC_007195.1	4639958	4641385	+	NA	NA
AFUA_4G11500	2021.82596961927	1.49545099543986	0.100334996455389	14.9045801392416	3.07740962256982e-50	2.96712807653579e-49	NC_007197.1	3025813	3027282	+	NA	NA
AFUA_3G12800	4317.40414031475	1.51041451873812	0.101581974489433	14.8689226246064	5.24506101728989e-50	5.05204277185362e-49	NC_007196.1	3400630	3403089	-	NA	NA
AFUA_5G10580	948.1437408095	2.67398122180817	0.179848774181708	14.8679424364969	5.3224092997351e-50	5.12142321429055e-49	NC_007198.1	2707218	2708631	-	NA	NA
AFUA_3G14490	53382.6131414535	3.16564622411049	0.212948887799556	14.8657560827002	5.49905373798914e-50	5.28611632777559e-49	NC_007196.1	3843395	3844977	-	NA	NA
AFUA_1G03770	371.214113445825	2.13650829394332	0.143744441627565	14.8632411086817	5.70947772610535e-50	5.47862867112822e-49	NC_007194.1	1095864	1096794	-	NA	NA
AFUA_5G01360	786.77931461347	-4.6012878679737	0.309575297964827	-14.8632268085436	5.71069682912451e-50	5.47862867112822e-49	NC_007198.1	349311	351157	+	NA	NA
AFUA_5G08750	3396.89945072987	-1.84561797119223	0.124274278751298	-14.851166224716	6.83688412261035e-50	6.55252416606795e-49	NC_007198.1	2232331	2234397	+	NA	NA
AFUA_4G03050	11103.3989349846	1.61032396126007	0.108512593213494	14.8399730719901	8.07883839592995e-50	7.73512638465182e-49	NC_007197.1	850011	850810	-	NA	NA
AFUA_2G14060	4625.15151691096	1.97321066566603	0.132983123040525	14.8380532848873	8.31336175587644e-50	7.95176766957318e-49	NC_007195.1	3676522	3677671	-	NA	NA
AFUA_2G03850	711.455162089447	-1.80858558970978	0.121952844824682	-14.8302041851486	9.34482811561586e-50	8.92950242158849e-49	NC_007195.1	1027825	1028613	-	NA	NA
AFUA_5G14770	4431.68800930828	1.30963608665191	0.0883262818032678	14.8272525449323	9.7648518895192e-50	9.32161084240326e-49	NC_007198.1	3814517	3815425	-	NA	NA
AFUA_6G02910	15397.0742306227	1.99563856894995	0.134623976475114	14.8237975225673	1.02804382346465e-49	9.8040773342688e-49	NC_007199.1	600471	603327	-	NA	NA
AFUA_5G03300	370.375143778453	-2.99303387520179	0.201993093572801	-14.8175059961794	1.12898957151677e-49	1.07561103391193e-48	NC_007198.1	892819	893002	+	NA	NA
AFUA_7G08640	474.837139947962	-2.30224871788314	0.155440331779631	-14.8111413011332	1.24114892462941e-49	1.18129905553661e-48	NC_007200.1	2031116	2031945	-	NA	NA
AFUA_4G03100	3056.51741333639	-2.20265166790863	0.148910532659815	-14.7917788524776	1.6552076677019e-49	1.57383615550886e-48	NC_007197.1	866326	867279	-	NA	NA
AFUA_5G08380	3879.75016562926	2.36331978006317	0.159778387353078	14.7912356559258	1.66862105694556e-49	1.58502544580864e-48	NC_007198.1	2128549	2129934	+	NA	NA
AFUA_6G07500	1598.95189425783	-2.27239018814861	0.153632436997468	-14.7910833972259	1.67240022582449e-49	1.58705014533414e-48	NC_007199.1	1702820	1706213	+	NA	NA
AFUA_1G13570	8617.05705221263	2.08155162015101	0.140859345536608	14.7775187526342	2.04564458229832e-49	1.93933549376943e-48	NC_007194.1	3609176	3610148	-	NA	NA
AFUA_1G07040	2158.15162423583	-4.59094607677666	0.311113780066024	-14.7564857969402	2.79468162560179e-49	2.64684104403112e-48	NC_007194.1	2000110	2001218	-	NA	NA
AFUA_4G07010	3740.45132502877	-2.25831498295446	0.153094553011869	-14.7511125544707	3.02634267904069e-49	2.86343150142632e-48	NC_007197.1	1812461	1813560	-	NA	NA
AFUA_1G09780	2844.50936452839	1.57257312240718	0.106651046615998	14.7450322552323	3.31161543831619e-49	3.13027280685589e-48	NC_007194.1	2537270	2538681	+	NA	NA
AFUA_5G02080	5529.25278493122	1.54302252146323	0.104792285368471	14.7245812612793	4.48237481902988e-49	4.23276806440155e-48	NC_007198.1	529889	530664	+	NA	NA
AFUA_2G08640	4368.4217311489	-1.37108222371186	0.0931612325043171	-14.7173044715603	4.99163774049872e-49	4.70905531013552e-48	NC_007195.1	2212778	2216167	-	NA	NA
AFUA_7G05500	5328.94120256155	-6.93961581935471	0.47154335264835	-14.716814011648	5.02796441379461e-49	4.7386842694393e-48	NC_007200.1	1329016	1329786	+	NA	NA
AFUA_2G10600	9576.83789410319	1.78169014776772	0.121202352240711	14.7001284614447	6.43375476870838e-49	6.05766626903217e-48	NC_007195.1	2713648	2714492	+	NA	NA
AFUA_5G04250	5896.85223290177	2.07964892530962	0.141546653553849	14.6923213872976	7.21974224147469e-49	6.79107004588713e-48	NC_007198.1	1134675	1136288	-	NA	NA
AFUA_6G08720	7602.95291292193	1.81582602287016	0.123652709926115	14.6848865985642	8.05688892567306e-49	7.57111747630077e-48	NC_007199.1	2066476	2067644	-	NA	NA
AFUA_4G03540	214.593164914214	-3.28545747347429	0.223739626405222	-14.6842896194163	8.12815670564847e-49	7.63064380007856e-48	NC_007197.1	998081	999325	+	NA	NA
AFUA_4G04310	2675.01716496951	1.32559265056769	0.0902802681825032	14.6830827738347	8.27415297452505e-49	7.76014035546498e-48	NC_007197.1	1209345	1212330	-	NA	NA
AFUA_6G12540	5427.45799631421	-1.26973809796776	0.0865021310198453	-14.6786915304602	8.82775119595062e-49	8.27129372756774e-48	NC_007199.1	3166189	3167906	+	NA	NA
AFUA_3G10190	1865.62906471794	1.99943584870248	0.136292082161364	14.6702274775966	1.00009216807455e-48	9.36140696102438e-48	NC_007196.1	2631581	2633263	+	NA	NA
AFUA_1G04970	1729.92700557095	-1.8446203491461	0.125792232583243	-14.664024250666	1.09581103947404e-48	1.02474290604019e-47	NC_007194.1	1423501	1425705	+	NA	NA
AFUA_5G08130	5900.89427432395	1.58119811338158	0.107881132148261	14.656855020844	1.21784559999969e-48	1.13775837237605e-47	NC_007198.1	2057022	2058746	-	NA	NA
AFUA_8G05440	16311.4570778052	2.11414413296057	0.144375257522725	14.6433964464292	1.48462691034458e-48	1.38565178298827e-47	NC_007201.1	1265281	1266290	+	NA	NA
AFUA_2G02100	14630.229228601	1.92243393967723	0.131291106269505	14.6425298278087	1.50367484710023e-48	1.40207126111031e-47	NC_007195.1	521495	523316	-	NA	NA
AFUA_7G05980	3452.38617208773	1.6212238581576	0.110731391920275	14.6410501127346	1.53676234033545e-48	1.43153722070706e-47	NC_007200.1	1468863	1469276	+	NA	NA
AFUA_4G07605	1818.16623690568	1.96448503614677	0.134247754533111	14.6332804073996	1.72276449466086e-48	1.60325290942738e-47	NC_007197.1	1971866	1972363	+	NA	NA
AFUA_8G02740	1111.8479584126	-1.58522445457045	0.108331811932879	-14.6330466211775	1.72869558590384e-48	1.60721967986735e-47	NC_007201.1	733900	734953	-	NA	NA
AFUA_3G11500	486.023613134616	-2.08756947389495	0.142714374398686	-14.6276048414236	1.87264279592169e-48	1.7393727493074e-47	NC_007196.1	3017071	3021935	-	NA	NA
AFUA_2G04560	878.807909486716	-2.38911533656238	0.163440096269916	-14.6176818974508	2.16652122988714e-48	2.01039812006483e-47	NC_007195.1	1250033	1250992	-	NA	NA
AFUA_7G01220	8282.84560334905	1.61994376029776	0.110821494225217	14.617595364719	2.16927612967999e-48	2.01101710116243e-47	NC_007200.1	319851	321460	-	NA	NA
AFUA_2G11110	3436.43167942146	1.18739321131497	0.0812608111871857	14.6121259924392	2.35066543936046e-48	2.17707783768461e-47	NC_007195.1	2845206	2849083	-	NA	NA
AFUA_1G13390	1478.41137951697	1.35886641216869	0.0930251475043405	14.6075168771464	2.5151926390285e-48	2.32721762719717e-47	NC_007194.1	3559881	3561759	+	NA	NA
AFUA_1G02410	4018.49140965359	1.74349646518835	0.119409489140454	14.6009875575097	2.76806415133502e-48	2.5587326205047e-47	NC_007194.1	702056	703574	+	NA	NA
AFUA_8G02070	2756.48357212847	2.07844130535148	0.14246638326812	14.5889946643755	3.30025109568375e-48	3.04774866285963e-47	NC_007201.1	535063	536184	-	NA	NA
AFUA_1G11805	324.511011886544	-3.59614150009072	0.246701608417397	-14.5768871275714	3.94080363799519e-48	3.63580657482468e-47	NC_007194.1	3107446	3107536	+	NA	NA
AFUA_5G12530	7533.01724576225	-2.56477545546553	0.175950232764173	-14.5767096477963	3.95105970210716e-48	3.64178057901399e-47	NC_007198.1	3247936	3249514	-	NA	NA
AFUA_3G10830	2968.93812743878	1.71658294392038	0.117788191855857	14.5734722375316	4.14287274413136e-48	3.81492832423262e-47	NC_007196.1	2820307	2821219	+	NA	NA
AFUA_3G11330	8020.81363606425	-2.14996051227669	0.147531035016637	-14.5729372266266	4.17545211854616e-48	3.84125642844666e-47	NC_007196.1	2966189	2968166	-	NA	NA
AFUA_3G00870	3153.7864471494	-2.25176349109157	0.154553242618828	-14.5695001472409	4.39092007634521e-48	4.03562425337377e-47	NC_007196.1	198636	199110	-	NA	NA
AFUA_4G08610	729.550255527334	2.02020269173136	0.138707312201531	14.5645003112465	4.72426253152165e-48	4.33785478585477e-47	NC_007197.1	2227804	2228793	+	NA	NA
AFUA_1G08950	1394.56988297475	2.16413169854859	0.148608894791291	14.5625987030449	4.85755393614256e-48	4.45599614408811e-47	NC_007194.1	2322560	2323469	-	NA	NA
AFUA_3G15050	346.265921759148	-2.73284622441817	0.187698864707448	-14.5597376344159	5.06518256962737e-48	4.64203982023319e-47	NC_007196.1	3965970	3967877	-	NA	NA
AFUA_2G00560	364.032970763745	-7.00640391890749	0.481746250723673	-14.5437642916422	6.39756756211124e-48	5.85754474888359e-47	NC_007195.1	120503	122008	-	NA	NA
AFUA_1G03170	209.087459004127	-3.10127917139803	0.213255664686578	-14.5425406446107	6.51297861839809e-48	5.95755081219472e-47	NC_007194.1	910843	913875	+	NA	NA
AFUA_2G10850	2223.04815092266	1.58912410199166	0.109380168869144	14.5284480580095	8.00126913640606e-48	7.31197574211226e-47	NC_007195.1	2787712	2790060	-	NA	NA
AFUA_5G13120	2511.58806082629	1.76209265422372	0.121357709367706	14.5198246028582	9.07421288523287e-48	8.2846273469728e-47	NC_007198.1	3441845	3442686	+	NA	NA
AFUA_6G05080	1966.30327130895	1.94359025154928	0.133994394560439	14.5050116307112	1.12618389568408e-47	1.02721622000275e-46	NC_007199.1	1206308	1207208	+	NA	NA
AFUA_3G08110	1420.90651355448	4.3794698121716	0.302531837229264	14.4760625932164	1.7165236897948e-47	1.5641964219587e-46	NC_007196.1	2077250	2079098	+	NA	NA
AFUA_1G15540	760.676763462885	1.60805162334	0.111103105159339	14.4735074778856	1.78150899621277e-47	1.62188040184512e-46	NC_007194.1	4204571	4205545	+	NA	NA
AFUA_6G09970	216.218279589052	-6.19907931851323	0.428367660237127	-14.471398973213	1.83697523131557e-47	1.6707974908434e-46	NC_007199.1	2452637	2453456	+	NA	NA
AFUA_1G06380	713.031064973457	1.80106985225984	0.124493645813595	14.4671628860206	1.95365795662586e-47	1.77524843756795e-46	NC_007194.1	1829880	1830458	+	NA	NA
AFUA_7G06360	632.171067323499	-2.26369719389638	0.156475976178572	-14.4667395544031	1.96571647498687e-47	1.78452225137356e-46	NC_007200.1	1560128	1561076	-	NA	NA
AFUA_1G07580	995.977893800493	2.17458153373331	0.150385168809297	14.4600797468991	2.16546794655847e-47	1.96401009992949e-46	NC_007194.1	2139165	2140420	+	NA	NA
AFUA_4G06220	2545.22150266958	-2.09782783921744	0.145145500934081	-14.4532749945186	2.3904386598273e-47	2.16601177530166e-46	NC_007197.1	1599730	1600309	+	NA	NA
AFUA_6G11030	369.597903681729	-2.59047666894422	0.179343565296445	-14.4442130648084	2.72653534791437e-47	2.46823199916459e-46	NC_007199.1	2722361	2724481	+	NA	NA
AFUA_1G09130	1241.33820900141	2.07669389032848	0.14378731294039	14.4428172963314	2.78232590506436e-47	2.51637212371642e-46	NC_007194.1	2370382	2372517	-	NA	NA
AFUA_4G00280	365.646354326957	-7.6330786163036	0.528603801615806	-14.4400751431814	2.89526311725757e-47	2.6160576309029e-46	NC_007197.1	79262	79988	+	NA	NA
AFUA_3G09140	494.355311295349	1.91260401978193	0.132461935419721	14.4388953228081	2.94524773718767e-47	2.65872785422602e-46	NC_007196.1	2325427	2326782	+	NA	NA
AFUA_3G09910	5696.70511817055	1.15549698875272	0.0800411140291821	14.4362931821694	3.05854749980382e-47	2.75842036686427e-46	NC_007196.1	2542184	2543380	+	NA	NA
AFUA_2G17600	382.930656553744	2.05648595641945	0.142471656611001	14.4343514024997	3.14591126966418e-47	2.83455728245139e-46	NC_007195.1	4687843	4694505	+	NA	NA
AFUA_6G07400	1296.11356576307	-3.15091097422888	0.218306288410522	-14.4334411856411	3.18771400013773e-47	2.8695384345165e-46	NC_007199.1	1668565	1669657	-	NA	NA
AFUA_2G13680	6277.40673862639	1.65368136817216	0.114650080976413	14.423726124645	3.6698310217976e-47	3.30044933725065e-46	NC_007195.1	3556867	3558369	+	NA	NA
AFUA_4G12160	5071.23826933023	1.11564882635994	0.0773527669377592	14.4228690262318	3.71569845495132e-47	3.33858279086671e-46	NC_007197.1	3187187	3188913	-	NA	NA
AFUA_6G13630	169.523780197913	-4.53256201485907	0.314351378850652	-14.418775675269	3.94274562813331e-47	3.53928479871203e-46	NC_007199.1	3464487	3466148	-	NA	NA
AFUA_6G11100	2553.76792317856	3.08350090274846	0.213941024840469	14.4128546876307	4.29580975364535e-47	3.85262938055047e-46	NC_007199.1	2731202	2733162	+	NA	NA
AFUA_3G13820	4326.43042012143	1.45106306427487	0.10069614250053	14.4103143203051	4.45677497507259e-47	3.99327037766505e-46	NC_007196.1	3650222	3651038	-	NA	NA
AFUA_1G09750	934.265278983689	-4.86530184180998	0.33782988232147	-14.4016325861319	5.05355124188332e-47	4.52377375109852e-46	NC_007194.1	2520896	2522013	-	NA	NA
AFUA_7G01340	799.351058689915	-1.61050102110456	0.111832655491099	-14.4009906054027	5.10071504572849e-47	4.56175369734975e-46	NC_007200.1	352276	352892	-	NA	NA
AFUA_1G09310	679.283386189521	1.86722210262315	0.12970713487484	14.3956776504616	5.50823340930468e-47	4.92164231896314e-46	NC_007194.1	2415685	2417026	-	NA	NA
AFUA_1G06200	1099.97819763593	1.48910140278576	0.10347573498294	14.3908270188297	5.90851275661904e-47	5.27440174900413e-46	NC_007194.1	1789973	1791155	+	NA	NA
AFUA_2G04230	1581.89595889383	-2.92254968088296	0.203103620847739	-14.3894513976878	6.02721004044523e-47	5.37537843607115e-46	NC_007195.1	1174674	1175970	+	NA	NA
AFUA_1G15900	3911.50614327654	1.21122375472436	0.0841756345838738	14.3892441169241	6.04530010536936e-47	5.38652457122273e-46	NC_007194.1	4301932	4304928	+	NA	NA
AFUA_4G13200	1677.17348584533	1.41846616492338	0.0985863304138413	14.3880612958106	6.14956753482243e-47	5.47436548016725e-46	NC_007197.1	3450163	3453846	-	NA	NA
AFUA_6G13190	514.485376029514	3.22070625217967	0.223858873675825	14.3872172645863	6.22506252621127e-47	5.53645450161283e-46	NC_007199.1	3334436	3336456	+	NA	NA
AFUA_4G14230	144.301837796436	5.22332601748559	0.363643058968208	14.3638820779534	8.72024674683774e-47	7.74847017209789e-46	NC_007197.1	3714728	3716551	-	NA	NA
AFUA_1G10480	1867.76878031871	-1.96949249547109	0.137118587530451	-14.3634246161828	8.77801151899828e-47	7.79260893557525e-46	NC_007194.1	2731208	2733492	-	NA	NA
AFUA_5G07230	644.250918076636	-2.34971192109177	0.163804370344035	-14.3446228947171	1.15124343689155e-46	1.02106600222278e-45	NC_007198.1	1800130	1800946	+	NA	NA
AFUA_6G02780	3234.95180636739	1.58087852548006	0.110215446011763	14.3435297200661	1.16952616054057e-46	1.03632713692059e-45	NC_007199.1	564756	565804	-	NA	NA
AFUA_1G05980	302.571921780402	-2.3761090623456	0.165673737768461	-14.3420984783138	1.19390034801079e-46	1.05695295515073e-45	NC_007194.1	1724905	1726917	-	NA	NA
AFUA_8G01260	935.066585350657	3.41049320572248	0.237932351973786	14.3338775808774	1.34401929395317e-46	1.18875976486289e-45	NC_007201.1	293334	294984	-	NA	NA
AFUA_6G08730	223.312695712448	-4.70477524177818	0.328322267706887	-14.3297476428812	1.42637965020767e-46	1.26044851291745e-45	NC_007199.1	2068158	2069715	-	NA	NA
AFUA_5G10050	8384.73711621515	10.9766877287056	0.766263429972301	14.324953141901	1.52831141013437e-46	1.34928464733402e-45	NC_007198.1	2589300	2591081	-	NA	NA
AFUA_3G10520	4162.60285400457	-1.15555441114534	0.0806706711456398	-14.3243435902393	1.54177944523838e-46	1.35992853631283e-45	NC_007196.1	2719448	2722000	+	NA	NA
AFUA_5G02330	204.983713574712	-3.81809488101189	0.266557399261584	-14.3237249897724	1.55556817184742e-46	1.37083555638009e-45	NC_007198.1	598436	599019	+	NA	NA
AFUA_4G04740	6197.23265122035	1.73017152422485	0.120862980806071	14.3151485482637	1.75987697715708e-46	1.54946389798693e-45	NC_007197.1	1332585	1334326	+	NA	NA
AFUA_6G09160	2341.80614252223	-1.51467061832	0.105833501873221	-14.3118255704553	1.84602974896412e-46	1.62383183032168e-45	NC_007199.1	2172908	2174009	-	NA	NA
AFUA_4G12990	7017.28131666716	2.25450651306166	0.157550607678418	14.3097290850405	1.90253020536467e-46	1.67200464763436e-45	NC_007197.1	3398592	3399864	+	NA	NA
AFUA_1G01850	1663.64194279679	-2.0389338083948	0.142492330525499	-14.3090775543876	1.92043706773626e-46	1.68620326676715e-45	NC_007194.1	554337	557094	-	NA	NA
AFUA_1G15210	790.332527954284	1.64823119345112	0.115235046707995	14.3032110502608	2.08941894448329e-46	1.83290375894927e-45	NC_007194.1	4093030	4094143	-	NA	NA
AFUA_6G08930	2013.33953051617	-1.9447566265939	0.136000396739828	-14.2996393629223	2.19946376757439e-46	1.92768289438367e-45	NC_007199.1	2126126	2127067	+	NA	NA
AFUA_4G01510	411.079626773777	-3.57025079756507	0.249766287083014	-14.2943663024403	2.37255598465358e-46	2.07749629492576e-45	NC_007197.1	396213	398850	-	NA	NA
AFUA_5G08300	1765.50871553065	1.27355541899698	0.0890958854003429	14.2942113799577	2.37784137243886e-46	2.08023325152871e-45	NC_007198.1	2107227	2109474	+	NA	NA
AFUA_4G02805	815.812597144762	-4.42684764096653	0.309954222543819	-14.2822627310415	2.82284848727757e-46	2.46730277944261e-45	NC_007197.1	782702	783184	-	NA	NA
AFUA_6G11540	304.473090709669	-2.29396473453978	0.160653189535996	-14.27898656208	2.9587279613542e-46	2.58372327504657e-45	NC_007199.1	2865815	2867483	-	NA	NA
AFUA_6G06370	22685.5072861901	1.78416804124351	0.12497296144328	14.276432442975	3.06915898819334e-46	2.67773001578607e-45	NC_007199.1	1367478	1369026	+	NA	NA
AFUA_1G06190	8073.24555919325	1.64098399426743	0.115033759806011	14.2652382833937	3.60358965401016e-46	3.14115615813808e-45	NC_007194.1	1787953	1789312	-	NA	NA
AFUA_6G04960	291.960255914851	-2.80495549107719	0.196687329743999	-14.2609871959115	3.82997931292263e-46	3.33547565479844e-45	NC_007199.1	1175882	1179907	-	NA	NA
AFUA_5G05740	2243.64860118162	1.61137145124	0.113025579138466	14.2566971434487	4.07279120050056e-46	3.54373304816815e-45	NC_007198.1	1336899	1338255	-	NA	NA
AFUA_1G12270	1364.48920045227	2.09521838079435	0.146999032356151	14.2532800877085	4.2771036359264e-46	3.71814640985948e-45	NC_007194.1	3238304	3238638	+	NA	NA
AFUA_2G15430	5874.08835689747	-4.38046434514826	0.307479856967089	-14.2463457227936	4.72360090332161e-46	4.10259007220863e-45	NC_007195.1	4077011	4077812	-	NA	NA
AFUA_1G05450	1375.98866983142	1.89632946181275	0.133117808883003	14.2454978618182	4.78128298121856e-46	4.14894753829704e-45	NC_007194.1	1561364	1561909	-	NA	NA
AFUA_5G04030	5235.48908695188	2.02819224384575	0.142405756298947	14.2423473359324	5.00182986685269e-46	4.33641991696896e-45	NC_007198.1	1076635	1077523	-	NA	NA
AFUA_4G10930	2888.50509516749	2.09179189874629	0.146897791318723	14.2397777391203	5.18918320647362e-46	4.49480329539153e-45	NC_007197.1	2850893	2851971	-	NA	NA
AFUA_3G03210	187.752028482679	-4.67478828363504	0.328442887995527	-14.2331846859741	5.70245527645488e-46	4.93052506488451e-45	NC_007196.1	860516	861467	-	NA	NA
AFUA_5G13850	818.351910368807	-2.43217629718468	0.170880082627104	-14.2332345571965	5.69838917880455e-46	4.93052506488451e-45	NC_007198.1	3634852	3637276	+	NA	NA
AFUA_5G08050	7805.0204566034	1.13889168837168	0.0800520495661474	14.2268898116169	6.2395697467253e-46	5.39009289690207e-45	NC_007198.1	2039864	2042382	-	NA	NA
AFUA_4G13480	1117.21955845815	1.84453638343148	0.129768757402429	14.2140251656363	7.49883971908761e-46	6.4721168614921e-45	NC_007197.1	3524846	3525458	-	NA	NA
AFUA_7G00850	730.387277572107	2.48515318419732	0.174873887386189	14.2111164871011	7.81692130144308e-46	6.74060751794984e-45	NC_007200.1	220649	221372	-	NA	NA
AFUA_2G13000	6295.96865387276	1.85833246134294	0.130769766890218	14.2107193851849	7.86137586553944e-46	6.77287766877244e-45	NC_007195.1	3337339	3338063	-	NA	NA
AFUA_4G06620	17159.0225161113	2.66032129664095	0.187266869592251	14.2060435058986	8.40413817784846e-46	7.23401777739378e-45	NC_007197.1	1708833	1710271	+	NA	NA
AFUA_2G10290	6481.64160694606	1.99736797241902	0.140780629320448	14.1878039760184	1.09019508314636e-45	9.37567771505869e-45	NC_007195.1	2635127	2636543	+	NA	NA
AFUA_5G08980	3202.35292805112	1.80125022572385	0.127049084562539	14.1775931084115	1.26097758141886e-45	1.08347333311565e-44	NC_007198.1	2305309	2305642	+	NA	NA
AFUA_1G13260	2719.21142544	1.76258760595234	0.124356002599485	14.173723576731	1.33243854515063e-45	1.1438545514163e-44	NC_007194.1	3532260	3533310	+	NA	NA
AFUA_4G08080	822.393981385682	-1.98568816290131	0.140102068064062	-14.1731538323428	1.34329533546352e-45	1.15214787811083e-44	NC_007197.1	2095445	2097497	+	NA	NA
AFUA_4G08460	968.4781875736	1.50434606982195	0.106150054320151	14.17188224214	1.36784469546207e-45	1.17216015184081e-44	NC_007197.1	2181168	2182296	-	NA	NA
AFUA_2G02740	310.86011911677	-3.54530059351144	0.250529870332592	-14.1512091504493	1.83573476051155e-45	1.5717153078442e-44	NC_007195.1	704902	705352	-	NA	NA
AFUA_3G06270	2278.99352692504	1.64607249964162	0.116321617214459	14.1510455155279	1.8400116168346e-45	1.57397796566171e-44	NC_007196.1	1552010	1553162	+	NA	NA
AFUA_5G00770	2699.49313844711	-3.00816618743598	0.212616510162816	-14.1483188917569	1.91275299890498e-45	1.63475038912625e-44	NC_007198.1	214068	214476	-	NA	NA
AFUA_6G07620	5590.77366415232	1.51422797640663	0.107133289262554	14.1340566207734	2.34252108378453e-45	2.00028041480608e-44	NC_007199.1	1729679	1731623	-	NA	NA
AFUA_5G01662	1491.62909027355	-2.66361297347669	0.188474227823514	-14.1325050339025	2.3947179516824e-45	2.04304015151504e-44	NC_007198.1	421500	423816	+	NA	NA
AFUA_5G06430	4887.69797593529	2.07779279991994	0.14703102064498	14.1316627661652	2.42353562021087e-45	2.06579602600629e-44	NC_007198.1	1553658	1554862	-	NA	NA
AFUA_5G08040	2516.25074593209	1.14939678633341	0.081345453211941	14.1298221467735	2.48771787921454e-45	2.11862940871746e-44	NC_007198.1	2035330	2039317	-	NA	NA
AFUA_2G09080	2643.78736110959	1.58196126743197	0.111962643345449	14.1293669045576	2.50385130343436e-45	2.1304854906961e-44	NC_007195.1	2328455	2329730	-	NA	NA
AFUA_6G02000	283.802237943609	-4.91104748420454	0.347611305751947	-14.1279854910963	2.55344755688405e-45	2.17076847907389e-44	NC_007199.1	310418	312168	-	NA	NA
AFUA_1G04320	71482.1000669551	2.36439297518494	0.167365373258322	14.1271335232264	2.58452146686062e-45	2.19524786321001e-44	NC_007194.1	1226287	1226942	+	NA	NA
AFUA_7G06910	226.427326771008	-6.37728463470774	0.451691617947969	-14.1186694224695	2.91442191399764e-45	2.47327857935024e-44	NC_007200.1	1687207	1688095	-	NA	NA
AFUA_4G07710	35566.3515207433	1.36530961300434	0.0967383923616551	14.1134205321518	3.13971883992515e-45	2.66212780511963e-44	NC_007197.1	2010870	2014515	+	NA	NA
AFUA_5G11830	2083.05491342075	1.80627620669759	0.128036019568942	14.107562955946	3.41165526463259e-45	2.89015510192974e-44	NC_007198.1	3051762	3052325	+	NA	NA
AFUA_4G10620	2834.40559872898	1.65694285610098	0.117470558378385	14.1051756199524	3.52909622029217e-45	2.98701711721039e-44	NC_007197.1	2772623	2773957	-	NA	NA
AFUA_1G09970	14854.7259870331	1.86766108527978	0.132484130358141	14.0972437999251	3.94893941084332e-45	3.33943673443747e-44	NC_007194.1	2578607	2579924	+	NA	NA
AFUA_6G06880	1780.69385330598	1.36742665738357	0.0970245300039885	14.0936179472073	4.15706669874245e-45	3.51235670546379e-44	NC_007199.1	1517286	1518884	-	NA	NA
AFUA_5G07380	2681.97376830158	1.79902155635674	0.127657140341844	14.0926042330204	4.21718276870426e-45	3.56002668082028e-44	NC_007198.1	1844441	1844746	+	NA	NA
AFUA_7G01900	1645.41106098165	2.00630757587863	0.142550435406511	14.074370030209	5.45891722601913e-45	4.60422860954609e-44	NC_007200.1	511410	511754	-	NA	NA
AFUA_6G03670	5061.44795236664	2.11507070630748	0.150304923525597	14.0718657559297	5.65573232231709e-45	4.7660554443183e-44	NC_007199.1	803566	804814	+	NA	NA
AFUA_5G01870	2150.05554134462	1.20294414665917	0.0855313634551487	14.0643630367236	6.28865218605445e-45	5.29478128112557e-44	NC_007198.1	474352	475770	+	NA	NA
AFUA_3G08370	1006.59032735012	2.42300911949784	0.172293804480535	14.0632399801212	6.38927166001325e-45	5.3748004043011e-44	NC_007196.1	2147517	2147838	+	NA	NA
AFUA_4G09580	1201.05793784398	-3.84247384782324	0.273245753039383	-14.0623369442431	6.47133914180082e-45	5.43908713907726e-44	NC_007197.1	2494067	2495065	+	NA	NA
AFUA_6G12620	2998.89185947921	1.82591042871354	0.129849478739583	14.0617463114771	6.52558206239268e-45	5.47989593940421e-44	NC_007199.1	3189648	3190472	-	NA	NA
AFUA_6G04720	2042.72625563077	1.6893387640941	0.120144662096151	14.0608724068168	6.60667125169882e-45	5.54315831849852e-44	NC_007199.1	1106035	1108703	-	NA	NA
AFUA_2G07670	2922.92584848088	1.26007698241901	0.0896855788157987	14.049939790287	7.70995568525411e-45	6.46321089298238e-44	NC_007195.1	1954294	1956852	+	NA	NA
AFUA_1G05150	1617.88638914856	1.90634740857156	0.135731270441672	14.045012636869	8.26536417247262e-45	6.92278153993533e-44	NC_007194.1	1475483	1477206	-	NA	NA
AFUA_1G09110	774.977131672722	-1.79556362523482	0.127942723616306	-14.0341206946604	9.63844766572185e-45	8.06581476248765e-44	NC_007194.1	2365199	2367119	+	NA	NA
AFUA_1G10590	222.190672115364	-3.33342337146751	0.237768193189639	-14.0196353715353	1.18220492604604e-44	9.88454674277382e-44	NC_007194.1	2759108	2760373	+	NA	NA
AFUA_5G07140	1270.99623918282	2.22834069056187	0.15895883589071	14.0183505879091	1.20380019853632e-44	1.00563777209904e-43	NC_007198.1	1773866	1776629	-	NA	NA
AFUA_5G09680	6605.69175027488	1.56141768118239	0.111444233322401	14.0107534919758	1.3397593162456e-44	1.11824625078663e-43	NC_007198.1	2501948	2502752	-	NA	NA
AFUA_3G13100	2850.81838833807	-2.00522005099618	0.143163318395094	-14.006521177878	1.42201951466847e-44	1.18587809223261e-43	NC_007196.1	3476892	3478892	+	NA	NA
AFUA_5G04020	1580.60663027349	-1.63197895230139	0.116594841357102	-13.997008214995	1.62571703968386e-44	1.35457668912067e-43	NC_007198.1	1072172	1076189	+	NA	NA
AFUA_2G08860	4260.69579026371	1.60039584618856	0.114388988341132	13.9908208770572	1.77352979012089e-44	1.47645971810237e-43	NC_007195.1	2279376	2280368	-	NA	NA
AFUA_5G01940	3310.45485908386	1.18884265891672	0.08500059261994	13.9862867101686	1.89026897289723e-44	1.57228590215425e-43	NC_007198.1	495594	497578	+	NA	NA
AFUA_6G05090	1793.29641864202	1.38119733037618	0.0987593483476964	13.9854844476442	1.9117064542993e-44	1.5887451740993e-43	NC_007199.1	1207426	1209941	-	NA	NA
AFUA_4G07100	2450.10691290954	1.51510044865952	0.108360751438017	13.9820038948896	2.00754754653244e-44	1.66695672139659e-43	NC_007197.1	1843167	1845278	-	NA	NA
AFUA_6G06990	1285.27513352065	2.14153291210328	0.153182207642633	13.9802980062762	2.05625205117498e-44	1.70592762764147e-43	NC_007199.1	1548339	1551611	+	NA	NA
AFUA_7G06650	354.87503201234	2.15635968566685	0.154251009493956	13.9795499085622	2.07797998421517e-44	1.72247015559041e-43	NC_007200.1	1617089	1618137	+	NA	NA
AFUA_2G08170	1620.96491114117	-1.3883314685673	0.0993433728223332	-13.9750788515124	2.21268412780632e-44	1.83255146337321e-43	NC_007195.1	2114115	2115430	-	NA	NA
AFUA_7G06550	408.061410692355	-2.6285502103797	0.188138294433946	-13.9713725921044	2.33090663483775e-44	1.92880521535715e-43	NC_007200.1	1597641	1599645	+	NA	NA
AFUA_3G11150	862.857405847242	-1.43903936530503	0.103053860513136	-13.9639539764898	2.58675410414132e-44	2.13867944472868e-43	NC_007196.1	2915274	2916018	-	NA	NA
AFUA_4G03600	283.745920706227	-3.6868837742019	0.264101729499105	-13.9600894745916	2.73090791832899e-44	2.25592667833146e-43	NC_007197.1	1012398	1013166	-	NA	NA
AFUA_3G02940	11572.220395477	-3.91021526936755	0.280122160040641	-13.9589644346604	2.77435679918498e-44	2.28985472919877e-43	NC_007196.1	788095	788890	+	NA	NA
AFUA_2G04290	1354.63317671496	-2.37023162505305	0.169839094814912	-13.9557481016729	2.90240172225551e-44	2.39348744766824e-43	NC_007195.1	1184141	1185885	-	NA	NA
AFUA_3G12970	3282.30039177639	-1.9239668559092	0.137889278994056	-13.952983654314	3.01714435464042e-44	2.4859824143624e-43	NC_007196.1	3447091	3448755	+	NA	NA
AFUA_3G03230	1658.59094625959	-1.98517250030479	0.142293973750648	-13.9512057185468	3.09331363119678e-44	2.54656383723824e-43	NC_007196.1	864233	865759	-	NA	NA
AFUA_6G06630	4077.94320729796	1.15400229519759	0.0827412780535623	13.9471171142721	3.2758116134596e-44	2.69450191809076e-43	NC_007199.1	1440405	1441512	+	NA	NA
AFUA_6G03640	1671.72871189688	2.27285665797711	0.162986259917594	13.945081377573	3.37063364948035e-44	2.77013168189375e-43	NC_007199.1	795919	797211	-	NA	NA
AFUA_8G01530	1229.12295291321	-3.08762459912396	0.221435304920746	-13.9436870747826	3.43714929451272e-44	2.8223889177107e-43	NC_007201.1	395114	395869	-	NA	NA
AFUA_6G03890	4579.53066659415	-4.17426269577941	0.29939886908331	-13.9421458356207	3.51219512398412e-44	2.88155565879174e-43	NC_007199.1	856875	859234	+	NA	NA
AFUA_5G07890	3383.75185627259	1.55993693732434	0.111913345348992	13.9387928442297	3.68113679191824e-44	3.01759230466012e-43	NC_007198.1	1978603	1979250	-	NA	NA
AFUA_4G14300	601.222474927992	4.46545731866327	0.320753694675908	13.9217642470969	4.67226912140736e-44	3.82681089943841e-43	NC_007197.1	3734109	3736456	-	NA	NA
AFUA_2G04720	2461.69257029449	-1.18284628465391	0.0849651019948966	-13.9215543426871	4.68601241941926e-44	3.83480642513562e-43	NC_007195.1	1290719	1294205	-	NA	NA
AFUA_1G08860	1205.72863842027	1.6503777071591	0.118574513521601	13.918486006341	4.8915611288569e-44	3.9996194221689e-43	NC_007194.1	2295735	2296535	+	NA	NA
AFUA_2G01190	1244.03914441329	-1.92219592696241	0.138142849293204	-13.9145524853235	5.16824011695302e-44	4.22226368163626e-43	NC_007195.1	278073	279094	-	NA	NA
AFUA_3G01050	689.971287393477	-2.58547946586243	0.185887769932	-13.9088196432085	5.59959158104889e-44	4.57078526344601e-43	NC_007196.1	242857	244210	-	NA	NA
AFUA_1G09140	167.242841167422	-4.96106787893858	0.35688386373237	-13.9010708611329	6.24007187632585e-44	5.08927792656821e-43	NC_007194.1	2375889	2377560	-	NA	NA
AFUA_1G13330	4561.01814922222	1.66340956903651	0.11971389452239	13.8948747400863	6.80424410568808e-44	5.54471059441519e-43	NC_007194.1	3546427	3548027	+	NA	NA
AFUA_6G07810	1665.5550080243	1.38779319117453	0.09988033435271	13.8945589256217	6.83432154088829e-44	5.56451268654574e-43	NC_007199.1	1790195	1792326	+	NA	NA
AFUA_4G07150	10039.0464473036	2.18995918345321	0.157701923899469	13.8866992190232	7.62699235730939e-44	6.20466135013547e-43	NC_007197.1	1854532	1855045	-	NA	NA
AFUA_6G11490	2268.60657473371	-1.94221472545869	0.139868914292132	-13.8859641206776	7.70564981532998e-44	6.26336025495851e-43	NC_007199.1	2854122	2854815	+	NA	NA
AFUA_2G14820	1225.37249853685	-2.00109454783228	0.144275116524167	-13.8699908621948	9.62890632230537e-44	7.82003589346082e-43	NC_007195.1	3912897	3913686	+	NA	NA
AFUA_2G15090	1158.98529138668	-1.73451700539841	0.125091822282931	-13.8659504174086	1.0186780150978e-43	8.26613870380965e-43	NC_007195.1	3986347	3988726	-	NA	NA
AFUA_1G10840	2963.76959404233	-2.4211370767696	0.174630383472078	-13.8643518306007	1.04162760706996e-43	8.44525009368506e-43	NC_007194.1	2827390	2827987	+	NA	NA
AFUA_6G08780	1248.18541801279	-2.1902710260238	0.158053229473665	-13.8578062170425	1.14108686733667e-43	9.24385929872736e-43	NC_007199.1	2081279	2082350	+	NA	NA
AFUA_6G05174	2370.22166523625	1.85503172640205	0.133884239341754	13.8554899032356	1.1785006688435e-43	9.53892306075677e-43	NC_007199.1	1244931	1245341	-	NA	NA
AFUA_2G08830	973.7279682022	-2.03003248651376	0.146639312610029	-13.8437125105217	1.38846238484495e-43	1.12289418058997e-42	NC_007195.1	2269636	2271368	+	NA	NA
AFUA_5G09240	24345.6757548828	1.58110430628974	0.114220260324614	13.8425906384406	1.41030698322002e-43	1.13960376362208e-42	NC_007198.1	2379831	2380591	+	NA	NA
AFUA_3G04190	1374.40003285016	1.49258224253611	0.107859784636154	13.8381719152423	1.49972270347018e-43	1.21084066050501e-42	NC_007196.1	1178758	1179825	+	NA	NA
AFUA_3G09600	10966.5217553349	2.04944161465811	0.148296397032857	13.8199016001989	1.93333941101969e-43	1.55962522671203e-42	NC_007196.1	2440679	2442368	+	NA	NA
AFUA_8G05840	165.127194633898	-3.72009574502177	0.269234083863853	-13.8173283695498	2.00369218222431e-43	1.61502620076858e-42	NC_007201.1	1388895	1391428	-	NA	NA
AFUA_2G09810	661.906433258742	1.68595550326232	0.122075936006171	13.8107112541582	2.19652079916123e-43	1.76897059678269e-42	NC_007195.1	2508528	2509936	+	NA	NA
AFUA_3G10310	11761.5344577463	1.56228330713911	0.113162188268913	13.8057007472016	2.35471551592156e-43	1.89478862567723e-42	NC_007196.1	2671051	2673496	+	NA	NA
AFUA_3G01340	3005.35497271921	1.73128995627884	0.125410182280998	13.8050190565839	2.37709648365402e-43	1.911201446624e-42	NC_007196.1	326484	326992	-	NA	NA
AFUA_6G04660	813.309106470751	1.65376960083675	0.119854350354307	13.7981608172584	2.61437801387007e-43	2.10022427269362e-42	NC_007199.1	1086107	1086724	-	NA	NA
AFUA_5G02140	2387.26125246002	-1.15949182868328	0.0840969106715847	-13.7875674554959	3.02799043819334e-43	2.43046699172318e-42	NC_007198.1	542041	545907	-	NA	NA
AFUA_2G10690	2882.23743762246	1.43048059974086	0.103822861155506	13.7780887929709	3.45292815860366e-43	2.76924263311161e-42	NC_007195.1	2735443	2737647	+	NA	NA
AFUA_2G03890	699.285590553093	-1.90088295654927	0.13797989852692	-13.7765209051694	3.52872464196856e-43	2.82767685120143e-42	NC_007195.1	1034403	1035625	+	NA	NA
AFUA_3G03700	1460.29546898002	-1.78258354210109	0.129421919036444	-13.7734284530207	3.68310871879961e-43	2.94893625764571e-42	NC_007196.1	1004210	1006637	+	NA	NA
AFUA_2G16150	1596.04790198063	1.22459896236129	0.0889193407021531	13.772020267933	3.75561816058347e-43	3.00449452846677e-42	NC_007195.1	4275698	4277726	-	NA	NA
AFUA_7G03920	1129.60269111848	-1.42433091243815	0.103485199006682	-13.7636195911086	4.21865262500249e-43	3.37212133477378e-42	NC_007200.1	881330	882495	-	NA	NA
AFUA_4G00200	1093.82974807377	-1.83339199317718	0.133219018868451	-13.7622391213344	4.29999720717271e-43	3.43429296015651e-42	NC_007197.1	54333	55733	+	NA	NA
AFUA_1G16490	683.609192557876	-2.0336470660003	0.147815049338849	-13.7580515319411	4.55642081521187e-43	3.63607666049053e-42	NC_007194.1	4473754	4474696	-	NA	NA
AFUA_6G12280	8477.9877628418	2.01047844802013	0.146134720512163	13.7577054992403	4.57827813710016e-43	3.65049462057523e-42	NC_007199.1	3085150	3085931	+	NA	NA
AFUA_8G04430	2461.4953488041	1.77629108701075	0.129141880910196	13.7545703569701	4.78112553058742e-43	3.80908197771862e-42	NC_007201.1	999262	1001865	-	NA	NA
AFUA_6G06890	4554.51969415985	2.37938445039548	0.173024272682485	13.7517379122978	4.97206307750227e-43	3.95792657541338e-42	NC_007199.1	1519341	1520466	-	NA	NA
AFUA_5G01880	6265.40765536426	-1.78973025593886	0.130247167338272	-13.7410301698973	5.76496172615999e-43	4.58531059837928e-42	NC_007198.1	477096	478527	+	NA	NA
AFUA_5G10190	377.429740902605	-2.1429350159807	0.156052745927864	-13.7321198883054	6.51975774974276e-43	5.1813784360992e-42	NC_007198.1	2618454	2619348	-	NA	NA
AFUA_5G12230	4068.13583059327	-1.15378663909002	0.0840345732594243	-13.7299041851281	6.72223550841241e-43	5.33788725614413e-42	NC_007198.1	3174436	3176254	+	NA	NA
AFUA_4G06000	4200.91740491967	1.58099891282578	0.115192895582892	13.7247953081283	7.21325585463921e-43	5.72307087247816e-42	NC_007197.1	1521142	1522161	-	NA	NA
AFUA_4G08780	1495.82172305352	-1.5739184785211	0.114679272308408	-13.7245244658367	7.24026039827151e-43	5.73976857252273e-42	NC_007197.1	2275635	2276962	-	NA	NA
AFUA_6G12170	17914.1801620656	1.43146321810402	0.104327827437094	13.7208188195727	7.61999552806646e-43	6.03583856302106e-42	NC_007199.1	3060447	3061084	+	NA	NA
AFUA_2G01830	4941.58179970815	2.02908811645659	0.148010480248748	13.7090840665234	8.95815332815009e-43	7.08996983210696e-42	NC_007195.1	458515	459653	+	NA	NA
AFUA_6G04510	2074.71399814237	1.19496421221708	0.0871934217354884	13.704751900231	9.5091788861315e-43	7.51990238351549e-42	NC_007199.1	1044347	1045512	-	NA	NA
AFUA_5G02950	352.57308432361	2.71952486291757	0.19869500748438	13.6869310273503	1.21534982649555e-42	9.60315793995502e-42	NC_007198.1	789022	790619	+	NA	NA
AFUA_3G13490	1513.21571025648	-1.7757184320169	0.129801136765289	-13.6802995433531	1.33143088889109e-42	1.05117560014746e-41	NC_007196.1	3567282	3569531	+	NA	NA
AFUA_3G00540	361.685538190935	-2.09303164528623	0.153085898352578	-13.6722694109008	1.48684680102079e-42	1.17291632984703e-41	NC_007196.1	115709	117960	+	NA	NA
AFUA_4G09450	166.553613459587	-4.10571365618305	0.30035635037008	-13.6694751122267	1.54505638345319e-42	1.21783822302955e-41	NC_007197.1	2466211	2467169	-	NA	NA
AFUA_3G02253	7310.59976219247	-3.06490442123882	0.224451601666727	-13.6550793065389	1.88284246202014e-42	1.48287314752069e-41	NC_007196.1	555887	556343	-	NA	NA
AFUA_5G05850	2562.99216976389	-1.21540196981049	0.0890185844907333	-13.6533508903078	1.92804784509555e-42	1.51723503627127e-41	NC_007198.1	1362130	1363528	-	NA	NA
AFUA_4G09790	2138.36171843058	1.39425346598757	0.102173112887784	13.645991852268	2.13291579477197e-42	1.67708121920356e-41	NC_007197.1	2545067	2546981	-	NA	NA
AFUA_1G05130	3579.76492344011	-1.2977037517242	0.095108201417701	-13.6444989220738	2.17704755349122e-42	1.71038515784889e-41	NC_007194.1	1464919	1468615	-	NA	NA
AFUA_5G09920	417.236468381012	-2.75566045561818	0.201998413680085	-13.6419905751461	2.25324983433381e-42	1.76881030189921e-41	NC_007198.1	2565356	2566479	-	NA	NA
AFUA_2G04890	4096.87833514448	2.01225409591435	0.147514119148079	13.6410948832253	2.28109852525393e-42	1.78921343609494e-41	NC_007195.1	1345083	1346484	+	NA	NA
AFUA_6G02280	42638.5046622192	1.85456861733355	0.135992883115969	13.6372475885525	2.40466396365013e-42	1.88459912920082e-41	NC_007199.1	407731	408478	-	NA	NA
AFUA_1G10340	2759.14841693189	-1.96914310025583	0.144400856271161	-13.6366442076916	2.42463797454482e-42	1.89870837161104e-41	NC_007194.1	2664589	2665508	+	NA	NA
AFUA_6G03060	3191.08279454214	1.97310688694122	0.144769225992883	13.6293253860335	2.68046645028486e-42	2.09733979278178e-41	NC_007199.1	643418	645224	+	NA	NA
AFUA_2G09730	1553.79732701878	1.40641552428636	0.103227467638204	13.6244311370267	2.86635032474111e-42	2.24096479934305e-41	NC_007195.1	2494227	2495362	+	NA	NA
AFUA_6G08210	807.535041356141	1.45996011644296	0.107231442806314	13.6150375135771	3.25978315326447e-42	2.54649078120384e-41	NC_007199.1	1914779	1915656	+	NA	NA
AFUA_6G07360	2111.29230688673	2.21977363558626	0.163059023217744	13.6133137055657	3.33760735172458e-42	2.60517293450658e-41	NC_007199.1	1660223	1660736	-	NA	NA
AFUA_6G02710	2688.80863506614	1.60008830701389	0.117626942183253	13.6030766193096	3.83936433914914e-42	2.99439330483275e-41	NC_007199.1	543778	547456	-	NA	NA
AFUA_4G04750	6071.12402930915	1.59604794608637	0.11735233615865	13.6004786809583	3.97821165277465e-42	3.10017270546322e-41	NC_007197.1	1336680	1337237	+	NA	NA
AFUA_2G12990	2336.93205008361	1.14556047655775	0.084235417956934	13.5995108036792	4.03120737833674e-42	3.13893205077927e-41	NC_007195.1	3336566	3337081	+	NA	NA
AFUA_6G02160	1915.90848308098	2.08958492511289	0.153680248579178	13.5969647656856	4.17399169620817e-42	3.24748691582206e-41	NC_007199.1	372616	373852	-	NA	NA
AFUA_2G09750	856.451556025017	1.5657905043408	0.115193047049534	13.5927518582566	4.42138644584725e-42	3.43719081891854e-41	NC_007195.1	2497841	2498295	-	NA	NA
AFUA_7G05360	6318.58171541449	1.225867290898	0.0903234104115311	13.5719774675547	5.87162857303147e-42	4.56092954963219e-41	NC_007200.1	1285933	1288281	+	NA	NA
AFUA_3G12100	2910.22512430029	-2.46480912713732	0.181620557083749	-13.5712012269665	5.93414789599768e-42	4.60577860872278e-41	NC_007196.1	3178706	3181079	+	NA	NA
AFUA_8G02460	296.601642840601	-2.56384277789983	0.189034872172384	-13.5628032459631	6.65435363483724e-42	5.16060661922321e-41	NC_007201.1	657430	659047	+	NA	NA
AFUA_1G14180	7590.0774386315	1.95142166784709	0.144074258503719	13.5445546492035	8.53298348303982e-42	6.61220409562668e-41	NC_007194.1	3788801	3791796	-	NA	NA
AFUA_6G14040	138.540399534724	-4.69108574941763	0.346443509273257	-13.5406945832474	8.9934496189478e-42	6.96341693968692e-41	NC_007199.1	3580453	3581641	+	NA	NA
AFUA_2G10030	22529.8741015446	-2.53687530275109	0.187363600301859	-13.5398513834275	9.0972781094825e-42	7.03815122494261e-41	NC_007195.1	2569764	2570728	-	NA	NA
AFUA_1G03840	2270.57562473315	1.32572137079795	0.0979150780283453	13.5395017549204	9.14067894040339e-42	7.06605293370509e-41	NC_007194.1	1116017	1117196	+	NA	NA
AFUA_4G09120	1724.25825186977	1.40032866198408	0.103427501032758	13.5392293925826	9.17463105276268e-42	7.0866115717891e-41	NC_007197.1	2378900	2381065	+	NA	NA
AFUA_1G02630	5384.85982467489	1.84496670598504	0.13630326934244	13.535748004326	9.61982303198351e-42	7.42453008365907e-41	NC_007194.1	764136	765833	+	NA	NA
AFUA_7G06460	202.884199592097	-5.51535004069919	0.40755087059007	-13.5329119349293	9.9983240724795e-42	7.7104769788729e-41	NC_007200.1	1580919	1581957	-	NA	NA
AFUA_4G10180	3003.1694053546	1.79763959770178	0.132869249070171	13.5293878025337	1.04893528186291e-41	8.08267570792284e-41	NC_007197.1	2652658	2654801	+	NA	NA
AFUA_2G10510	3280.44220637101	2.01980196613148	0.149340551208749	13.5248058868363	1.11637939531092e-41	8.59549667117091e-41	NC_007195.1	2688079	2688724	+	NA	NA
AFUA_5G03030	410.686325119704	1.81841035461879	0.134457729634698	13.5240298907259	1.12822142022559e-41	8.67973539905181e-41	NC_007198.1	816315	819389	+	NA	NA
AFUA_2G04970	2596.6707078342	1.4967096239347	0.11068620798173	13.5220968468064	1.15826654045871e-41	8.90376960710161e-41	NC_007195.1	1366936	1369074	+	NA	NA
AFUA_5G14010	1473.88926522076	-2.24348034058363	0.166040446531322	-13.5116496459218	1.33496180194889e-41	1.02538692794033e-40	NC_007198.1	3661593	3662951	+	NA	NA
AFUA_3G09960	1252.73112564784	1.62696084577576	0.120417774228322	13.5109692584992	1.34735771098106e-41	1.03408362328044e-40	NC_007196.1	2555068	2556440	-	NA	NA
AFUA_7G00340	3604.55468505817	-3.87686289448019	0.287148265512542	-13.5012582700447	1.53727976732723e-41	1.17890754131337e-40	NC_007200.1	97891	98843	-	NA	NA
AFUA_1G06820	4317.65315354201	-1.7706184239124	0.131184241276725	-13.4971884326974	1.62458496696681e-41	1.24486892615945e-40	NC_007194.1	1945963	1947751	-	NA	NA
AFUA_6G06970	182.120045449372	-3.03879407355345	0.225167688760325	-13.4956933220913	1.65788160201652e-41	1.26937325839612e-40	NC_007199.1	1540087	1542151	-	NA	NA
AFUA_1G12020	4454.98986827694	-2.15572923195269	0.159751949655025	-13.4942279991441	1.69117328839915e-41	1.29383487798734e-40	NC_007194.1	3175748	3178318	+	NA	NA
AFUA_6G02120	2490.09417898781	2.21107171258745	0.163926023748392	13.4882287877683	1.83454994567332e-41	1.40241151402583e-40	NC_007199.1	360354	361968	-	NA	NA
AFUA_1G02330	872.612371730885	-1.76095921563901	0.130640951636019	-13.4793814159075	2.06833626844667e-41	1.57987430116402e-40	NC_007194.1	679649	680685	-	NA	NA
AFUA_1G17350	2731.104040247	-2.49664658303981	0.18536761123089	-13.4686235985964	2.39285031717601e-41	1.82630223890962e-40	NC_007194.1	4743965	4746010	-	NA	NA
AFUA_7G02540	2270.79362439792	-1.43115172126261	0.106283732313284	-13.4653882594574	2.50000629741069e-41	1.90657645737607e-40	NC_007200.1	697554	698810	+	NA	NA
AFUA_3G13760	1109.85279326968	1.68670465339979	0.125267022765044	13.4648738045244	2.5174796196244e-41	1.91838320381505e-40	NC_007196.1	3634158	3635322	+	NA	NA
AFUA_4G05940	2972.97638397491	1.39747139038781	0.103787560693922	13.464729116325	2.52241576249919e-41	1.92062518769899e-40	NC_007197.1	1510558	1512096	+	NA	NA
AFUA_5G07200	295.049006735457	-2.06338410821184	0.153308182019438	-13.4590605734939	2.72356848232793e-41	2.07214941720242e-40	NC_007198.1	1794046	1795512	-	NA	NA
AFUA_4G08210	339.077661380002	1.85485589965135	0.137829357577883	13.4576256629741	2.7769687447854e-41	2.11110994078713e-40	NC_007197.1	2126543	2127666	-	NA	NA
AFUA_6G04060	1276.83113253195	1.24147511585016	0.0923130445671024	13.4485339712496	3.14036723018576e-41	2.38549031239347e-40	NC_007199.1	912595	915067	+	NA	NA
AFUA_4G03595	3359.38296826347	-4.01818760378467	0.298922795038778	-13.4422254524397	3.41994448801119e-41	2.59581602116026e-40	NC_007197.1	1011240	1011687	-	NA	NA
AFUA_1G09840	5926.97961325268	1.7650999899214	0.131356779108127	13.4374487704852	3.64798050577673e-41	2.76672033320011e-40	NC_007194.1	2552870	2554479	-	NA	NA
AFUA_6G12630	21704.6595885924	1.33905296126651	0.0996681421627261	13.4351150950548	3.76482530752891e-41	2.85309184595739e-40	NC_007199.1	3191248	3194824	+	NA	NA
AFUA_4G12870	2665.06164633612	-1.90579718518634	0.141948837941934	-13.4259442544076	4.26118024416448e-41	3.22670504023524e-40	NC_007197.1	3364935	3366878	+	NA	NA
AFUA_3G10140	1381.86739217458	1.5758428373814	0.117395259198063	13.4233941655406	4.41041230216746e-41	3.3370849406502e-40	NC_007196.1	2612529	2613336	+	NA	NA
AFUA_3G05870	3626.50715579112	-2.08959575627307	0.155711599611767	-13.4196537796993	4.63875276701631e-41	3.50710099308486e-40	NC_007196.1	1433013	1434581	+	NA	NA
AFUA_1G01350	1295.86191341775	-2.50977460751214	0.187153586241248	-13.4102405298125	5.26677324829097e-41	3.9787890139246e-40	NC_007194.1	450254	450875	+	NA	NA
AFUA_4G11050	11060.2521724884	1.44846523691301	0.108030911922006	13.4078775337816	5.43727359304879e-41	4.10437454923558e-40	NC_007197.1	2874621	2876285	+	NA	NA
AFUA_5G08350	1642.3708010792	1.46297529335047	0.109247976935822	13.3913261772335	6.79563957296859e-41	5.12573221353434e-40	NC_007198.1	2123008	2123530	-	NA	NA
AFUA_2G04060	2304.22059020317	3.56391682037058	0.266192865374598	13.3884761161998	7.0614735192525e-41	5.32207456474492e-40	NC_007195.1	1108044	1109166	+	NA	NA
AFUA_2G00680	151.525005611717	-4.26660440935107	0.319151427412735	-13.3685894621846	9.22740898561373e-41	6.94905421027611e-40	NC_007195.1	151411	152632	-	NA	NA
AFUA_1G07670	3660.30329996233	-1.556861447726	0.116624240973155	-13.349381181262	1.19436960295989e-40	8.98763126227319e-40	NC_007194.1	2163930	2166075	-	NA	NA
AFUA_1G05160	2583.73444411406	1.44111398761195	0.107954232148041	13.3493051540185	1.19558913519386e-40	8.9897849728238e-40	NC_007194.1	1477587	1478316	+	NA	NA
AFUA_4G12340	4126.37609001648	-2.22325518719881	0.166600411377377	-13.3448361190584	1.2694944676115e-40	9.53804267709357e-40	NC_007197.1	3227729	3228692	+	NA	NA
AFUA_7G05950	2672.02251895255	1.3802297992504	0.103508545699126	13.3344526283114	1.4592180630982e-40	1.09549402835244e-39	NC_007200.1	1456347	1456968	-	NA	NA
AFUA_4G13690	10555.0977537218	1.82956763684522	0.137343038656551	13.3211530394369	1.74393136314867e-40	1.30822016276075e-39	NC_007197.1	3581352	3582253	-	NA	NA
AFUA_4G07390	3292.98691023251	1.33833333933536	0.100487541786618	13.3184006249975	1.80942278225944e-40	1.35629262558155e-39	NC_007197.1	1916918	1917768	+	NA	NA
AFUA_7G02360	4739.64190931488	1.94196938109598	0.145832439426286	13.3164430954856	1.85748331174668e-40	1.39123477906252e-39	NC_007200.1	641643	642236	-	NA	NA
AFUA_6G06760	10668.7614341459	1.48367697895779	0.111516135622996	13.3045946281144	2.17670473487674e-40	1.62906138355344e-39	NC_007199.1	1477256	1478241	-	NA	NA
AFUA_3G06550	4697.61238280483	1.29088155738346	0.0970264938163535	13.3044234271391	2.18169612888237e-40	1.6315292789903e-39	NC_007196.1	1623468	1625008	+	NA	NA
AFUA_1G03780	348.06691932219	1.88000458881101	0.141324585727759	13.3027426128993	2.23130902688089e-40	1.66733658238299e-39	NC_007194.1	1097185	1098241	-	NA	NA
AFUA_5G10590	2805.80817678698	-2.74874920353804	0.206816850571111	-13.2907410394634	2.61970811880725e-40	1.95604872870941e-39	NC_007198.1	2711128	2711683	+	NA	NA
AFUA_5G13230	1734.66458277621	-1.60685153403095	0.120910003002288	-13.2896492774096	2.65821243596829e-40	1.9832612070679e-39	NC_007198.1	3474873	3476870	-	NA	NA
AFUA_1G03180	286.189367449483	2.40120081048756	0.18089096734488	13.2742991302022	3.26309818159983e-40	2.4326750530317e-39	NC_007194.1	917953	918565	-	NA	NA
AFUA_2G04940	3391.42251220307	1.88216914374867	0.141851626900007	13.2685763630715	3.52208414316342e-40	2.62372114980279e-39	NC_007195.1	1357444	1358892	-	NA	NA
AFUA_2G11660	1673.61883728545	-1.23469402200453	0.0931516059374125	-13.2546724190037	4.23964110874756e-40	3.15581322716047e-39	NC_007195.1	2997287	3000041	+	NA	NA
AFUA_8G05400	815.851361932492	1.51789292166271	0.114535105861113	13.2526434602797	4.35585596106033e-40	3.23981502833461e-39	NC_007201.1	1257302	1258444	-	NA	NA
AFUA_1G14110	2666.44696302498	1.69448706202205	0.127866045806303	13.2520486680955	4.39052106857612e-40	3.26307862133682e-39	NC_007194.1	3773014	3773530	-	NA	NA
AFUA_7G08530	1343.67138650267	-1.7314766474657	0.130665832062273	-13.2511814308159	4.44155672165943e-40	3.29846371187538e-39	NC_007200.1	1979716	1981345	+	NA	NA
AFUA_1G09470	4402.81990120512	1.11790433703298	0.0843680799571194	13.2503233166046	4.49263607717939e-40	3.33382670996856e-39	NC_007194.1	2447398	2448655	-	NA	NA
AFUA_3G14350	3324.80033494057	1.57372949766214	0.11877396074252	13.2497854565421	4.52494963820492e-40	3.35522054774363e-39	NC_007196.1	3808971	3811539	+	NA	NA
AFUA_5G08500	1716.13443488867	1.37189136841251	0.103602481515209	13.2418774950977	5.02760821913359e-40	3.72507095128421e-39	NC_007198.1	2158910	2160681	+	NA	NA
AFUA_5G02320	1289.94749337569	-3.03787442667209	0.229567774615032	-13.2330177080227	5.65696315098805e-40	4.18815288780299e-39	NC_007198.1	596776	597630	-	NA	NA
AFUA_8G06750	882.712231747582	-4.14820732240928	0.313608133119116	-13.227358873482	6.09932199813299e-40	4.51218659646828e-39	NC_007201.1	1640937	1644080	-	NA	NA
AFUA_4G00670	283.143257973731	-3.31816741049516	0.250923792408603	-13.223805437676	6.39450843834132e-40	4.72693056623972e-39	NC_007197.1	185433	186241	+	NA	NA
AFUA_5G02220	421.325191036193	2.1969808948588	0.166160005327298	13.2220800699376	6.54291664121142e-40	4.83292738406046e-39	NC_007198.1	567012	568816	-	NA	NA
AFUA_8G01420	226.333294985719	-2.41672149355847	0.182809878714121	-13.2198626822446	6.73868570057633e-40	4.97371805884683e-39	NC_007201.1	358495	359644	-	NA	NA
AFUA_2G04262	901.381665033378	-2.63628365988972	0.199448129224713	-13.2178911386002	6.91763525201745e-40	5.10188841863952e-39	NC_007195.1	1177946	1180600	+	NA	NA
AFUA_3G09040	1537.63194415933	1.71004808285615	0.129459433553293	13.2091423229671	7.77047536066221e-40	5.72648956954081e-39	NC_007196.1	2304071	2304728	-	NA	NA
AFUA_4G13310	449.605801744662	-2.57961005929491	0.195295533716472	-13.2087509130647	7.81098249727973e-40	5.75194062796623e-39	NC_007197.1	3477968	3479149	-	NA	NA
AFUA_1G02620	634.861032719968	2.05280041815305	0.155491843202992	13.2019813764325	8.54573119929458e-40	6.2881957915665e-39	NC_007194.1	763377	763989	-	NA	NA
AFUA_7G01620	2243.71778278294	-1.61886328682874	0.122631395016668	-13.2010508940937	8.65195543595855e-40	6.36149883657655e-39	NC_007200.1	429578	431279	+	NA	NA
AFUA_7G05410	733.616691550496	1.70327270961729	0.129047797033773	13.1987740106213	8.91745495322733e-40	6.55171061094475e-39	NC_007200.1	1299953	1300954	-	NA	NA
AFUA_5G11240	3477.08528549477	1.4555972467392	0.110285078161011	13.1984967595897	8.95033259927139e-40	6.57085393263583e-39	NC_007198.1	2876128	2877011	-	NA	NA
AFUA_1G05210	1196.92479497386	1.60016432312778	0.12124970208548	13.1972639569842	9.0979893719057e-40	6.6741685933127e-39	NC_007194.1	1490289	1490770	+	NA	NA
AFUA_2G05100	691.845136344573	1.5260892435495	0.115637516791237	13.197181035153	9.10800768476688e-40	6.67643303041664e-39	NC_007195.1	1401793	1402591	+	NA	NA
AFUA_3G13910	3544.40591718429	1.85596270282319	0.140641078272888	13.196448190066	9.19702557305599e-40	6.73655895967113e-39	NC_007196.1	3690108	3690554	-	NA	NA
AFUA_2G08520	1607.26075245764	1.88359951994907	0.142750856510105	13.1950137883462	9.37377214006267e-40	6.86080343868417e-39	NC_007195.1	2194027	2194617	+	NA	NA
AFUA_6G09100	1860.25044901468	-1.40315787211378	0.106378237907623	-13.1902718047676	9.9824675776e-40	7.30076899828726e-39	NC_007199.1	2159879	2161763	-	NA	NA
AFUA_4G11900	2458.30112548736	2.30495193710533	0.174789678268345	13.1870025732679	1.04248474138773e-39	7.61852278379866e-39	NC_007197.1	3137127	3138447	+	NA	NA
AFUA_5G12850	1535.31670116748	1.49281235213384	0.11321344739686	13.1858218829863	1.05893601409743e-39	7.73288225002765e-39	NC_007198.1	3363319	3364625	-	NA	NA
AFUA_2G02230	2115.7550257342	1.78748420668597	0.135586447237399	13.1833545542812	1.09415283854771e-39	7.98400010673601e-39	NC_007195.1	565080	565782	-	NA	NA
AFUA_4G01260	2033.19575267478	-1.77734749180303	0.134875720925696	-13.1776681496456	1.17981390321052e-39	8.60254921705051e-39	NC_007197.1	330557	332120	+	NA	NA
AFUA_2G02570	947.743139255272	-1.84172945039899	0.139826206238276	-13.1715613256397	1.27924505939876e-39	9.32049047816098e-39	NC_007195.1	663516	664750	-	NA	NA
AFUA_7G01390	1815.44939601879	-1.7540754878766	0.133181731521733	-13.1705412434164	1.29664770111419e-39	9.44014410969908e-39	NC_007200.1	360090	361242	+	NA	NA
AFUA_1G11070	2754.08762716522	-1.08732172683844	0.0825599616657515	-13.1700851708304	1.30450427390451e-39	9.49017006514218e-39	NC_007194.1	2910400	2912667	-	NA	NA
AFUA_6G13510	1084.96017168757	2.29988580923552	0.174785534578213	13.1583303777714	1.52416779960697e-39	1.10798371666524e-38	NC_007199.1	3440671	3441431	+	NA	NA
AFUA_5G05570	2940.63214396394	1.58658358213817	0.120601876738491	13.1555463732829	1.58136240027212e-39	1.1486940150393e-38	NC_007198.1	1299089	1299809	-	NA	NA
AFUA_1G04190	18743.2466360827	1.60087610661149	0.121755425694924	13.148293782182	1.74057845036412e-39	1.26339499878728e-38	NC_007194.1	1195507	1197903	-	NA	NA
AFUA_4G10740	3989.27998475393	2.20529027503462	0.167729718948251	13.1478803450151	1.75012024945698e-39	1.26936432550976e-38	NC_007197.1	2792453	2793092	+	NA	NA
AFUA_1G03710	1901.58606388537	2.09593276214681	0.159516918615633	13.1392505593535	1.96159877196135e-39	1.42167941095047e-38	NC_007194.1	1076798	1078233	+	NA	NA
AFUA_2G01270	211.377681353736	-2.56625575138193	0.195339158112084	-13.1374363245153	2.00919152073973e-39	1.45507764870414e-38	NC_007195.1	302147	304277	+	NA	NA
AFUA_2G09820	908.902989314434	1.41251818289638	0.107564733018798	13.1317964843508	2.16459677683546e-39	1.56644599207206e-38	NC_007195.1	2510411	2511356	-	NA	NA
AFUA_2G05800	2406.47610890932	1.23802097116123	0.09435417357543	13.1209985128164	2.49624074137056e-39	1.80508940096706e-38	NC_007195.1	1629900	1632631	+	NA	NA
AFUA_2G12470	12862.8801266561	-1.4110970710537	0.107546773876259	-13.1207754560567	2.50359927727925e-39	1.80905238100178e-38	NC_007195.1	3201919	3203504	+	NA	NA
AFUA_8G05170	1010.28834104747	-1.69358992107116	0.129156717868758	-13.1126738819122	2.78599811079057e-39	2.0115992356173e-38	NC_007201.1	1208041	1209382	-	NA	NA
AFUA_1G12280	3381.1214793932	1.85062526705355	0.141143295181683	13.1116767868526	2.82287386203399e-39	2.03669820517688e-38	NC_007194.1	3239065	3240559	-	NA	NA
AFUA_4G03870	1016.1563759222	-2.09778890357978	0.160093326943233	-13.1035374405307	3.14261971623211e-39	2.26569708882842e-38	NC_007197.1	1086113	1086955	-	NA	NA
AFUA_1G16730	3881.50443031832	1.88465629389069	0.143861200454485	13.1005183325087	3.2701668727167e-39	2.35588985175821e-38	NC_007194.1	4557089	4559332	-	NA	NA
AFUA_2G14290	785.938357228631	-1.88058639894605	0.143627199291085	-13.0935255176474	3.58570080427746e-39	2.581275795725e-38	NC_007195.1	3746297	3748087	-	NA	NA
AFUA_6G10280	1297.55531775207	-1.9339101660193	0.147725158388136	-13.0912715689098	3.6937187319899e-39	2.65704994970326e-38	NC_007199.1	2543234	2544296	+	NA	NA
AFUA_1G09420	526.516823125681	1.48515007712399	0.113474198091068	13.0879979952103	3.85638753166554e-39	2.77199438097033e-38	NC_007194.1	2439299	2439730	+	NA	NA
AFUA_5G06190	3794.05328972595	1.53216064204675	0.117135482697543	13.0802435501372	4.27069637486157e-39	3.0675128622421e-38	NC_007198.1	1482487	1484873	+	NA	NA
AFUA_6G12870	2554.01453705762	1.07705646595652	0.0823793473670527	13.074350554849	4.6148845665824e-39	3.31226290203589e-38	NC_007199.1	3247131	3249670	+	NA	NA
AFUA_7G04090	6184.30428944791	1.77890270732019	0.136078385603754	13.0726323613227	4.7203340687862e-39	3.38542500004086e-38	NC_007200.1	921434	922800	+	NA	NA
AFUA_1G13660	484.239256980299	-3.4765372305504	0.265982352786621	-13.0705559753409	4.85096808080515e-39	3.47652712457702e-38	NC_007194.1	3631365	3633621	-	NA	NA
AFUA_1G05590	1394.72207690974	-1.76057840478828	0.134768565382913	-13.0637170454847	5.30718164090435e-39	3.80065230967961e-38	NC_007194.1	1602534	1604105	-	NA	NA
AFUA_6G09900	190.27832339277	-2.9135747570676	0.223031637253691	-13.063504321378	5.32203619249914e-39	3.80845858886714e-38	NC_007199.1	2434395	2435525	+	NA	NA
AFUA_5G14640	205.23821221924	-5.16319018454574	0.395305636384644	-13.0612612351467	5.48120950292571e-39	3.91945136838756e-38	NC_007198.1	3791804	3792565	+	NA	NA
AFUA_3G06410	1236.5800569005	1.34702328742771	0.103142024652986	13.0598879744669	5.58098514292789e-39	3.98783745524343e-38	NC_007196.1	1578408	1579354	+	NA	NA
AFUA_3G08650	10218.6007126844	1.04544606151987	0.0801428432836931	13.0447837721349	6.80497819596685e-39	4.85882505437751e-38	NC_007196.1	2214641	2217724	+	NA	NA
AFUA_6G09310	2042.61354284254	2.03830691937624	0.15634444801662	13.0372836722642	7.50847235329682e-39	5.35715597829296e-38	NC_007199.1	2220205	2222892	-	NA	NA
AFUA_1G04230	1892.45019834044	1.79468612186612	0.137664158965664	13.0366984068362	7.566317652466e-39	5.3944316527426e-38	NC_007194.1	1203634	1204099	-	NA	NA
AFUA_5G12570	2259.5398323849	1.59694634008086	0.122504457200548	13.0358223412765	7.65373345345259e-39	5.4527189810396e-38	NC_007198.1	3257994	3258330	+	NA	NA
AFUA_3G05730	2781.15649856981	1.31644775194921	0.101169060860901	13.01235516814	1.04084012471249e-38	7.40973546284604e-38	NC_007196.1	1398506	1399574	-	NA	NA
AFUA_6G06580	3307.10474851324	1.30293449915316	0.100141034002442	13.0109950644347	1.05953354187466e-38	7.53724303939197e-38	NC_007199.1	1432445	1433532	-	NA	NA
AFUA_2G10140	4561.85227101733	1.44756992770627	0.111277621902232	13.0086346469383	1.09277103202121e-38	7.76794876784377e-38	NC_007195.1	2591237	2593903	-	NA	NA
AFUA_5G11820	6425.6778852001	1.29188887349757	0.0993523020269284	13.0031096123713	1.17467853722795e-38	8.34402925558969e-38	NC_007198.1	3049878	3051312	-	NA	NA
AFUA_5G13470	3308.24788914427	2.10371443976198	0.161796819971192	13.0021989315769	1.18875319834974e-38	8.43778246610519e-38	NC_007198.1	3539051	3539883	+	NA	NA
AFUA_5G09670	3724.32451378537	1.9453450807381	0.149633494262033	13.000732826111	1.2117650477268e-38	8.59478714263957e-38	NC_007198.1	2497519	2498460	-	NA	NA
AFUA_2G04460	20560.7259498251	-1.82930614922278	0.140721783644439	-12.9994525498972	1.23222203608872e-38	8.73345301810638e-38	NC_007195.1	1227744	1228732	+	NA	NA
AFUA_4G12450	14837.1494222855	1.28755023950692	0.0991049252654319	12.9917886125082	1.36206188310346e-38	9.64660298386214e-38	NC_007197.1	3267293	3269180	+	NA	NA
AFUA_1G10100	337.778363867518	1.79957471308913	0.13854709446917	12.9889025820716	1.41440618241073e-38	1.00099635187217e-37	NC_007194.1	2606017	2607138	-	NA	NA
AFUA_4G03040	532.534881445165	1.49822664646093	0.115453711542233	12.9768599592649	1.65528733462751e-38	1.17061142489957e-37	NC_007197.1	848942	849395	+	NA	NA
AFUA_5G06660	1250.73060657982	2.53581548258066	0.195443810379014	12.9746522934806	1.70367710304934e-38	1.20394848544177e-37	NC_007198.1	1631095	1632937	-	NA	NA
AFUA_7G01090	1151.13968462813	-2.41583534587276	0.186201863747559	-12.9742812303318	1.71194736550722e-38	1.20890594021742e-37	NC_007200.1	286980	288648	+	NA	NA
AFUA_2G07550	2508.14429056741	1.96818164668799	0.151724080445156	12.9721112226442	1.76111794916661e-38	1.24271707592474e-37	NC_007195.1	1932044	1933346	+	NA	NA
AFUA_2G15950	488.504936727625	2.01273788692085	0.155176078628602	12.9706711543996	1.79452117426678e-38	1.26536075772604e-37	NC_007195.1	4217454	4218853	-	NA	NA
AFUA_2G12740	290.176524364628	-2.67988238082923	0.206720216295976	-12.9638137423011	1.96242837148095e-38	1.38274397030757e-37	NC_007195.1	3269174	3269990	+	NA	NA
AFUA_7G08520	9149.70442993348	1.6121468640148	0.124383305983732	12.9611192697005	2.0325987481516e-38	1.43113970337692e-37	NC_007200.1	1976225	1977837	-	NA	NA
AFUA_4G01160	154.69856643722	-5.71533690425972	0.440964041373946	-12.9610044539051	2.03564360462766e-38	1.43223661064818e-37	NC_007197.1	312141	315330	-	NA	NA
AFUA_8G02620	182.407824810312	-6.18819023651353	0.477483047290546	-12.9600208250913	2.06191546184268e-38	1.44966202397582e-37	NC_007201.1	693099	695141	-	NA	NA
AFUA_2G15060	986.936373362197	1.26113053210138	0.0973532476950915	12.9541701171718	2.22529588047747e-38	1.56338803214872e-37	NC_007195.1	3980047	3981318	-	NA	NA
AFUA_6G06460	1752.03606174186	3.05217760775029	0.235670169010764	12.951056217942	2.31743423825661e-38	1.62693342440873e-37	NC_007199.1	1390405	1391321	-	NA	NA
AFUA_1G15700	1004.17048154025	1.48037693903268	0.114336551412685	12.9475388293759	2.42608011510202e-38	1.70196676392299e-37	NC_007194.1	4243081	4244923	+	NA	NA
AFUA_5G03420	614.337514370178	-2.21104652578764	0.17080864406765	-12.9445821542377	2.52131317108349e-38	1.76748824336799e-37	NC_007198.1	925783	926983	+	NA	NA
AFUA_1G12120	1085.04043323075	1.30772308024191	0.101030114808442	12.9438938352334	2.54401156018665e-38	1.78210322528857e-37	NC_007194.1	3205497	3207930	+	NA	NA
AFUA_1G07280	3595.90991911884	1.79592025370718	0.138772923366059	12.9414312975872	2.62689369046532e-38	1.83882558332572e-37	NC_007194.1	2064832	2066406	+	NA	NA
AFUA_6G07440	3512.55419493374	-1.84596671495051	0.142642703754326	-12.9411926889007	2.63506585784507e-38	1.84320656083978e-37	NC_007199.1	1681108	1688536	-	NA	NA
AFUA_7G01040	292.172673687949	-2.91459850051655	0.22543856376094	-12.9285711011149	3.10536534356914e-38	2.1706007974788e-37	NC_007200.1	278734	279121	+	NA	NA
AFUA_6G08880	4845.115198406	-1.40885028393944	0.109017890806754	-12.9231108170748	3.33384954035708e-38	2.32861775001591e-37	NC_007199.1	2109939	2115782	+	NA	NA
AFUA_8G04380	5216.84728302521	-2.81525434296557	0.21787120637393	-12.9216448094283	3.39799002115248e-38	2.37169854230005e-37	NC_007201.1	983786	985156	-	NA	NA
AFUA_5G01740	2208.92924868322	1.32217839166927	0.102335665985821	12.9200155090843	3.47071502229589e-38	2.42070435153903e-37	NC_007198.1	441133	442335	+	NA	NA
AFUA_5G07730	411.939527172544	3.34459770040907	0.259023545150731	12.9123308016759	3.83513901227604e-38	2.67294203807835e-37	NC_007198.1	1930851	1931783	+	NA	NA
AFUA_1G06270	150.617084934517	-3.37203790428171	0.261281077694156	-12.9057868791741	4.17528483062264e-38	2.90790625369178e-37	NC_007194.1	1803330	1804530	-	NA	NA
AFUA_4G13670	2532.89491157284	1.10312537104849	0.0855415305703557	12.895787153834	4.75384129217301e-38	3.30845370854122e-37	NC_007197.1	3574464	3575407	-	NA	NA
AFUA_4G00940	1366.6652546218	-1.70185258475405	0.132104845386004	-12.8825901864638	5.64100981518794e-38	3.92304740360219e-37	NC_007197.1	254890	255721	+	NA	NA
AFUA_3G10290	1180.94958645708	1.60632300895855	0.124750674137947	12.8762671629517	6.12259004205871e-38	4.25489085751151e-37	NC_007196.1	2663983	2665255	+	NA	NA
AFUA_2G02220	2420.23600789032	-1.39539108807683	0.108384470068917	-12.8744559731626	6.26791624924404e-38	4.35274472333948e-37	NC_007195.1	559872	564199	+	NA	NA
AFUA_1G09940	7513.64606833817	-1.61539952626363	0.125478029625529	-12.8739631239394	6.30805154383657e-38	4.37746055261051e-37	NC_007194.1	2572200	2573625	+	NA	NA
AFUA_1G03210	142.360358704628	4.69139246518658	0.364458303100735	12.8722337377779	6.45091618655732e-38	4.47337830877755e-37	NC_007194.1	932975	933920	-	NA	NA
AFUA_1G10170	227.859970101819	-2.94033485580805	0.228505914833022	-12.8676531544344	6.84504993400695e-38	4.74327488952194e-37	NC_007194.1	2618435	2619539	-	NA	NA
AFUA_6G08570	2128.30291526536	-1.54826636048084	0.120344863029121	-12.8652467709086	7.06160385407467e-38	4.88981799586249e-37	NC_007199.1	2026674	2030192	-	NA	NA
AFUA_5G12310	2257.77751952263	1.66508697147704	0.129431815329185	12.8645879472695	7.12207077349352e-38	4.9281455237277e-37	NC_007198.1	3190006	3191274	+	NA	NA
AFUA_2G09530	708.406452078569	-1.73672579788676	0.135124961822859	-12.8527384907868	8.30184171923007e-38	5.74036894756813e-37	NC_007195.1	2440114	2441140	-	NA	NA
AFUA_1G06130	205.690146571443	-3.00227391610482	0.233645787173331	-12.8496813592345	8.63652508617906e-38	5.96750427762387e-37	NC_007194.1	1769636	1771787	-	NA	NA
AFUA_8G05520	312.172433734578	3.01928673403707	0.234993821292172	12.84836646953	8.78456752974699e-38	6.06544476319162e-37	NC_007201.1	1289898	1291557	+	NA	NA
AFUA_2G02910	1532.02893789858	-2.91607761134141	0.2269858027072	-12.846960367398	8.94567142522808e-38	6.1722569604439e-37	NC_007195.1	749812	750875	+	NA	NA
AFUA_1G13040	1415.54197130155	-2.72112349976531	0.211834748836378	-12.8455011026879	9.11597241017482e-38	6.28525742697236e-37	NC_007194.1	3456957	3457941	-	NA	NA
AFUA_2G07820	192.28709884054	-2.6211878709883	0.204079647926492	-12.8439454772699	9.30106907126469e-38	6.40829022134632e-37	NC_007195.1	2000406	2001650	+	NA	NA
AFUA_3G11370	2520.08820005752	1.90687984828479	0.14848916828383	12.8418784368155	9.55280872936068e-38	6.57703028457484e-37	NC_007196.1	2979824	2980818	+	NA	NA
AFUA_1G05620	9668.39029053096	1.72362432445911	0.134300138248753	12.8341217435427	1.05593605984087e-37	7.2648400917052e-37	NC_007194.1	1613251	1615558	+	NA	NA
AFUA_3G00560	279.1652384603	-3.02056836910183	0.235423785277034	-12.8303449269044	1.10869481175371e-37	7.62237575075786e-37	NC_007196.1	120238	120841	+	NA	NA
AFUA_5G03380	953.3573552033	1.40407987828939	0.109439777361658	12.8297033504502	1.11791387353258e-37	7.67480144680383e-37	NC_007198.1	912664	914199	+	NA	NA
AFUA_7G03990	3007.21381522163	1.16520891982076	0.0908210387837363	12.8297246477808	1.11760662462814e-37	7.67480144680383e-37	NC_007200.1	895802	896510	-	NA	NA
AFUA_3G14680	1116.17041432884	2.41337670596233	0.188225345686257	12.8217413928147	1.23886501047437e-37	8.49910810604638e-37	NC_007196.1	3893245	3895138	+	NA	NA
AFUA_1G10645	1350.39091758061	-1.81340211167728	0.141455706931244	-12.81957547714	1.27396114105002e-37	8.73366100398134e-37	NC_007194.1	2778215	2778837	-	NA	NA
AFUA_3G13450	1609.37169848403	-2.16375043032022	0.168875613580447	-12.8126873054379	1.39227886548071e-37	9.53800144545532e-37	NC_007196.1	3557193	3558088	-	NA	NA
AFUA_1G02770	283.747806439396	-3.07594532887447	0.240148083591755	-12.8085358120263	1.46879932062495e-37	1.00550640058703e-36	NC_007194.1	800202	801369	+	NA	NA
AFUA_3G08170	2364.46179587111	1.16630463119468	0.0911084797621072	12.8012741979672	1.61282925425603e-37	1.10332183075242e-36	NC_007196.1	2096433	2098043	+	NA	NA
AFUA_5G09190	11009.5586970759	-1.46993096622817	0.114861619445692	-12.7974076399225	1.695161204613e-37	1.15882134299733e-36	NC_007198.1	2355829	2361672	-	NA	NA
AFUA_6G07540	10326.8037528816	1.45644231963021	0.113816796853833	12.796374172264	1.7178659898728e-37	1.17350958967765e-36	NC_007199.1	1713539	1715558	-	NA	NA
AFUA_2G09740	1449.40426663575	1.61098776430463	0.125926845966746	12.7930446596752	1.79308948704602e-37	1.22402820263836e-36	NC_007195.1	2495813	2497517	+	NA	NA
AFUA_7G03980	14161.0625841835	1.62664083630531	0.127173446168794	12.7907270370445	1.84737533899631e-37	1.26019258252213e-36	NC_007200.1	893751	895260	+	NA	NA
AFUA_3G02240	875.113000041182	2.56045609990522	0.200208887825195	12.7889232477072	1.89075345966877e-37	1.28887029890514e-36	NC_007196.1	552714	554351	+	NA	NA
AFUA_2G09840	1134.23001468738	1.44529433684638	0.113073736870033	12.7818747027667	2.07018632160114e-37	1.41018632600157e-36	NC_007195.1	2514248	2515751	-	NA	NA
AFUA_6G07490	2115.66534714645	1.61262289329918	0.126195924729035	12.7787240100008	2.15577224021685e-37	1.46744863729814e-36	NC_007199.1	1698806	1702392	-	NA	NA
AFUA_5G11540	4318.73042525305	2.09675615999005	0.164223624812816	12.7676889508434	2.48421257844387e-37	1.68982595731436e-36	NC_007198.1	2960774	2962071	-	NA	NA
AFUA_1G10640	1748.14538131375	1.64052849743057	0.128620916496259	12.7547567076953	2.93289003636774e-37	1.99362010093819e-36	NC_007194.1	2776930	2777812	+	NA	NA
AFUA_8G02730	3011.66839451457	1.45176866738971	0.113831511493967	12.753662393973	2.97436383836761e-37	2.02038593026493e-36	NC_007201.1	732890	733747	+	NA	NA
AFUA_1G03020	982.707215607533	1.23467168130519	0.0968191716850238	12.7523470797898	3.02498549037783e-37	2.05332348437768e-36	NC_007194.1	869372	869671	+	NA	NA
AFUA_3G05530	3363.89674990601	1.14145283680208	0.0895266900371557	12.7498608105398	3.12302358181056e-37	2.11837768591545e-36	NC_007196.1	1335954	1339841	-	NA	NA
AFUA_2G03310	5011.01990657582	1.47080795906333	0.115406251276176	12.7446125560701	3.34046216412599e-37	2.26427386100363e-36	NC_007195.1	871549	873798	-	NA	NA
AFUA_6G10520	559.027222640342	1.50094794703313	0.117779607102173	12.74369972835	3.37978858937274e-37	2.28931952832899e-36	NC_007199.1	2607305	2608560	-	NA	NA
AFUA_1G03880	1066.46642524056	-1.50013593611511	0.117760817543225	-12.7388376491567	3.59714061258539e-37	2.4348319311611e-36	NC_007194.1	1122793	1124017	+	NA	NA
AFUA_1G12660	2611.65927418559	-1.3721730951063	0.107768764290622	-12.7325677726613	3.89805205140235e-37	2.63665992690361e-36	NC_007194.1	3343905	3344834	-	NA	NA
AFUA_2G09355	667.780912040041	1.65203364777771	0.129755689221115	12.7318783299166	3.9326307118269e-37	2.65818238710995e-36	NC_007195.1	2394650	2395208	+	NA	NA
AFUA_6G06750	17459.616260893	1.53042040910285	0.120278002282576	12.72402584063	4.34864480881944e-37	2.93731744730356e-36	NC_007199.1	1475238	1476209	+	NA	NA
AFUA_5G09320	1910.21033175717	1.22483766877439	0.0962677710706462	12.7232370205761	4.39277948651962e-37	2.9650491951056e-36	NC_007198.1	2397577	2400927	-	NA	NA
AFUA_6G08170	4216.23719395084	1.77381506356675	0.139430038987171	12.7219003627329	4.46858449443936e-37	3.01410405115125e-36	NC_007199.1	1900329	1903498	-	NA	NA
AFUA_2G01890	695.543393125049	1.6183869734292	0.127248870308835	12.7182816594077	4.68039730652815e-37	3.15476465055837e-36	NC_007195.1	471401	472175	-	NA	NA
AFUA_1G11890	3066.73016412457	1.21585031749689	0.0956099272075206	12.7167790313018	4.77125539418505e-37	3.21375747949583e-36	NC_007194.1	3129446	3131489	+	NA	NA
AFUA_2G14010	1553.89552435017	-1.80812806087234	0.14218795629061	-12.7164642353871	4.7905108440187e-37	3.22447242834299e-36	NC_007195.1	3666017	3667973	+	NA	NA
AFUA_1G16500	1522.92787698659	1.33554174621944	0.105051242172182	12.7132408775372	4.99217677139662e-37	3.35786638701762e-36	NC_007194.1	4475618	4477020	+	NA	NA
AFUA_3G05970	11179.4191115634	1.48526877508063	0.116883523155332	12.7072553511823	5.38929635675146e-37	3.6224495818723e-36	NC_007196.1	1463355	1465763	-	NA	NA
AFUA_3G12820	1623.25409414383	1.34554012982348	0.105984607977306	12.6956183119685	6.25341131960493e-37	4.20033876083924e-36	NC_007196.1	3410033	3412795	-	NA	NA
AFUA_1G05170	2358.48330745385	-1.79802669876364	0.14165308390391	-12.6931701676423	6.45203358213291e-37	4.3307308336658e-36	NC_007194.1	1480272	1481656	+	NA	NA
AFUA_7G02030	661.90518173685	2.20659780789817	0.173944457553031	12.6856459753852	7.10258438451717e-37	4.7640733141831e-36	NC_007200.1	543468	543780	-	NA	NA
AFUA_3G09280	7330.88534892358	1.64103954334815	0.129363940043376	12.6854480684332	7.12054798344314e-37	4.77279875967462e-36	NC_007196.1	2354000	2355185	+	NA	NA
AFUA_1G06450	193.606192098181	2.74046379636694	0.216140944744602	12.6790590260681	7.72537095516165e-37	5.17460174131551e-36	NC_007194.1	1852201	1853773	+	NA	NA
AFUA_3G11060	1326.24785913447	1.34676870297142	0.106240994322811	12.6765446008467	7.97716563458713e-37	5.33954547549293e-36	NC_007196.1	2888354	2889591	-	NA	NA
AFUA_5G10070	5396.08280352366	7.89971019365276	0.623312056865782	12.6737644597717	8.26507306176349e-37	5.52841553686847e-36	NC_007198.1	2593869	2595973	+	NA	NA
AFUA_4G13090	992.042523379764	1.76330934641877	0.139160403663735	12.6710565649091	8.55542195498388e-37	5.71865539697465e-36	NC_007197.1	3427203	3429014	+	NA	NA
AFUA_1G06710	12495.9128514605	1.64102992753638	0.129566624128386	12.6655297116509	9.17986065701238e-37	6.13179041944128e-36	NC_007194.1	1920606	1922660	-	NA	NA
AFUA_2G08700	1549.1042528161	1.50726224157505	0.11900961730376	12.6650456973398	9.23665640825976e-37	6.16545214999016e-36	NC_007195.1	2240529	2241853	+	NA	NA
AFUA_3G02780	604.926617414804	-4.19791290874609	0.331501275071351	-12.6633386488259	9.43976902863691e-37	6.29666587838163e-36	NC_007196.1	729285	731023	+	NA	NA
AFUA_1G05470	1062.2084912651	-1.5185013660575	0.120102384717143	-12.6433906340308	1.21690812598196e-36	8.11159797194339e-36	NC_007194.1	1563353	1564439	-	NA	NA
AFUA_1G12730	5167.77117783468	1.88694319642055	0.149360163961733	12.6335104780951	1.37982328909117e-36	9.19118805015641e-36	NC_007194.1	3368159	3369380	-	NA	NA
AFUA_5G13490	2746.67034295088	1.77808994688268	0.140960013128623	12.6141443053089	1.76463890598967e-36	1.17463731461593e-35	NC_007198.1	3542337	3542887	+	NA	NA
AFUA_3G12060	241.582403560021	2.05935981217289	0.163288134013837	12.6118154549943	1.81757321592485e-36	1.20903765302404e-35	NC_007196.1	3173075	3174404	+	NA	NA
AFUA_5G03900	1908.72469723804	2.07388663616248	0.164543463888757	12.603883418697	2.00998968440991e-36	1.33610908490243e-35	NC_007198.1	1039340	1040085	-	NA	NA
AFUA_3G10255	627.722446384321	1.68578969642005	0.13378307168548	12.6009193478775	2.08697641335934e-36	1.38632805610188e-35	NC_007196.1	2656020	2656763	-	NA	NA
AFUA_6G11200	1679.18961809804	2.22912077418185	0.176994704259232	12.5942794927752	2.27023464011796e-36	1.50702274663102e-35	NC_007199.1	2771572	2774493	+	NA	NA
AFUA_8G04940	2530.44975585973	1.36952009204654	0.108874549279437	12.5788818517314	2.75907423935288e-36	1.83026191965888e-35	NC_007201.1	1139142	1140601	-	NA	NA
AFUA_8G05430	2551.73528507987	1.83490309708867	0.145876645155254	12.5784569225308	2.77395365402326e-36	1.83886590471797e-35	NC_007201.1	1263378	1265146	-	NA	NA
AFUA_1G04080	3389.08768436985	1.11690257369312	0.0888137036936609	12.5757909786712	2.86914159579517e-36	1.90065831160241e-35	NC_007194.1	1162305	1164551	+	NA	NA
AFUA_1G01830	753.863192497793	1.90510289901491	0.151518731231765	12.5733820731434	2.95794005884159e-36	1.9581359894682e-35	NC_007194.1	553170	554202	+	NA	NA
AFUA_1G13940	2372.99533002985	6.17122257773684	0.490956338888309	12.5697991632221	3.09509153171874e-36	2.04752209021394e-35	NC_007194.1	3728311	3729841	+	NA	NA
AFUA_3G06200	1557.56346185143	1.33414328313354	0.106146617249201	12.5688723551253	3.1315862720706e-36	2.07024289448072e-35	NC_007196.1	1530205	1532828	-	NA	NA
AFUA_3G08640	13669.2208886879	1.49803867491097	0.119200696960862	12.5673650666894	3.19185390463212e-36	2.10863764124942e-35	NC_007196.1	2212517	2213730	-	NA	NA
AFUA_2G03740	807.734962841221	1.3821114213877	0.10997906029614	12.5670415592395	3.20493855726606e-36	2.11583058146585e-35	NC_007195.1	998251	999126	-	NA	NA
AFUA_1G11790	1763.8351136883	1.49400832887917	0.118911813850078	12.5640025200759	3.33048825857043e-36	2.19720978811989e-35	NC_007194.1	3100105	3102048	+	NA	NA
AFUA_3G09700	3876.99073088784	1.01731656957629	0.0809838917517775	12.5619619849149	3.41751798752003e-36	2.2530823583705e-35	NC_007196.1	2478685	2482012	-	NA	NA
AFUA_1G14810	1982.52497180433	1.67212957666209	0.133137817623039	12.5593885082035	3.53050712904504e-36	2.32598116737085e-35	NC_007194.1	3969423	3973033	-	NA	NA
AFUA_1G07490	1495.8190070233	1.29359652402505	0.103020715985602	12.5566640810946	3.65417090774641e-36	2.40580821486079e-35	NC_007194.1	2112065	2114525	-	NA	NA
AFUA_2G13870	2328.33734240437	-3.18873538099796	0.253975830506793	-12.5552710060443	3.7190572886702e-36	2.44685517790105e-35	NC_007195.1	3620931	3622467	+	NA	NA
AFUA_5G03060	1323.35265720392	-1.73610219969169	0.138309163692507	-12.5523295300334	3.85985009694656e-36	2.53775263711872e-35	NC_007198.1	828602	830127	+	NA	NA
AFUA_2G12230	3369.75205533068	1.56021801249968	0.124435538052565	12.5383635327763	4.60404906189964e-36	3.02497957463965e-35	NC_007195.1	3151949	3152776	+	NA	NA
AFUA_8G01030	564.567091222655	1.83742920877691	0.146563549483473	12.536740651086	4.69928775473546e-36	3.08544919247525e-35	NC_007201.1	234721	236968	+	NA	NA
AFUA_8G03980	1887.12152976446	-1.2844442144858	0.102476533008316	-12.5340326880651	4.86258251659894e-36	3.19049010898372e-35	NC_007201.1	851086	851763	+	NA	NA
AFUA_2G14870	302.747562137183	-4.06572408675463	0.324462608072406	-12.5306398506399	5.07515589355088e-36	3.32769922169381e-35	NC_007195.1	3920996	3921584	+	NA	NA
AFUA_1G15850	391.213536647056	-3.11596227187639	0.248765183168331	-12.5257169519897	5.40011519813576e-36	3.53836119649277e-35	NC_007194.1	4283645	4285905	-	NA	NA
AFUA_4G07050	166.697739863	-2.7161553643103	0.216892749404544	-12.5230344110959	5.58580732320736e-36	3.65754562455019e-35	NC_007197.1	1824259	1825685	-	NA	NA
AFUA_1G12030	2652.03146457498	-3.52641697019585	0.281797935940745	-12.5139914826678	6.25978861695665e-36	4.09607907326946e-35	NC_007194.1	3180395	3181957	+	NA	NA
AFUA_4G07140	3404.51620478852	1.45941366152926	0.116644682325337	12.5116176102976	6.4497255806729e-36	4.21749876395393e-35	NC_007197.1	1849797	1854212	-	NA	NA
AFUA_2G15165	1621.98389377647	1.58932683029893	0.127133393131658	12.5012539282503	7.34829786682955e-36	4.80181852464737e-35	NC_007195.1	4013119	4013690	-	NA	NA
AFUA_3G11960	1564.73964849655	-1.50391362843428	0.12034523620353	-12.4966610717423	7.78530140535601e-36	5.08393377195858e-35	NC_007196.1	3144297	3146684	-	NA	NA
AFUA_8G04702	218.907621123709	-2.50718536839903	0.200719329134521	-12.49100113681	8.35950473760688e-36	5.45519983960905e-35	NC_007201.1	1071125	1073215	+	NA	NA
AFUA_6G05150	8302.7780875993	1.28203445581333	0.102681530989932	12.4855409093874	8.95327848573086e-36	5.83872568548136e-35	NC_007199.1	1231599	1234657	+	NA	NA
AFUA_5G04190	3415.81240599013	1.00719962243964	0.0806744735682934	12.4847374626748	9.04411683076531e-36	5.89397383720781e-35	NC_007198.1	1116355	1118736	+	NA	NA
AFUA_1G05300	1394.42564340405	2.20262914344014	0.176496672686189	12.4797204951077	9.63241851362068e-36	6.27312069798474e-35	NC_007194.1	1524931	1528177	-	NA	NA
AFUA_8G04240	1179.12369436134	1.31067780106399	0.105040360062879	12.4778494692839	9.86142357296418e-36	6.41792107126966e-35	NC_007201.1	938665	941147	-	NA	NA
AFUA_2G14190	3216.31955203279	1.73367310549193	0.138941102476974	12.4777554991638	9.87306670191614e-36	6.42115992389306e-35	NC_007195.1	3714764	3715403	+	NA	NA
AFUA_2G14180	3030.32353229243	1.49386942132014	0.119761814270441	12.4736705970966	1.03926199146274e-35	6.7545016881033e-35	NC_007195.1	3708929	3714333	-	NA	NA
AFUA_4G13150	1110.62109236954	-1.87150155550433	0.150120385909993	-12.4666716259737	1.13467182185967e-35	7.36962844784381e-35	NC_007197.1	3441277	3442584	-	NA	NA
AFUA_4G10190	2435.68104679033	-3.01952312683127	0.242338449079022	-12.4599424412701	1.23459692725446e-35	8.01323288633081e-35	NC_007197.1	2655106	2656246	-	NA	NA
AFUA_8G02860	5871.50724896355	1.04305900398303	0.0837668730419939	12.4519271891662	1.36508602515402e-35	8.85421454160504e-35	NC_007201.1	777599	780635	+	NA	NA
AFUA_5G08030	356.395714859457	2.02869398570611	0.162952325066185	12.4496166893116	1.40518393095162e-35	9.10816394544145e-35	NC_007198.1	2032385	2033482	-	NA	NA
AFUA_4G05910	7060.55096674034	1.46703002937352	0.117868146618146	12.4463654639978	1.46359735516458e-35	9.48041003695042e-35	NC_007197.1	1504413	1505103	-	NA	NA
AFUA_4G07510	4311.55408789412	1.29512796606682	0.104061194282092	12.4458303116909	1.47344082756453e-35	9.53775675477257e-35	NC_007197.1	1945964	1947104	+	NA	NA
AFUA_4G04070	5231.37905399972	1.75195390418838	0.140955429650598	12.4291338654435	1.81591182625084e-35	1.1746717737037e-34	NC_007197.1	1136729	1139435	-	NA	NA
AFUA_4G09140	7084.40210645401	-1.27051895571208	0.102238084404579	-12.427061433236	1.86359753140016e-35	1.20470949143935e-34	NC_007197.1	2384773	2386188	+	NA	NA
AFUA_5G14060	1305.4456963956	1.28049928495383	0.103045467302457	12.4265464408574	1.87563901163653e-35	1.21168041315111e-34	NC_007198.1	3676431	3677413	+	NA	NA
AFUA_1G06940	7098.18025322063	1.69039887795213	0.136101169270542	12.4201642573103	2.03143982525996e-35	1.31144962445737e-34	NC_007194.1	1981800	1983163	-	NA	NA
AFUA_5G11260	1766.84684269392	-1.48034637169751	0.119190065950756	-12.4200482639982	2.03438728732107e-35	1.3124727629924e-34	NC_007198.1	2883755	2885530	-	NA	NA
AFUA_3G02370	2610.59048043953	1.30585159805266	0.105165676159141	12.4170893560042	2.11102868964121e-35	1.36100591289318e-34	NC_007196.1	584520	585462	-	NA	NA
AFUA_5G09080	1179.11975682279	1.32086393530864	0.106435915517171	12.4099457301662	2.30809178920143e-35	1.48705953937045e-34	NC_007198.1	2332617	2334546	-	NA	NA
AFUA_7G04200	2408.11792448905	1.53692922220172	0.123859252678332	12.4086750805222	2.34501104035782e-35	1.50983598534268e-34	NC_007200.1	949883	951280	-	NA	NA
AFUA_1G05870	3193.74014933343	-2.32511851755237	0.187475270017843	-12.4022678688825	2.54030606033749e-35	1.63448416654447e-34	NC_007194.1	1696087	1697105	-	NA	NA
AFUA_5G03400	627.657882001398	2.25729713796894	0.182009690215563	12.402071204536	2.54654946536882e-35	1.63740750670443e-34	NC_007198.1	919689	923394	+	NA	NA
AFUA_3G10910	771.648983981211	-2.05953844686003	0.166085768855639	-12.4004510503857	2.59856727414746e-35	1.6697398255229e-34	NC_007196.1	2839291	2842029	+	NA	NA
AFUA_5G00930	285.259091557938	-3.82749795663378	0.308866433579924	-12.3920813028178	2.8845835278188e-35	1.85228723599671e-34	NC_007198.1	242865	244662	+	NA	NA
AFUA_2G02430	1379.33447147768	1.60628545059754	0.129627782298943	12.3915214941592	2.90479312722542e-35	1.86402181222087e-34	NC_007195.1	611824	612468	+	NA	NA
AFUA_7G00940	1412.18760717839	1.40434520461991	0.113418225003388	12.3820065476951	3.27062148853596e-35	2.09737857374024e-34	NC_007200.1	251117	254856	+	NA	NA
AFUA_1G14720	1696.94573459034	-2.06279833219503	0.166604381326357	-12.3814170778274	3.29473479262114e-35	2.1114361625101e-34	NC_007194.1	3938556	3940410	-	NA	NA
AFUA_4G09420	128.038017441464	-4.7060252801379	0.380146959815297	-12.3794894543532	3.37482766166004e-35	2.16132580033973e-34	NC_007197.1	2462101	2462763	+	NA	NA
AFUA_1G03630	1952.89478841781	2.03922747661258	0.164773244923077	12.3759623570232	3.52641951689488e-35	2.25690849081272e-34	NC_007194.1	1056978	1057731	+	NA	NA
AFUA_1G05120	1443.51789077401	1.30149259856581	0.105216956969182	12.3696088164479	3.81675681219792e-35	2.43948252256738e-34	NC_007194.1	1462604	1464047	+	NA	NA
AFUA_2G14570	3855.34451686498	-1.30028513250193	0.105151104968993	-12.365872264351	3.99847109019299e-35	2.55300993686315e-34	NC_007195.1	3814964	3816809	+	NA	NA
AFUA_4G12330	4190.30669847732	-2.15707318680007	0.174437951359783	-12.3658479704973	3.99968022708315e-35	2.55300993686315e-34	NC_007197.1	3225401	3226539	-	NA	NA
AFUA_6G08510	1251.05023008664	1.84154048716169	0.148947911081386	12.3636543392372	4.1103709547011e-35	2.6219266911047e-34	NC_007199.1	1998243	1999799	-	NA	NA
AFUA_5G11210	2011.78161123237	1.37327715004431	0.111097134272538	12.3610492659105	4.24578263360362e-35	2.70651080919061e-34	NC_007198.1	2865297	2866520	+	NA	NA
AFUA_3G05360	67968.2362023475	1.25128093278019	0.101270503067236	12.3558281521464	4.53066214355873e-35	2.88619958774852e-34	NC_007196.1	1291519	1292443	+	NA	NA
AFUA_3G12990	348.173177874646	-1.77152541382208	0.143396939199627	-12.3539973984792	4.63498609324699e-35	2.950706282231e-34	NC_007196.1	3451124	3453144	-	NA	NA
AFUA_4G11990	3726.26589045331	1.79037132377819	0.144945469575537	12.3520336925409	4.74954030757692e-35	3.0216362115311e-34	NC_007197.1	3151139	3152393	+	NA	NA
AFUA_2G13580	888.043900844581	1.24488314752886	0.100829551684919	12.3464116097529	5.09329853287481e-35	3.23819481641255e-34	NC_007195.1	3533020	3534017	+	NA	NA
AFUA_6G13500	6731.95482444535	1.41527600308365	0.114637617707135	12.3456508551954	5.14167446682769e-35	3.26679475359395e-34	NC_007199.1	3434814	3436533	-	NA	NA
AFUA_1G06140	109.964851906154	-3.93477260069435	0.318879320827711	-12.3393783907997	5.55833453060152e-35	3.52686944655822e-34	NC_007194.1	1772680	1774230	+	NA	NA
AFUA_5G05860	432.149413432243	3.51404002724977	0.284886468610757	12.3348786777621	5.87773887937597e-35	3.72708234931859e-34	NC_007198.1	1364568	1367101	-	NA	NA
AFUA_6G11530	210.91808164736	-7.30968865175073	0.592704316137861	-12.33277445891	6.03329711704813e-35	3.82320512048734e-34	NC_007199.1	2864614	2865112	+	NA	NA
AFUA_1G02210	5353.33935203441	1.73945460336878	0.141053011279462	12.3319210812343	6.09754428587475e-35	3.86137715723508e-34	NC_007194.1	652792	653923	-	NA	NA
AFUA_1G04210	3490.80454808418	-1.25858595664889	0.102065147800444	-12.3312020192207	6.15220675479012e-35	3.89343334179622e-34	NC_007194.1	1199113	1202857	-	NA	NA
AFUA_5G08970	2201.04420809664	1.46884096029084	0.119173235128045	12.3252587605988	6.62305432222399e-35	4.18865786156674e-34	NC_007198.1	2303292	2304856	-	NA	NA
AFUA_4G08410	784.357632774644	-4.2406461626013	0.344214608602125	-12.3197739335434	7.08927401875387e-35	4.48057003599982e-34	NC_007197.1	2171460	2172844	-	NA	NA
AFUA_5G11280	117.112994489735	-4.73453664495339	0.384347318573576	-12.3183808398212	7.21279267863665e-35	4.55564715282808e-34	NC_007198.1	2889751	2890799	-	NA	NA
AFUA_4G09080	306.325645647764	3.08678026470044	0.25067226258292	12.3140080713133	7.61456290756761e-35	4.80625622055644e-34	NC_007197.1	2358122	2360133	-	NA	NA
AFUA_4G10370	940.411888309964	1.68175237686578	0.136685803748814	12.3037823295557	8.64300487328346e-35	5.45182861424141e-34	NC_007197.1	2705764	2706802	-	NA	NA
AFUA_1G10580	5227.35625272594	1.63625150298316	0.13306104910083	12.2969983630841	9.40028688179416e-35	5.92562586684825e-34	NC_007194.1	2756326	2758475	+	NA	NA
AFUA_3G07350	1865.59928025562	1.24161451468718	0.100984637407481	12.2950831588093	9.62576541251485e-35	6.06379152736056e-34	NC_007196.1	1846791	1849874	+	NA	NA
AFUA_2G09490	15731.4224791753	1.08485022967975	0.088256838179222	12.2919679886646	1.00040496491523e-34	6.29797426278659e-34	NC_007195.1	2422778	2427652	+	NA	NA
AFUA_5G09970	579.824706790965	-3.17085260744441	0.258043487103917	-12.2880551764032	1.05001839367298e-34	6.60599423112874e-34	NC_007198.1	2574051	2575929	+	NA	NA
AFUA_2G16790	843.508090166743	1.43805466279003	0.117062605526386	12.2844921853879	1.09731890046764e-34	6.8990702671699e-34	NC_007195.1	4480565	4481997	-	NA	NA
AFUA_5G00730	159.55782782283	-5.98903790277885	0.487572639255668	-12.2833756872038	1.11257211523075e-34	6.99040744546809e-34	NC_007198.1	205170	208755	-	NA	NA
AFUA_2G16500	1509.4182569991	1.99568059918014	0.16247366816379	12.2831017587927	1.11634649864201e-34	7.00954985327242e-34	NC_007195.1	4379395	4380117	-	NA	NA
AFUA_1G04630	189.779763362473	-6.52579087837028	0.531515943543414	-12.2776954438381	1.19349692058262e-34	7.48909598635297e-34	NC_007194.1	1309469	1309857	+	NA	NA
AFUA_3G00270	26733.335308668	-1.34330783835716	0.109459972436777	-12.2721375535979	1.27833338900449e-34	8.01621562688231e-34	NC_007196.1	56301	57708	-	NA	NA
AFUA_3G13310	4231.13112638105	1.89437046571129	0.154369385072921	12.2716720340398	1.28570531025653e-34	8.05719814469155e-34	NC_007196.1	3532410	3533381	-	NA	NA
AFUA_7G05470	7154.56588148613	1.30589666355375	0.10648571956138	12.2635849100969	1.42072601745691e-34	8.89755071530883e-34	NC_007200.1	1320984	1322187	+	NA	NA
AFUA_4G03750	190.551346561786	-3.07481998784057	0.250783150094856	-12.2608715405224	1.46911239658281e-34	9.19460078225185e-34	NC_007197.1	1047528	1049348	+	NA	NA
AFUA_7G02110	3274.19417301985	-1.43423328046334	0.116990816763974	-12.2593663343412	1.49665647603481e-34	9.36090595919957e-34	NC_007200.1	565098	567452	+	NA	NA
AFUA_8G05120	616.075413168219	-3.87145027863964	0.315896145631816	-12.255452724491	1.57069703591386e-34	9.81762092791843e-34	NC_007201.1	1191941	1192793	+	NA	NA
AFUA_8G02440	172.964164810104	-2.8000969265133	0.228547615268979	-12.2517004748347	1.64509846364951e-34	1.02759976665837e-33	NC_007201.1	654066	655067	-	NA	NA
AFUA_8G02140	1632.31097930622	1.65756830596393	0.135318550271687	12.2493797238881	1.69285709049086e-34	1.05674656484821e-33	NC_007201.1	551885	554409	+	NA	NA
AFUA_3G08310	1685.57802507923	1.69430372339947	0.138348598640703	12.2466272882146	1.7512877137769e-34	1.09251316444943e-33	NC_007196.1	2139080	2140328	+	NA	NA
AFUA_2G15210	1586.89442923745	1.49898552219113	0.12242222415693	12.2443905305103	1.80024342315169e-34	1.12232651467942e-33	NC_007195.1	4030833	4031185	+	NA	NA
AFUA_4G10730	5138.60764849475	1.54644256982949	0.12632225238953	12.2420439833581	1.85306377248532e-34	1.15450907222371e-33	NC_007197.1	2790485	2792040	-	NA	NA
AFUA_6G10080	1229.13886596698	2.73599446526121	0.223548962553118	12.2389047751054	1.92614174765237e-34	1.19926291618536e-33	NC_007199.1	2484228	2484759	-	NA	NA
AFUA_2G07560	2588.25430574336	1.372565312415	0.11221268894763	12.2318191043045	2.10178351710945e-34	1.30777641064588e-33	NC_007195.1	1933636	1934535	-	NA	NA
AFUA_7G03730	3267.20647808933	2.01210552000232	0.164542719502899	12.2284688504061	2.19028298803421e-34	1.36196292709784e-33	NC_007200.1	803133	803877	+	NA	NA
AFUA_6G08250	2026.82191384654	1.26879498062851	0.103759860554803	12.228187025737	2.19789425829772e-34	1.36581403199507e-33	NC_007199.1	1928529	1930468	+	NA	NA
AFUA_6G12500	2711.05583936683	1.99892270904435	0.16349091829045	12.2265060955445	2.24384016035413e-34	1.39346669403811e-33	NC_007199.1	3155494	3156604	-	NA	NA
AFUA_6G12700	1035.91589558119	1.61444324479368	0.132084264412739	12.2228279952322	2.34773089272028e-34	1.45704535816248e-33	NC_007199.1	3206625	3207423	+	NA	NA
AFUA_1G04840	9207.58473326317	1.39924537190018	0.11450394461827	12.2200626062704	2.42897576933592e-34	1.50649675532799e-33	NC_007194.1	1371577	1374461	-	NA	NA
AFUA_8G05300	2219.0726989188	1.29797685028396	0.106402151759206	12.1987838481063	3.15500858955607e-34	1.95553685550863e-33	NC_007201.1	1236620	1237190	-	NA	NA
AFUA_3G07720	1369.21779467249	-1.5622425853075	0.12813188843707	-12.1924573528374	3.40981744230857e-34	2.1121132864512e-33	NC_007196.1	1948563	1949823	+	NA	NA
AFUA_5G10920	5197.79815389107	1.26913545030455	0.104156346457356	12.1849075305667	3.74077377367557e-34	2.31562551337038e-33	NC_007198.1	2793753	2796794	+	NA	NA
AFUA_2G01660	8123.40646087714	1.91570397837054	0.157246930400609	12.1827750372615	3.8399033050111e-34	2.37546234000429e-33	NC_007195.1	399594	401739	+	NA	NA
AFUA_5G11550	2374.90308959355	1.85351639497469	0.152260255515615	12.1733435209203	4.31056553318735e-34	2.66491445543392e-33	NC_007198.1	2962344	2964081	+	NA	NA
AFUA_4G10000	4341.08621515436	1.1034058795933	0.0907152124783696	12.1634051163844	4.86861450126152e-34	3.00798555972745e-33	NC_007197.1	2587139	2589621	-	NA	NA
AFUA_5G12270	5341.91433828072	2.06382360612943	0.169898653564416	12.1473805873744	5.9233068497641e-34	3.65726228057229e-33	NC_007198.1	3185487	3186774	+	NA	NA
AFUA_7G08590	1510.51504491805	-3.03731114833821	0.250323401719152	-12.1335485515089	7.0142696596861e-34	4.32808746714263e-33	NC_007200.1	2002657	2004290	-	NA	NA
AFUA_3G00750	438.464916913845	-4.03498772522951	0.332582349870698	-12.1322966381055	7.12235046178066e-34	4.39196412598408e-33	NC_007196.1	168135	169000	+	NA	NA
AFUA_4G12680	3756.89221651427	-1.28411021056267	0.105845461122428	-12.1319345860035	7.15391457590518e-34	4.40860557870241e-33	NC_007197.1	3320187	3324835	-	NA	NA
AFUA_3G13180	2427.77982811133	-2.08389177152625	0.171927339012168	-12.1207702247911	8.19850017081948e-34	5.04910189548167e-33	NC_007196.1	3498123	3499115	-	NA	NA
AFUA_4G10050	15920.9974143478	1.46256645278188	0.120734916797235	12.1138647508089	8.91904988862726e-34	5.48934750972893e-33	NC_007197.1	2598512	2599410	+	NA	NA
AFUA_4G11850	2574.37473700473	1.30541329301414	0.10777965331555	12.1118713305956	9.13851465771612e-34	5.62082842804097e-33	NC_007197.1	3124171	3126844	-	NA	NA
AFUA_6G09520	2199.61759514479	-2.67466204995683	0.220837566145431	-12.1114450618218	9.18613621648446e-34	5.64651333996033e-33	NC_007199.1	2319497	2322435	+	NA	NA
AFUA_5G05970	801.923920524079	-1.53921815723062	0.127143656359185	-12.1061341265998	9.80053743949019e-34	6.02033014140112e-33	NC_007198.1	1407563	1408102	-	NA	NA
AFUA_7G05260	6027.72011315964	1.09855569239033	0.0907550143320332	12.1046280525194	9.98208110767843e-34	6.12794169720578e-33	NC_007200.1	1249229	1250373	+	NA	NA
AFUA_1G13580	2510.86668895758	1.32534656659082	0.10952891625477	12.1004261879849	1.0506429240004e-33	6.44572779870821e-33	NC_007194.1	3610469	3612776	+	NA	NA
AFUA_3G08880	1820.74724687812	-2.96130059660901	0.244764627144846	-12.0985643683578	1.07474261518694e-33	6.58938311233647e-33	NC_007196.1	2272252	2273815	-	NA	NA
AFUA_2G13040	4781.9223226874	1.76457846514381	0.14585801146013	12.0979193907779	1.08321872185417e-33	6.63712641787491e-33	NC_007195.1	3346681	3347579	-	NA	NA
AFUA_2G09282	269.447834999416	-2.11144582654276	0.174599149587589	-12.0931048721033	1.14862290782759e-33	7.03339850489218e-33	NC_007195.1	2372584	2376326	+	NA	NA
AFUA_2G15500	4143.7826762946	1.6837532099666	0.139353312109746	12.082620674567	1.30493227419436e-33	7.98545594983488e-33	NC_007195.1	4089806	4090312	-	NA	NA
AFUA_3G00230	195.244047130955	-2.97321613632544	0.246102534667296	-12.0812089170268	1.32753412053424e-33	8.1186086660227e-33	NC_007196.1	47665	50530	+	NA	NA
AFUA_3G05540	2264.77471441379	1.10476525547639	0.0914554581648544	12.0798176253732	1.35018866614547e-33	8.25191448750837e-33	NC_007196.1	1340658	1342321	+	NA	NA
AFUA_2G00470	111.064495627019	-3.80017080483216	0.314705698875994	-12.0753161395071	1.42615085190417e-33	8.71064363065375e-33	NC_007195.1	101401	102655	-	NA	NA
AFUA_8G01390	179.247768615513	-6.43902167812058	0.533461247665065	-12.0702707203267	1.51634642839056e-33	9.25567097481487e-33	NC_007201.1	351401	353561	+	NA	NA
AFUA_2G04690	80.5141902939057	3.9213936751465	0.324964744746551	12.0671357079209	1.57522106905015e-33	9.60894828188159e-33	NC_007195.1	1279520	1281198	-	NA	NA
AFUA_5G10420	1351.66024152296	-6.20743013660651	0.514539681175435	-12.0640455220597	1.63547495306206e-33	9.97018654929987e-33	NC_007198.1	2664482	2667850	-	NA	NA
AFUA_2G07600	3194.77905005947	1.19130080047924	0.098753840170004	12.0633364578879	1.64962036528404e-33	1.00500590502314e-32	NC_007195.1	1937905	1939161	+	NA	NA
AFUA_8G05960	2473.94276405824	1.51461265729984	0.125597961107085	12.0592137320484	1.73430677433935e-33	1.05593191216414e-32	NC_007201.1	1411882	1412548	-	NA	NA
AFUA_6G04700	2891.56912777873	1.36565995085156	0.113325588415952	12.0507642619866	1.92159895574171e-33	1.16922559328517e-32	NC_007199.1	1096190	1096980	-	NA	NA
AFUA_3G06310	3771.18979619422	2.01716444280018	0.167401560360105	12.0498544843965	1.9429262693231e-33	1.18145617589142e-32	NC_007196.1	1563860	1564974	-	NA	NA
AFUA_8G05950	798.871220046974	-1.67008698619273	0.138651845318017	-12.0451839812312	2.05617139255142e-33	1.24952951754292e-32	NC_007201.1	1410241	1411037	+	NA	NA
AFUA_3G13810	1875.01072048799	2.57187439928365	0.213699427460808	12.0350083752813	2.32610418992465e-33	1.41267563413331e-32	NC_007196.1	3644876	3646068	-	NA	NA
AFUA_5G11200	1034.17075923665	1.27074843482681	0.105628443752237	12.0303621797883	2.46078899341637e-33	1.49352990451081e-32	NC_007198.1	2864305	2864668	-	NA	NA
AFUA_4G03770	1542.50271305634	-1.35371359707619	0.112545032205264	-12.0281950304767	2.52623238902799e-33	1.53228402840791e-32	NC_007197.1	1055167	1056845	+	NA	NA
AFUA_2G12650	367.737458983135	-2.01242732610213	0.167312170580175	-12.0279793103144	2.53284053581388e-33	1.53532536444048e-32	NC_007195.1	3254438	3255476	-	NA	NA
AFUA_3G13390	2214.11869666528	1.17407571052121	0.0976257831307925	12.0262872457398	2.58527246988119e-33	1.5661222911884e-32	NC_007196.1	3544227	3545497	-	NA	NA
AFUA_6G06710	657.453588171249	1.31165038620113	0.109113637235637	12.0209574112954	2.75757638538751e-33	1.6694516495319e-32	NC_007199.1	1459744	1461211	+	NA	NA
AFUA_4G06120	2181.93392167746	1.5492548344395	0.12888342848951	12.0205898663349	2.76987034999822e-33	1.67584115648134e-32	NC_007197.1	1564872	1566784	-	NA	NA
AFUA_3G01530	102.615325581769	-4.05426625854346	0.337513917823697	-12.0121454092487	3.06781489688944e-33	1.85493993012173e-32	NC_007196.1	388212	389691	+	NA	NA
AFUA_6G12440	3838.74297824032	-1.68085220880536	0.139997796811116	-12.0062761492822	3.29344096514634e-33	1.99011438998053e-32	NC_007199.1	3146309	3147868	-	NA	NA
AFUA_5G06560	2766.45193029167	1.94531591386742	0.162029720407855	12.0059203272754	3.30763746384381e-33	1.99743975246041e-32	NC_007198.1	1600681	1603147	+	NA	NA
AFUA_3G00650	199.927589064456	-2.5572141487424	0.21307636994624	-12.0013971956984	3.49348589168428e-33	2.10793468993501e-32	NC_007196.1	147728	149294	+	NA	NA
AFUA_4G12110	3512.26399129444	1.805349515462	0.150474445417077	11.9977150303365	3.65240972184974e-33	2.20150253071694e-32	NC_007197.1	3179588	3180846	+	NA	NA
AFUA_3G10630	11257.4315169196	1.87766745988253	0.15654543514505	11.9943929258796	3.80194395665423e-33	2.29020163792955e-32	NC_007196.1	2747082	2747630	+	NA	NA
AFUA_7G05460	7806.00845932559	1.87187888318443	0.156132876078044	11.9890117328573	4.05716671590245e-33	2.44241436297327e-32	NC_007200.1	1319257	1320541	+	NA	NA
AFUA_6G11680	421.727574329564	1.52399415978099	0.1271572999831	11.9851094666491	4.25282189145966e-33	2.55859965387504e-32	NC_007199.1	2907310	2909677	-	NA	NA
AFUA_2G13300	409.697009371934	1.70976702777945	0.142676069249036	11.9835585377329	4.33316082260557e-33	2.60530618248045e-32	NC_007195.1	3435488	3437224	-	NA	NA
AFUA_4G11340	12130.13039591	1.69994497004929	0.141890820531528	11.980655011235	4.4876387854476e-33	2.69650260645235e-32	NC_007197.1	2973299	2975071	-	NA	NA
AFUA_2G11380	3225.91504371396	1.8770603160315	0.156721551871985	11.9770401301586	4.68762705153499e-33	2.81491419952525e-32	NC_007195.1	2930496	2931700	-	NA	NA
AFUA_5G05910	2534.48303804017	-1.04353409793298	0.0871712294588487	-11.9710838588735	5.03663388782586e-33	3.02260795062546e-32	NC_007198.1	1387405	1389413	-	NA	NA
AFUA_2G15150	109.369715266919	-5.10694935961166	0.42687422780585	-11.9635926157023	5.51243110785979e-33	3.30608570553583e-32	NC_007195.1	4007187	4009001	+	NA	NA
AFUA_1G08790	9285.96306855159	1.01696409173827	0.0850116229688927	11.9626476500795	5.57553570468076e-33	3.34185189218949e-32	NC_007194.1	2260123	2263969	+	NA	NA
AFUA_2G13295	17288.560568482	-2.82840791705884	0.236473810263683	-11.9607660311516	5.70333422245224e-33	3.41420231390056e-32	NC_007195.1	3433889	3435399	+	NA	NA
AFUA_2G14910	705.73493105622	1.27238303474156	0.106379329386488	11.9608108274385	5.70025814023668e-33	3.41420231390056e-32	NC_007195.1	3927833	3929350	-	NA	NA
AFUA_3G10330	2186.83454397681	1.67983017626861	0.140458831723416	11.959590975215	5.78461468920376e-33	3.46070861406277e-32	NC_007196.1	2676311	2677043	+	NA	NA
AFUA_3G08580	11608.2222157917	1.14526177896694	0.0958796817724867	11.944780768928	6.91324020084632e-33	4.13335379357863e-32	NC_007196.1	2200467	2201143	+	NA	NA
AFUA_2G01300	209.350788204237	-2.56883075390921	0.215112470591467	-11.9418030337619	7.16528864953957e-33	4.28139331714424e-32	NC_007195.1	315438	316044	+	NA	NA
AFUA_1G10090	771.420491009907	-1.70636177198903	0.142947540649914	-11.936978868129	7.5931347811169e-33	4.53422654753366e-32	NC_007194.1	2605103	2605760	-	NA	NA
AFUA_1G10400	2940.27084485868	1.69544751614567	0.142059642747038	11.9347584110479	7.79849770085068e-33	4.65397334910742e-32	NC_007194.1	2706263	2710324	-	NA	NA
AFUA_8G02280	124.712430476805	-3.01911989014595	0.253162766678854	-11.9256078994263	8.70462923151126e-33	5.19151633175953e-32	NC_007201.1	609358	611766	-	NA	NA
AFUA_4G10790	3917.83075943485	1.16916287591942	0.0980450316306374	11.9247539265832	8.79434936681086e-33	5.24178051368331e-32	NC_007197.1	2816512	2817684	+	NA	NA
AFUA_2G03230	276.521724909271	-2.76941069103972	0.232245000569683	-11.9245223115526	8.81884123765528e-33	5.25312794069856e-32	NC_007195.1	845967	847674	-	NA	NA
AFUA_2G13310	4128.94958920831	-1.7400380863192	0.145963920112453	-11.9210150356242	9.19810135187724e-33	5.47565588512247e-32	NC_007195.1	3437682	3439179	-	NA	NA
AFUA_5G03870	2306.96210202459	1.88593166330731	0.158219538605678	11.9197140879516	9.34286088896868e-33	5.55839629910725e-32	NC_007198.1	1038134	1039037	+	NA	NA
AFUA_1G04450	1899.78272930422	-1.60027936638697	0.134302156016143	-11.9155150881913	9.82570697045047e-33	5.8420499715666e-32	NC_007194.1	1262616	1264071	+	NA	NA
AFUA_6G12680	3204.76614206787	1.02031724694284	0.0856578214996335	11.911547936661	1.03046304920904e-32	6.12302288092629e-32	NC_007199.1	3202824	3203845	+	NA	NA
AFUA_3G06922	130.008682871435	-3.57399503346227	0.300059734458125	-11.9109451320302	1.03794037060067e-32	6.163650832075e-32	NC_007196.1	1724461	1730150	-	NA	NA
AFUA_3G10180	1044.17201116971	1.15115165009361	0.0966639336418076	11.9088020394375	1.06496271474973e-32	6.32022234656154e-32	NC_007196.1	2629022	2631074	-	NA	NA
AFUA_6G04980	867.341446437945	1.35728335843981	0.113976109485437	11.9084899859056	1.06895525122771e-32	6.34001045555743e-32	NC_007199.1	1182727	1183873	-	NA	NA
AFUA_6G02460	2027.6777862222	1.49544821494453	0.125592974440876	11.9071008677203	1.08690930859809e-32	6.44252951410266e-32	NC_007199.1	462470	463114	-	NA	NA
AFUA_1G09600	3676.91962209423	1.575038632502	0.132296562491168	11.9053632448474	1.10978984147798e-32	6.57410562922259e-32	NC_007194.1	2479940	2480773	+	NA	NA
AFUA_5G10640	7131.49696176903	1.31386176891267	0.110362957711206	11.904916252342	1.11575265911355e-32	6.60536546563105e-32	NC_007198.1	2721761	2723271	+	NA	NA
AFUA_5G11610	2523.85226980933	1.2075707641608	0.101480486048856	11.8995366614566	1.19006048283805e-32	7.04094752499763e-32	NC_007198.1	2983229	2986030	-	NA	NA
AFUA_5G03710	1935.29306100331	-2.20976129344188	0.185838541864935	-11.8907588881531	1.32199887609186e-32	7.81675455771439e-32	NC_007198.1	991278	996023	-	NA	NA
AFUA_5G13990	1590.93189715659	1.38746474188209	0.116710953381905	11.88804222464	1.36570361188801e-32	8.07021913478851e-32	NC_007198.1	3656747	3658181	-	NA	NA
AFUA_3G01620	192.101750535603	-2.7060219344305	0.227630492817013	-11.8877831389919	1.3699458944573e-32	8.09032425224568e-32	NC_007196.1	406839	409302	+	NA	NA
AFUA_5G00980	278.412958198894	2.51770656014866	0.211946991670007	11.8789445432121	1.52277921319071e-32	8.98738319941968e-32	NC_007198.1	254323	255862	+	NA	NA
AFUA_4G10500	921.333656960281	-1.50855532834095	0.127060501062946	-11.8727324048062	1.64021506436056e-32	9.67455695034964e-32	NC_007197.1	2746886	2748548	-	NA	NA
AFUA_1G13500	42205.7420512666	1.18083011972043	0.0994956828488007	11.8681543350467	1.73247577295518e-32	1.02124887668937e-31	NC_007194.1	3588582	3591128	-	NA	NA
AFUA_2G05070	404.432565287062	2.4141025878619	0.20342661760937	11.8671913057984	1.75252992957887e-32	1.03243842701552e-31	NC_007195.1	1393291	1394812	+	NA	NA
AFUA_2G13030	1492.28926971543	1.69774902550074	0.143106272249298	11.8635542580774	1.83036914265414e-32	1.07747041737116e-31	NC_007195.1	3344555	3346112	+	NA	NA
AFUA_3G09100	864.386819211785	-1.28358219083111	0.10819576580093	-11.8635159271647	1.83120750958948e-32	1.07747041737116e-31	NC_007196.1	2317407	2319074	-	NA	NA
AFUA_6G13410	16816.5167980734	1.17182051170727	0.0987781766656227	11.8631518748725	1.83918903070582e-32	1.08150602831248e-31	NC_007199.1	3410326	3414441	-	NA	NA
AFUA_3G13600	301.55038087441	-1.90443454011131	0.160580576933117	-11.8596817652767	1.91702342338022e-32	1.12658752983516e-31	NC_007196.1	3592380	3594363	+	NA	NA
AFUA_5G13330	5369.61919570591	1.80498552997294	0.152245293673344	11.8557722634481	2.00863755279268e-32	1.17970712856702e-31	NC_007198.1	3507705	3508803	+	NA	NA
AFUA_6G12930	44541.5907927444	1.69591932259758	0.14308016732283	11.8529308032685	2.07793939510459e-32	1.21966558523141e-31	NC_007199.1	3262692	3265559	+	NA	NA
AFUA_2G01310	137.287577222259	-3.12063529167144	0.263335562518903	-11.8504134489903	2.14131701590235e-32	1.25610021298242e-31	NC_007195.1	316119	316971	-	NA	NA
AFUA_8G00470	115.390464915805	-3.7612463458482	0.31746620223118	-11.8477063681546	2.21161440800607e-32	1.2965471684671e-31	NC_007201.1	102473	103368	-	NA	NA
AFUA_1G16610	1948.9587954532	-1.27267432427508	0.107431062343654	-11.8464278069225	2.2456081767273e-32	1.31567505828694e-31	NC_007194.1	4515161	4516305	-	NA	NA
AFUA_1G07400	494.575999700171	1.3904807563159	0.117430577327696	11.8408747360212	2.39937294125352e-32	1.4049094328361e-31	NC_007194.1	2096686	2097889	+	NA	NA
AFUA_6G05350	4956.14559665099	-1.79902251364978	0.152002472493051	-11.8354819112039	2.55869641282562e-32	1.49728820463769e-31	NC_007199.1	1280045	1281667	+	NA	NA
AFUA_5G07740	3974.79083395179	-1.89766378710597	0.160414656699177	-11.8297406618189	2.73986978960424e-32	1.60233307914196e-31	NC_007198.1	1932048	1934308	-	NA	NA
AFUA_6G02470	8030.63481619808	1.91390801028439	0.161834130117375	11.826355842839	2.85259303163782e-32	1.66724369421939e-31	NC_007199.1	464769	466824	-	NA	NA
AFUA_1G14830	5011.2046998765	-1.98180596697202	0.167685038747617	-11.8186212781621	3.12775470468158e-32	1.82695775109114e-31	NC_007194.1	3976074	3977634	-	NA	NA
AFUA_4G10480	1872.37322953455	1.88371394131289	0.159407227528935	11.8169920555889	3.18899299808313e-32	1.86159882166889e-31	NC_007197.1	2743243	2743528	-	NA	NA
AFUA_2G13720	3735.58199082046	1.72864937523041	0.146314008789078	11.8146539045511	3.2789639904902e-32	1.91296069996376e-31	NC_007195.1	3562557	3563830	+	NA	NA
AFUA_7G02470	3837.63835771764	1.75379444152534	0.148449081036793	11.8141145049639	3.30007506161833e-32	1.92411156135035e-31	NC_007200.1	671724	673386	-	NA	NA
AFUA_5G01850	3018.87667030314	2.36804502754646	0.200550895797355	11.8077010732439	3.5616686394661e-32	2.07537763674153e-31	NC_007198.1	470947	472720	+	NA	NA
AFUA_2G13970	2323.81668301284	-1.05499717469002	0.089398476230276	-11.8010643936763	3.85405363626906e-32	2.24439205710662e-31	NC_007195.1	3649865	3651623	+	NA	NA
AFUA_4G03120	4616.6035760291	3.5951678098312	0.304650854496314	11.8009444476208	3.85955153440982e-32	2.24623567247344e-31	NC_007197.1	874475	876086	+	NA	NA
AFUA_4G07690	15107.0760241573	1.56871035065902	0.133108375465903	11.7852114502056	4.65251073501075e-32	2.70609803137823e-31	NC_007197.1	1997784	1999871	+	NA	NA
AFUA_5G11740	2285.92857049431	1.86358261665628	0.158141811032822	11.7842498734853	4.70591110230669e-32	2.73550607950622e-31	NC_007198.1	3020944	3021731	+	NA	NA
AFUA_1G06240	4206.28524807676	1.39377139089376	0.118314282155374	11.7802463532122	4.93486310909005e-32	2.86686377965955e-31	NC_007194.1	1797871	1798799	-	NA	NA
AFUA_4G07200	1745.0265629641	-1.82145911081808	0.154684054951533	-11.7753514503405	5.22986744515702e-32	3.03641249136542e-31	NC_007197.1	1865069	1868001	+	NA	NA
AFUA_5G08890	5970.17437591389	1.59242243333152	0.13525190947478	11.7737519530433	5.33001070890546e-32	3.09269055109502e-31	NC_007198.1	2281515	2284083	+	NA	NA
AFUA_1G04540	7947.5456001283	2.0511880877655	0.174233217675444	11.772658021999	5.39959496364071e-32	3.13117993315999e-31	NC_007194.1	1284031	1285205	+	NA	NA
AFUA_1G06390	405942.422449471	1.50114161893222	0.127766403310657	11.749110721089	7.13659122407336e-32	4.13595948677946e-31	NC_007194.1	1831592	1833461	+	NA	NA
AFUA_2G02280	643.956145112275	1.4930921756129	0.127107874526846	11.7466536292175	7.34711040567274e-32	4.25540393430185e-31	NC_007195.1	576408	576990	+	NA	NA
AFUA_3G05820	4569.87948619834	-1.39959118451408	0.119186989421121	-11.7428185015139	7.68808421019861e-32	4.45021797551881e-31	NC_007196.1	1420086	1422936	-	NA	NA
AFUA_1G01740	10056.9686305303	1.34953423139815	0.115012713331531	11.7337830949874	8.55478601503671e-32	4.94893086467469e-31	NC_007194.1	536415	538448	-	NA	NA
AFUA_7G05300	1320.60464537972	2.82292065722475	0.240804872495532	11.7228552228615	9.7335155113664e-32	5.62744426203368e-31	NC_007200.1	1263718	1265452	+	NA	NA
AFUA_5G08370	4378.83956004935	-1.29741014580618	0.110674330538914	-11.7227738310104	9.74287378960614e-32	5.62947572534411e-31	NC_007198.1	2125217	2127746	-	NA	NA
AFUA_4G08580	15736.8170337878	1.52316086957102	0.129983672421731	11.7180938281936	1.02962677783043e-31	5.94566254440211e-31	NC_007197.1	2215888	2216753	-	NA	NA
AFUA_6G07530	1238.74722087882	1.79993073314117	0.15365671223913	11.7139740068108	1.08091839478262e-31	6.23811023280179e-31	NC_007199.1	1709737	1711385	-	NA	NA
AFUA_6G09210	954.890390816261	-1.83428355460238	0.156633811612527	-11.7106487783106	1.12416110131477e-31	6.48378426818193e-31	NC_007199.1	2185514	2186547	+	NA	NA
AFUA_2G01030	373.950723558892	-2.24978547763776	0.192179641032786	-11.706679570985	1.17803218735401e-31	6.79042850304838e-31	NC_007195.1	236686	237739	-	NA	NA
AFUA_1G15550	6451.21189154404	1.44299297102233	0.12327974300609	11.7050290326372	1.20118117407165e-31	6.91972312718791e-31	NC_007194.1	4206661	4209274	+	NA	NA
AFUA_7G08560	286.042760463097	-1.94984059458152	0.166862434696393	-11.68531789752	1.51511621795834e-31	8.72301220046305e-31	NC_007200.1	1993146	1994016	-	NA	NA
AFUA_1G13020	1369.52894197483	1.0896782673688	0.0932979628211174	11.6795504898437	1.62150739488879e-31	9.32996369627768e-31	NC_007194.1	3452608	3454002	-	NA	NA
AFUA_5G05820	6238.50561618141	1.92455751369371	0.164788449335245	11.6789588193673	1.6328327999187e-31	9.38951971869664e-31	NC_007198.1	1353657	1354916	-	NA	NA
AFUA_2G13650	478.120648101114	-1.56822047453569	0.134288950265551	-11.6779561641862	1.65220461482698e-31	9.49524752387437e-31	NC_007195.1	3552294	3553435	-	NA	NA
AFUA_6G04610	2045.01820615316	1.4307241157079	0.122519763455469	11.677496555304	1.66116059825054e-31	9.54102497456718e-31	NC_007199.1	1074625	1075267	+	NA	NA
AFUA_6G02680	1574.70207958441	-1.31995066663034	0.113086494484606	-11.6720451248051	1.77113581384425e-31	1.0166615112603e-30	NC_007199.1	521342	523407	+	NA	NA
AFUA_1G13980	1534.3227902335	2.32746071721223	0.199427280920525	11.6707238170677	1.79886181350032e-31	1.03196170265843e-30	NC_007194.1	3738408	3740383	-	NA	NA
AFUA_6G04740	32813.0121842768	1.33269648180912	0.11425675985189	11.6640493178406	1.94564210665596e-31	1.11550147448275e-30	NC_007199.1	1113099	1114434	-	NA	NA
AFUA_2G16280	923.057602596453	1.3074369712793	0.112121859838931	11.6608569743447	2.01998978545562e-31	1.15743852549129e-30	NC_007195.1	4318988	4321152	-	NA	NA
AFUA_4G07540	5468.79071093908	1.61646536475246	0.138671108364747	11.6568287642201	2.11784131921138e-31	1.21278523107277e-30	NC_007197.1	1952978	1956038	+	NA	NA
AFUA_1G13970	2645.69369242141	1.24092602593648	0.106457955529007	11.6564893602372	2.1262977969149e-31	1.21690436006443e-30	NC_007194.1	3734490	3736716	-	NA	NA
AFUA_1G12870	1586.81534747844	1.0404869288452	0.0893038609574814	11.6510856046928	2.26554118388528e-31	1.29582498118664e-30	NC_007194.1	3402036	3403703	-	NA	NA
AFUA_8G01270	100.297420191125	-3.69147046598454	0.316862807608637	-11.6500591970514	2.29299482459396e-31	1.31074932643852e-30	NC_007201.1	309480	310962	-	NA	NA
AFUA_3G10460	9932.61879260885	1.40722418079619	0.120873883875944	11.6420862445395	2.51780425435623e-31	1.43840394887065e-30	NC_007196.1	2708846	2709680	+	NA	NA
AFUA_6G12820	2460.79992855406	1.5547765456489	0.13359107760332	11.638326253087	2.63128596467189e-31	1.50234418563839e-30	NC_007199.1	3232649	3233954	-	NA	NA
AFUA_4G13190	3659.36625936713	1.03165804667557	0.088646044837363	11.6379478471751	2.64298425277315e-31	1.50812940300421e-30	NC_007197.1	3448382	3449403	-	NA	NA
AFUA_4G09950	4079.6691751496	1.47791648859318	0.127107802914275	11.6272679938456	2.99531148094865e-31	1.70816105296018e-30	NC_007197.1	2574015	2575479	-	NA	NA
AFUA_4G06210	678.076240694052	1.35683630416065	0.116733416353549	11.6233752642963	3.1350105124943e-31	1.78677048854113e-30	NC_007197.1	1598389	1599400	+	NA	NA
AFUA_6G02200	3419.89908076057	-1.47173386192878	0.126630142599091	-11.6223028081731	3.17462166808102e-31	1.80827651726531e-30	NC_007199.1	384018	385632	+	NA	NA
AFUA_4G06870	4268.82999167933	1.00215248995126	0.0862384687594936	11.6207129412991	3.23425939010373e-31	1.84115759134038e-30	NC_007197.1	1768570	1770039	-	NA	NA
AFUA_4G12120	2753.70190646138	1.07496745317694	0.0925124752461637	11.6197026435256	3.27273339337684e-31	1.86195912847051e-30	NC_007197.1	3181273	3183010	+	NA	NA
AFUA_3G13170	1038.15897335034	-2.10198111416987	0.180940395498293	-11.616980875836	3.37865897841368e-31	1.92108874144514e-30	NC_007196.1	3497808	3498039	-	NA	NA
AFUA_3G11010	212.30517171426	-2.16315216997751	0.186219348921919	-11.6161515035932	3.41160792039834e-31	1.93867890792194e-30	NC_007196.1	2869662	2872656	-	NA	NA
AFUA_4G10020	4265.33946130493	1.20780492097251	0.103987662743351	11.6148867001027	3.46247063947921e-31	1.96601350198687e-30	NC_007197.1	2592318	2593267	-	NA	NA
AFUA_3G15330	117.706389780414	-3.13511315663331	0.26995313542594	-11.613546001926	3.51720744471376e-31	1.99515560114741e-30	NC_007196.1	4031311	4031671	-	NA	NA
AFUA_5G11910	4541.83634435044	1.02001226556778	0.0878566398321655	11.6099621783434	3.66777801746536e-31	2.07934301731762e-30	NC_007198.1	3080505	3083286	-	NA	NA
AFUA_2G11920	1073.34279773383	1.38696555941793	0.119486540555898	11.6077137472156	3.76549232386024e-31	2.13348365078952e-30	NC_007195.1	3076362	3077864	+	NA	NA
AFUA_1G04580	1034.57949687759	1.2672508019136	0.109176987180749	11.6073069484469	3.78344541975239e-31	2.14239543110259e-30	NC_007194.1	1298567	1300485	+	NA	NA
AFUA_1G09050	3128.65631457922	1.3586652707571	0.117330824752945	11.57978113269	5.21791029096068e-31	2.95293254538973e-30	NC_007194.1	2347701	2348534	+	NA	NA
AFUA_2G13690	1023.30132896228	-1.57649128439695	0.136145031045898	-11.579499246399	5.23509572210293e-31	2.96091849649415e-30	NC_007195.1	3559123	3559827	+	NA	NA
AFUA_6G08155	975.463789966468	-2.07061406119387	0.178913894172189	-11.5732434910901	5.63127953067795e-31	3.18312702109683e-30	NC_007199.1	1897793	1898754	+	NA	NA
AFUA_2G17650	667.214516474634	-2.50590543000138	0.216799158755179	-11.5586492327269	6.67505022911848e-31	3.77091400626799e-30	NC_007195.1	4707363	4709248	-	NA	NA
AFUA_1G02610	2969.52891287312	1.81970398244355	0.157435467011977	11.5584119447819	6.69351844581262e-31	3.77913069578354e-30	NC_007194.1	761927	763040	+	NA	NA
AFUA_8G05370	3693.13415076894	1.21481804751333	0.105134379223389	11.5549076951517	6.97223565130792e-31	3.93418709978898e-30	NC_007201.1	1247898	1251413	+	NA	NA
AFUA_2G03930	6508.91897598999	1.75017443902405	0.151487937501035	11.5532264013568	7.11002045451412e-31	4.00958530549648e-30	NC_007195.1	1060648	1063708	+	NA	NA
AFUA_6G06610	2103.22388671724	1.0075228546162	0.0872080772764672	11.5530910218574	7.12123190012741e-31	4.01355796735092e-30	NC_007199.1	1437110	1438456	-	NA	NA
AFUA_4G10920	4939.41879633366	1.34878240685295	0.116765666270783	11.5511900880614	7.28052342431551e-31	4.10093576742731e-30	NC_007197.1	2850189	2850795	+	NA	NA
AFUA_1G15300	1907.34993681814	2.03104439982114	0.175845413706164	11.5501698737221	7.3674671435668e-31	4.14599076343031e-30	NC_007194.1	4125093	4126892	+	NA	NA
AFUA_6G03750	7667.36619666509	1.31522914615583	0.113871168613232	11.550150597146	7.36911979546584e-31	4.14599076343031e-30	NC_007199.1	827895	829831	+	NA	NA
AFUA_2G15980	1355.89696902286	1.52271823520428	0.131837568347698	11.5499569226609	7.38574465882608e-31	4.15291842112158e-30	NC_007195.1	4228096	4229115	+	NA	NA
AFUA_5G12950	257.365696857144	-2.18057555474575	0.18887738880267	-11.5449264126788	7.83084640730853e-31	4.40062500555401e-30	NC_007198.1	3396528	3398233	+	NA	NA
AFUA_2G07730	869.42094494296	2.6993168454246	0.233911557168598	11.5399037059079	8.30181047518123e-31	4.6625678423875e-30	NC_007195.1	1977341	1981208	-	NA	NA
AFUA_8G05260	5057.85673194297	1.58299572785543	0.137236267704891	11.5348206004805	8.8070579742536e-31	4.94344885827568e-30	NC_007201.1	1223004	1224139	-	NA	NA
AFUA_3G13090	836.568618677432	-3.12195940663132	0.270861635299967	-11.5260302669807	9.75383974973861e-31	5.47169391202576e-30	NC_007196.1	3471880	3473048	+	NA	NA
AFUA_1G06790	12092.8293696512	1.25321550231401	0.108778916887792	11.520757313724	1.0369556831197e-30	5.81371195565133e-30	NC_007194.1	1937396	1941009	+	NA	NA
AFUA_4G09890	4174.9076256861	-1.77857378152233	0.154382567321345	-11.5205609829007	1.03932124097674e-30	5.82358475455962e-30	NC_007197.1	2564530	2565753	+	NA	NA
AFUA_5G13500	1177.07535653718	-1.32284853126075	0.114832855193493	-11.5197739273464	1.04885824408608e-30	5.87360616688204e-30	NC_007198.1	3543313	3544356	-	NA	NA
AFUA_6G02730	1310.61165949125	1.09426102774141	0.0950371569242067	11.5140337017246	1.1210917450628e-30	6.27446582710335e-30	NC_007199.1	550862	552503	+	NA	NA
AFUA_6G12310	1801.19052824098	1.42053762889636	0.123375553141167	11.5139311859536	1.12242567177536e-30	6.2782834323695e-30	NC_007199.1	3097923	3098892	+	NA	NA
AFUA_4G10220	1163.76724265777	1.90593787735145	0.16556585494063	11.5116602878951	1.15238174959461e-30	6.44210157405412e-30	NC_007197.1	2671755	2673676	+	NA	NA
AFUA_4G14640	5097.54854216962	-3.20614664335174	0.278644631304946	-11.5062207670635	1.22740202673094e-30	6.85750366674734e-30	NC_007197.1	3856914	3858984	-	NA	NA
AFUA_3G11140	1429.46144937244	-1.14945515007811	0.0999598702177146	-11.4991660910981	1.33196048394178e-30	7.43735848192885e-30	NC_007196.1	2911698	2914200	+	NA	NA
AFUA_5G03110	281.546600158881	-1.93990036009562	0.168707240724139	-11.4986194532554	1.34042198681943e-30	7.48026916398885e-30	NC_007198.1	840983	842201	-	NA	NA
AFUA_3G11070	3708.3788143599	-3.32428698010636	0.289105631630733	-11.4985203206017	1.34196218389499e-30	7.48452794167722e-30	NC_007196.1	2890317	2892286	+	NA	NA
AFUA_2G08570	1497.89838209564	1.377230678122	0.119797030196372	11.4963674463752	1.37584752972372e-30	7.66907604531187e-30	NC_007195.1	2202541	2203326	+	NA	NA
AFUA_1G01380	2557.21426823626	1.12160197782801	0.0975761393154082	11.4946336850088	1.40375249063609e-30	7.82009484662047e-30	NC_007194.1	453031	453946	-	NA	NA
AFUA_5G03750	63.49346243272	5.35972665386955	0.466505906584879	11.4890863721451	1.49686603569009e-30	8.33399633281324e-30	NC_007198.1	1007787	1008681	-	NA	NA
AFUA_1G03730	493.158180708181	-1.5921885110735	0.13858970389813	-11.4885050352935	1.50697199226428e-30	8.38541549941626e-30	NC_007194.1	1079938	1081418	-	NA	NA
AFUA_6G03590	1476.29756077848	-1.94652498202208	0.169434808196924	-11.4883417565519	1.50982259099476e-30	8.39642678779537e-30	NC_007199.1	783346	784866	+	NA	NA
AFUA_6G09315	1671.36204814981	2.44647880383478	0.212968475285039	11.4875161713976	1.52431820831396e-30	8.47214828763996e-30	NC_007199.1	2224464	2225465	+	NA	NA
AFUA_5G13220	2154.50863440884	-1.34504365071241	0.11712601805674	-11.4837307118289	1.59257206774071e-30	8.84639801411681e-30	NC_007198.1	3472523	3474541	+	NA	NA
AFUA_4G04570	313.143726846038	-1.97775478802791	0.172321267933887	-11.4771369299969	1.71878180204046e-30	9.54196329524709e-30	NC_007197.1	1284144	1285440	-	NA	NA
AFUA_4G13130	1571.12541447664	1.38392935563977	0.120588927855909	11.4764214281216	1.73306041761976e-30	9.61569005905159e-30	NC_007197.1	3437273	3439640	-	NA	NA
AFUA_5G12790	4543.62190140287	1.7268101498323	0.150536903245161	11.4710088530256	1.8449571385536e-30	1.0230643154029e-29	NC_007198.1	3353313	3355167	-	NA	NA
AFUA_4G09100	1287.52783204116	-1.5890168592962	0.138557249500584	-11.4683054479189	1.90350214191835e-30	1.0549213251414e-29	NC_007197.1	2373743	2374343	-	NA	NA
AFUA_1G11800	1108.31662581667	-1.38512701081011	0.120810037385888	-11.4653305369468	1.97005964167516e-30	1.09117967042065e-29	NC_007194.1	3103443	3104703	+	NA	NA
AFUA_5G12320	2237.10459497912	1.19091614053767	0.103879472225612	11.4644030723526	1.99127828144112e-30	1.10229841418626e-29	NC_007198.1	3191473	3195604	-	NA	NA
AFUA_4G10840	1178.97284703533	1.278600291413	0.111547169137943	11.4624181079112	2.0374557815033e-30	1.12721275631475e-29	NC_007197.1	2832905	2833986	+	NA	NA
AFUA_2G10240	7956.87997681476	-2.57412185223702	0.224683469502883	-11.4566588184361	2.17754013404687e-30	1.204022191225e-29	NC_007195.1	2617961	2619117	-	NA	NA
AFUA_1G04900	7479.09539287959	1.14029039655	0.0996343687308482	11.4447495485255	2.49824914252428e-30	1.38055856229454e-29	NC_007194.1	1388631	1389400	-	NA	NA
AFUA_5G03500	5018.89533480819	1.26594008243571	0.11061480012961	11.4445813847006	2.50309808746231e-30	1.38244499876359e-29	NC_007198.1	944720	947736	+	NA	NA
AFUA_4G10830	1698.85482583701	-1.08270689445424	0.0946765103880347	-11.4358555254808	2.76794851332134e-30	1.52784413067686e-29	NC_007197.1	2828620	2832163	+	NA	NA
AFUA_8G06554	278.25011973972	3.44597955154205	0.301475262503415	11.4303890903918	2.9478495256651e-30	1.62621343821342e-29	NC_007201.1	1584454	1585090	-	NA	NA
AFUA_7G05752	1596.71799819754	-1.26501731646636	0.110711911587699	-11.4262078788541	3.09324446576631e-30	1.70544537459995e-29	NC_007200.1	1406445	1409631	-	NA	NA
AFUA_5G01370	266.882204147141	3.02436729453689	0.264722370298803	11.424675939261	3.14827825443595e-30	1.73479497406905e-29	NC_007198.1	351292	352115	-	NA	NA
AFUA_6G08580	9043.359914723	1.86092490625111	0.162888109059906	11.4245595764557	3.15249799528996e-30	1.7361269691614e-29	NC_007199.1	2030839	2032327	+	NA	NA
AFUA_7G04060	2244.70386703646	1.84558649222044	0.161759735264685	11.4094307164915	3.7517665084517e-30	2.06497228625182e-29	NC_007200.1	913426	914337	+	NA	NA
AFUA_4G05950	4765.36349499239	1.54348189039296	0.135290151344818	11.408678865759	3.78433291872059e-30	2.08170729144013e-29	NC_007197.1	1512459	1513091	-	NA	NA
AFUA_4G06010	2020.62039121696	1.65658898833064	0.145213059795646	11.4079889967329	3.81446133949801e-30	2.09708285513955e-29	NC_007197.1	1522633	1523475	+	NA	NA
AFUA_2G08460	3028.71663925596	1.9376394549859	0.169987946609762	11.3986873400741	4.24470788226496e-30	2.33095931140115e-29	NC_007195.1	2179295	2181201	+	NA	NA
AFUA_2G13200	1743.93792119359	-1.5185550257365	0.133292706287272	-11.3926340610395	4.55022838305221e-30	2.49731052909167e-29	NC_007195.1	3396178	3396826	-	NA	NA
AFUA_6G05130	2153.27867598691	1.21207946082212	0.106399198072516	11.3918101149224	4.59346781631774e-30	2.51960603683215e-29	NC_007199.1	1225919	1227958	+	NA	NA
AFUA_4G08140	4007.20822171888	1.35066978032627	0.118666341850227	11.3820798658393	5.13600158678834e-30	2.81559290176125e-29	NC_007197.1	2109545	2111373	+	NA	NA
AFUA_1G16830	1170.48816533508	-1.12266834353206	0.0986736429074108	-11.3775909194464	5.40728404551129e-30	2.96262570684669e-29	NC_007194.1	4591412	4594754	+	NA	NA
AFUA_4G13140	954.894361115528	1.56910019518144	0.137915460656188	11.3772610243682	5.42777268429071e-30	2.9721606876116e-29	NC_007197.1	3440112	3440949	+	NA	NA
AFUA_7G01270	1695.85356397507	-1.18874163741115	0.10451661806415	-11.3737093624817	5.6532935897283e-30	3.09389340092403e-29	NC_007200.1	331273	333172	-	NA	NA
AFUA_1G02880	687.773286405796	1.67571433162717	0.14744494658449	11.3650170483594	6.24522723851694e-30	3.41590169002812e-29	NC_007194.1	828466	829661	-	NA	NA
AFUA_1G11740	118.16874883551	-4.8039942963998	0.423022305023288	-11.3563616843687	6.89570620276609e-30	3.76954836237474e-29	NC_007194.1	3088567	3089362	-	NA	NA
AFUA_2G00830	161.154833405225	-2.55854606258757	0.225407675777952	-11.3507494975814	7.35296862442784e-30	4.01723163871179e-29	NC_007195.1	185576	187814	+	NA	NA
AFUA_3G09720	2844.92413611647	1.05627696631455	0.093142025219796	11.3404981674164	8.2672496878607e-30	4.51418078194298e-29	NC_007196.1	2484497	2487591	-	NA	NA
AFUA_4G12720	2293.654324565	1.06878495627777	0.0943241761860525	11.3309757847195	9.21721151808243e-30	5.03003860295581e-29	NC_007197.1	3332894	3334681	-	NA	NA
AFUA_6G11880	61.378759773516	3.99200782447953	0.352371667244615	11.3289693683241	9.43078773399403e-30	5.1436776587673e-29	NC_007199.1	2966308	2967789	+	NA	NA
AFUA_2G02160	1100.83472717624	1.09114980999979	0.0963334106942944	11.3268055406287	9.66662639231056e-30	5.26932345278638e-29	NC_007195.1	537632	539602	-	NA	NA
AFUA_5G06550	2521.76790796912	1.12916786824267	0.0997153216851289	11.3239154140047	9.99077791662134e-30	5.44293964326339e-29	NC_007198.1	1596492	1600112	-	NA	NA
AFUA_8G02130	1018.58791778955	-1.84187693854178	0.162704529362163	-11.3203790070401	1.04021220681901e-29	5.66383492147016e-29	NC_007201.1	549163	550961	+	NA	NA
AFUA_2G02210	2361.99872877645	1.65862907411337	0.146554013809194	11.317527449455	1.07460110163108e-29	5.84777277452575e-29	NC_007195.1	557697	558664	+	NA	NA
AFUA_5G12910	3039.70833332031	1.25118709425946	0.110655308568524	11.3070679612687	1.2106786430956e-29	6.58456052529465e-29	NC_007198.1	3387629	3388346	+	NA	NA
AFUA_2G01050	2934.73678617989	1.48288183070002	0.13120142661822	11.3023300807164	1.27781829806857e-29	6.94579336737949e-29	NC_007195.1	241107	241572	-	NA	NA
AFUA_6G12250	335.061232950431	-1.65517221230904	0.146567749414491	-11.2928814075478	1.42294017514432e-29	7.73026495600117e-29	NC_007199.1	3077766	3079426	-	NA	NA
AFUA_2G08300	2028.41703922089	1.56706744610606	0.138860537495259	11.2851892580321	1.55306952378053e-29	8.43244963531798e-29	NC_007195.1	2141617	2142937	+	NA	NA
AFUA_8G06230	132.884293663584	-5.4522477548792	0.483644638623636	-11.2732517213367	1.77876937848199e-29	9.65245445269777e-29	NC_007201.1	1487925	1488945	+	NA	NA
AFUA_5G10780	7603.00502650449	1.50205356343563	0.133356036294068	11.2634838675274	1.98743175019402e-29	1.07726182430326e-28	NC_007198.1	2756277	2757615	+	NA	NA
AFUA_4G07600	1523.95204132884	1.74905317624769	0.155290302025524	11.2631191609133	1.99567615278293e-29	1.08112219930288e-28	NC_007197.1	1970889	1971423	-	NA	NA
AFUA_2G10390	120.168667553712	-3.49216804888986	0.31008288939767	-11.2620469180784	2.02011188690322e-29	1.09374467086295e-28	NC_007195.1	2658485	2658925	-	NA	NA
AFUA_4G04280	1048.11803889884	-1.7465096706319	0.155145007891102	-11.2572727564511	2.13256589836487e-29	1.15398172657587e-28	NC_007197.1	1200317	1201256	-	NA	NA
AFUA_1G13270	246.392376760893	-1.97367675649837	0.175402684282569	-11.2522608452151	2.25730661636392e-29	1.22079603193808e-28	NC_007194.1	3533928	3534786	-	NA	NA
AFUA_1G06980	5584.06382098756	2.00635823207229	0.17839355381627	11.2468090306596	2.40122727493858e-29	1.29717448750468e-28	NC_007194.1	1989566	1991129	-	NA	NA
AFUA_4G12530	1515.31891771171	-2.10696649529986	0.187394487858851	-11.2434817020171	2.49350076009863e-29	1.3462667780981e-28	NC_007197.1	3284149	3285176	+	NA	NA
AFUA_4G03060	231.698682235032	-2.81602594976142	0.250600644753751	-11.2371057645464	2.68025960388444e-29	1.44628910389999e-28	NC_007197.1	853077	854962	+	NA	NA
AFUA_3G13110	738.779803745678	1.84153738741955	0.163904829943757	11.2354064736925	2.73233416953318e-29	1.47356342222528e-28	NC_007196.1	3482142	3484550	+	NA	NA
AFUA_2G02320	16937.4904121379	1.80220807325854	0.160413758124606	11.2347475324319	2.75279638617207e-29	1.48376803534468e-28	NC_007195.1	584084	586013	-	NA	NA
AFUA_4G11810	269.688334469469	-3.234671865406	0.287938120576386	-11.233913241258	2.77892203503686e-29	1.49701213878496e-28	NC_007197.1	3116499	3117170	-	NA	NA
AFUA_5G14830	155.408474336587	-6.05623164028582	0.539454960248389	-11.2265751296406	3.01957269911927e-29	1.62574199205795e-28	NC_007198.1	3833300	3833733	-	NA	NA
AFUA_1G07240	2275.78240725041	-1.56047916335336	0.139018243217861	-11.2249955634086	3.07401880287643e-29	1.65413123515675e-28	NC_007194.1	2053700	2055976	-	NA	NA
AFUA_1G11470	3125.25620264674	1.15169697076319	0.102623121789078	11.2225875678415	3.158900006123e-29	1.6988567760456e-28	NC_007194.1	3028987	3029806	+	NA	NA
AFUA_7G06050	2053.56556581874	-1.08314412405495	0.0965249710155884	-11.2213877161386	3.20205846739763e-29	1.72110642622623e-28	NC_007200.1	1484453	1485722	-	NA	NA
AFUA_7G02500	579.315698044658	-1.93522377122182	0.172489607806366	-11.2193644349535	3.27616461940852e-29	1.75995636442515e-28	NC_007200.1	680931	683084	-	NA	NA
AFUA_2G04740	2489.25715945121	-1.05695204523333	0.0942707632678886	-11.2118753322257	3.56557690396768e-29	1.91436102224173e-28	NC_007195.1	1295081	1297557	+	NA	NA
AFUA_3G00220	102.702986171491	-3.10985696621454	0.27756738536048	-11.2039711084058	3.89857159511931e-29	2.09198003365957e-28	NC_007196.1	44924	46811	-	NA	NA
AFUA_2G01590	771.873674483273	-2.83866895230686	0.253377796621859	-11.2033058545508	3.927966885021e-29	2.10658001316939e-28	NC_007195.1	381163	381819	+	NA	NA
AFUA_4G06760	2319.27267984485	1.64236384194282	0.146637111026721	11.2001923008667	4.06849395815926e-29	2.18073087395604e-28	NC_007197.1	1743574	1745663	+	NA	NA
AFUA_1G11670	798.562513838192	1.32702536094312	0.118542425876603	11.1945183433692	4.33753042218918e-29	2.32364254875007e-28	NC_007194.1	3075634	3076017	-	NA	NA
AFUA_2G04535	749.691463940353	1.35368125958301	0.120990772807324	11.1883016214693	4.65259904295647e-29	2.49104135529498e-28	NC_007195.1	1242348	1243904	-	NA	NA
AFUA_3G01480	275.514331374312	-1.91049498468239	0.170772226774682	-11.1873869701489	4.70083179638078e-29	2.51546732570776e-28	NC_007196.1	373920	375819	-	NA	NA
AFUA_3G07270	1189.33394564345	1.45231747112911	0.129825620995317	11.186678407504	4.73853752162353e-29	2.53423616925474e-28	NC_007196.1	1822710	1824328	+	NA	NA
AFUA_3G10090	1264.67262610791	1.28946709107487	0.115276443976567	11.1858680454871	4.78202839875764e-29	2.55607644488533e-28	NC_007196.1	2597917	2599034	-	NA	NA
AFUA_2G05480	1022.88587961193	1.50799126020106	0.134860192713457	11.1818856985111	5.0015781200605e-29	2.67194678050043e-28	NC_007195.1	1533896	1534392	+	NA	NA
AFUA_2G14780	186.525126021502	-2.04689110907742	0.183097321495972	-11.1792520630754	5.15223683595471e-29	2.75090605343214e-28	NC_007195.1	3895390	3895987	+	NA	NA
AFUA_2G05600	309.862997361389	1.65612475719897	0.148158377736958	11.1780702684209	5.22129747913706e-29	2.78623475451791e-28	NC_007195.1	1556614	1557982	-	NA	NA
AFUA_4G07290	754.274649459299	1.53370883871385	0.13736899652802	11.1648834706383	6.05705758578683e-29	3.23043071241964e-28	NC_007197.1	1891935	1893126	+	NA	NA
AFUA_2G13450	2034.2416844179	1.50693257343225	0.135001638280321	11.1623280474805	6.23374480372386e-29	3.32282401491246e-28	NC_007195.1	3480827	3484964	-	NA	NA
AFUA_1G10870	100.42271574758	-4.67262463063714	0.418698654658803	-11.1598749569541	6.40816418300014e-29	3.41390693643016e-28	NC_007194.1	2834096	2834912	-	NA	NA
AFUA_3G07970	1690.13441350203	1.28082084132624	0.114797104413082	11.1572573879336	6.59962020367746e-29	3.51396029860814e-28	NC_007196.1	2026399	2028224	-	NA	NA
AFUA_4G04350	3816.43532951749	1.07858065219226	0.0967480954655271	11.1483398924021	7.29547535061372e-29	3.88232146834869e-28	NC_007197.1	1227681	1232103	+	NA	NA
AFUA_2G10010	11490.4001016177	1.18320804448182	0.106135015306688	11.1481403292102	7.31185309598103e-29	3.88888840532796e-28	NC_007195.1	2564306	2567953	+	NA	NA
AFUA_1G16430	170.265454946198	-3.12146990469308	0.280000599379988	-11.1480829384116	7.3165697920455e-29	3.88924946120211e-28	NC_007194.1	4454882	4457477	-	NA	NA
AFUA_6G12420	1322.75743337459	1.31516943490903	0.118020356844565	11.1435812437098	7.69610517204713e-29	4.08874158947369e-28	NC_007199.1	3141018	3143217	+	NA	NA
AFUA_5G06210	1545.36186428452	-1.24716456206235	0.111926531368419	-11.1427071563324	7.77203229713285e-29	4.12680347772787e-28	NC_007198.1	1486212	1488325	+	NA	NA
AFUA_2G03710	2754.34049683687	1.27328722181453	0.114282173131533	11.1416084147178	7.86852892063151e-29	4.17573942498748e-28	NC_007195.1	990628	993573	+	NA	NA
AFUA_5G04290	2918.44390297323	-1.56927730072792	0.140862214003116	-11.1405128183858	7.96593274570652e-29	4.22510265455095e-28	NC_007198.1	1148839	1149781	-	NA	NA
AFUA_5G11000	2430.23283453045	1.2331795296215	0.1107671721813	11.1330776559238	8.65931127210618e-29	4.5903404608105e-28	NC_007198.1	2816943	2817960	-	NA	NA
AFUA_6G02670	1437.98819184978	1.44344443007795	0.129663610938211	11.1322245280196	8.7426050713977e-29	4.63194565718937e-28	NC_007199.1	518425	520651	-	NA	NA
AFUA_8G07360	158.666178982589	-2.25321994723893	0.202415374364268	-11.1316640562294	8.79775799324161e-29	4.65860390274344e-28	NC_007201.1	1805262	1807953	+	NA	NA
AFUA_3G09900	866.473597940565	1.35054829847784	0.121336309835418	11.1306195178486	8.90146796151753e-29	4.71093073655697e-28	NC_007196.1	2538028	2540569	+	NA	NA
AFUA_5G08910	1482.41895091972	-1.94345402265073	0.174786631521774	-11.119008391718	1.01392629882468e-28	5.35717943515048e-28	NC_007198.1	2288000	2290432	-	NA	NA
AFUA_2G03730	198.470107634894	-3.42619256388484	0.308148216285562	-11.1186512944465	1.01799228493065e-28	5.37571364498466e-28	NC_007195.1	996601	997517	-	NA	NA
AFUA_2G08650	6425.27375096033	-1.0917978252578	0.0982729872212062	-11.1098467252271	1.1235219681784e-28	5.92973347807911e-28	NC_007195.1	2217135	2222045	+	NA	NA
AFUA_2G01290	317.783155858468	-2.9674839524531	0.267172029877212	-11.1070157823666	1.15970605692457e-28	6.11735418417165e-28	NC_007195.1	306144	314706	-	NA	NA
AFUA_5G00800	2146.88865770422	-3.16693245613149	0.28514160265421	-11.106525412821	1.16609021694631e-28	6.14766336596984e-28	NC_007198.1	221288	221651	+	NA	NA
AFUA_3G08760	2399.94929305717	1.54891188194579	0.139461827187972	11.1063501258886	1.16838074048587e-28	6.15636941595178e-28	NC_007196.1	2241506	2242697	-	NA	NA
AFUA_8G06250	140.387519809275	-4.79946022116318	0.432523432921234	-11.0964166467189	1.30574662038204e-28	6.87640866458164e-28	NC_007201.1	1489463	1490309	+	NA	NA
AFUA_5G02890	1495.13243204658	1.33865336892432	0.120641060983652	11.0961670761974	1.3093966353866e-28	6.89186250931353e-28	NC_007198.1	765470	767420	-	NA	NA
AFUA_1G16570	1594.08420016469	-1.2273374198971	0.110643522116592	-11.09271827594	1.36088464865185e-28	7.15895190377639e-28	NC_007194.1	4489863	4491035	+	NA	NA
AFUA_6G07560	1058.55224582004	1.1441562882709	0.103158661818086	11.0912284834457	1.38374268266054e-28	7.27522353678294e-28	NC_007199.1	1717709	1718657	-	NA	NA
AFUA_1G12370	3562.43679349858	-1.20063591467155	0.10828450052983	-11.0877910393168	1.43794730238368e-28	7.55608751585359e-28	NC_007194.1	3264944	3267459	-	NA	NA
AFUA_3G10750	1211.76515090682	-3.34966796629315	0.302107148331792	-11.0876819194439	1.43970206387325e-28	7.56118335835723e-28	NC_007196.1	2794967	2796647	-	NA	NA
AFUA_8G02030	730.278033264913	1.62255623886659	0.146365046726643	11.0856811455603	1.47225579311944e-28	7.72793885521876e-28	NC_007201.1	528653	529730	-	NA	NA
AFUA_7G02080	3282.0876691958	2.01440509231439	0.181821538677781	11.0790234587348	1.58592835477937e-28	8.32007729479027e-28	NC_007200.1	557649	558936	-	NA	NA
AFUA_5G09300	2551.20095756492	-1.1642991633862	0.105133515786419	-11.0744813837626	1.6684332565377e-28	8.74814868098593e-28	NC_007198.1	2393912	2395375	+	NA	NA
AFUA_4G07020	1120.06782032364	1.04347066878826	0.0942450675952223	11.0718862579622	1.71746953523545e-28	9.00036265690306e-28	NC_007197.1	1814661	1816484	+	NA	NA
AFUA_1G10860	3153.11395813384	1.0471332661607	0.094584374941771	11.0708905863716	1.73666046331887e-28	9.09598345986264e-28	NC_007194.1	2830411	2833874	+	NA	NA
AFUA_8G05110	644.314744006297	1.26313554544225	0.114157669758429	11.0648329465308	1.85808770227209e-28	9.72668518928522e-28	NC_007201.1	1189376	1190398	-	NA	NA
AFUA_6G07060	988.540538469189	1.63293521699851	0.147694571395821	11.056162738861	2.04667438239379e-28	1.07080758561744e-27	NC_007199.1	1583391	1584681	-	NA	NA
AFUA_2G07570	2304.58189657614	1.18745599136302	0.107418110846759	11.0545231339716	2.08441573578534e-28	1.08996158344649e-27	NC_007195.1	1934704	1936325	+	NA	NA
AFUA_5G07130	1811.22333126819	1.0917181397643	0.0988083572200908	11.0488441512346	2.22055392736155e-28	1.16051955661131e-27	NC_007198.1	1772194	1773634	+	NA	NA
AFUA_2G13080	1320.67635970071	1.22669838333559	0.111087903036191	11.0425919457309	2.38065078843912e-28	1.24351563960117e-27	NC_007195.1	3360009	3360495	+	NA	NA
AFUA_8G02190	119.248799932701	-5.56034333024521	0.503734064550183	-11.0382515727032	2.49847456952527e-28	1.30435268583563e-27	NC_007201.1	566914	567504	-	NA	NA
AFUA_4G13500	5377.21766560099	1.25795255311712	0.113969764492553	11.0375989519511	2.5166839568995e-28	1.31314733872459e-27	NC_007197.1	3528515	3530273	-	NA	NA
AFUA_5G03590	988.320357210642	-1.30365041947301	0.118112552164701	-11.0373571274215	2.52346470820109e-28	1.31526039336542e-27	NC_007198.1	966427	967678	+	NA	NA
AFUA_5G13090	342.362623550237	1.70992789843527	0.154921485942708	11.0373837949607	2.52271606315356e-28	1.31526039336542e-27	NC_007198.1	3437487	3438966	+	NA	NA
AFUA_2G12710	120.422547476883	-4.58636107018976	0.415773372362161	-11.0309158187138	2.71090266179204e-28	1.41219115404981e-27	NC_007195.1	3263253	3264513	-	NA	NA
AFUA_8G07130	5169.03561539783	1.90788553433268	0.173066159759542	11.0240242054454	2.92675351583745e-28	1.52381026294845e-27	NC_007201.1	1747017	1747937	+	NA	NA
AFUA_2G16470	705.376807991908	-1.80939258060869	0.164190319119308	-11.0200929647619	3.05743150261628e-28	1.59098758688277e-27	NC_007195.1	4372600	4373539	-	NA	NA
AFUA_2G17200	6306.72076531897	1.99404189825492	0.180962262862381	11.0191034678393	3.0912248890578e-28	1.60770400277563e-27	NC_007195.1	4598608	4601788	+	NA	NA
AFUA_1G13860	398.212980953678	-1.65889635948673	0.150644468337752	-11.0119965093402	3.34507604659784e-28	1.73878966437293e-27	NC_007194.1	3703011	3704480	-	NA	NA
AFUA_4G12220	4296.14341889758	1.39832073974483	0.126985077477494	11.0116934014759	3.35635073784817e-28	1.74370929379469e-27	NC_007197.1	3206020	3206476	+	NA	NA
AFUA_2G01520	1692.45187673064	1.23909355619624	0.11255845373587	11.0084450796019	3.47957060307202e-28	1.80675062257626e-27	NC_007195.1	363043	366988	+	NA	NA
AFUA_3G07640	52171.4985472278	1.24008163308606	0.112651684821992	11.0081055160922	3.49270763400176e-28	1.81259482385264e-27	NC_007196.1	1930418	1933527	+	NA	NA
AFUA_6G12650	4348.67306650431	-1.58452333679772	0.143985823825985	-11.0047176499314	3.62650159484259e-28	1.88101579760495e-27	NC_007199.1	3197608	3198538	-	NA	NA
AFUA_4G03690	328.974530372444	-2.98441337698485	0.271217199937889	-11.0037762268334	3.66457468475493e-28	1.89974076230137e-27	NC_007197.1	1033106	1034713	-	NA	NA
AFUA_3G06890	2316.09587433098	1.13612667194786	0.103252190763435	11.00341468348	3.67930138392482e-28	1.90634916245099e-27	NC_007196.1	1718101	1719446	-	NA	NA
AFUA_1G16270	234.235527554902	-2.12691566461906	0.193331667492979	-11.0013827129293	3.76316814689259e-28	1.94875460165965e-27	NC_007194.1	4423358	4424601	-	NA	NA
AFUA_2G06030	3093.51398504291	1.54300227038559	0.140272734483804	11.0000156200259	3.82065728562901e-28	1.97746216954211e-27	NC_007195.1	1705488	1706246	+	NA	NA
AFUA_1G15890	2573.3490144804	-1.16018777979819	0.105540961840998	-10.9927724701435	4.14009699740894e-28	2.14164416106567e-27	NC_007194.1	4297833	4300898	+	NA	NA
AFUA_1G02140	5145.91913250945	-2.72886139427302	0.248285424295139	-10.9908239761557	4.23046162261712e-28	2.18721451148943e-27	NC_007194.1	632298	637193	-	NA	NA
AFUA_7G04070	9888.16179573575	1.39528884932379	0.126965500455682	10.9895116729826	4.29242163288029e-28	2.21805821716218e-27	NC_007200.1	915015	916318	-	NA	NA
AFUA_1G11940	3130.76160583701	1.69894986086782	0.154628854732334	10.9872757177743	4.40007179352043e-28	2.27246603298599e-27	NC_007194.1	3143314	3144328	-	NA	NA
AFUA_2G13990	493.13117898122	-2.04395939962957	0.186258724856215	-10.973764591202	5.1099565757508e-28	2.63626683115328e-27	NC_007195.1	3657837	3659480	+	NA	NA
AFUA_6G11890	1377.27797119211	1.89344698078957	0.172605994609055	10.9697637389601	5.34117754311981e-28	2.75408041195557e-27	NC_007199.1	2969927	2972392	-	NA	NA
AFUA_2G13860	9755.15276148211	-1.02910398425826	0.0938279310861141	-10.9679918585625	5.44686731595117e-28	2.80707469166622e-27	NC_007195.1	3619696	3620149	+	NA	NA
AFUA_5G11090	2045.40360468974	1.51568114137823	0.138194740488406	10.9677194372343	5.46329975633541e-28	2.81403760711351e-27	NC_007198.1	2840764	2841730	+	NA	NA
AFUA_4G09060	1734.7505066775	-1.13052001143455	0.103181977469761	-10.9565646943127	6.18009802645733e-28	3.18154485253004e-27	NC_007197.1	2351005	2353736	-	NA	NA
AFUA_2G09220	1134.21921260768	-1.7261865521239	0.157650187895644	-10.949473484082	6.68349694820567e-28	3.43885911352121e-27	NC_007195.1	2361319	2363113	-	NA	NA
AFUA_6G12560	2705.84274443803	-1.1850420819208	0.108292052187905	-10.9430198983075	7.17687466328361e-28	3.69074515519208e-27	NC_007199.1	3172030	3174655	+	NA	NA
AFUA_4G00760	94.9111845209921	-5.13065919759975	0.468908039599411	-10.9417172757006	7.28075754437203e-28	3.74216951266763e-27	NC_007197.1	203501	204973	-	NA	NA
AFUA_1G09700	5052.43890757924	-1.48229659767457	0.135522002196371	-10.9376822482797	7.61210562163209e-28	3.91038940520322e-27	NC_007194.1	2516755	2517415	+	NA	NA
AFUA_3G05510	864.55941356498	1.29399296682111	0.118332536519394	10.9352254661509	7.8211323247192e-28	4.01562614881105e-27	NC_007196.1	1331510	1332687	+	NA	NA
AFUA_3G12600	186.913491510299	-2.59474875507549	0.237341595349818	-10.9325495653263	8.05528294802623e-28	4.13364333273248e-27	NC_007196.1	3343728	3345247	+	NA	NA
AFUA_3G11590	2937.2554345922	-1.27364633838182	0.116513054492316	-10.9313616738613	8.16144335692822e-28	4.1858904373766e-27	NC_007196.1	3043878	3047747	-	NA	NA
AFUA_2G00450	191.961531270018	-7.7494592832812	0.709070726319435	-10.9290357021312	8.37334753395275e-28	4.29228757035832e-27	NC_007195.1	96507	98153	-	NA	NA
AFUA_2G16640	1022.02639074099	-1.4054187460186	0.128619159271196	-10.9269781732537	8.56533882528153e-28	4.38836933856977e-27	NC_007195.1	4446077	4449131	+	NA	NA
AFUA_1G13790	40528.5764022367	1.14260747694959	0.104649155638152	10.9184586343	9.40788003536454e-28	4.81491501066053e-27	NC_007194.1	3681875	3682468	+	NA	NA
AFUA_1G10390	85.415408377542	-4.03406335799329	0.37000809801897	-10.9026353195828	1.11966601588906e-27	5.72432222136065e-27	NC_007194.1	2700430	2705655	+	NA	NA
AFUA_5G12770	1562.14874958585	2.49374412873441	0.228778558524151	10.9002528244847	1.149374744647e-27	5.87309153338989e-27	NC_007198.1	3349110	3350139	-	NA	NA
AFUA_4G00710	88.5468531100922	-4.79060609838997	0.439498422875453	-10.9001667561104	1.15046248906291e-27	5.87553271190561e-27	NC_007197.1	194313	195051	+	NA	NA
AFUA_4G12280	1444.43437059427	1.41182028406425	0.129606015173081	10.8931694426285	1.24239776391569e-27	6.33833435489191e-27	NC_007197.1	3217417	3218611	-	NA	NA
AFUA_5G11650	789.704650986254	1.22377073669	0.112356183930207	10.891885910349	1.26003567303818e-27	6.42491455939851e-27	NC_007198.1	2992827	2994174	-	NA	NA
AFUA_3G01330	687.629834334809	-1.4907862771125	0.136872059489672	-10.8918232301823	1.26090333592851e-27	6.42593700088011e-27	NC_007196.1	325056	326023	-	NA	NA
AFUA_2G12030	3012.09284545444	1.01205557540781	0.0929613197893776	10.8868460312399	1.33172680564305e-27	6.7832853474108e-27	NC_007195.1	3094722	3096595	-	NA	NA
AFUA_5G06610	3410.32116676632	1.00776060542813	0.0926118339609338	10.8815532780966	1.41137192469918e-27	7.18516616210491e-27	NC_007198.1	1618960	1620608	+	NA	NA
AFUA_1G09880	366.01579725708	-2.00401603425924	0.184194243642734	-10.8799058788518	1.43711277360862e-27	7.31234560771169e-27	NC_007194.1	2560942	2562130	-	NA	NA
AFUA_6G08300	6061.30981731346	2.14778086001937	0.197536669240196	10.8728210730725	1.55322563839374e-27	7.89481232137651e-27	NC_007199.1	1940979	1944815	+	NA	NA
AFUA_4G03650	16757.3236019254	1.67347507395428	0.154012559673574	10.8658350818996	1.67681998571212e-27	8.51852853501012e-27	NC_007197.1	1025464	1026922	+	NA	NA
AFUA_1G07160	3161.9098447433	1.12994326302122	0.104022014585348	10.8625396991723	1.73845915900886e-27	8.82701034242134e-27	NC_007194.1	2028951	2031805	+	NA	NA
AFUA_6G12740	7159.36432916155	1.41243065405119	0.130033777035059	10.8620289762895	1.74821112371538e-27	8.87184907461881e-27	NC_007199.1	3219939	3220875	+	NA	NA
AFUA_2G10820	2934.0660888712	-1.34356839505773	0.123800443954337	-10.8526944826894	1.93631514807728e-27	9.82126777581903e-27	NC_007195.1	2776975	2780596	+	NA	NA
AFUA_2G05550	5687.95158159604	1.40236067125005	0.129239091696279	10.8509016338933	1.97467713739798e-27	1.00053078313611e-26	NC_007195.1	1549389	1550812	+	NA	NA
AFUA_2G00890	371.93830646929	-3.50073943215967	0.322672101087983	-10.8492163417782	2.01142458839301e-27	1.01861417641438e-26	NC_007195.1	200646	201176	-	NA	NA
AFUA_2G04140	1605.11702426298	1.12633311987932	0.103833229840292	10.8475207947567	2.04907994638092e-27	1.03713810002843e-26	NC_007195.1	1133040	1137897	+	NA	NA
AFUA_5G11270	2239.69220004292	1.2172812772704	0.112223810064063	10.8469074127453	2.06287367066953e-27	1.0435713863387e-26	NC_007198.1	2888055	2888668	-	NA	NA
AFUA_6G03350	5416.62321719333	-2.65723151067865	0.24508306557004	-10.8421669383733	2.17262962120632e-27	1.0985180320976e-26	NC_007199.1	713239	713785	+	NA	NA
AFUA_5G07840	329.914648006619	1.54440265595593	0.142478577371925	10.839542929492	2.2358530533557e-27	1.12989174238836e-26	NC_007198.1	1966276	1967484	+	NA	NA
AFUA_3G07790	8012.70770368876	1.67837680001661	0.154950980764073	10.8316629668327	2.43688922711301e-27	1.23083990747522e-26	NC_007196.1	1964033	1965412	+	NA	NA
AFUA_3G09870	343.071321362348	1.70726345112767	0.157631899214207	10.8306977181545	2.46271588873643e-27	1.24323267506862e-26	NC_007196.1	2529336	2529988	-	NA	NA
AFUA_5G12740	557.995090646166	-1.54928116657472	0.143099061264331	-10.8266340316022	2.57445585205787e-27	1.29896064782721e-26	NC_007198.1	3341236	3342792	+	NA	NA
AFUA_1G09010	13923.6958764439	1.13819048307974	0.105158162818061	10.8236056296359	2.66098453539343e-27	1.34191638978584e-26	NC_007194.1	2333750	2335765	+	NA	NA
AFUA_3G06950	2338.81982073724	1.57239888083638	0.145299118864075	10.8218060310973	2.71376307648689e-27	1.36781611474211e-26	NC_007196.1	1740104	1741322	-	NA	NA
AFUA_5G10750	3694.44795940492	1.65009855179662	0.152542502308197	10.8173035503427	2.85040308346603e-27	1.43593527719377e-26	NC_007198.1	2748153	2748873	+	NA	NA
AFUA_8G04150	1437.46353348963	-1.58835299782566	0.146916252878344	-10.8112817112271	3.04387096368993e-27	1.53259619039526e-26	NC_007201.1	912592	914383	-	NA	NA
AFUA_4G02970	4103.26841428284	-1.44388477325961	0.133617225783997	-10.8061274643867	3.21976960699795e-27	1.62031456920607e-26	NC_007197.1	826131	828547	-	NA	NA
AFUA_3G07020	589.022813530101	1.98815172905228	0.184005920998419	10.8048247483806	3.26580031418407e-27	1.64262081599065e-26	NC_007196.1	1756861	1759586	+	NA	NA
AFUA_6G14460	1971.40024952369	-1.49648440371979	0.138537178666194	-10.8020418643401	3.3663292605176e-27	1.69230080570488e-26	NC_007199.1	3676599	3677313	-	NA	NA
AFUA_6G00620	3536.97488184974	2.50882408550497	0.232469883944389	10.7920391361538	3.75366971420729e-27	1.8860379075245e-26	NC_007199.1	160928	161618	-	NA	NA
AFUA_3G05840	2551.7048173835	2.04430908477255	0.189440450260921	10.7913018679848	3.78390861113158e-27	1.90024023683104e-26	NC_007196.1	1427516	1428635	-	NA	NA
AFUA_4G11620	832.260596360373	1.62973126494249	0.151073251306281	10.787689090231	3.93561386426844e-27	1.9753951402102e-26	NC_007197.1	3065155	3065994	-	NA	NA
AFUA_6G04620	2934.19577803215	1.42004482616726	0.131764492131614	10.7771433957248	4.41380372369117e-27	2.21425820138507e-26	NC_007199.1	1075662	1076000	-	NA	NA
AFUA_6G08110	1185.16017405326	1.24065917544028	0.115131262557687	10.7760407371425	4.46701486857059e-27	2.23978590390796e-26	NC_007199.1	1879833	1881821	-	NA	NA
AFUA_7G06590	176.096334647712	-2.69337207498845	0.250038046467811	-10.7718489767324	4.67516660349209e-27	2.34293468911737e-26	NC_007200.1	1606535	1608072	-	NA	NA
AFUA_2G16260	1334.79446671724	1.57102895957572	0.145882910596921	10.7691089596952	4.8163977195186e-27	2.41245672565799e-26	NC_007195.1	4315709	4318185	+	NA	NA
AFUA_1G10650	974.739556269691	1.85274791406068	0.172052075160014	10.7685298903693	4.84678240715286e-27	2.42641414478671e-26	NC_007194.1	2779208	2782566	-	NA	NA
AFUA_5G07390	5665.51482969479	1.47895082642275	0.137380428657006	10.765367679229	5.01609259872867e-27	2.5098703330366e-26	NC_007198.1	1845237	1846785	-	NA	NA
AFUA_7G02570	9562.71220001205	1.56962959000794	0.145936941299902	10.7555330132782	5.5810421107432e-27	2.78965218529728e-26	NC_007200.1	704158	707039	-	NA	NA
AFUA_6G02140	1000.63342135516	1.37778876429266	0.128102092551342	10.7553962378909	5.58932822708129e-27	2.7923448902099e-26	NC_007199.1	369611	370211	-	NA	NA
AFUA_5G01510	1924.12716087903	1.41713168256888	0.13181215749805	10.7511454896703	5.85301721815952e-27	2.92256411847136e-26	NC_007198.1	389542	391289	-	NA	NA
AFUA_7G04340	765.837320162591	-1.67452753374412	0.15578411887295	-10.7490259331876	5.98907274149461e-27	2.98895070705057e-26	NC_007200.1	984040	986807	-	NA	NA
AFUA_6G08610	1368.04311206394	1.22860673894055	0.114301023562546	10.7488690883703	5.99926442039213e-27	2.99248653015106e-26	NC_007199.1	2040628	2041501	-	NA	NA
AFUA_5G05710	16000.9963236568	1.66701922169646	0.155092726619769	10.7485325587407	6.02118997689954e-27	3.00186862616441e-26	NC_007198.1	1330421	1332169	+	NA	NA
AFUA_5G04333	2066.45252477661	1.17945940115553	0.10976555191429	10.7452600618863	6.23858592858429e-27	3.10864250719731e-26	NC_007198.1	1164832	1166352	+	NA	NA
AFUA_6G06820	1247.0873490851	-1.48269657749225	0.138035634852245	-10.7414044140076	6.50472587845153e-27	3.23958219551423e-26	NC_007199.1	1492657	1494424	-	NA	NA
AFUA_3G12150	719.641495948172	-1.56179241839978	0.145418454253435	-10.7399877575228	6.60531448788754e-27	3.28797876730402e-26	NC_007196.1	3195822	3197451	-	NA	NA
AFUA_1G06800	329.621601467168	-1.8207203872577	0.169530845722207	-10.7397587707498	6.62171768900979e-27	3.29444136263132e-26	NC_007194.1	1941297	1942595	-	NA	NA
AFUA_2G14380	119.805727177606	-2.75427860694724	0.256560126882731	-10.7354117742785	6.94088407249815e-27	3.45145045876625e-26	NC_007195.1	3764273	3764871	-	NA	NA
AFUA_2G13270	1042.60693481224	-1.57860501731064	0.147075440151963	-10.7333013294373	7.10129211200383e-27	3.52939347898973e-26	NC_007195.1	3424545	3425690	-	NA	NA
AFUA_2G09290	13023.7906428669	1.73154382452748	0.161461360729765	10.724199379352	7.83627455364783e-27	3.89267645697452e-26	NC_007195.1	2376828	2378763	-	NA	NA
AFUA_4G07640	1618.81182714454	1.28998217832438	0.120316902740017	10.72153744775	8.0651409310016e-27	4.0043008993509e-26	NC_007197.1	1983079	1984133	-	NA	NA
AFUA_5G06700	3861.87862593723	1.21270591129324	0.113245828474982	10.7086144154188	9.27394050442871e-27	4.59972167552304e-26	NC_007198.1	1644667	1646309	+	NA	NA
AFUA_2G15670	412.570810834608	-1.48568335019205	0.138785814039488	-10.704864618003	9.65717191404582e-27	4.78733298384402e-26	NC_007195.1	4141309	4142179	-	NA	NA
AFUA_3G06210	5074.67890295608	1.35867794575414	0.126965773344522	10.701135510492	1.00538542098403e-26	4.98141583071923e-26	NC_007196.1	1533289	1534337	+	NA	NA
AFUA_2G03630	645.803418884984	1.41783540819823	0.132573182576209	10.6947376584492	1.077240641949e-26	5.33469504537417e-26	NC_007195.1	963318	963828	-	NA	NA
AFUA_2G11270	408.778966018795	1.34114694188726	0.125571563116991	10.6803396294252	1.25810530578434e-26	6.22716870776708e-26	NC_007195.1	2897274	2904954	-	NA	NA
AFUA_7G04420	7135.02337832895	1.50318411657244	0.140761086384622	10.6789749580723	1.27673587083795e-26	6.31613760036526e-26	NC_007200.1	1006630	1008223	-	NA	NA
AFUA_5G12100	6835.48161728082	1.96665488054398	0.184165164716924	10.6787561239765	1.27974874736662e-26	6.32779257424812e-26	NC_007198.1	3135933	3138500	+	NA	NA
AFUA_1G07130	2172.66549881588	1.17155980348752	0.109712049283702	10.6784971307756	1.28332363801798e-26	6.34221307408371e-26	NC_007194.1	2021161	2022302	-	NA	NA
AFUA_1G10740	1379.01654855962	1.12222134430962	0.105116530917575	10.6759739359129	1.31867361090936e-26	6.51357139501486e-26	NC_007194.1	2802953	2803408	-	NA	NA
AFUA_5G12090	2046.40777596874	-1.25797667496908	0.118008428831441	-10.660057823208	1.56500112851931e-26	7.72634078416096e-26	NC_007198.1	3132630	3135435	-	NA	NA
AFUA_6G12890	2354.53957482633	-1.2788637549084	0.119988006047782	-10.6582632467376	1.59548975056633e-26	7.87282647410601e-26	NC_007199.1	3252636	3255926	-	NA	NA
AFUA_3G00200	85.0932974873514	-4.0237133855005	0.377745933144059	-10.6519039186214	1.70834774361169e-26	8.42539962440748e-26	NC_007196.1	37428	39631	+	NA	NA
AFUA_2G13620	250.359758351729	-2.25334941368837	0.211728576265671	-10.6426324373944	1.88720835784704e-26	9.30275890623477e-26	NC_007195.1	3543402	3545388	+	NA	NA
AFUA_6G11380	4994.21815261843	1.43477425211905	0.134827056522315	10.6415899681202	1.90844552731577e-26	9.4026328997982e-26	NC_007199.1	2822006	2822646	+	NA	NA
AFUA_6G08850	2643.53288926427	1.71330906858983	0.161038393859358	10.6391341066537	1.95941743874578e-26	9.64882861451911e-26	NC_007199.1	2101761	2102788	+	NA	NA
AFUA_7G04020	175.064986301709	-3.04794934991045	0.286565718049085	-10.6361269263491	2.02367341191808e-26	9.96015447296624e-26	NC_007200.1	902767	904159	-	NA	NA
AFUA_1G01530	104.031156805334	-3.31331927005535	0.311526500091202	-10.6357541624399	2.03178258638893e-26	9.9949590766589e-26	NC_007194.1	486111	486696	+	NA	NA
AFUA_1G17220	87.9062379170196	-3.69582350964725	0.347638136879632	-10.6312372480782	2.13264223937459e-26	1.04857631698091e-25	NC_007194.1	4706287	4707603	-	NA	NA
AFUA_3G10110	6161.6961037997	1.07011632958932	0.100683268365324	10.6285418318608	2.19517757612304e-26	1.07877298026618e-25	NC_007196.1	2603189	2605625	-	NA	NA
AFUA_1G06230	3238.67509052934	1.73501162371956	0.163538682485509	10.6091818605258	2.70103756653945e-26	1.32669014996981e-25	NC_007194.1	1795882	1797285	+	NA	NA
AFUA_1G17290	274.889170719896	-1.61798082734275	0.152510430697237	-10.6089847097394	2.70674238259993e-26	1.32881460903173e-25	NC_007194.1	4724612	4726019	-	NA	NA
AFUA_4G01560	1043.71947652774	-2.10897409952478	0.198833973474782	-10.6067090179248	2.77346351215853e-26	1.36087623785588e-25	NC_007197.1	415069	417140	+	NA	NA
AFUA_6G03760	698.998106016968	-1.51589893267876	0.143005646987208	-10.6002732382614	2.97110887188927e-26	1.45711408625445e-25	NC_007199.1	830412	831825	+	NA	NA
AFUA_4G04690	1980.40791382739	1.21435006294896	0.114585686183189	10.597746572007	3.05246579596312e-26	1.49625193621968e-25	NC_007197.1	1317091	1317807	+	NA	NA
AFUA_6G10320	6931.61205090681	1.66955736078472	0.157558175391805	10.5964502104253	3.09506106788181e-26	1.51635952216875e-25	NC_007199.1	2550414	2552028	-	NA	NA
AFUA_3G04220	38854.0643083992	2.49652071221875	0.23565720858331	10.5938652470127	3.18176331025081e-26	1.55804495192353e-25	NC_007196.1	1190958	1197288	+	NA	NA
AFUA_1G01650	205.817978467946	1.7232645702069	0.162790722193334	10.5857664797403	3.46929602526778e-26	1.69798065626927e-25	NC_007194.1	513914	515287	+	NA	NA
AFUA_4G07430	2951.94097586302	-1.19078583097815	0.112522997444471	-10.5825996287185	3.5886077641149e-26	1.75548349334458e-25	NC_007197.1	1925890	1927505	+	NA	NA
AFUA_1G14240	1534.504718964	1.21651086014204	0.114969045000052	10.5812034895261	3.6424910579381e-26	1.78093775990151e-25	NC_007194.1	3802860	3805320	-	NA	NA
AFUA_8G00730	3120.33161884875	-2.06936112510129	0.195623723639116	-10.5782728526261	3.75821998834983e-26	1.83658929111038e-25	NC_007201.1	171080	172954	+	NA	NA
AFUA_5G13940	1566.86369424502	-1.43842806994156	0.136018729881538	-10.5752205684785	3.88262827904264e-26	1.89642371114294e-25	NC_007198.1	3647367	3648558	-	NA	NA
AFUA_1G11440	1003.35132879216	1.34299714529482	0.127034218591263	10.5719321942378	4.02123014249068e-26	1.96312664634922e-25	NC_007194.1	3014042	3015675	+	NA	NA
AFUA_2G11090	443.37522287361	1.31195144442141	0.124117859551441	10.5702068111936	4.09590389564807e-26	1.99856870936587e-25	NC_007195.1	2842409	2843473	+	NA	NA
AFUA_2G11060	12203.7136470685	1.15579207432544	0.109369479493797	10.5677752118313	4.20348145309727e-26	2.04898448159074e-25	NC_007195.1	2836725	2837631	+	NA	NA
AFUA_2G17860	328.904886267188	-1.52257182490465	0.144178304659922	-10.5603393554667	4.55013867584723e-26	2.21684045148005e-25	NC_007195.1	4748365	4750633	+	NA	NA
AFUA_1G15030	5232.16930623093	1.51748104826455	0.14380196980817	10.5525748380836	4.942376972123e-26	2.40550656874627e-25	NC_007194.1	4041240	4043411	+	NA	NA
AFUA_3G09690	6046.07127440338	-1.93853844505649	0.183717084347255	-10.5517592549659	4.98547414907313e-26	2.42525691938749e-25	NC_007196.1	2476068	2476602	-	NA	NA
AFUA_4G04660	5525.75688013441	1.24736676170556	0.118244301665939	10.5490644718727	5.13053842332894e-26	2.49456567862213e-25	NC_007197.1	1307577	1308928	-	NA	NA
AFUA_3G12400	1443.72908195938	1.08481912013488	0.103017144872242	10.5304716169355	6.25204516464906e-26	3.03526708799898e-25	NC_007196.1	3265673	3267010	-	NA	NA
AFUA_7G06080	1428.02546113334	1.42633253804235	0.135478121487999	10.5281393215117	6.40887511149452e-26	3.10983803898817e-25	NC_007200.1	1495820	1496651	-	NA	NA
AFUA_3G08120	1646.17359186273	1.69754552542045	0.161334422614793	10.5219053560166	6.84746458943638e-26	3.32098584720298e-25	NC_007196.1	2088257	2090173	-	NA	NA
AFUA_1G02780	316.615007156221	-1.68864673896051	0.16056737205583	-10.5167489343561	7.23262643136934e-26	3.5042584399874e-25	NC_007194.1	802461	803663	+	NA	NA
AFUA_2G02170	4581.76935787271	1.08727938920787	0.103392657984181	10.5160212572756	7.28868224360818e-26	3.52964240173122e-25	NC_007195.1	541578	546075	+	NA	NA
AFUA_3G03250	194.17861172605	-2.2252536597064	0.211728593249902	-10.5099345607985	7.77474772555408e-26	3.76313417550437e-25	NC_007196.1	868557	870149	-	NA	NA
AFUA_2G06310	10259.2646561511	1.2479858431498	0.118778822021351	10.5068043436688	8.03709099616721e-26	3.88815974259581e-25	NC_007195.1	1811222	1812863	-	NA	NA
AFUA_6G14180	840.282410300481	1.33587927947466	0.127346351731398	10.4901260327609	9.59003856588524e-26	4.63711101739993e-25	NC_007199.1	3609598	3611116	+	NA	NA
AFUA_3G05460	4943.53611713855	1.66219078879571	0.158460701482472	10.4896089266623	9.64266692932156e-26	4.65944611262148e-25	NC_007196.1	1315563	1316169	-	NA	NA
AFUA_7G05400	1666.20099318333	1.14731683525945	0.109376842650312	10.4895772035359	9.64590484693443e-26	4.65944611262148e-25	NC_007200.1	1298060	1299328	+	NA	NA
AFUA_2G13570	6588.8196110757	1.61225543706766	0.153705507048563	10.4892496568667	9.67939996721725e-26	4.6732822297863e-25	NC_007195.1	3528684	3532474	-	NA	NA
AFUA_4G00320	2882.28090107521	-1.11150794073849	0.105979247450059	-10.4879772925568	9.81060994693745e-26	4.73425826697904e-25	NC_007197.1	83370	87284	+	NA	NA
AFUA_1G04010	1097.67395002747	1.14569902689889	0.109349868646294	10.4773699418405	1.09753528175855e-25	5.29102093788708e-25	NC_007194.1	1153875	1155236	+	NA	NA
AFUA_8G00850	3131.95370841985	1.26601194764911	0.120843828967853	10.4764302692353	1.10849140287733e-25	5.34116517884665e-25	NC_007201.1	201038	202401	-	NA	NA
AFUA_5G00510	133.771180489714	-2.2783933355839	0.217541373622613	-10.4733793744284	1.14481608839585e-25	5.51343428171439e-25	NC_007198.1	147723	149094	-	NA	NA
AFUA_1G11150	1278.56560388307	1.00069651718532	0.0955572768354171	10.4722167722387	1.1589666329837e-25	5.57879390749576e-25	NC_007194.1	2936447	2937659	-	NA	NA
AFUA_1G04370	5735.09270393677	2.15138733792369	0.205561203938423	10.4659210819185	1.23865937716736e-25	5.95942413630171e-25	NC_007194.1	1245558	1246940	+	NA	NA
AFUA_5G09620	2581.40023711229	1.642902860623	0.157056665747343	10.4605739132775	1.31059404398625e-25	6.30236736479057e-25	NC_007198.1	2481772	2483281	+	NA	NA
AFUA_6G10600	2874.06510536894	1.06723079373006	0.102049729509931	10.4579482851663	1.34741679489942e-25	6.47620687049463e-25	NC_007199.1	2623378	2625115	-	NA	NA
AFUA_3G11220	720.571706851803	-1.27678886449504	0.122092319821867	-10.457569045767	1.35281945182666e-25	6.49893115211691e-25	NC_007196.1	2944961	2946554	+	NA	NA
AFUA_4G12980	1161.2029289629	-1.28320272547138	0.122799618224573	-10.4495660819131	1.4719713883642e-25	7.06781077403986e-25	NC_007197.1	3392942	3397939	+	NA	NA
AFUA_3G10000	4917.37266201236	-1.67212171974361	0.16004310657581	-10.4479459035716	1.49733037415937e-25	7.18599210956802e-25	NC_007196.1	2570160	2571402	+	NA	NA
AFUA_4G03325	286.278110432889	3.13418529653994	0.300026330296776	10.4463674686142	1.52245226496175e-25	7.30291843431851e-25	NC_007197.1	947857	948094	-	NA	NA
AFUA_2G05320	489.552196829009	1.31406074301809	0.125792195971869	10.4462819244523	1.5238256295736e-25	7.30586782680585e-25	NC_007195.1	1481713	1482629	-	NA	NA
AFUA_1G17140	819.091127966434	-1.27518455269902	0.12209745676167	-10.4439894697244	1.56109057019614e-25	7.48080814533793e-25	NC_007194.1	4673490	4674784	-	NA	NA
AFUA_1G07690	2834.25713658865	1.44489501118531	0.1383518096414	10.4436292877584	1.56702703302416e-25	7.50552182102869e-25	NC_007194.1	2168453	2170982	-	NA	NA
AFUA_3G03980	2279.99508816732	6.10592706377733	0.584729044122079	10.4423187545692	1.58881645389019e-25	7.6061034214067e-25	NC_007196.1	1134608	1136404	+	NA	NA
AFUA_2G05650	11192.8141099869	1.41004076335457	0.135058870597609	10.4401936512235	1.6247891851121e-25	7.77059058142986e-25	NC_007195.1	1580138	1581915	-	NA	NA
AFUA_5G09560	2475.60979994683	1.24763188190905	0.119532512530339	10.4375943874884	1.66988729872742e-25	7.98230990637347e-25	NC_007198.1	2467724	2468478	-	NA	NA
AFUA_4G06940	1082.64290602579	1.11535642249573	0.106879265042807	10.4356670309158	1.70412652003667e-25	8.14193781795299e-25	NC_007197.1	1792092	1793725	+	NA	NA
AFUA_2G10790	2838.66729764929	1.74028241935467	0.166799876888605	10.433355538487	1.74610850103454e-25	8.33838229150457e-25	NC_007195.1	2769577	2771981	+	NA	NA
AFUA_1G10440	4632.73196419342	1.81448543469903	0.174086091093675	10.4229201959774	1.9487611606845e-25	9.29691307563798e-25	NC_007194.1	2718397	2720560	+	NA	NA
AFUA_2G07880	1405.67627365312	-1.13360822433482	0.108770381865761	-10.4220303807875	1.9670831596075e-25	9.37967573927694e-25	NC_007195.1	2007605	2009887	+	NA	NA
AFUA_4G10720	233.077063601572	-1.64882612130461	0.158229803776724	-10.4204522912209	1.99999809856317e-25	9.53190583145002e-25	NC_007197.1	2788709	2790294	+	NA	NA
AFUA_8G06160	585.055434407437	-1.32201676033269	0.126975586168887	-10.4115822593984	2.19541960126335e-25	1.04581016811912e-24	NC_007201.1	1465694	1466634	+	NA	NA
AFUA_1G15530	140.054323733962	-2.60244919491617	0.249969305368776	-10.4110750361002	2.20714961783808e-25	1.05087815714367e-24	NC_007194.1	4203503	4204329	+	NA	NA
AFUA_1G16890	75.7949978574046	-4.56882839320338	0.438919476526096	-10.4092632875719	2.24955740839136e-25	1.07054036351905e-24	NC_007194.1	4608534	4609830	+	NA	NA
[truncated: 2,550 more rows]
