# Supplementary material for: Genome-wide identification and comparative in-silico characterization of β-galactosidase (GH-35) in ascomycetes and its role in germ tube development of Aspergillus fumigatus via RNA-seq analysis
Source: PLoS One. 2023 Jun 22;18(6):e0286428. doi: 10.1371/journal.pone.0286428 (PMC10287015; doi:10.1371/journal.pone.0286428)
Supplement: S7 File — (ZIP) [file pone.0286428.s007.zip › DESeq2_AfuBG2 (GPA).txt]

GeneID	Base mean	log2(FC)	StdErr	Wald-Stats	P-value	P-adj	Chromosome	Start	End	Strand	Feature	Gene name
AFUA_1G09660	8662.697964	-3.019757258	0.074627265	-40.46453067	0	0	NC_007194.1	2500584	2501842	+	NA	NA
AFUA_1G10630	41070.02165	-2.833564779	0.074078313	-38.25093556	0	0	NC_007194.1	2774957	2776408	-	NA	NA
AFUA_1G13230	28796.50555	7.166581375	0.158396451	45.2445831	0	0	NC_007194.1	3512784	3515472	+	NA	NA
AFUA_1G16560	3674.042266	7.89624561	0.209317804	37.72371706	0	0	NC_007194.1	4486845	4488181	-	NA	NA
AFUA_1G16564	11783.34625	7.678379231	0.16245906	47.2634719	0	0	NC_007194.1	4488354	4488869	-	NA	NA
AFUA_2G02890	35743.20061	4.71929841	0.09592162	49.19952788	0	0	NC_007195.1	748080	749182	+	NA	NA
AFUA_2G08360	22595.51899	-3.785621983	0.096220371	-39.34324885	0	0	NC_007195.1	2153117	2154022	-	NA	NA
AFUA_2G10100	78105.8533	-3.025955725	0.07946799	-38.07766791	0	0	NC_007195.1	2585199	2585606	-	NA	NA
AFUA_2G14760	12032.93878	5.622796876	0.138175372	40.69319142	0	0	NC_007195.1	3887794	3889519	-	NA	NA
AFUA_4G00980	9138.806267	6.361122122	0.142758846	44.55851466	0	0	NC_007197.1	264170	264989	+	NA	NA
AFUA_4G07360	167590.7277	-3.492382505	0.086475003	-40.38603504	0	0	NC_007197.1	1908016	1910536	-	NA	NA
AFUA_5G02760	3625.686995	-3.916380877	0.101656066	-38.52579598	0	0	NC_007198.1	723029	724173	+	NA	NA
AFUA_5G07640	18129.58887	9.801479318	0.211286137	46.38959974	0	0	NC_007198.1	1908465	1909824	-	NA	NA
AFUA_5G07650	5937.810797	8.698975493	0.216391058	40.20025403	0	0	NC_007198.1	1910369	1911038	+	NA	NA
AFUA_6G01790	5381.932061	5.007593876	0.121968645	41.05640338	0	0	NC_007199.1	244291	245407	+	NA	NA
AFUA_6G10660	35024.52672	-5.266384476	0.138303297	-38.07851721	0	0	NC_007199.1	2635627	2637150	+	NA	NA
AFUA_7G02010	2614.679758	5.381449945	0.137154307	39.23646332	0	0	NC_007200.1	539857	541579	-	NA	NA
AFUA_7G05490	17769.90364	8.726791541	0.208685189	41.81797279	0	0	NC_007200.1	1326514	1326733	-	NA	NA
AFUA_7G05720	24582.87695	-3.363682151	0.088934271	-37.82211429	0	0	NC_007200.1	1398604	1400277	+	NA	NA
AFUA_7G06680	36247.33806	7.543590222	0.171271806	44.04455352	0	0	NC_007200.1	1626767	1628757	+	NA	NA
AFUA_1G05080	102700.3416	-2.899699683	0.077770659	-37.28526576	2.84E-304	1.30E-301	NC_007194.1	1454059	1455134	+	NA	NA
AFUA_1G05500	59063.04571	-2.990829277	0.0803166	-37.2379965	1.66E-303	7.26E-301	NC_007194.1	1573103	1573616	+	NA	NA
AFUA_5G02840	5291.103543	-6.443068288	0.173725286	-37.08768267	4.44E-301	1.86E-298	NC_007198.1	751445	753360	-	NA	NA
AFUA_3G11260	89391.38109	-3.191806873	0.086612832	-36.85143173	2.77E-297	1.11E-294	NC_007196.1	2951139	2951715	+	NA	NA
AFUA_2G11300	12441.06812	-2.923505003	0.07969508	-36.68363241	1.33E-294	5.13E-292	NC_007195.1	2911614	2913583	+	NA	NA
AFUA_3G06840	94864.83284	-3.143646423	0.085993496	-36.55679278	1.39E-292	5.15E-290	NC_007196.1	1702996	1704159	+	NA	NA
AFUA_2G10440	48791.62635	-3.192422833	0.087409723	-36.5225139	4.87E-292	1.74E-289	NC_007195.1	2671507	2672189	-	NA	NA
AFUA_1G10130	42473.4734	-2.828179271	0.07786912	-36.31965095	7.92E-289	2.73E-286	NC_007194.1	2610280	2611841	-	NA	NA
AFUA_2G08090	6879.261213	4.679611658	0.130160899	35.9525148	4.62E-283	1.54E-280	NC_007195.1	2098677	2101432	-	NA	NA
AFUA_2G10300	50968.25234	-3.286502571	0.091496913	-35.91927284	1.53E-282	4.91E-280	NC_007195.1	2636669	2637626	+	NA	NA
AFUA_8G00962	3206.540877	-4.758508375	0.133528227	-35.63672264	3.78E-278	1.18E-275	NC_007201.1	220535	222429	-	NA	NA
AFUA_1G02530	4106.467059	3.969510836	0.112160664	35.39129227	2.32E-274	7.00E-272	NC_007194.1	737368	739008	+	NA	NA
AFUA_5G14410	4485.221893	8.604403567	0.243856501	35.28470042	1.01E-272	2.94E-270	NC_007198.1	3750457	3751228	+	NA	NA
AFUA_2G11260	12073.04315	-2.750261465	0.078037031	-35.24303029	4.39E-272	1.24E-269	NC_007195.1	2894126	2896566	+	NA	NA
AFUA_4G13940	2275.394181	4.45272468	0.126415796	35.2228506	8.94E-272	2.46E-269	NC_007197.1	3633984	3637635	+	NA	NA
AFUA_1G04530	54147.0912	-2.723495908	0.078244256	-34.80761477	1.87E-265	4.99E-263	NC_007194.1	1282635	1283216	+	NA	NA
AFUA_1G02550	26033.84723	-3.022712996	0.087066925	-34.71712115	4.35E-264	1.13E-261	NC_007194.1	744582	746335	-	NA	NA
AFUA_3G14660	5915.355542	-4.200210846	0.121958088	-34.43978928	6.40E-260	1.62E-257	NC_007196.1	3885532	3885807	-	NA	NA
AFUA_1G04720	2828.368355	-3.090576636	0.089953221	-34.35759827	1.08E-258	2.68E-256	NC_007194.1	1339901	1340743	-	NA	NA
AFUA_1G07750	14519.50916	6.271033071	0.182679444	34.32807178	2.99E-258	7.21E-256	NC_007194.1	2187258	2188392	-	NA	NA
AFUA_7G01430	13549.75985	6.11857191	0.178693314	34.24063149	6.01E-257	1.41E-254	NC_007200.1	371881	373007	+	NA	NA
AFUA_5G02850	1915.985215	-7.822401196	0.228492214	-34.23486978	7.33E-257	1.68E-254	NC_007198.1	754833	756051	+	NA	NA
AFUA_4G07730	63327.04471	-2.799585457	0.081819615	-34.21655633	1.37E-256	3.07E-254	NC_007197.1	2019449	2020210	-	NA	NA
AFUA_1G14120	10924.64067	-3.04293123	0.089165858	-34.12664114	2.97E-255	6.50E-253	NC_007194.1	3774406	3776224	+	NA	NA
AFUA_2G01320	3464.011563	4.60016412	0.135447509	33.96270753	7.92E-253	1.70E-250	NC_007195.1	317536	320995	-	NA	NA
AFUA_5G06360	110350.2641	-2.827187868	0.083403643	-33.89765453	7.21E-252	1.51E-249	NC_007198.1	1530675	1531695	-	NA	NA
AFUA_1G03660	5520.526397	-3.227679706	0.095433592	-33.8212115	9.62E-251	1.97E-248	NC_007194.1	1064069	1065233	+	NA	NA
AFUA_5G02190	1983.276201	5.888728683	0.174960107	33.65755073	2.42E-248	4.85E-246	NC_007198.1	560397	561745	-	NA	NA
AFUA_5G09400	22211.79597	-2.936936043	0.087572792	-33.53708338	1.39E-246	2.73E-244	NC_007198.1	2418390	2419402	+	NA	NA
AFUA_8G05610	11885.82104	-5.731548226	0.171817981	-33.3582561	5.53E-244	1.07E-241	NC_007201.1	1318147	1320231	+	NA	NA
AFUA_5G03010	2133.050583	-3.850026312	0.115436449	-33.35191216	6.83E-244	1.29E-241	NC_007198.1	804594	805851	+	NA	NA
AFUA_1G15140	19987.13775	-3.222255857	0.096694103	-33.32422296	1.72E-243	3.19E-241	NC_007194.1	4070229	4071449	-	NA	NA
AFUA_1G15780	8100.133459	-2.826388948	0.084928916	-33.27946569	7.65E-243	1.39E-240	NC_007194.1	4263451	4264889	-	NA	NA
AFUA_1G06480	1642.735801	5.733669757	0.172335534	33.27038605	1.04E-242	1.85E-240	NC_007194.1	1860380	1862201	+	NA	NA
AFUA_5G02790	4806.583366	-2.929366765	0.088410059	-33.13386267	9.67E-241	1.69E-238	NC_007198.1	739903	742121	+	NA	NA
AFUA_1G15730	49908.71208	-3.042188938	0.091897304	-33.10422388	2.58E-240	4.44E-238	NC_007194.1	4254405	4255080	+	NA	NA
AFUA_2G09990	3440.232744	2.914048522	0.088205073	33.03719851	2.38E-239	4.01E-237	NC_007195.1	2556023	2558536	+	NA	NA
AFUA_3G12460	1029.604964	-4.407383921	0.133940145	-32.90562298	1.83E-237	3.03E-235	NC_007196.1	3290264	3291746	+	NA	NA
AFUA_2G04200	7138.294277	7.14943578	0.217693846	32.84169913	1.50E-236	2.44E-234	NC_007195.1	1169625	1171002	-	NA	NA
AFUA_1G16556	2460.505467	5.570094575	0.170540367	32.66144361	5.51E-234	8.85E-232	NC_007194.1	4485657	4486382	-	NA	NA
AFUA_6G08920	16657.52653	-2.466058901	0.075600536	-32.61959553	2.16E-233	3.42E-231	NC_007199.1	2122683	2125824	-	NA	NA
AFUA_2G00940	2377.167032	4.555114672	0.139964925	32.54468691	2.49E-232	3.87E-230	NC_007195.1	214430	216310	+	NA	NA
AFUA_3G11650	2454.055283	5.204108128	0.159925009	32.54092754	2.81E-232	4.30E-230	NC_007196.1	3059843	3061207	-	NA	NA
AFUA_6G02210	5420.829797	5.288374931	0.162721492	32.49954797	1.08E-231	1.63E-229	NC_007199.1	386598	388338	+	NA	NA
AFUA_1G07450	7657.331412	-2.482393582	0.076393967	-32.49462858	1.27E-231	1.88E-229	NC_007194.1	2106088	2107383	-	NA	NA
AFUA_1G11550	8457.586928	-2.680502779	0.082573159	-32.46215609	3.65E-231	5.33E-229	NC_007194.1	3049137	3050658	+	NA	NA
AFUA_7G04570	3725.265299	5.447314993	0.168195503	32.38680512	4.21E-230	6.05E-228	NC_007200.1	1039095	1042413	+	NA	NA
AFUA_2G10230	12371.29205	7.628090846	0.235750141	32.35667567	1.12E-229	1.58E-227	NC_007195.1	2616233	2617240	+	NA	NA
AFUA_3G07890	1617.059591	-5.264042001	0.16390875	-32.11568642	2.66E-226	3.72E-224	NC_007196.1	1995842	1996799	+	NA	NA
AFUA_5G04230	29847.5397	-3.404379364	0.106172679	-32.0645518	1.38E-225	1.89E-223	NC_007198.1	1127275	1129170	-	NA	NA
AFUA_4G09050	9773.172977	5.093926354	0.159502822	31.93627724	8.38E-224	1.14E-221	NC_007197.1	2346045	2349117	-	NA	NA
AFUA_3G09250	1357.973718	-8.105496961	0.255010998	-31.78489169	1.05E-221	1.40E-219	NC_007196.1	2347443	2348587	-	NA	NA
AFUA_5G03490	52444.90015	-3.434972274	0.108085517	-31.78013459	1.22E-221	1.61E-219	NC_007198.1	943352	944280	-	NA	NA
AFUA_5G13440	1478.46566	6.229566471	0.196369098	31.72376173	7.31E-221	9.51E-219	NC_007198.1	3533897	3535196	+	NA	NA
AFUA_4G07300	11258.02731	-3.359473328	0.106230198	-31.6244665	1.70E-219	2.19E-217	NC_007197.1	1893886	1894884	-	NA	NA
AFUA_2G12780	5556.707553	3.869258193	0.122898518	31.48335917	1.47E-217	1.86E-215	NC_007195.1	3276261	3279222	-	NA	NA
AFUA_2G13930	2010.033997	6.505608548	0.208496575	31.20247206	9.86E-214	1.23E-211	NC_007195.1	3632766	3633348	+	NA	NA
AFUA_1G17060	2979.189757	5.641067185	0.182797181	30.85970552	4.15E-209	5.13E-207	NC_007194.1	4655767	4656714	+	NA	NA
AFUA_2G10190	1054.151811	-5.097031559	0.165770709	-30.74748	1.32E-207	1.61E-205	NC_007195.1	2606701	2610199	+	NA	NA
AFUA_5G03080	5051.305197	-2.459873672	0.080236406	-30.6578249	2.08E-206	2.50E-204	NC_007198.1	833225	834771	-	NA	NA
AFUA_2G04710	4781.423287	-2.631694534	0.08611762	-30.55930412	4.25E-205	5.06E-203	NC_007195.1	1287775	1288894	-	NA	NA
AFUA_1G15260	21736.75203	2.981053087	0.09767607	30.51978947	1.42E-204	1.67E-202	NC_007194.1	4107551	4109152	-	NA	NA
AFUA_2G08130	43784.502	-2.584020112	0.084960284	-30.41444783	3.54E-203	4.11E-201	NC_007195.1	2110180	2110699	-	NA	NA
AFUA_6G00660	2213.08022	-3.404964114	0.112109316	-30.37182135	1.29E-202	1.48E-200	NC_007199.1	170159	171220	+	NA	NA
AFUA_8G02050	2788.237629	-3.813680024	0.125701173	-30.33925577	3.48E-202	3.95E-200	NC_007201.1	532016	533837	-	NA	NA
AFUA_6G03820	34111.6804	-3.070679495	0.101248801	-30.32805795	4.89E-202	5.48E-200	NC_007199.1	840545	841323	-	NA	NA
AFUA_4G10800	99123.89207	-2.813254639	0.092909513	-30.27951134	2.13E-201	2.36E-199	NC_007197.1	2818714	2819924	-	NA	NA
AFUA_3G04170	20114.86713	-3.278191158	0.108517769	-30.20879622	1.82E-200	1.99E-198	NC_007196.1	1175520	1176878	+	NA	NA
AFUA_1G11960	14738.66126	-3.116610894	0.103593692	-30.08494854	7.63E-199	8.25E-197	NC_007194.1	3158782	3160755	+	NA	NA
AFUA_6G08760	2935.490113	8.564109661	0.28470221	30.08093842	8.60E-199	9.21E-197	NC_007199.1	2076081	2077586	+	NA	NA
AFUA_4G03585	2440.061351	2.908758035	0.097045706	29.97307316	2.20E-197	2.33E-195	NC_007197.1	1006065	1008146	+	NA	NA
AFUA_7G06540	4369.496863	5.126889483	0.171928553	29.81988393	2.16E-195	2.26E-193	NC_007200.1	1595882	1596965	+	NA	NA
AFUA_5G09640	6022.138217	-2.754093271	0.092396794	-29.80723842	3.15E-195	3.26E-193	NC_007198.1	2490602	2492299	+	NA	NA
AFUA_5G02180	5917.250195	-2.44167777	0.08216851	-29.71549267	4.84E-194	4.96E-192	NC_007198.1	559097	560286	+	NA	NA
AFUA_4G14030	1691.923417	4.303503785	0.145999981	29.47605709	5.84E-191	5.92E-189	NC_007197.1	3655413	3656017	-	NA	NA
AFUA_2G09200	36132.74561	-2.986000926	0.101865878	-29.31306314	7.07E-189	7.09E-187	NC_007195.1	2358456	2359000	+	NA	NA
AFUA_2G05630	6097.025653	3.194164629	0.108981882	29.30913438	7.93E-189	7.88E-187	NC_007195.1	1571785	1573056	+	NA	NA
AFUA_5G06130	11626.14857	-2.894146051	0.09889904	-29.26364163	3.01E-188	2.96E-186	NC_007198.1	1464573	1465997	-	NA	NA
AFUA_1G11710	82891.16528	-2.594873592	0.088845522	-29.20657705	1.60E-187	1.56E-185	NC_007194.1	3079980	3080890	-	NA	NA
AFUA_1G10820	7851.554693	-2.438610411	0.083669026	-29.14591625	9.41E-187	9.07E-185	NC_007194.1	2822604	2823301	-	NA	NA
AFUA_1G14350	2545.230938	5.603886178	0.193221846	29.00234256	6.15E-185	5.86E-183	NC_007194.1	3841913	3842860	-	NA	NA
AFUA_5G02230	6806.035497	-3.112228692	0.107784981	-28.87441884	2.50E-183	2.36E-181	NC_007198.1	569387	571103	-	NA	NA
AFUA_1G16523	57003.32826	-2.618241105	0.091084687	-28.74512937	1.04E-181	9.74E-180	NC_007194.1	4479285	4479906	-	NA	NA
AFUA_3G06730	9055.587795	5.978990385	0.208701193	28.64856825	1.67E-180	1.55E-178	NC_007196.1	1669790	1672116	+	NA	NA
AFUA_3G12300	28606.73745	-2.935478692	0.102504763	-28.63748565	2.30E-180	2.11E-178	NC_007196.1	3242738	3243283	+	NA	NA
AFUA_4G12840	3279.483242	-2.626354074	0.091911299	-28.57487714	1.38E-179	1.25E-177	NC_007197.1	3360366	3361206	-	NA	NA
AFUA_7G01590	5203.897035	-2.604057928	0.091136486	-28.57316595	1.45E-179	1.30E-177	NC_007200.1	413629	414903	-	NA	NA
AFUA_2G04130	55661.6325	-2.766793395	0.097122087	-28.48778766	1.66E-178	1.48E-176	NC_007195.1	1131785	1132624	-	NA	NA
AFUA_2G16880	42247.81331	-2.526615416	0.088719346	-28.47874271	2.15E-178	1.90E-176	NC_007195.1	4516431	4517063	-	NA	NA
AFUA_1G14400	2139.263831	4.91498002	0.172634255	28.4704795	2.72E-178	2.38E-176	NC_007194.1	3850031	3851366	+	NA	NA
AFUA_2G02150	54457.38581	-3.031894878	0.106581809	-28.44664483	5.36E-178	4.65E-176	NC_007195.1	536723	537226	+	NA	NA
AFUA_6G09335	568.0318488	-5.223522661	0.184322445	-28.33904822	1.14E-176	9.82E-175	NC_007199.1	2233493	2233936	+	NA	NA
AFUA_1G05390	106880.4192	-2.678965556	0.095080608	-28.17573014	1.16E-174	9.89E-173	NC_007194.1	1548015	1549201	-	NA	NA
AFUA_4G03880	94936.43646	-2.781934792	0.098972533	-28.10815001	7.79E-174	6.58E-172	NC_007197.1	1087467	1088858	+	NA	NA
AFUA_7G02190	4336.061578	-2.774789502	0.098757232	-28.09707639	1.06E-173	8.91E-172	NC_007200.1	587508	588543	+	NA	NA
AFUA_6G07390	8727.773795	-3.201127346	0.114020384	-28.07504434	1.98E-173	1.64E-171	NC_007199.1	1667161	1668427	+	NA	NA
AFUA_5G12170	2342.497099	3.461849775	0.123787331	27.9661073	4.20E-172	3.46E-170	NC_007198.1	3154411	3156838	+	NA	NA
AFUA_4G08590	1943.864673	-2.588196046	0.092637868	-27.9388559	9.00E-172	7.35E-170	NC_007197.1	2220112	2221510	+	NA	NA
AFUA_8G04370	12548.74252	-2.553863494	0.092085971	-27.73346992	2.76E-169	2.23E-167	NC_007201.1	981543	982268	+	NA	NA
AFUA_1G10910	24975.55136	-2.584633175	0.093664869	-27.59447806	1.30E-167	1.04E-165	NC_007194.1	2848154	2850137	-	NA	NA
AFUA_1G11130	76798.16329	-2.662471428	0.096593867	-27.56356594	3.04E-167	2.42E-165	NC_007194.1	2932857	2933809	+	NA	NA
AFUA_5G09250	6881.744532	-2.534533141	0.092006674	-27.54727478	4.77E-167	3.77E-165	NC_007198.1	2380880	2384038	+	NA	NA
AFUA_3G06190	8815.795835	-2.911565376	0.106163865	-27.42520134	1.37E-165	1.08E-163	NC_007196.1	1529065	1529806	+	NA	NA
AFUA_7G06570	2814.803597	4.986864548	0.182065891	27.39043831	3.57E-165	2.77E-163	NC_007200.1	1600769	1602363	+	NA	NA
AFUA_5G10545	5238.586868	-3.428877553	0.125370788	-27.34989239	1.08E-164	8.35E-163	NC_007198.1	2699952	2700083	-	NA	NA
AFUA_7G04490	17115.16091	-2.503313529	0.091959325	-27.22196495	3.57E-163	2.73E-161	NC_007200.1	1025119	1025367	-	NA	NA
AFUA_5G08730	1145.464995	5.536885758	0.203620622	27.19216597	8.04E-163	6.10E-161	NC_007198.1	2223853	2224210	-	NA	NA
AFUA_2G11520	13088.52816	-3.620940112	0.133204592	-27.18329789	1.02E-162	7.70E-161	NC_007195.1	2968966	2970761	-	NA	NA
AFUA_6G08750	3157.269261	4.490818689	0.165316588	27.16496112	1.69E-162	1.26E-160	NC_007199.1	2071673	2073566	-	NA	NA
AFUA_3G08010	100238.0418	3.10976781	0.114578541	27.14092684	3.24E-162	2.40E-160	NC_007196.1	2045436	2048176	+	NA	NA
AFUA_5G10220	4797.154134	7.318558734	0.269914935	27.1143156	6.68E-162	4.91E-160	NC_007198.1	2622892	2623995	+	NA	NA
AFUA_2G08740	3296.297662	2.951440896	0.108900481	27.10218431	9.28E-162	6.77E-160	NC_007195.1	2244749	2246548	-	NA	NA
AFUA_2G01010	63021.48517	-2.780107413	0.102877531	-27.02346563	7.83E-161	5.67E-159	NC_007195.1	234728	236432	+	NA	NA
AFUA_3G08460	40454.19903	-2.700615705	0.099940351	-27.02227567	8.09E-161	5.82E-159	NC_007196.1	2168264	2168796	-	NA	NA
AFUA_4G04620	7867.822257	-2.553334095	0.094523581	-27.0126677	1.05E-160	7.49E-159	NC_007197.1	1295891	1297755	+	NA	NA
AFUA_1G13780	28346.03797	-2.563487836	0.094943403	-27.00016817	1.47E-160	1.04E-158	NC_007194.1	3680610	3681048	-	NA	NA
AFUA_1G14410	54869.35334	-2.740591136	0.101573423	-26.98138008	2.44E-160	1.72E-158	NC_007194.1	3851990	3852806	+	NA	NA
AFUA_2G04770	4411.345952	3.598296877	0.133515157	26.95047487	5.63E-160	3.93E-158	NC_007195.1	1310032	1313190	+	NA	NA
AFUA_5G02450	5785.841318	-2.483316811	0.09234732	-26.89105433	2.79E-159	1.94E-157	NC_007198.1	631974	633093	+	NA	NA
AFUA_1G08850	5475.6117	-2.302235931	0.085647412	-26.88039105	3.72E-159	2.56E-157	NC_007194.1	2292463	2293812	-	NA	NA
AFUA_5G14330	2372.977208	-3.010920222	0.112345922	-26.80044073	3.19E-158	2.18E-156	NC_007198.1	3736519	3737853	+	NA	NA
AFUA_7G04550	1439.532126	4.616960295	0.172460093	26.77118058	7.00E-158	4.75E-156	NC_007200.1	1035942	1037177	-	NA	NA
AFUA_5G02870	2220.148933	-4.710965284	0.176187797	-26.73831767	1.69E-157	1.14E-155	NC_007198.1	761041	762034	+	NA	NA
AFUA_1G04040	62226.792	-2.494182632	0.093323334	-26.72624858	2.33E-157	1.56E-155	NC_007194.1	1156983	1157840	-	NA	NA
AFUA_2G13110	22513.99852	-3.320185537	0.124792639	-26.6056201	5.84E-156	3.88E-154	NC_007195.1	3367211	3368265	-	NA	NA
AFUA_5G02390	892.6198716	6.446971544	0.24290752	26.54084788	3.28E-155	2.16E-153	NC_007198.1	614669	616072	+	NA	NA
AFUA_1G06340	59713.71395	-2.694729975	0.101769374	-26.47879088	1.70E-154	1.11E-152	NC_007194.1	1821568	1822486	+	NA	NA
AFUA_2G11250	1115.443678	4.019784302	0.15190257	26.46291176	2.59E-154	1.69E-152	NC_007195.1	2891915	2893070	+	NA	NA
AFUA_6G13250	45009.96099	-2.679220615	0.101261983	-26.45830671	2.93E-154	1.89E-152	NC_007199.1	3354773	3355600	+	NA	NA
AFUA_3G07810	12906.6108	-2.331127857	0.088189252	-26.43324219	5.69E-154	3.65E-152	NC_007196.1	1968055	1970306	-	NA	NA
AFUA_3G10920	47241.47217	-2.858120568	0.108652636	-26.30511942	1.68E-152	1.07E-150	NC_007196.1	2842515	2843930	-	NA	NA
AFUA_3G12690	6377.433374	-3.131569775	0.119150355	-26.28250486	3.04E-152	1.93E-150	NC_007196.1	3366054	3367936	-	NA	NA
AFUA_4G07845	24134.70793	-2.756893011	0.104952771	-26.26793921	4.46E-152	2.81E-150	NC_007197.1	2045475	2045999	+	NA	NA
AFUA_1G10350	30513.90422	-2.076925918	0.07914561	-26.24183362	8.86E-152	5.54E-150	NC_007194.1	2666253	2667669	+	NA	NA
AFUA_1G09330	11020.59084	-2.061487694	0.078678847	-26.20129529	2.57E-151	1.60E-149	NC_007194.1	2420355	2421522	+	NA	NA
AFUA_2G12490	2967.876698	2.774175632	0.1058934	26.19781442	2.81E-151	1.74E-149	NC_007195.1	3206265	3208789	+	NA	NA
AFUA_3G08380	20834.89266	-1.866617762	0.071318368	-26.17302984	5.39E-151	3.31E-149	NC_007196.1	2148295	2149763	-	NA	NA
AFUA_6G06670	2401.758606	4.354262308	0.166406659	26.16639469	6.41E-151	3.91E-149	NC_007199.1	1450042	1452866	-	NA	NA
AFUA_2G05430	4522.64648	-2.773272537	0.105992682	-26.16475473	6.70E-151	4.06E-149	NC_007195.1	1520689	1522504	-	NA	NA
AFUA_3G03290	3163.537437	6.591568762	0.252078273	26.14889689	1.01E-150	6.11E-149	NC_007196.1	878887	879295	+	NA	NA
AFUA_7G04190	7807.389245	-2.101148906	0.080409002	-26.13076728	1.63E-150	9.75E-149	NC_007200.1	946679	948503	-	NA	NA
AFUA_5G12000	1165.149904	-2.882695059	0.110624654	-26.05834202	1.08E-149	6.43E-148	NC_007198.1	3105087	3105660	-	NA	NA
AFUA_2G10090	83010.51992	-2.520636733	0.096763718	-26.04939934	1.37E-149	8.08E-148	NC_007195.1	2583511	2584522	-	NA	NA
AFUA_3G13080	3598.518177	4.493849655	0.172628011	26.03198414	2.15E-149	1.26E-147	NC_007196.1	3469516	3470486	-	NA	NA
AFUA_4G07750	3899.179467	-2.558990776	0.098394157	-26.00754821	4.07E-149	2.37E-147	NC_007197.1	2022110	2022936	+	NA	NA
AFUA_2G04020	2122.105979	2.583577529	0.099537591	25.9557972	1.56E-148	9.07E-147	NC_007195.1	1096311	1099169	+	NA	NA
AFUA_6G14120	10332.75408	2.384276215	0.091924275	25.93739495	2.52E-148	1.46E-146	NC_007199.1	3597491	3598679	+	NA	NA
AFUA_3G09320	54200.32615	-2.369585526	0.091597314	-25.86959627	1.46E-147	8.40E-146	NC_007196.1	2359630	2361249	+	NA	NA
AFUA_8G02090	2350.519396	-2.88347287	0.111588939	-25.84013154	3.14E-147	1.79E-145	NC_007201.1	537803	539000	+	NA	NA
AFUA_6G11260	66362.39363	-2.678717224	0.103671992	-25.83838867	3.29E-147	1.86E-145	NC_007199.1	2786301	2787411	+	NA	NA
AFUA_2G04700	7939.329662	-2.510563804	0.097359276	-25.7865906	1.25E-146	7.06E-145	NC_007195.1	1283528	1287638	+	NA	NA
AFUA_3G06760	47808.97553	-2.511913935	0.09742748	-25.78239676	1.40E-146	7.82E-145	NC_007196.1	1677799	1678699	-	NA	NA
AFUA_1G13990	5395.400947	-2.542070266	0.098679437	-25.76089153	2.43E-146	1.36E-144	NC_007194.1	3742359	3743387	-	NA	NA
AFUA_1G09440	63162.22174	-2.679212643	0.104055034	-25.74803486	3.39E-146	1.88E-144	NC_007194.1	2441555	2442180	+	NA	NA
AFUA_3G08660	25537.14203	-2.735468014	0.106294892	-25.73470796	4.78E-146	2.63E-144	NC_007196.1	2219057	2221293	+	NA	NA
AFUA_6G12990	62649.01588	-2.694870389	0.104851095	-25.70188131	1.11E-145	6.09E-144	NC_007199.1	3279333	3280158	-	NA	NA
AFUA_2G16370	58658.35463	-2.605489232	0.101575152	-25.65085234	4.14E-145	2.25E-143	NC_007195.1	4342796	4343599	-	NA	NA
AFUA_5G07960	19929.07728	4.019839838	0.156895693	25.62109744	8.88E-145	4.81E-143	NC_007198.1	1997227	1999214	-	NA	NA
AFUA_1G00350	1106.695456	7.36382491	0.28794486	25.57373276	2.99E-144	1.61E-142	NC_007194.1	94947	96601	-	NA	NA
AFUA_2G15590	31364.08214	-2.133915908	0.08379754	-25.46513785	4.80E-143	2.57E-141	NC_007195.1	4110665	4115386	+	NA	NA
AFUA_8G03930	81282.20263	-2.313152356	0.090945843	-25.43439343	1.05E-142	5.59E-141	NC_007201.1	839315	841607	+	NA	NA
AFUA_5G10090	8696.526041	4.661071659	0.183378011	25.41783303	1.60E-142	8.48E-141	NC_007198.1	2598552	2599053	+	NA	NA
AFUA_3G00310	1817.944298	-2.28028581	0.08973878	-25.41026091	1.94E-142	1.02E-140	NC_007196.1	64482	66170	+	NA	NA
AFUA_3G07700	1724.110327	-2.376969158	0.09355165	-25.40809434	2.05E-142	1.07E-140	NC_007196.1	1942737	1944636	-	NA	NA
AFUA_1G02990	4673.086433	2.504712513	0.098748154	25.36465158	6.19E-142	3.22E-140	NC_007194.1	860185	863744	+	NA	NA
AFUA_6G02260	4427.682875	-2.915364043	0.115049641	-25.34005327	1.16E-141	5.99E-140	NC_007199.1	403251	404132	+	NA	NA
AFUA_4G06670	16524.09084	-2.429400549	0.095962383	-25.31617566	2.12E-141	1.09E-139	NC_007197.1	1724023	1724836	-	NA	NA
AFUA_1G03420	2329.662883	-2.39524357	0.094630863	-25.31144177	2.39E-141	1.22E-139	NC_007194.1	994671	995480	+	NA	NA
AFUA_2G01670	1621.405457	3.545692266	0.140171499	25.29538667	3.59E-141	1.83E-139	NC_007195.1	403198	405649	+	NA	NA
AFUA_3G07910	1655.447929	-7.582379842	0.300760759	-25.21066868	3.06E-140	1.55E-138	NC_007196.1	2001103	2002390	+	NA	NA
AFUA_1G16280	9969.739789	-2.903259618	0.115173395	-25.20772814	3.30E-140	1.66E-138	NC_007194.1	4427631	4428471	+	NA	NA
AFUA_6G03050	4452.827501	-4.81528931	0.191677441	-25.1218364	2.87E-139	1.44E-137	NC_007199.1	636045	637345	+	NA	NA
AFUA_2G13010	10126.37278	-3.076768237	0.122524421	-25.11146937	3.73E-139	1.86E-137	NC_007195.1	3338247	3338890	+	NA	NA
AFUA_1G01160	901.1388615	5.200069051	0.207121128	25.10641523	4.23E-139	2.10E-137	NC_007194.1	406881	408853	-	NA	NA
AFUA_2G01730	868.9525708	6.659620056	0.265461	25.08699978	6.90E-139	3.41E-137	NC_007195.1	425144	425780	+	NA	NA
AFUA_2G04220	1840.878488	4.3203841	0.17227436	25.07850914	8.53E-139	4.19E-137	NC_007195.1	1172656	1174172	-	NA	NA
AFUA_2G15915	903.9651633	-2.691278768	0.1075751	-25.01767386	3.93E-138	1.92E-136	NC_007195.1	4210828	4211926	-	NA	NA
AFUA_6G02440	58735.3367	-2.785926395	0.111559611	-24.97253593	1.22E-137	5.91E-136	NC_007199.1	459024	459857	+	NA	NA
AFUA_1G01770	1131.155292	5.687095598	0.227736486	24.97226379	1.22E-137	5.92E-136	NC_007194.1	543901	544870	+	NA	NA
AFUA_3G08900	6557.948062	2.720744554	0.109040368	24.95171843	2.05E-137	9.85E-136	NC_007196.1	2275595	2277005	-	NA	NA
AFUA_1G03390	55487.57398	-2.710823522	0.108704039	-24.93765221	2.91E-137	1.39E-135	NC_007194.1	987677	988333	-	NA	NA
AFUA_6G07430	33448.85697	-2.430681542	0.097542542	-24.91919411	4.61E-137	2.20E-135	NC_007199.1	1677464	1679554	+	NA	NA
AFUA_6G06770	80077.11677	-2.084047241	0.083640603	-24.91669327	4.91E-137	2.33E-135	NC_007199.1	1478846	1480347	-	NA	NA
AFUA_5G00810	1438.766033	6.260956677	0.251314377	24.91284724	5.40E-137	2.55E-135	NC_007198.1	223384	224440	+	NA	NA
AFUA_5G12580	7729.739157	4.097335379	0.16471948	24.87462545	1.40E-136	6.58E-135	NC_007198.1	3259290	3261253	+	NA	NA
AFUA_3G10730	66174.24269	-2.823915898	0.113559835	-24.86720668	1.68E-136	7.88E-135	NC_007196.1	2780134	2781133	-	NA	NA
AFUA_6G05110	8658.173002	-2.568999158	0.103393103	-24.84691034	2.79E-136	1.30E-134	NC_007199.1	1214175	1215388	+	NA	NA
AFUA_1G06960	24213.10813	-2.60026144	0.10470168	-24.83495441	3.76E-136	1.74E-134	NC_007194.1	1985803	1987045	+	NA	NA
AFUA_4G04520	12902.13682	-2.306798347	0.092992789	-24.80620676	7.68E-136	3.54E-134	NC_007197.1	1271547	1273350	-	NA	NA
AFUA_5G02860	4500.059311	-6.487576429	0.261954315	-24.76606058	2.08E-135	9.55E-134	NC_007198.1	758798	760220	+	NA	NA
AFUA_3G03900	787.3612371	3.322430072	0.134323949	24.734458	4.56E-135	2.08E-133	NC_007196.1	1113582	1115383	-	NA	NA
AFUA_2G12400	13478.44242	-2.316634227	0.093961003	-24.65527348	3.23E-134	1.47E-132	NC_007195.1	3185403	3186392	+	NA	NA
AFUA_1G05790	11206.44686	-5.406327631	0.219474944	-24.63300605	5.60E-134	2.53E-132	NC_007194.1	1670235	1670869	-	NA	NA
AFUA_1G08880	3048.809582	-2.205000716	0.089645295	-24.59694859	1.36E-133	6.13E-132	NC_007194.1	2301752	2302093	+	NA	NA
AFUA_1G07530	9789.267833	-2.595147398	0.105559756	-24.5846287	1.84E-133	8.26E-132	NC_007194.1	2121253	2122230	-	NA	NA
AFUA_1G13140	4462.651206	-2.130712953	0.086745828	-24.56271398	3.16E-133	1.41E-131	NC_007194.1	3486409	3487653	-	NA	NA
AFUA_1G11910	655.0012942	4.886038069	0.199065627	24.54486057	4.91E-133	2.18E-131	NC_007194.1	3135127	3135917	-	NA	NA
AFUA_4G06610	592.4551276	-3.304322155	0.135076892	-24.46252728	3.70E-132	1.63E-130	NC_007197.1	1702473	1703148	-	NA	NA
AFUA_8G05010	3449.504525	-4.56113661	0.186453391	-24.46261016	3.70E-132	1.63E-130	NC_007201.1	1156712	1158758	-	NA	NA
AFUA_6G10650	31387.55784	-4.66914403	0.190954818	-24.4515644	4.84E-132	2.12E-130	NC_007199.1	2631088	2633925	-	NA	NA
AFUA_2G09480	846.2579999	3.624982489	0.148299052	24.44373338	5.87E-132	2.56E-130	NC_007195.1	2420438	2420979	+	NA	NA
AFUA_2G07800	4620.036407	-3.534465402	0.14481875	-24.40613114	1.47E-131	6.39E-130	NC_007195.1	1995837	1996449	-	NA	NA
AFUA_5G10270	847.9927177	6.70094351	0.27478513	24.38612131	2.40E-131	1.04E-129	NC_007198.1	2631018	2631624	+	NA	NA
AFUA_2G04870	1073.864146	6.508615372	0.267205255	24.35811144	4.76E-131	2.05E-129	NC_007195.1	1336918	1338291	+	NA	NA
AFUA_5G06390	11576.73468	-2.093700759	0.085989231	-24.34840662	6.03E-131	2.58E-129	NC_007198.1	1536840	1538186	+	NA	NA
AFUA_7G05290	40345.99405	-2.820742657	0.116006165	-24.31545467	1.35E-130	5.73E-129	NC_007200.1	1256241	1257090	-	NA	NA
AFUA_5G09530	701.3017525	-2.845311405	0.117088009	-24.30062166	1.93E-130	8.19E-129	NC_007198.1	2462554	2463115	+	NA	NA
AFUA_8G02490	2391.969509	3.189069744	0.131237947	24.29990573	1.96E-130	8.30E-129	NC_007201.1	664784	665571	+	NA	NA
AFUA_6G06345	7274.749815	-2.047329568	0.084443978	-24.24482623	7.50E-130	3.15E-128	NC_007199.1	1347718	1348344	+	NA	NA
AFUA_4G03010	1321.513493	5.566088648	0.229776556	24.22391888	1.25E-129	5.22E-128	NC_007197.1	840487	840907	-	NA	NA
AFUA_1G12800	14518.72489	-2.550664903	0.105545495	-24.16649718	5.01E-129	2.09E-127	NC_007194.1	3382592	3384187	+	NA	NA
AFUA_3G07900	1414.192614	-4.267662876	0.176627731	-24.16190733	5.60E-129	2.32E-127	NC_007196.1	1998670	1999871	-	NA	NA
AFUA_1G15020	99670.60582	-2.710723811	0.112286383	-24.14116249	9.25E-129	3.82E-127	NC_007194.1	4039456	4040397	+	NA	NA
AFUA_1G12350	1860.863246	-4.182595339	0.173336314	-24.12994274	1.21E-128	4.99E-127	NC_007194.1	3260848	3261920	-	NA	NA
AFUA_2G10900	1570.545934	2.871231368	0.119023702	24.12318993	1.43E-128	5.85E-127	NC_007195.1	2806599	2808609	+	NA	NA
AFUA_6G12790	11788.81769	-2.463325056	0.102636329	-24.00051795	2.75E-127	1.12E-125	NC_007199.1	3228963	3230581	+	NA	NA
AFUA_4G11550	18896.20087	-2.805331323	0.116904343	-23.99681015	3.00E-127	1.22E-125	NC_007197.1	3041617	3042767	-	NA	NA
AFUA_8G02640	2696.222688	3.976644914	0.165736938	23.99371542	3.23E-127	1.31E-125	NC_007201.1	698637	701008	-	NA	NA
AFUA_6G03830	36325.22767	-2.685684757	0.111937716	-23.99267074	3.32E-127	1.34E-125	NC_007199.1	842183	842693	-	NA	NA
AFUA_5G01970	116477.1415	-2.192772997	0.09151827	-23.9599482	7.28E-127	2.92E-125	NC_007198.1	503796	505194	+	NA	NA
AFUA_1G03950	6075.720107	-1.938300389	0.08091199	-23.9556633	8.07E-127	3.22E-125	NC_007194.1	1140159	1141886	+	NA	NA
AFUA_6G01820	5014.145799	-2.51838317	0.105664314	-23.8338099	1.49E-125	5.93E-124	NC_007199.1	251901	253560	+	NA	NA
AFUA_7G01810	1680.299564	3.032328944	0.127245023	23.83062915	1.61E-125	6.37E-124	NC_007200.1	480809	483404	-	NA	NA
AFUA_1G05990	76881.11605	-2.732611373	0.114702942	-23.82337641	1.91E-125	7.55E-124	NC_007194.1	1727903	1728875	-	NA	NA
AFUA_2G07380	99208.60313	-2.599219502	0.109318978	-23.77647092	5.85E-125	2.30E-123	NC_007195.1	1878769	1879564	-	NA	NA
AFUA_1G12890	70356.2787	-2.912162626	0.12250393	-23.77199353	6.51E-125	2.55E-123	NC_007194.1	3406533	3407674	+	NA	NA
AFUA_3G07870	1758.189932	-5.707017628	0.240334957	-23.74609879	1.21E-124	4.70E-123	NC_007196.1	1991027	1993517	+	NA	NA
AFUA_4G13540	597.1945779	5.087187589	0.214558721	23.71000143	2.84E-124	1.10E-122	NC_007197.1	3540004	3542102	-	NA	NA
AFUA_3G00450	4464.12275	3.530544386	0.14890811	23.7095507	2.87E-124	1.11E-122	NC_007196.1	97060	98470	+	NA	NA
AFUA_1G05070	2535.705687	-3.28578416	0.139170845	-23.60971632	3.06E-123	1.18E-121	NC_007194.1	1452041	1453658	-	NA	NA
AFUA_6G12550	2464.105154	-2.667938551	0.113093525	-23.5905509	4.82E-123	1.85E-121	NC_007199.1	3169698	3170907	+	NA	NA
AFUA_1G06470	1103.4338	2.690673441	0.114127418	23.57604769	6.79E-123	2.59E-121	NC_007194.1	1857194	1859566	+	NA	NA
AFUA_2G14210	14346.74934	-3.050409437	0.129396938	-23.57404657	7.12E-123	2.71E-121	NC_007195.1	3721363	3723326	+	NA	NA
AFUA_4G06040	614.9436831	-3.96841735	0.168419495	-23.5626959	9.30E-123	3.53E-121	NC_007197.1	1534862	1537154	-	NA	NA
AFUA_5G08830	30767.33352	-2.200151089	0.093538522	-23.52133689	2.47E-122	9.32E-121	NC_007198.1	2265786	2268175	+	NA	NA
AFUA_2G12260	1529.087918	-2.369424703	0.100803221	-23.50544628	3.59E-122	1.35E-120	NC_007195.1	3155884	3156827	-	NA	NA
AFUA_7G05370	5150.905822	-1.772824939	0.075445628	-23.49804733	4.27E-122	1.60E-120	NC_007200.1	1290658	1292385	+	NA	NA
AFUA_2G11540	3995.854515	-2.322385455	0.098991053	-23.46055925	1.03E-121	3.85E-120	NC_007195.1	2973560	2974660	-	NA	NA
AFUA_2G03010	9775.315035	-2.80345026	0.119602548	-23.43972025	1.68E-121	6.26E-120	NC_007195.1	771516	772718	-	NA	NA
AFUA_4G08960	15370.69267	6.706846282	0.286833796	23.38234327	6.46E-121	2.39E-119	NC_007197.1	2321377	2322648	+	NA	NA
AFUA_4G00750	1421.689264	-4.42581642	0.189572032	-23.34635741	1.50E-120	5.54E-119	NC_007197.1	201852	202864	-	NA	NA
AFUA_3G06000	5736.229858	2.512731745	0.107956233	23.27546709	7.86E-120	2.89E-118	NC_007196.1	1471026	1472367	-	NA	NA
AFUA_5G09500	3712.442939	-2.75053192	0.118183693	-23.27336245	8.25E-120	3.02E-118	NC_007198.1	2453054	2454216	+	NA	NA
AFUA_1G09690	12558.03437	3.67409955	0.158045976	23.24702996	1.52E-119	5.56E-118	NC_007194.1	2513676	2516181	-	NA	NA
AFUA_6G10840	2323.694622	2.33844496	0.100695244	23.22299323	2.67E-119	9.70E-118	NC_007199.1	2675588	2676377	-	NA	NA
AFUA_2G09570	3282.325389	-2.832035901	0.122000064	-23.21339693	3.33E-119	1.21E-117	NC_007195.1	2449903	2452771	-	NA	NA
AFUA_2G10500	43162.63069	-2.453512832	0.105762263	-23.19837673	4.73E-119	1.71E-117	NC_007195.1	2686877	2687669	-	NA	NA
AFUA_7G00350	8062.169923	-2.053897687	0.088550399	-23.19467459	5.15E-119	1.85E-117	NC_007200.1	99534	100896	+	NA	NA
AFUA_4G08990	1798.737099	3.151160006	0.135881904	23.19043172	5.69E-119	2.04E-117	NC_007197.1	2329035	2331631	+	NA	NA
AFUA_1G06830	49772.41604	-2.834734874	0.122241214	-23.18968196	5.79E-119	2.06E-117	NC_007194.1	1948200	1948863	+	NA	NA
AFUA_4G09870	12605.79828	-2.855740158	0.123305206	-23.15993175	1.15E-118	4.10E-117	NC_007197.1	2560014	2560813	-	NA	NA
AFUA_1G15280	5071.799727	-2.473430651	0.106915242	-23.13449985	2.08E-118	7.37E-117	NC_007194.1	4114228	4116107	-	NA	NA
AFUA_1G03510	23206.99673	-2.567533737	0.111044961	-23.12156918	2.81E-118	9.91E-117	NC_007194.1	1014394	1015676	+	NA	NA
AFUA_8G05970	1421.542496	-2.808078096	0.121943902	-23.0276221	2.47E-117	8.67E-116	NC_007201.1	1413716	1415105	-	NA	NA
AFUA_2G16820	22289.62578	-2.239104871	0.097279947	-23.01712666	3.14E-117	1.10E-115	NC_007195.1	4491456	4493618	-	NA	NA
AFUA_5G07630	1265.342592	7.630383693	0.331610703	23.01006458	3.70E-117	1.29E-115	NC_007198.1	1907496	1908434	+	NA	NA
AFUA_7G05450	12654.57351	-5.589639931	0.242968313	-23.00563336	4.09E-117	1.42E-115	NC_007200.1	1313310	1314669	-	NA	NA
AFUA_3G13320	42002.16906	-2.924945969	0.127260037	-22.98401003	6.74E-117	2.33E-115	NC_007196.1	3533777	3534743	+	NA	NA
AFUA_3G05600	65476.85423	-2.609225691	0.113638467	-22.96076101	1.15E-116	3.97E-115	NC_007196.1	1361309	1362104	+	NA	NA
AFUA_1G03100	11138.25964	-2.549844671	0.111331763	-22.90311949	4.33E-116	1.49E-114	NC_007194.1	895075	895958	-	NA	NA
AFUA_3G00810	377.4082383	-4.158915771	0.182096281	-22.83910332	1.88E-115	6.43E-114	NC_007196.1	180122	180966	-	NA	NA
AFUA_5G11980	2567.514057	4.205307582	0.184155109	22.83568241	2.03E-115	6.93E-114	NC_007198.1	3100517	3102026	-	NA	NA
AFUA_2G09870	12732.13913	-1.658702434	0.072664104	-22.82698522	2.47E-115	8.42E-114	NC_007195.1	2523472	2524573	+	NA	NA
AFUA_4G04220	6293.448721	3.10828079	0.136213205	22.81923246	2.95E-115	1.00E-113	NC_007197.1	1182849	1184165	+	NA	NA
AFUA_3G06530	21704.28879	-1.690828938	0.07424235	-22.77445326	8.22E-115	2.78E-113	NC_007196.1	1616720	1618981	-	NA	NA
AFUA_1G05340	31282.22011	-2.521907235	0.110737763	-22.7736877	8.36E-115	2.82E-113	NC_007194.1	1537486	1538453	+	NA	NA
AFUA_2G02560	7517.328457	-1.700627608	0.074710182	-22.76299658	1.07E-114	3.58E-113	NC_007195.1	659394	662458	+	NA	NA
AFUA_6G05200	41513.31528	-2.871759139	0.126247788	-22.74700563	1.54E-114	5.14E-113	NC_007199.1	1248659	1249485	+	NA	NA
AFUA_3G03910	2048.635902	4.346482632	0.191228686	22.72923962	2.30E-114	7.68E-113	NC_007196.1	1116028	1118029	+	NA	NA
AFUA_5G09210	9975.424085	1.987093593	0.087455853	22.72110467	2.77E-114	9.21E-113	NC_007198.1	2365175	2366798	-	NA	NA
AFUA_2G00210	10667.19361	6.643610777	0.292448755	22.71717919	3.03E-114	1.00E-112	NC_007195.1	42725	44001	-	NA	NA
AFUA_1G05630	65477.76355	-2.462830621	0.108697498	-22.65765692	1.17E-113	3.87E-112	NC_007194.1	1616206	1617319	-	NA	NA
AFUA_5G13060	2801.362511	-1.872248598	0.082673285	-22.64635537	1.52E-113	4.98E-112	NC_007198.1	3421354	3422232	+	NA	NA
AFUA_2G09130	7095.411804	-2.656776062	0.11747937	-22.61483077	3.10E-113	1.01E-111	NC_007195.1	2343830	2344813	-	NA	NA
AFUA_3G00670	1260.81849	5.962846661	0.263927703	22.59272749	5.11E-113	1.67E-111	NC_007196.1	150191	150911	-	NA	NA
AFUA_4G11190	4085.95125	-1.745819618	0.077321753	-22.57863485	7.03E-113	2.29E-111	NC_007197.1	2918008	2919729	+	NA	NA
AFUA_1G04380	3631.088549	2.174726855	0.096327442	22.57639998	7.39E-113	2.40E-111	NC_007194.1	1247300	1249170	-	NA	NA
AFUA_5G05450	121587.9456	-2.53256056	0.112380717	-22.53554378	1.86E-112	6.02E-111	NC_007198.1	1265370	1266407	-	NA	NA
AFUA_5G08950	2129.137565	-2.000648933	0.088860905	-22.51438842	3.00E-112	9.67E-111	NC_007198.1	2296803	2297958	-	NA	NA
AFUA_1G09510	985.8373418	-3.7653941	0.167403144	-22.49297124	4.86E-112	1.56E-110	NC_007194.1	2459053	2459662	+	NA	NA
AFUA_2G04210	2047.215886	5.82415015	0.259035744	22.48396327	5.96E-112	1.91E-110	NC_007195.1	1171601	1172372	+	NA	NA
AFUA_4G03830	1904.036282	2.657876734	0.118214538	22.48350147	6.02E-112	1.92E-110	NC_007197.1	1070685	1071178	-	NA	NA
AFUA_6G12660	81799.33069	-2.917995474	0.130040489	-22.43913022	1.63E-111	5.19E-110	NC_007199.1	3198939	3199723	+	NA	NA
AFUA_1G06770	50036.52245	-2.593243148	0.115641175	-22.42491173	2.25E-111	7.13E-110	NC_007194.1	1932734	1933600	-	NA	NA
AFUA_2G00580	16281.32493	3.433337994	0.153110892	22.42386516	2.30E-111	7.27E-110	NC_007195.1	125714	125945	+	NA	NA
AFUA_8G02060	1091.429256	-3.209920664	0.143251852	-22.40753338	3.32E-111	1.05E-109	NC_007201.1	533909	534965	+	NA	NA
AFUA_2G09860	960.6785647	-3.413124494	0.15243706	-22.39038524	4.88E-111	1.53E-109	NC_007195.1	2520911	2522617	+	NA	NA
AFUA_3G14440	5529.158148	-3.04347099	0.135966196	-22.3840269	5.63E-111	1.76E-109	NC_007196.1	3837294	3837852	-	NA	NA
AFUA_5G07950	4306.3973	4.404070458	0.197003226	22.35532154	1.07E-110	3.34E-109	NC_007198.1	1994668	1996921	-	NA	NA
AFUA_8G06700	1203.123127	-2.929919735	0.131286166	-22.31704852	2.52E-110	7.84E-109	NC_007201.1	1635448	1636843	-	NA	NA
AFUA_1G16300	1536.931355	5.31047592	0.238348507	22.28029862	5.74E-110	1.78E-108	NC_007194.1	4431448	4432187	-	NA	NA
AFUA_4G07740	5628.572542	-1.959315169	0.088122583	-22.2339735	1.61E-109	4.98E-108	NC_007197.1	2020287	2021634	+	NA	NA
AFUA_3G06960	47561.54272	-2.599081565	0.116972366	-22.2196203	2.22E-109	6.83E-108	NC_007196.1	1742197	1742922	-	NA	NA
AFUA_5G10550	86695.31014	-3.007700865	0.135488408	-22.19895351	3.52E-109	1.08E-107	NC_007198.1	2700128	2702208	-	NA	NA
AFUA_1G15940	3634.896756	2.117294014	0.095455205	22.18102204	5.24E-109	1.60E-107	NC_007194.1	4323686	4325504	-	NA	NA
AFUA_1G14300	1465.571176	3.179395207	0.143341244	22.18060279	5.29E-109	1.61E-107	NC_007194.1	3822598	3824153	+	NA	NA
AFUA_3G11860	4550.378098	-2.092054521	0.094329489	-22.17816034	5.58E-109	1.70E-107	NC_007196.1	3123063	3124507	-	NA	NA
AFUA_4G06790	9008.987899	-2.819791327	0.127219389	-22.16479234	7.51E-109	2.28E-107	NC_007197.1	1751970	1752497	+	NA	NA
AFUA_3G11280	1315.503343	-3.250391564	0.146662317	-22.162418	7.92E-109	2.39E-107	NC_007196.1	2952140	2953865	-	NA	NA
AFUA_2G02440	1795.120687	-4.373533475	0.197477997	-22.14694064	1.12E-108	3.36E-107	NC_007195.1	615299	615659	+	NA	NA
AFUA_1G04070	71106.44396	-2.235883272	0.101203336	-22.09297998	3.69E-108	1.11E-106	NC_007194.1	1160929	1161632	-	NA	NA
AFUA_3G00900	3742.771576	-1.862032556	0.08431704	-22.08370408	4.53E-108	1.36E-106	NC_007196.1	203483	205245	-	NA	NA
AFUA_6G03770	2115.776223	-1.912485971	0.086685915	-22.06224582	7.29E-108	2.17E-106	NC_007199.1	832222	834282	+	NA	NA
AFUA_5G12050	3741.652928	2.368748542	0.107443864	22.04638257	1.03E-107	3.08E-106	NC_007198.1	3118067	3121476	-	NA	NA
AFUA_5G07660	1805.220033	9.190448406	0.417140689	22.0320114	1.42E-107	4.21E-106	NC_007198.1	1911941	1914608	+	NA	NA
AFUA_4G08070	4583.431354	-1.669972535	0.075967537	-21.98271261	4.22E-107	1.25E-105	NC_007197.1	2093193	2094823	+	NA	NA
AFUA_1G04660	63794.95428	-2.476912022	0.112803073	-21.95784163	7.29E-107	2.15E-105	NC_007194.1	1317869	1318902	-	NA	NA
AFUA_3G14540	4728.01594	3.498959791	0.159391175	21.95202956	8.28E-107	2.43E-105	NC_007196.1	3853203	3853746	-	NA	NA
AFUA_7G01470	811.2164712	-2.520426384	0.114851869	-21.94501848	9.66E-107	2.83E-105	NC_007200.1	381294	382058	+	NA	NA
AFUA_5G06470	5943.103755	2.033621999	0.092672962	21.94407041	9.87E-107	2.88E-105	NC_007198.1	1579008	1580949	+	NA	NA
AFUA_8G00980	2014.293079	-4.315166869	0.196648082	-21.94360011	9.97E-107	2.90E-105	NC_007201.1	224911	226784	+	NA	NA
AFUA_2G05910	14748.6536	-1.852193927	0.084415901	-21.94129186	1.05E-106	3.04E-105	NC_007195.1	1662851	1664600	+	NA	NA
AFUA_3G08140	2533.945069	-2.29402022	0.104639865	-21.92300447	1.57E-106	4.53E-105	NC_007196.1	2091312	2092189	+	NA	NA
AFUA_2G01280	918.5141792	7.291148003	0.333281363	21.87685482	4.32E-106	1.24E-104	NC_007195.1	304747	305859	-	NA	NA
AFUA_4G12500	3449.699866	3.715439696	0.169918867	21.86596318	5.48E-106	1.58E-104	NC_007197.1	3280517	3280817	+	NA	NA
AFUA_6G09200	1454.881898	2.597451425	0.119126028	21.80423095	2.12E-105	6.06E-104	NC_007199.1	2184239	2185095	+	NA	NA
AFUA_6G09430	1242.00545	2.928462335	0.13451004	21.77132894	4.34E-105	1.24E-103	NC_007199.1	2275646	2276801	+	NA	NA
AFUA_7G04500	3528.205897	-2.375750956	0.109129113	-21.77009324	4.46E-105	1.27E-103	NC_007200.1	1026159	1027349	+	NA	NA
AFUA_4G11410	1720.732013	-2.612921213	0.120129173	-21.75092991	6.77E-105	1.92E-103	NC_007197.1	2989267	2991999	+	NA	NA
AFUA_8G07090	900.9962493	-4.958290847	0.228121616	-21.73529599	9.52E-105	2.70E-103	NC_007201.1	1738544	1739291	+	NA	NA
AFUA_2G16660	5559.911422	2.059879669	0.094910619	21.70336365	1.91E-104	5.39E-103	NC_007195.1	4451470	4453500	-	NA	NA
AFUA_2G10855	3441.344187	-2.036168304	0.093863726	-21.69281362	2.40E-104	6.76E-103	NC_007195.1	2794578	2795304	-	NA	NA
AFUA_1G10970	7867.270917	-1.860165229	0.085819285	-21.67537554	3.50E-104	9.84E-103	NC_007194.1	2865855	2868959	+	NA	NA
AFUA_6G00630	2894.583797	-3.691354152	0.170378562	-21.66560224	4.33E-104	1.21E-102	NC_007199.1	162152	163823	-	NA	NA
AFUA_7G03740	6899.177241	-2.182257536	0.100921719	-21.62326949	1.09E-103	3.03E-102	NC_007200.1	804300	806031	-	NA	NA
AFUA_4G03580	549.0871205	3.316829172	0.153429807	21.61789317	1.22E-103	3.39E-102	NC_007197.1	1004779	1005603	+	NA	NA
AFUA_3G11360	15984.04429	-2.130367824	0.098920034	-21.53626252	7.12E-103	1.98E-101	NC_007196.1	2978195	2979671	-	NA	NA
AFUA_5G07010	3648.875639	4.57472619	0.212535124	21.52456544	9.17E-103	2.54E-101	NC_007198.1	1737289	1738237	+	NA	NA
AFUA_5G05630	64829.05231	-2.534875827	0.117838079	-21.51151693	1.21E-102	3.35E-101	NC_007198.1	1312541	1313157	-	NA	NA
AFUA_4G03630	5466.99856	-2.553376907	0.119045298	-21.44878426	4.69E-102	1.29E-100	NC_007197.1	1020974	1022230	-	NA	NA
AFUA_8G00830	3125.599648	4.790031397	0.223343678	21.44690835	4.88E-102	1.34E-100	NC_007201.1	196574	197557	+	NA	NA
AFUA_3G10410	805.3932935	3.673329059	0.171371634	21.4348721	6.32E-102	1.73E-100	NC_007196.1	2696689	2697335	-	NA	NA
AFUA_4G10610	1610.023569	3.555313006	0.166036104	21.41289102	1.01E-101	2.76E-100	NC_007197.1	2771491	2771862	-	NA	NA
AFUA_6G13550	78560.77274	-2.480646196	0.116013548	-21.38238373	1.95E-101	5.30E-100	NC_007199.1	3449277	3449789	-	NA	NA
AFUA_4G10350	60111.35398	4.165874991	0.195137712	21.34838498	4.04E-101	1.10E-99	NC_007197.1	2701623	2702621	+	NA	NA
AFUA_3G01090	730.0979175	3.359685995	0.157501451	21.33114314	5.84E-101	1.58E-99	NC_007196.1	253706	254777	+	NA	NA
AFUA_5G11850	1120.678035	-2.923366424	0.137120316	-21.31971767	7.45E-101	2.01E-99	NC_007198.1	3058860	3059897	+	NA	NA
AFUA_1G13050	4729.141873	2.359325177	0.110744935	21.30413609	1.04E-100	2.80E-99	NC_007194.1	3459889	3460751	-	NA	NA
AFUA_3G13030	10168.70397	-1.945715996	0.091424465	-21.28222447	1.66E-100	4.45E-99	NC_007196.1	3459704	3461612	+	NA	NA
AFUA_4G04260	1327.013343	-2.441154897	0.11472983	-21.27742094	1.84E-100	4.92E-99	NC_007197.1	1197405	1198828	+	NA	NA
AFUA_7G06010	1270.981837	-2.678119523	0.125949041	-21.26351659	2.47E-100	6.60E-99	NC_007200.1	1471852	1472458	-	NA	NA
AFUA_2G10580	3891.208637	-2.740615818	0.129127115	-21.22416984	5.71E-100	1.52E-98	NC_007195.1	2709118	2709459	-	NA	NA
AFUA_5G04080	1480.520798	-2.50337688	0.118152544	-21.18766802	1.24E-99	3.29E-98	NC_007198.1	1084166	1086564	+	NA	NA
AFUA_5G00870	588.0505333	3.204565368	0.151293669	21.18109362	1.43E-99	3.78E-98	NC_007198.1	236239	236663	+	NA	NA
AFUA_3G00240	505.5023751	6.040652762	0.285301612	21.17286584	1.70E-99	4.48E-98	NC_007196.1	51464	53210	-	NA	NA
AFUA_5G08320	1723.137784	-1.845562163	0.087507653	-21.09029446	9.77E-99	2.57E-97	NC_007198.1	2112226	2113535	-	NA	NA
AFUA_2G01810	1413.368811	2.862595233	0.135784684	21.08187134	1.17E-98	3.06E-97	NC_007195.1	450237	451085	-	NA	NA
AFUA_6G02750	26530.59881	-2.368188587	0.112336903	-21.08112761	1.19E-98	3.10E-97	NC_007199.1	558921	559767	-	NA	NA
AFUA_2G10130	699.2162358	6.176473357	0.293477267	21.04583232	2.50E-98	6.52E-97	NC_007195.1	2590496	2590853	+	NA	NA
AFUA_5G12800	3640.979722	-2.70884046	0.128806636	-21.03028657	3.47E-98	9.02E-97	NC_007198.1	3355396	3356155	-	NA	NA
AFUA_4G04190	1837.979559	4.344539781	0.206649039	21.02375988	3.98E-98	1.03E-96	NC_007197.1	1175818	1176889	-	NA	NA
AFUA_4G11390	10099.25464	-2.674443102	0.127255928	-21.01625554	4.66E-98	1.21E-96	NC_007197.1	2984392	2985186	+	NA	NA
AFUA_5G03570	3703.44585	-2.536802129	0.120721569	-21.01366104	4.92E-98	1.27E-96	NC_007198.1	963553	964585	+	NA	NA
AFUA_4G11230	1722.510516	-2.180750084	0.103843215	-21.00040986	6.50E-98	1.67E-96	NC_007197.1	2932163	2934054	-	NA	NA
AFUA_1G06210	5538.039481	-1.712565636	0.081554577	-20.99901307	6.70E-98	1.72E-96	NC_007194.1	1791709	1793700	+	NA	NA
AFUA_3G08290	2508.732048	-1.998249149	0.09519486	-20.9911453	7.90E-98	2.02E-96	NC_007196.1	2134802	2136612	+	NA	NA
AFUA_6G08660	7475.829454	-1.965410107	0.093763261	-20.96140944	1.48E-97	3.77E-96	NC_007199.1	2048628	2052348	-	NA	NA
AFUA_3G06640	29899.88341	-1.936934915	0.092426533	-20.95648143	1.64E-97	4.17E-96	NC_007196.1	1644429	1644938	-	NA	NA
AFUA_4G08320	2731.100094	-2.447668182	0.116986079	-20.92273041	3.33E-97	8.45E-96	NC_007197.1	2152022	2154166	-	NA	NA
AFUA_5G04210	22918.93147	-2.664937961	0.127411518	-20.91598934	3.83E-97	9.71E-96	NC_007198.1	1122053	1123659	+	NA	NA
AFUA_2G03830	9172.114291	-3.618195535	0.173014162	-20.91271316	4.10E-97	1.04E-95	NC_007195.1	1016682	1017651	+	NA	NA
AFUA_3G11430	6822.889864	3.187674127	0.152438936	20.91115438	4.24E-97	1.07E-95	NC_007196.1	2997539	2998674	-	NA	NA
AFUA_7G05740	17351.76379	-2.863916796	0.137011607	-20.90273126	5.06E-97	1.27E-95	NC_007200.1	1404496	1405787	+	NA	NA
AFUA_5G02750	10043.35854	-2.850293489	0.136501436	-20.88105127	7.96E-97	2.00E-95	NC_007198.1	719992	720857	-	NA	NA
AFUA_3G03020	1283.68366	-2.084253663	0.099843872	-20.87512858	9.01E-97	2.25E-95	NC_007196.1	806163	807813	-	NA	NA
AFUA_1G06250	1176.601416	-2.205068162	0.105918779	-20.81848175	2.94E-96	7.35E-95	NC_007194.1	1799123	1800748	+	NA	NA
AFUA_2G11850	146171.8127	-2.403802551	0.11555486	-20.80226266	4.13E-96	1.03E-94	NC_007195.1	3060820	3062360	+	NA	NA
AFUA_2G05085	640.6547737	-3.220081908	0.15499478	-20.77542164	7.22E-96	1.79E-94	NC_007195.1	1399546	1400447	-	NA	NA
AFUA_6G09190	2929.940158	-2.309166823	0.111175927	-20.77038509	8.02E-96	1.99E-94	NC_007199.1	2181668	2183676	-	NA	NA
AFUA_6G02020	13624.77613	2.941537294	0.141643165	20.76723783	8.56E-96	2.12E-94	NC_007199.1	317566	319738	-	NA	NA
AFUA_7G00390	929.2958923	2.959954521	0.142714737	20.74035647	1.50E-95	3.69E-94	NC_007200.1	107772	109190	-	NA	NA
AFUA_4G12170	5288.563007	-2.427520245	0.11728848	-20.69700492	3.69E-95	9.06E-94	NC_007197.1	3190540	3191820	+	NA	NA
AFUA_8G04350	740.7086191	-2.616233413	0.126410216	-20.69637641	3.73E-95	9.15E-94	NC_007201.1	976486	976944	-	NA	NA
AFUA_1G06810	7404.238841	-3.085363371	0.149136557	-20.68817619	4.43E-95	1.08E-93	NC_007194.1	1942922	1945434	-	NA	NA
AFUA_3G08270	5186.566749	-2.293688707	0.11099209	-20.6653348	7.11E-95	1.73E-93	NC_007196.1	2128732	2130157	+	NA	NA
AFUA_1G14290	2512.902922	-2.070046966	0.100187305	-20.66176907	7.65E-95	1.86E-93	NC_007194.1	3820681	3821138	+	NA	NA
AFUA_3G06970	66343.75088	-2.7437671	0.132798056	-20.66119925	7.74E-95	1.88E-93	NC_007196.1	1742972	1744103	+	NA	NA
AFUA_6G12220	5200.485323	3.512975026	0.170192129	20.64123092	1.17E-94	2.83E-93	NC_007199.1	3071776	3072444	-	NA	NA
AFUA_3G11610	7357.382248	-2.029743317	0.098500278	-20.60647301	2.40E-94	5.80E-93	NC_007196.1	3052508	3052991	+	NA	NA
AFUA_4G04210	1069.422357	2.438464584	0.11847966	20.58129283	4.04E-94	9.72E-93	NC_007197.1	1179919	1180872	-	NA	NA
AFUA_5G08540	4396.786719	-2.113316849	0.102715909	-20.57438691	4.66E-94	1.12E-92	NC_007198.1	2168069	2169399	+	NA	NA
AFUA_4G12000	3502.950963	-1.670463776	0.081413441	-20.51828005	1.48E-93	3.54E-92	NC_007197.1	3152727	3154161	-	NA	NA
AFUA_5G01750	4780.780315	3.249299129	0.158475439	20.50348712	2.00E-93	4.79E-92	NC_007198.1	443821	447799	+	NA	NA
AFUA_2G05670	1805.217189	-3.364547448	0.164387653	-20.46715425	4.23E-93	1.01E-91	NC_007195.1	1584646	1587163	+	NA	NA
AFUA_8G06350	810.7851001	-6.465301289	0.315906754	-20.46585333	4.34E-93	1.03E-91	NC_007201.1	1523267	1524455	-	NA	NA
AFUA_5G14320	4468.142835	-1.92485893	0.094096881	-20.45613961	5.30E-93	1.26E-91	NC_007198.1	3733357	3734692	-	NA	NA
AFUA_5G09910	2034.252216	-3.548246656	0.173494955	-20.45158403	5.82E-93	1.38E-91	NC_007198.1	2563391	2564144	-	NA	NA
AFUA_8G03990	6694.076387	-1.840127097	0.090004533	-20.44482691	6.68E-93	1.58E-91	NC_007201.1	851941	855176	-	NA	NA
AFUA_1G12770	1800.183596	2.172038398	0.106247555	20.44318467	6.91E-93	1.63E-91	NC_007194.1	3374593	3376552	-	NA	NA
AFUA_1G11220	9571.972327	3.584631077	0.175529443	20.4218222	1.07E-92	2.51E-91	NC_007194.1	2956192	2956699	+	NA	NA
AFUA_6G14090	12417.99143	-3.568789987	0.174839452	-20.41181174	1.31E-92	3.08E-91	NC_007199.1	3593050	3594095	+	NA	NA
AFUA_1G05370	1588.043279	2.949597259	0.14463505	20.39337803	1.91E-92	4.48E-91	NC_007194.1	1544737	1545862	+	NA	NA
AFUA_2G13400	3551.564261	2.335448158	0.114552235	20.38762623	2.15E-92	5.02E-91	NC_007195.1	3458952	3460585	+	NA	NA
AFUA_5G11670	2601.92991	-2.011588072	0.098762966	-20.36783774	3.23E-92	7.51E-91	NC_007198.1	2997491	3000362	+	NA	NA
AFUA_3G11690	86655.75825	-2.333304034	0.114607357	-20.35911221	3.86E-92	8.95E-91	NC_007196.1	3069977	3071255	-	NA	NA
AFUA_5G12360	2465.045098	-2.160193323	0.106122936	-20.35557443	4.14E-92	9.59E-91	NC_007198.1	3209555	3211088	-	NA	NA
AFUA_3G00770	2398.998991	-2.326746286	0.114385211	-20.34132086	5.54E-92	1.28E-90	NC_007196.1	171266	172277	-	NA	NA
AFUA_1G03110	30073.02199	-2.432943118	0.119649113	-20.33398367	6.44E-92	1.48E-90	NC_007194.1	897007	897574	+	NA	NA
AFUA_2G13175	428.5853818	5.012755857	0.246524224	20.33372537	6.47E-92	1.49E-90	NC_007195.1	3390100	3390566	+	NA	NA
AFUA_3G09590	11683.09815	-1.754761911	0.086348472	-20.32186396	8.24E-92	1.89E-90	NC_007196.1	2438340	2440296	-	NA	NA
AFUA_3G02270	7213.369027	-4.903328067	0.241313194	-20.31935339	8.67E-92	1.98E-90	NC_007196.1	563575	566077	+	NA	NA
AFUA_6G07340	1226.016024	-2.09893924	0.103305014	-20.31788341	8.93E-92	2.04E-90	NC_007199.1	1653174	1654992	+	NA	NA
AFUA_8G05330	8145.169985	-2.298513487	0.113160895	-20.31190624	1.01E-91	2.30E-90	NC_007201.1	1242641	1243783	+	NA	NA
AFUA_3G08840	9195.207769	-1.816688752	0.089463379	-20.30650718	1.13E-91	2.56E-90	NC_007196.1	2262207	2266262	+	NA	NA
AFUA_7G04710	16372.05919	3.968253665	0.195765126	20.270483	2.34E-91	5.31E-90	NC_007200.1	1084936	1088371	+	NA	NA
AFUA_5G03130	4021.280687	-1.878112903	0.092658128	-20.26927312	2.40E-91	5.43E-90	NC_007198.1	847532	849130	+	NA	NA
AFUA_4G00970	3547.250235	2.661928428	0.131525522	20.23887365	4.45E-91	1.00E-89	NC_007197.1	261910	263555	-	NA	NA
AFUA_5G11230	2659.820059	-1.775821243	0.087853689	-20.21339413	7.46E-91	1.68E-89	NC_007198.1	2870647	2871589	-	NA	NA
AFUA_5G04370	13754.09231	-1.89603106	0.09383376	-20.20627822	8.62E-91	1.94E-89	NC_007198.1	1179534	1181640	+	NA	NA
AFUA_2G00780	3400.251005	2.011471095	0.099561632	20.20327561	9.16E-91	2.05E-89	NC_007195.1	173824	175575	-	NA	NA
AFUA_6G10700	4346.794457	-2.640027899	0.130734475	-20.19381572	1.11E-90	2.48E-89	NC_007199.1	2643845	2644318	+	NA	NA
AFUA_5G11130	1288.257411	-1.860136616	0.092196049	-20.17588211	1.59E-90	3.56E-89	NC_007198.1	2845178	2846430	+	NA	NA
AFUA_5G11630	3941.94953	-2.223901372	0.110244092	-20.17252208	1.71E-90	3.80E-89	NC_007198.1	2989421	2991611	-	NA	NA
AFUA_4G03090	2011.617877	-2.355476949	0.116961174	-20.13896465	3.36E-90	7.46E-89	NC_007197.1	863404	864422	-	NA	NA
AFUA_3G12640	948.7498791	-2.384647973	0.118421057	-20.1370266	3.50E-90	7.74E-89	NC_007196.1	3350660	3352214	+	NA	NA
AFUA_3G10660	7165.55077	-2.998394415	0.149241908	-20.0908341	8.88E-90	1.96E-88	NC_007196.1	2760688	2762268	+	NA	NA
AFUA_6G07080	2057.998784	-2.442112951	0.121645932	-20.07558253	1.21E-89	2.66E-88	NC_007199.1	1590957	1592286	+	NA	NA
AFUA_1G14200	25270.33768	-2.361647475	0.117825628	-20.04358056	2.30E-89	5.05E-88	NC_007194.1	3794153	3795841	-	NA	NA
AFUA_7G02460	808.6299883	-3.697440601	0.184657198	-20.02326824	3.45E-89	7.58E-88	NC_007200.1	670545	670974	+	NA	NA
AFUA_5G08580	2535.022137	1.859431647	0.092875284	20.02073717	3.63E-89	7.95E-88	NC_007198.1	2179658	2181005	-	NA	NA
AFUA_4G01580	3347.869006	2.369988178	0.118470705	20.00484568	5.00E-89	1.09E-87	NC_007197.1	421734	427264	-	NA	NA
AFUA_1G12530	7436.660143	-3.040621281	0.152065829	-19.99542761	6.04E-89	1.32E-87	NC_007194.1	3300672	3302146	-	NA	NA
AFUA_1G12110	4232.849586	-2.548375814	0.127498146	-19.98755198	7.07E-89	1.54E-87	NC_007194.1	3204694	3205081	-	NA	NA
AFUA_5G08230	941.8877995	2.837348946	0.142008223	19.98017364	8.19E-89	1.78E-87	NC_007198.1	2086098	2087574	-	NA	NA
AFUA_2G17080	2192.508456	-2.193386832	0.10979043	-19.97794186	8.57E-89	1.85E-87	NC_007195.1	4562378	4563236	-	NA	NA
AFUA_4G10410	7716.902242	-1.856871065	0.093026463	-19.96067581	1.21E-88	2.61E-87	NC_007197.1	2726906	2728534	-	NA	NA
AFUA_3G06255	1368.512355	-2.123153693	0.106441003	-19.94676511	1.60E-88	3.45E-87	NC_007196.1	1547417	1547964	+	NA	NA
AFUA_5G13450	18987.02543	-2.050853885	0.102978147	-19.91542808	2.99E-88	6.43E-87	NC_007198.1	3535792	3536840	+	NA	NA
AFUA_1G05610	8536.224641	-1.851735434	0.092998481	-19.911459	3.24E-88	6.95E-87	NC_007194.1	1610037	1612356	-	NA	NA
AFUA_1G04160	1773.636196	3.873455052	0.194541008	19.91073808	3.28E-88	7.03E-87	NC_007194.1	1190681	1192122	+	NA	NA
AFUA_6G08830	1853.384661	3.640067434	0.182886923	19.90337731	3.80E-88	8.12E-87	NC_007199.1	2095466	2097044	-	NA	NA
AFUA_6G12350	1976.474998	1.741816239	0.087519705	19.90198943	3.91E-88	8.33E-87	NC_007199.1	3110452	3113380	+	NA	NA
AFUA_2G14490	304.4412487	-4.531090367	0.227832792	-19.88778842	5.19E-88	1.10E-86	NC_007195.1	3788929	3790501	-	NA	NA
AFUA_7G02230	13259.28136	-1.925536722	0.096839606	-19.88377279	5.62E-88	1.19E-86	NC_007200.1	599409	600851	+	NA	NA
AFUA_4G07210	18614.61154	-1.989009018	0.100070666	-19.87604453	6.56E-88	1.39E-86	NC_007197.1	1868421	1869467	-	NA	NA
AFUA_4G02980	1607.251399	-2.522489025	0.127107571	-19.84530904	1.21E-87	2.56E-86	NC_007197.1	829051	829675	-	NA	NA
AFUA_1G16440	1131.469934	4.347620778	0.219208368	19.83327926	1.54E-87	3.24E-86	NC_007194.1	4457983	4460354	-	NA	NA
AFUA_7G01460	73902.18446	-2.611834706	0.131874615	-19.80543944	2.67E-87	5.62E-86	NC_007200.1	379722	380737	-	NA	NA
AFUA_3G09810	1058.919328	-1.959991758	0.098970017	-19.80389432	2.76E-87	5.78E-86	NC_007196.1	2508445	2509876	+	NA	NA
AFUA_8G02630	1237.861389	4.823236593	0.243585247	19.80102101	2.92E-87	6.11E-86	NC_007201.1	695906	697486	-	NA	NA
AFUA_1G02950	342.644238	5.152135615	0.260291361	19.793725	3.37E-87	7.04E-86	NC_007194.1	843295	844729	-	NA	NA
AFUA_1G02070	13001.46155	-2.611186614	0.132255814	-19.7434542	9.13E-87	1.90E-85	NC_007194.1	611101	612423	+	NA	NA
AFUA_5G11120	2062.619439	-2.211357617	0.112213512	-19.70669642	1.89E-86	3.93E-85	NC_007198.1	2844346	2844875	-	NA	NA
AFUA_1G09754	1522.740422	3.28952331	0.167098515	19.68613132	2.84E-86	5.89E-85	NC_007194.1	2524180	2524840	-	NA	NA
AFUA_4G12010	1422.381252	2.677986061	0.1361192	19.67383045	3.61E-86	7.49E-85	NC_007197.1	3155238	3156842	+	NA	NA
AFUA_1G02730	373.2045686	-2.826744142	0.143693522	-19.67203604	3.74E-86	7.74E-85	NC_007194.1	788248	789373	-	NA	NA
AFUA_3G10790	2581.524672	-1.940734952	0.098681246	-19.66670498	4.16E-86	8.58E-85	NC_007196.1	2803838	2805731	-	NA	NA
AFUA_7G01420	12647.85012	1.96777618	0.1005337	19.57329919	2.61E-85	5.38E-84	NC_007200.1	368084	371114	+	NA	NA
AFUA_3G10820	1012.046437	-2.835604551	0.144877545	-19.57242272	2.66E-85	5.46E-84	NC_007196.1	2817529	2819497	+	NA	NA
AFUA_2G16580	677.5953571	6.969285432	0.356120304	19.57003114	2.79E-85	5.71E-84	NC_007195.1	4425929	4427150	+	NA	NA
AFUA_5G08630	294.8130776	-3.149039403	0.160957211	-19.5644506	3.11E-85	6.35E-84	NC_007198.1	2193883	2195908	-	NA	NA
AFUA_1G09100	74092.87976	-2.607826166	0.133315676	-19.5612868	3.31E-85	6.75E-84	NC_007194.1	2363152	2364329	+	NA	NA
AFUA_2G04860	2499.348225	2.586559415	0.132241375	19.55938085	3.43E-85	6.99E-84	NC_007195.1	1333057	1336015	-	NA	NA
AFUA_5G12960	428.9500979	5.037226598	0.257598918	19.55453322	3.77E-85	7.67E-84	NC_007198.1	3398723	3399710	-	NA	NA
AFUA_6G07210	5361.245214	-2.477753682	0.126801982	-19.54033878	4.99E-85	1.01E-83	NC_007199.1	1618212	1619391	+	NA	NA
AFUA_5G08900	1501.381877	3.45565888	0.17689106	19.53552026	5.48E-85	1.11E-83	NC_007198.1	2284724	2286011	-	NA	NA
AFUA_1G09550	1856.326776	-2.315449218	0.118578005	-19.52680187	6.50E-85	1.31E-83	NC_007194.1	2468784	2469303	+	NA	NA
AFUA_1G13320	3015.399731	-2.029051203	0.104029439	-19.50458663	1.00E-84	2.02E-83	NC_007194.1	3544561	3545894	-	NA	NA
AFUA_5G13130	2974.567682	-1.932378244	0.099079503	-19.50330973	1.03E-84	2.07E-83	NC_007198.1	3442868	3443857	-	NA	NA
AFUA_4G06410	950.4364353	5.256498392	0.269734912	19.48764566	1.40E-84	2.80E-83	NC_007197.1	1639322	1640120	-	NA	NA
AFUA_3G08980	8657.770751	-2.041010781	0.104779413	-19.47912018	1.65E-84	3.31E-83	NC_007196.1	2294899	2296443	+	NA	NA
AFUA_7G04110	3046.824892	-1.796383103	0.092244356	-19.47417913	1.82E-84	3.63E-83	NC_007200.1	924451	926329	+	NA	NA
AFUA_2G05290	909.0044126	4.309180603	0.221322189	19.4701698	1.97E-84	3.92E-83	NC_007195.1	1471283	1472219	-	NA	NA
AFUA_6G02450	42890.81875	-1.999487665	0.10272883	-19.46374422	2.23E-84	4.44E-83	NC_007199.1	460899	461479	+	NA	NA
AFUA_5G08480	883.1317199	2.452320302	0.126012839	19.46087649	2.36E-84	4.68E-83	NC_007198.1	2154833	2156772	-	NA	NA
AFUA_7G01280	2067.582061	1.847417563	0.094962335	19.45421366	2.68E-84	5.32E-83	NC_007200.1	333370	335714	+	NA	NA
AFUA_1G12750	1192.135289	-2.183387438	0.112338298	-19.43582448	3.84E-84	7.60E-83	NC_007194.1	3370235	3371537	-	NA	NA
AFUA_5G05490	19457.53924	-1.679067304	0.086398376	-19.43401473	3.98E-84	7.86E-83	NC_007198.1	1274937	1276745	+	NA	NA
AFUA_5G13510	5319.892485	-1.860047194	0.095796066	-19.4167389	5.57E-84	1.10E-82	NC_007198.1	3545010	3546669	-	NA	NA
AFUA_4G06910	15582.44841	-2.280609045	0.117466724	-19.41493701	5.77E-84	1.13E-82	NC_007197.1	1786557	1787882	+	NA	NA
AFUA_1G16840	52028.81321	-1.959885167	0.100971295	-19.41032022	6.31E-84	1.24E-82	NC_007194.1	4595127	4595884	-	NA	NA
AFUA_2G02820	552.0297898	2.746271468	0.141518821	19.40569771	6.91E-84	1.35E-82	NC_007195.1	725496	725902	-	NA	NA
AFUA_1G04460	2141.316267	-2.70523739	0.139604503	-19.37786632	1.19E-83	2.32E-82	NC_007194.1	1268327	1270442	-	NA	NA
AFUA_1G05060	3793.014883	-1.82436307	0.094168346	-19.37342167	1.29E-83	2.52E-82	NC_007194.1	1450480	1451784	-	NA	NA
AFUA_5G03310	1647.403098	-2.842534485	0.146754833	-19.36927338	1.40E-83	2.73E-82	NC_007198.1	893650	894116	-	NA	NA
AFUA_4G09360	64611.38956	-2.610955134	0.134849037	-19.36205986	1.61E-83	3.13E-82	NC_007197.1	2446684	2447158	-	NA	NA
AFUA_5G01170	390.7260589	-3.040893378	0.157502198	-19.30699007	4.69E-83	9.09E-82	NC_007198.1	293164	293906	-	NA	NA
AFUA_4G08750	703.7528227	4.104425231	0.212646992	19.30159084	5.21E-83	1.01E-81	NC_007197.1	2268271	2268839	-	NA	NA
AFUA_3G03280	6423.054249	5.714826946	0.297166798	19.23104123	2.04E-82	3.93E-81	NC_007196.1	876156	877704	+	NA	NA
AFUA_2G10740	2740.126226	-1.768952487	0.092056676	-19.21590649	2.72E-82	5.25E-81	NC_007195.1	2749153	2751232	+	NA	NA
AFUA_2G09210	66903.70113	-2.144998249	0.111731236	-19.19783866	3.86E-82	7.42E-81	NC_007195.1	2359547	2360552	+	NA	NA
AFUA_1G06620	9453.794901	-2.51861477	0.131309512	-19.18074883	5.36E-82	1.03E-80	NC_007194.1	1893373	1894172	+	NA	NA
AFUA_2G13360	1184.37426	1.951570107	0.101796541	19.17128109	6.43E-82	1.23E-80	NC_007195.1	3444047	3447650	-	NA	NA
AFUA_7G01030	469.3767579	6.74817546	0.352266176	19.15646725	8.55E-82	1.63E-80	NC_007200.1	274212	277768	-	NA	NA
AFUA_5G07170	1703.170495	2.484550063	0.129869593	19.13111459	1.39E-81	2.65E-80	NC_007198.1	1780283	1781416	+	NA	NA
AFUA_3G06830	8712.795964	-1.994133627	0.104350105	-19.11002994	2.08E-81	3.97E-80	NC_007196.1	1701421	1702627	+	NA	NA
AFUA_1G01600	5604.092687	2.746074239	0.143718445	19.10731951	2.19E-81	4.17E-80	NC_007194.1	500802	502611	-	NA	NA
AFUA_1G04510	805.5769792	2.777204764	0.145526798	19.08380318	3.44E-81	6.53E-80	NC_007194.1	1278392	1279454	+	NA	NA
AFUA_5G11040	2315.840247	-2.055989133	0.107809219	-19.07062444	4.43E-81	8.38E-80	NC_007198.1	2828797	2829826	+	NA	NA
AFUA_5G06110	1068.911531	2.278014428	0.119493079	19.0639864	5.03E-81	9.50E-80	NC_007198.1	1457836	1459082	+	NA	NA
AFUA_3G05370	13171.833	-1.867807449	0.098021144	-19.05514844	5.95E-81	1.12E-79	NC_007196.1	1293760	1295556	+	NA	NA
AFUA_8G06360	766.752666	-6.535705781	0.34301999	-19.05342538	6.15E-81	1.16E-79	NC_007201.1	1524861	1527075	-	NA	NA
AFUA_6G01990	1418.54984	-1.869746028	0.098143601	-19.05112528	6.43E-81	1.21E-79	NC_007199.1	308939	310081	+	NA	NA
AFUA_8G04330	1338.86746	-2.545652155	0.13364345	-19.04808766	6.81E-81	1.28E-79	NC_007201.1	972171	973502	-	NA	NA
AFUA_2G03040	47352.69809	-2.573039565	0.135288288	-19.01893808	1.19E-80	2.22E-79	NC_007195.1	787406	788437	+	NA	NA
AFUA_1G06650	691.0980259	3.118240049	0.164040384	19.00897799	1.44E-80	2.68E-79	NC_007194.1	1899034	1900234	-	NA	NA
AFUA_2G13710	10423.51477	-2.006890786	0.105612802	-19.00234387	1.63E-80	3.04E-79	NC_007195.1	3560584	3562135	-	NA	NA
AFUA_2G08290	2813.113895	5.510172702	0.290173977	18.98920349	2.09E-80	3.90E-79	NC_007195.1	2138767	2141040	+	NA	NA
AFUA_7G00280	8461.083227	2.908066994	0.153448701	18.95139537	4.30E-80	7.98E-79	NC_007200.1	80491	82122	-	NA	NA
AFUA_6G12720	43137.68391	-2.576597348	0.135965797	-18.95033456	4.39E-80	8.13E-79	NC_007199.1	3211176	3211760	-	NA	NA
AFUA_5G12210	2918.787902	-1.555971308	0.082109602	-18.94993115	4.42E-80	8.17E-79	NC_007198.1	3165141	3166547	-	NA	NA
AFUA_1G12170	16864.11902	-2.266963513	0.119654199	-18.94595877	4.77E-80	8.80E-79	NC_007194.1	3214724	3216299	+	NA	NA
AFUA_5G11390	3528.494763	-1.759655811	0.093046671	-18.91153971	9.16E-80	1.69E-78	NC_007198.1	2926670	2928212	+	NA	NA
AFUA_5G04220	12050.69173	-3.941904623	0.208479436	-18.90788227	9.82E-80	1.81E-78	NC_007198.1	1125057	1126245	-	NA	NA
AFUA_2G10770	2741.205837	-1.86648262	0.098743429	-18.90234759	1.09E-79	2.00E-78	NC_007195.1	2765955	2767664	+	NA	NA
AFUA_5G05460	3388.644977	-1.961857957	0.103836009	-18.89381135	1.28E-79	2.35E-78	NC_007198.1	1268052	1268981	-	NA	NA
AFUA_4G07435	48619.51112	-2.252968187	0.119375095	-18.87301689	1.90E-79	3.47E-78	NC_007197.1	1928072	1929156	-	NA	NA
AFUA_6G02390	1989.524173	-2.038638868	0.108026311	-18.87168832	1.95E-79	3.56E-78	NC_007199.1	445383	446378	+	NA	NA
AFUA_3G10510	1318.417552	-2.104439857	0.111565942	-18.86274453	2.31E-79	4.20E-78	NC_007196.1	2718532	2718868	-	NA	NA
AFUA_3G08670	824.2849525	2.346282512	0.124476583	18.84918795	2.98E-79	5.42E-78	NC_007196.1	2222113	2223297	+	NA	NA
AFUA_4G08030	11557.6113	-2.462027464	0.130632793	-18.84693269	3.11E-79	5.65E-78	NC_007197.1	2083361	2085362	-	NA	NA
AFUA_7G02130	1075.614587	-2.144128995	0.11382023	-18.837855	3.70E-79	6.69E-78	NC_007200.1	571832	573286	-	NA	NA
AFUA_1G02200	2139.301408	1.955126469	0.103788263	18.83764517	3.71E-79	6.71E-78	NC_007194.1	650904	651978	-	NA	NA
AFUA_6G11620	7918.245361	-1.945741898	0.103328756	-18.8305944	4.24E-79	7.65E-78	NC_007199.1	2883599	2884478	+	NA	NA
AFUA_3G11740	7666.232112	-1.540596008	0.081902366	-18.81015258	6.24E-79	1.12E-77	NC_007196.1	3081633	3084443	+	NA	NA
AFUA_4G08110	7452.084646	-2.772065486	0.148018061	-18.72788675	2.93E-78	5.27E-77	NC_007197.1	2103170	2105809	-	NA	NA
AFUA_4G07000	338.15548	3.874292477	0.206925143	18.72315959	3.21E-78	5.75E-77	NC_007197.1	1810466	1811351	-	NA	NA
AFUA_4G03590	585.3548481	3.077360984	0.164566368	18.69981716	4.97E-78	8.89E-77	NC_007197.1	1008471	1010066	+	NA	NA
AFUA_4G11910	6741.930856	-1.663440727	0.089024566	-18.68518771	6.53E-78	1.17E-76	NC_007197.1	3139016	3141677	-	NA	NA
AFUA_5G00920	601.8154226	4.899845108	0.262926327	18.6358101	1.65E-77	2.94E-76	NC_007198.1	241534	242761	+	NA	NA
AFUA_5G01960	6576.851236	-1.726229542	0.092631869	-18.63537424	1.66E-77	2.96E-76	NC_007198.1	501239	501976	+	NA	NA
AFUA_3G12080	1495.807326	-2.25983181	0.121351251	-18.62223739	2.12E-77	3.77E-76	NC_007196.1	3176553	3177361	-	NA	NA
AFUA_2G02990	311.8632197	3.531284735	0.189690864	18.61599794	2.38E-77	4.23E-76	NC_007195.1	766872	767368	+	NA	NA
AFUA_6G11560	7906.467848	2.510058607	0.134839522	18.61515499	2.42E-77	4.29E-76	NC_007199.1	2869630	2871057	+	NA	NA
AFUA_7G02140	42467.90813	-2.445820879	0.131431594	-18.60907871	2.71E-77	4.79E-76	NC_007200.1	573600	574445	+	NA	NA
AFUA_2G07970	64411.69076	-2.360783948	0.126971218	-18.59306373	3.66E-77	6.45E-76	NC_007195.1	2048176	2049081	+	NA	NA
AFUA_5G10610	11743.81349	-2.284919975	0.122898433	-18.59193744	3.73E-77	6.58E-76	NC_007198.1	2714447	2715644	-	NA	NA
AFUA_2G03380	39212.85614	-2.40896097	0.129584575	-18.58987438	3.88E-77	6.82E-76	NC_007195.1	891879	892615	-	NA	NA
AFUA_5G10210	835.2118104	5.942365523	0.319995056	18.57017916	5.60E-77	9.83E-76	NC_007198.1	2621631	2622486	-	NA	NA
AFUA_1G06950	2231.596912	-1.933130624	0.104217423	-18.5490158	8.31E-77	1.45E-75	NC_007194.1	1983652	1985124	+	NA	NA
AFUA_5G04160	6129.441887	-2.213250526	0.119417151	-18.53377438	1.10E-76	1.93E-75	NC_007198.1	1105008	1106759	+	NA	NA
AFUA_1G07470	7615.284954	2.096092535	0.113102867	18.53262068	1.13E-76	1.97E-75	NC_007194.1	2108251	2108774	-	NA	NA
AFUA_2G04240	652.8147565	4.626217497	0.250060806	18.50037022	2.05E-76	3.57E-75	NC_007195.1	1176180	1176876	-	NA	NA
AFUA_2G12630	409.6047681	4.101686837	0.22172227	18.49921001	2.10E-76	3.64E-75	NC_007195.1	3247252	3247711	-	NA	NA
AFUA_3G01790	2541.569111	3.477667657	0.18808028	18.49033647	2.47E-76	4.29E-75	NC_007196.1	444022	444982	+	NA	NA
AFUA_1G10880	3365.213894	1.624250554	0.087873136	18.48404001	2.78E-76	4.81E-75	NC_007194.1	2837378	2841851	+	NA	NA
AFUA_4G04550	5014.691017	-3.08774293	0.167077759	-18.48087355	2.94E-76	5.09E-75	NC_007197.1	1278964	1279681	+	NA	NA
AFUA_2G11940	11481.42058	-1.574003321	0.085174056	-18.47984456	3.00E-76	5.18E-75	NC_007195.1	3078947	3080920	-	NA	NA
AFUA_7G06020	4502.37653	-1.78125697	0.096389584	-18.4797662	3.00E-76	5.18E-75	NC_007200.1	1472956	1477248	+	NA	NA
AFUA_2G04080	7664.128692	-2.715868076	0.146968168	-18.47929458	3.03E-76	5.21E-75	NC_007195.1	1117894	1118935	+	NA	NA
AFUA_5G08490	905.3206504	2.395163965	0.129655161	18.47334067	3.38E-76	5.81E-75	NC_007198.1	2157705	2158582	-	NA	NA
AFUA_4G03330	1218.068249	-3.254821624	0.176217248	-18.47050537	3.57E-76	6.11E-75	NC_007197.1	949508	951866	+	NA	NA
AFUA_4G12850	6035.84194	-1.678773927	0.090969339	-18.45428293	4.82E-76	8.24E-75	NC_007197.1	3362115	3364058	+	NA	NA
AFUA_4G08720	3097.89482	-1.636242738	0.088705399	-18.44580768	5.64E-76	9.62E-75	NC_007197.1	2258202	2260264	+	NA	NA
AFUA_5G14660	2223.919397	-4.569487584	0.247731951	-18.4452896	5.69E-76	9.70E-75	NC_007198.1	3794748	3796719	-	NA	NA
AFUA_5G14240	3719.708061	3.653831326	0.198155601	18.43920291	6.37E-76	1.08E-74	NC_007198.1	3712962	3713643	+	NA	NA
AFUA_5G10560	17436.82409	-2.723548954	0.147731173	-18.43584462	6.78E-76	1.15E-74	NC_007198.1	2703447	2704203	-	NA	NA
AFUA_7G06690	1149.140696	9.061326633	0.49168313	18.42919978	7.66E-76	1.30E-74	NC_007200.1	1628972	1631112	+	NA	NA
AFUA_6G02530	3428.925959	2.282546941	0.123885449	18.42465727	8.33E-76	1.41E-74	NC_007199.1	475588	478925	-	NA	NA
AFUA_1G00550	372.7591081	3.452798472	0.18754557	18.41045074	1.08E-75	1.83E-74	NC_007194.1	177113	178593	+	NA	NA
AFUA_4G04415	395.1871582	3.466317032	0.188662592	18.37310195	2.16E-75	3.64E-74	NC_007197.1	1245329	1246440	-	NA	NA
AFUA_7G00370	442.3052541	5.050734517	0.274974591	18.36800446	2.37E-75	3.99E-74	NC_007200.1	104018	104615	-	NA	NA
AFUA_1G17040	1162.390927	5.002682993	0.272509293	18.35784367	2.86E-75	4.80E-74	NC_007194.1	4647505	4648549	-	NA	NA
AFUA_4G08790	1415.529985	2.098045675	0.114337232	18.34962803	3.32E-75	5.58E-74	NC_007197.1	2280568	2281552	+	NA	NA
AFUA_1G09980	1153.509404	4.130011252	0.225248084	18.33538903	4.32E-75	7.24E-74	NC_007194.1	2580396	2581620	+	NA	NA
AFUA_5G07090	2691.417571	3.063716023	0.167198629	18.32381066	5.34E-75	8.94E-74	NC_007198.1	1756854	1758748	-	NA	NA
AFUA_5G01245	311.6349479	4.241837534	0.231848243	18.29575015	8.95E-75	1.49E-73	NC_007198.1	314942	315371	+	NA	NA
AFUA_2G02810	2417.997751	-1.630254058	0.089252737	-18.26559176	1.56E-74	2.59E-73	NC_007195.1	723288	724687	-	NA	NA
AFUA_5G01710	585.026862	3.014189961	0.165025121	18.26503708	1.57E-74	2.61E-73	NC_007198.1	429668	431519	-	NA	NA
AFUA_6G02960	2681.017093	-2.673994752	0.146505737	-18.25180918	2.00E-74	3.32E-73	NC_007199.1	614805	615290	-	NA	NA
AFUA_2G04190	11434.40846	4.019574776	0.220256868	18.24948668	2.09E-74	3.46E-73	NC_007195.1	1161975	1165344	+	NA	NA
AFUA_5G03840	415.6082331	5.840426518	0.320054354	18.24823331	2.14E-74	3.54E-73	NC_007198.1	1030951	1031971	+	NA	NA
AFUA_4G03322	1050.603112	-2.840391508	0.155786847	-18.23255017	2.85E-74	4.70E-73	NC_007197.1	940290	941164	-	NA	NA
AFUA_3G09620	5122.115959	1.861400361	0.102118228	18.22789528	3.10E-74	5.11E-73	NC_007196.1	2444570	2447761	+	NA	NA
AFUA_2G02500	785.5704984	4.307884933	0.236346685	18.22697425	3.15E-74	5.19E-73	NC_007195.1	636056	636933	-	NA	NA
AFUA_1G02390	1474.835327	-1.950550836	0.107085878	-18.21482795	3.94E-74	6.47E-73	NC_007194.1	696858	698632	+	NA	NA
AFUA_1G13490	25870.80791	-1.912522898	0.105056088	-18.20477934	4.73E-74	7.76E-73	NC_007194.1	3586807	3588296	+	NA	NA
AFUA_1G05380	1557.97972	2.728844231	0.150122807	18.17741283	7.79E-74	1.28E-72	NC_007194.1	1546788	1547577	-	NA	NA
AFUA_3G06370	4772.429342	-1.399509315	0.077089575	-18.15432658	1.19E-73	1.94E-72	NC_007196.1	1572258	1573254	-	NA	NA
AFUA_8G05320	71378.89976	-2.351536408	0.129542894	-18.15256964	1.23E-73	2.00E-72	NC_007201.1	1239644	1241741	+	NA	NA
AFUA_7G06380	355.995964	3.008375314	0.166094817	18.11239734	2.54E-73	4.15E-72	NC_007200.1	1564254	1566006	-	NA	NA
AFUA_5G10200	639.5630335	4.575624183	0.252710187	18.10621184	2.85E-73	4.63E-72	NC_007198.1	2620327	2621479	-	NA	NA
AFUA_5G08170	2097.377783	2.103529574	0.116268177	18.09204919	3.68E-73	5.98E-72	NC_007198.1	2069804	2070920	+	NA	NA
AFUA_3G10690	1244.291383	3.231099003	0.178621347	18.08909772	3.88E-73	6.30E-72	NC_007196.1	2770521	2774283	+	NA	NA
AFUA_2G02610	7565.157176	2.576079654	0.142439103	18.08548076	4.15E-73	6.71E-72	NC_007195.1	670749	671953	+	NA	NA
AFUA_6G04010	7592.457319	-1.582344422	0.087499894	-18.08395813	4.26E-73	6.89E-72	NC_007199.1	901497	904822	+	NA	NA
AFUA_1G15860	5188.912723	-1.901161366	0.105155722	-18.0794857	4.62E-73	7.46E-72	NC_007194.1	4288412	4290367	-	NA	NA
AFUA_1G11480	7093.474913	-1.760147381	0.097488683	-18.05488929	7.22E-73	1.16E-71	NC_007194.1	3030920	3031722	-	NA	NA
AFUA_8G05805	659.1848966	2.582532389	0.143256597	18.02731911	1.19E-72	1.91E-71	NC_007201.1	1381033	1382309	+	NA	NA
AFUA_2G04850	1936.266704	1.646274834	0.091350678	18.02148465	1.32E-72	2.12E-71	NC_007195.1	1330776	1332747	-	NA	NA
AFUA_3G10800	9818.688759	-2.804692993	0.155646968	-18.01958006	1.37E-72	2.19E-71	NC_007196.1	2807175	2811179	+	NA	NA
AFUA_2G16570	661.1062086	7.452452436	0.413676964	18.01514971	1.48E-72	2.37E-71	NC_007195.1	4424342	4425610	-	NA	NA
AFUA_3G01110	17260.61433	-2.209864022	0.122676027	-18.01382129	1.52E-72	2.42E-71	NC_007196.1	258835	261096	-	NA	NA
AFUA_5G11420	2519.883153	4.069020733	0.226041441	18.00121572	1.91E-72	3.04E-71	NC_007198.1	2932529	2934824	-	NA	NA
AFUA_4G12510	8910.424773	-2.179057609	0.121058711	-18.00000665	1.95E-72	3.10E-71	NC_007197.1	3282396	3283245	+	NA	NA
AFUA_5G06790	537.6171512	3.891011059	0.21636919	17.98320297	2.64E-72	4.19E-71	NC_007198.1	1671528	1672453	+	NA	NA
AFUA_1G15510	1047.689576	1.869285594	0.103961608	17.98053754	2.77E-72	4.39E-71	NC_007194.1	4196986	4198702	+	NA	NA
AFUA_6G04730	12260.67699	-2.145659021	0.119353385	-17.97736208	2.93E-72	4.64E-71	NC_007199.1	1109696	1112290	+	NA	NA
AFUA_8G01250	353.117831	-3.088424425	0.171825579	-17.97418314	3.10E-72	4.91E-71	NC_007201.1	292207	292900	+	NA	NA
AFUA_6G04950	1263.388234	-1.853176225	0.103186294	-17.95951912	4.04E-72	6.38E-71	NC_007199.1	1172115	1173994	+	NA	NA
AFUA_4G00900	272.9810356	3.527754227	0.196481502	17.95463794	4.41E-72	6.96E-71	NC_007197.1	247226	249385	+	NA	NA
AFUA_6G05160	489.9428731	-3.59871866	0.200586983	-17.94093818	5.65E-72	8.89E-71	NC_007199.1	1241171	1242708	+	NA	NA
AFUA_1G02130	2328.210646	1.935776212	0.107903445	17.93989255	5.76E-72	9.05E-71	NC_007194.1	629242	631922	-	NA	NA
AFUA_2G05950	9745.477703	-2.246108196	0.125225797	-17.93646554	6.12E-72	9.60E-71	NC_007195.1	1671186	1671741	-	NA	NA
AFUA_3G05500	3768.299861	-1.666974097	0.093286269	-17.8694476	2.04E-71	3.20E-70	NC_007196.1	1325844	1329790	-	NA	NA
AFUA_7G06580	380.0010795	5.807398237	0.325023706	17.86761435	2.11E-71	3.30E-70	NC_007200.1	1603139	1605022	+	NA	NA
AFUA_6G02570	1616.970643	-1.956628473	0.109530722	-17.86374117	2.26E-71	3.53E-70	NC_007199.1	488311	490264	-	NA	NA
AFUA_1G03650	1137.515065	-2.469253538	0.138317204	-17.8521071	2.78E-71	4.34E-70	NC_007194.1	1059130	1061805	-	NA	NA
AFUA_2G17520	1452.721405	2.857675855	0.160132563	17.84568864	3.12E-71	4.86E-70	NC_007195.1	4675276	4675939	-	NA	NA
AFUA_5G03140	5784.294677	-1.707427087	0.095746445	-17.83279886	3.93E-71	6.11E-70	NC_007198.1	850225	851414	+	NA	NA
AFUA_3G06650	1850.305105	-1.8638989	0.104522048	-17.83259063	3.95E-71	6.12E-70	NC_007196.1	1645731	1647349	-	NA	NA
AFUA_6G13200	4529.8193	1.953406807	0.109575684	17.82700998	4.36E-71	6.75E-70	NC_007199.1	3337414	3344079	+	NA	NA
AFUA_2G08840	504.1041165	2.615197847	0.146878721	17.80515124	6.45E-71	9.97E-70	NC_007195.1	2271891	2274006	+	NA	NA
AFUA_1G16210	1746.257803	-2.144288424	0.120680829	-17.76826061	1.24E-70	1.92E-69	NC_007194.1	4407957	4409565	+	NA	NA
AFUA_2G16970	5023.137342	-2.194902843	0.123538753	-17.76691762	1.28E-70	1.97E-69	NC_007195.1	4534842	4535983	+	NA	NA
AFUA_6G08840	439.959617	2.903635687	0.163449477	17.76472909	1.33E-70	2.04E-69	NC_007199.1	2098221	2101265	+	NA	NA
AFUA_7G00450	533.0537047	-3.535382005	0.199132589	-17.75390968	1.61E-70	2.47E-69	NC_007200.1	119031	119748	-	NA	NA
AFUA_1G16250	1290.009176	3.571856165	0.201248199	17.74851248	1.77E-70	2.71E-69	NC_007194.1	4418652	4421606	-	NA	NA
AFUA_2G03720	35952.70816	-1.842677077	0.103948079	-17.72689874	2.60E-70	3.98E-69	NC_007195.1	995025	995900	+	NA	NA
AFUA_4G08770	2788.642	-1.612832937	0.090994687	-17.72447379	2.71E-70	4.15E-69	NC_007197.1	2271664	2274747	-	NA	NA
AFUA_1G13480	8955.288556	-2.477740018	0.139899781	-17.71082125	3.46E-70	5.28E-69	NC_007194.1	3584921	3585252	+	NA	NA
AFUA_2G10400	580.9387597	3.927893988	0.221867763	17.7037616	3.92E-70	5.98E-69	NC_007195.1	2658974	2661324	-	NA	NA
AFUA_6G05210	28302.33229	-1.605400195	0.090700071	-17.70009858	4.19E-70	6.37E-69	NC_007199.1	1250904	1252345	+	NA	NA
AFUA_1G12740	2212.077421	-2.256088157	0.127471246	-17.69880052	4.28E-70	6.51E-69	NC_007194.1	3369726	3370001	+	NA	NA
AFUA_6G12430	4260.203683	1.748020854	0.098788188	17.6946343	4.61E-70	7.00E-69	NC_007199.1	3145024	3145773	-	NA	NA
AFUA_1G04400	2156.832216	-1.811033011	0.102393466	-17.68699779	5.28E-70	8.00E-69	NC_007194.1	1252505	1253016	-	NA	NA
AFUA_2G15540	3629.275877	2.305050112	0.130374051	17.68028293	5.95E-70	9.00E-69	NC_007195.1	4098546	4101691	+	NA	NA
AFUA_2G01640	7122.855274	-1.566543358	0.088609694	-17.67914193	6.07E-70	9.17E-69	NC_007195.1	396480	397896	+	NA	NA
AFUA_5G13240	1449.888391	2.034345173	0.115116811	17.6720078	6.89E-70	1.04E-68	NC_007198.1	3478093	3482267	-	NA	NA
AFUA_1G09850	1770.937189	-3.001657791	0.169895973	-17.66762174	7.45E-70	1.12E-68	NC_007194.1	2555045	2555642	+	NA	NA
AFUA_2G10540	1691.809237	2.604393643	0.14742815	17.66551122	7.73E-70	1.16E-68	NC_007195.1	2693521	2694163	-	NA	NA
AFUA_1G13610	2112.461188	-3.781615461	0.214137217	-17.6597768	8.56E-70	1.28E-68	NC_007194.1	3620538	3622641	+	NA	NA
AFUA_4G13700	12128.54503	-1.819271605	0.103058561	-17.65279451	9.68E-70	1.45E-68	NC_007197.1	3582517	3584974	+	NA	NA
AFUA_4G07810	644.9267777	2.301294407	0.130426477	17.64438059	1.12E-69	1.68E-68	NC_007197.1	2038698	2040081	-	NA	NA
AFUA_5G03860	1855.932747	2.093461861	0.118654519	17.64333866	1.14E-69	1.71E-68	NC_007198.1	1033699	1035809	+	NA	NA
AFUA_2G11990	4727.409379	3.147278149	0.178460114	17.63575112	1.31E-69	1.95E-68	NC_007195.1	3086578	3088424	-	NA	NA
AFUA_4G05830	3159.901647	-1.388647159	0.07876642	-17.62993867	1.45E-69	2.16E-68	NC_007197.1	1482793	1484011	+	NA	NA
AFUA_2G01440	3097.995024	-2.799166336	0.15882266	-17.62447706	1.60E-69	2.38E-68	NC_007195.1	345987	347285	+	NA	NA
AFUA_8G02040	891.3722105	-1.986969816	0.112815034	-17.61263324	1.97E-69	2.92E-68	NC_007201.1	530707	531997	+	NA	NA
AFUA_3G11470	2922.476254	-1.491854565	0.08472997	-17.60716508	2.17E-69	3.22E-68	NC_007196.1	3009347	3012275	+	NA	NA
AFUA_8G04810	6013.049906	-1.320080887	0.074982452	-17.60519766	2.25E-69	3.32E-68	NC_007201.1	1103014	1104248	-	NA	NA
AFUA_6G04910	2187.437335	-2.389068466	0.135770671	-17.59635157	2.63E-69	3.88E-68	NC_007199.1	1156616	1159700	+	NA	NA
AFUA_5G03020	74685.19675	-2.534464992	0.144059623	-17.59316688	2.78E-69	4.10E-68	NC_007198.1	806661	808051	+	NA	NA
AFUA_8G04030	925.0239937	2.494330883	0.141850622	17.58420825	3.25E-69	4.79E-68	NC_007201.1	862643	864560	-	NA	NA
AFUA_8G04000	17826.12453	-1.712573402	0.097499931	-17.56486777	4.58E-69	6.73E-68	NC_007201.1	855597	857056	+	NA	NA
AFUA_1G02280	945.0478865	2.032155251	0.115711745	17.56222104	4.80E-69	7.04E-68	NC_007194.1	667287	669402	+	NA	NA
AFUA_2G08600	1666.543514	-1.691039018	0.096299586	-17.56018984	4.97E-69	7.28E-68	NC_007195.1	2206336	2207271	-	NA	NA
AFUA_6G06830	908.895036	-2.237919599	0.127442613	-17.5602143	4.97E-69	7.28E-68	NC_007199.1	1494938	1495802	-	NA	NA
AFUA_2G05510	8051.97437	-2.417259673	0.137702639	-17.5542	5.52E-69	8.07E-68	NC_007195.1	1537596	1538232	+	NA	NA
AFUA_3G07710	33989.25054	-2.401736158	0.137015426	-17.52894714	8.61E-69	1.26E-67	NC_007196.1	1945573	1947320	+	NA	NA
AFUA_7G05590	2488.226777	2.23274548	0.127481706	17.51424222	1.12E-68	1.63E-67	NC_007200.1	1356887	1357718	+	NA	NA
AFUA_5G05560	1749.522299	-1.826195104	0.104309285	-17.50750277	1.26E-68	1.83E-67	NC_007198.1	1298103	1299027	+	NA	NA
AFUA_1G13030	1124.304179	4.883737411	0.279046598	17.50151211	1.40E-68	2.03E-67	NC_007194.1	3454371	3456442	-	NA	NA
AFUA_3G14420	7157.662127	-1.358031739	0.07760592	-17.49907413	1.46E-68	2.11E-67	NC_007196.1	3831867	3834921	+	NA	NA
AFUA_1G07140	2481.588334	-3.135813424	0.179219607	-17.4970444	1.51E-68	2.19E-67	NC_007194.1	2023018	2025036	-	NA	NA
AFUA_5G08820	2665.644133	1.585900765	0.09069864	17.48538632	1.85E-68	2.68E-67	NC_007198.1	2259411	2263530	+	NA	NA
AFUA_3G09130	813.5215725	-1.959077798	0.112126012	-17.47210799	2.34E-68	3.37E-67	NC_007196.1	2321688	2324141	+	NA	NA
AFUA_5G06540	4837.105399	-1.898353694	0.108732444	-17.45894433	2.94E-68	4.24E-67	NC_007198.1	1595360	1596198	+	NA	NA
AFUA_7G05440	1425.828911	-1.910352135	0.109460022	-17.45251012	3.29E-68	4.74E-67	NC_007200.1	1309956	1311501	-	NA	NA
AFUA_5G02910	8476.588444	-2.152761217	0.123440562	-17.4396583	4.13E-68	5.93E-67	NC_007198.1	770906	772100	-	NA	NA
AFUA_4G13170	67350.90439	-2.566348139	0.147297843	-17.42284941	5.54E-68	7.95E-67	NC_007197.1	3444854	3446302	-	NA	NA
AFUA_4G13390	1041.819248	-2.123440627	0.121943658	-17.41329285	6.54E-68	9.38E-67	NC_007197.1	3504545	3505802	-	NA	NA
AFUA_5G02655	468.0240883	3.313434655	0.190370552	17.40518487	7.54E-68	1.08E-66	NC_007198.1	695109	696187	+	NA	NA
AFUA_5G03460	477.3218645	-2.211195365	0.127055851	-17.40333366	7.78E-68	1.11E-66	NC_007198.1	936709	937430	-	NA	NA
AFUA_7G02560	4010.772941	-1.951080048	0.112120614	-17.40161757	8.02E-68	1.14E-66	NC_007200.1	702017	704019	+	NA	NA
AFUA_2G01220	933.0157059	2.591979745	0.148971977	17.39910958	8.38E-68	1.19E-66	NC_007195.1	286824	288327	+	NA	NA
AFUA_3G01080	985.5399914	2.106160541	0.12110752	17.39083207	9.68E-68	1.38E-66	NC_007196.1	251367	253483	+	NA	NA
AFUA_2G09620	775.7089319	4.494869741	0.258518085	17.38706109	1.03E-67	1.47E-66	NC_007195.1	2458778	2460107	-	NA	NA
AFUA_2G15740	283.60624	4.540378085	0.261314869	17.37512335	1.27E-67	1.81E-66	NC_007195.1	4156085	4157112	-	NA	NA
AFUA_1G11600	297.9093634	3.387322717	0.194971815	17.37339685	1.31E-67	1.86E-66	NC_007194.1	3058143	3059398	-	NA	NA
AFUA_6G08770	1381.114137	1.806036856	0.103965119	17.37156536	1.35E-67	1.92E-66	NC_007199.1	2079217	2080870	+	NA	NA
AFUA_8G06010	469.5225609	2.450881235	0.141111865	17.36835686	1.43E-67	2.02E-66	NC_007201.1	1425687	1427810	-	NA	NA
AFUA_4G04460	51326.25897	-2.43147599	0.140082874	-17.35741075	1.73E-67	2.44E-66	NC_007197.1	1258061	1259069	+	NA	NA
AFUA_6G12880	255.128184	-3.676501389	0.212458373	-17.30457287	4.34E-67	6.12E-66	NC_007199.1	3251497	3251830	+	NA	NA
AFUA_2G11560	4409.870186	-1.843258947	0.106624277	-17.2874227	5.85E-67	8.23E-66	NC_007195.1	2976025	2977357	-	NA	NA
AFUA_3G06130	2153.835275	1.737130015	0.100530239	17.27967655	6.69E-67	9.40E-66	NC_007196.1	1513133	1515959	+	NA	NA
AFUA_3G10780	2908.923682	2.699187261	0.156361152	17.26251841	9.01E-67	1.26E-65	NC_007196.1	2802388	2803653	-	NA	NA
AFUA_5G10370	7184.41004	-1.913382927	0.110846013	-17.26163063	9.15E-67	1.28E-65	NC_007198.1	2654820	2655836	-	NA	NA
AFUA_1G12640	906.502812	2.770069083	0.160692815	17.23828838	1.37E-66	1.92E-65	NC_007194.1	3340651	3341677	+	NA	NA
AFUA_4G12930	2288.516045	-1.626064218	0.094338256	-17.23653037	1.41E-66	1.97E-65	NC_007197.1	3383280	3384888	-	NA	NA
AFUA_1G13210	860.9990601	3.389491998	0.196984687	17.20688067	2.36E-66	3.29E-65	NC_007194.1	3507944	3509919	+	NA	NA
AFUA_5G05500	25879.21675	-1.447824459	0.084213838	-17.1922394	3.04E-66	4.23E-65	NC_007198.1	1277443	1279200	+	NA	NA
AFUA_7G03970	2449.567465	-2.162597157	0.125800387	-17.19070353	3.12E-66	4.33E-65	NC_007200.1	892168	892894	+	NA	NA
AFUA_5G05690	2298.88611	-1.445504684	0.084094661	-17.18901854	3.21E-66	4.45E-65	NC_007198.1	1324870	1325867	-	NA	NA
AFUA_1G07570	815.5891953	-1.942557758	0.113053285	-17.18267419	3.58E-66	4.96E-65	NC_007194.1	2136804	2137768	-	NA	NA
AFUA_2G01405	418.2531238	5.653575477	0.329088097	17.17951978	3.78E-66	5.23E-65	NC_007195.1	336338	336759	-	NA	NA
AFUA_6G02370	3523.282441	-1.873758804	0.109084724	-17.17709629	3.94E-66	5.45E-65	NC_007199.1	441938	442665	-	NA	NA
AFUA_2G05500	9639.244996	-1.908056938	0.11111694	-17.17161156	4.33E-66	5.98E-65	NC_007195.1	1536505	1537420	-	NA	NA
AFUA_6G10460	1804.853151	-1.69708803	0.098862985	-17.16606101	4.77E-66	6.57E-65	NC_007199.1	2591331	2592773	-	NA	NA
AFUA_1G12290	3676.159012	-2.400324659	0.139881126	-17.15974651	5.31E-66	7.31E-65	NC_007194.1	3241377	3241979	+	NA	NA
AFUA_5G03470	2162.208714	-1.410871834	0.082248605	-17.15374797	5.89E-66	8.10E-65	NC_007198.1	937710	939325	+	NA	NA
AFUA_4G07460	3988.316864	-1.474714205	0.085979643	-17.15189961	6.08E-66	8.35E-65	NC_007197.1	1931952	1935300	-	NA	NA
AFUA_1G07630	13355.18654	-2.024342801	0.118099601	-17.14097912	7.34E-66	1.01E-64	NC_007194.1	2153314	2154498	+	NA	NA
AFUA_2G10610	9249.513435	-1.733342972	0.10119126	-17.12937437	8.96E-66	1.23E-64	NC_007195.1	2715339	2718249	+	NA	NA
AFUA_7G00700	562.1600949	3.864601647	0.225830594	17.11283476	1.19E-65	1.63E-64	NC_007200.1	184181	185254	+	NA	NA
AFUA_5G00290	261.1544877	3.439542534	0.201054024	17.10755378	1.30E-65	1.78E-64	NC_007198.1	81414	83670	-	NA	NA
AFUA_6G08810	8287.132144	-1.780224063	0.104109551	-17.09952688	1.50E-65	2.04E-64	NC_007199.1	2087652	2088713	-	NA	NA
AFUA_1G04390	1345.748203	2.809137255	0.164322047	17.09531559	1.61E-65	2.19E-64	NC_007194.1	1250154	1251848	+	NA	NA
AFUA_4G11510	3682.481662	-1.73096771	0.101255544	-17.09504131	1.62E-65	2.20E-64	NC_007197.1	3027964	3029489	-	NA	NA
AFUA_3G05420	4171.610629	-1.901937192	0.111260308	-17.09448079	1.63E-65	2.21E-64	NC_007196.1	1302884	1304315	-	NA	NA
AFUA_1G10230	369.4212694	-4.614097625	0.269967223	-17.09132526	1.72E-65	2.33E-64	NC_007194.1	2634227	2634845	-	NA	NA
AFUA_6G13080	378.8186536	3.136817408	0.183653426	17.08009196	2.09E-65	2.82E-64	NC_007199.1	3302657	3307584	+	NA	NA
AFUA_7G04280	1286.62674	-1.951318224	0.114316281	-17.06946909	2.50E-65	3.38E-64	NC_007200.1	963235	963803	+	NA	NA
AFUA_1G06780	3761.673528	-2.10473766	0.123330227	-17.06587027	2.66E-65	3.59E-64	NC_007194.1	1934365	1936614	+	NA	NA
AFUA_2G06205	537.204101	3.176695947	0.186149956	17.06525216	2.69E-65	3.63E-64	NC_007195.1	1764498	1765197	-	NA	NA
AFUA_6G01950	1615.816563	2.550702631	0.149521516	17.05910096	2.99E-65	4.02E-64	NC_007199.1	284814	287996	+	NA	NA
AFUA_2G05000	1156.399716	-1.629801161	0.095594844	-17.04904874	3.55E-65	4.77E-64	NC_007195.1	1373150	1374967	+	NA	NA
AFUA_4G09560	3480.1416	3.999413412	0.234962071	17.02152772	5.69E-65	7.63E-64	NC_007197.1	2491467	2493184	-	NA	NA
AFUA_6G11870	203.7043548	-5.227004194	0.307106979	-17.02014134	5.82E-65	7.80E-64	NC_007199.1	2963754	2965221	-	NA	NA
AFUA_4G11840	2164.1423	-1.4941866	0.087832857	-17.01170436	6.73E-65	9.00E-64	NC_007197.1	3122352	3123642	+	NA	NA
AFUA_6G04360	5175.938031	4.170759189	0.245281681	17.00395714	7.68E-65	1.03E-63	NC_007199.1	991340	996144	-	NA	NA
AFUA_6G08440	1778.336473	-1.746060729	0.102689548	-17.00329545	7.76E-65	1.04E-63	NC_007199.1	1980934	1982874	-	NA	NA
AFUA_4G07780	997.761904	-1.69632086	0.099784512	-16.99984119	8.23E-65	1.10E-63	NC_007197.1	2031179	2032796	+	NA	NA
AFUA_3G02070	1797.977274	2.078356273	0.122296646	16.99438491	9.04E-65	1.20E-63	NC_007196.1	506717	509168	+	NA	NA
AFUA_2G09360	1104.513283	-1.859150214	0.10945933	-16.98484913	1.06E-64	1.41E-63	NC_007195.1	2395708	2397710	+	NA	NA
AFUA_7G05220	5677.126574	-2.122675005	0.125002563	-16.98105185	1.13E-64	1.50E-63	NC_007200.1	1232047	1234390	-	NA	NA
AFUA_2G03590	46094.37889	-2.348451189	0.138621134	-16.94150897	2.22E-64	2.95E-63	NC_007195.1	956336	956883	-	NA	NA
AFUA_4G04710	7058.50851	3.133928511	0.185101083	16.93090314	2.66E-64	3.52E-63	NC_007197.1	1320829	1322696	-	NA	NA
AFUA_6G13340	1507.49171	1.700436904	0.100436265	16.93050715	2.68E-64	3.54E-63	NC_007199.1	3383409	3384504	-	NA	NA
AFUA_4G10760	2147.605311	-2.281194608	0.134789866	-16.92408101	2.99E-64	3.94E-63	NC_007197.1	2795287	2796381	-	NA	NA
AFUA_2G11230	737.838853	-2.145247697	0.126779133	-16.92114189	3.14E-64	4.14E-63	NC_007195.1	2887900	2889143	-	NA	NA
AFUA_6G07410	1464.5895	1.716565459	0.101502355	16.91158264	3.70E-64	4.86E-63	NC_007199.1	1670180	1672517	-	NA	NA
AFUA_2G07610	365.3914944	2.85238508	0.168763365	16.90168408	4.37E-64	5.75E-63	NC_007195.1	1939342	1940699	-	NA	NA
AFUA_2G08920	404.3374894	-2.172599926	0.128599704	-16.89428407	4.96E-64	6.50E-63	NC_007195.1	2292463	2293474	+	NA	NA
AFUA_5G08420	1600.976899	-1.54115306	0.091264833	-16.88660364	5.65E-64	7.40E-63	NC_007198.1	2137277	2138401	-	NA	NA
AFUA_1G14750	5362.293372	1.423531205	0.084311524	16.88418313	5.88E-64	7.70E-63	NC_007194.1	3947387	3949573	-	NA	NA
AFUA_6G04380	2856.794071	-1.978512278	0.117242324	-16.87540998	6.82E-64	8.92E-63	NC_007199.1	1000245	1002574	-	NA	NA
AFUA_1G10510	62751.3085	-2.426838476	0.143849733	-16.87064986	7.40E-64	9.66E-63	NC_007194.1	2736182	2737245	+	NA	NA
AFUA_5G07110	1909.087152	1.543067592	0.091598477	16.84599625	1.12E-63	1.46E-62	NC_007198.1	1764562	1766682	-	NA	NA
AFUA_7G05420	3730.087517	-2.642528612	0.157009095	-16.8304174	1.46E-63	1.90E-62	NC_007200.1	1301881	1303010	+	NA	NA
AFUA_3G14110	2540.606326	-1.45592062	0.086508636	-16.82977191	1.48E-63	1.92E-62	NC_007196.1	3752031	3752945	-	NA	NA
AFUA_1G05820	2850.523512	-1.884466325	0.112240757	-16.78950126	2.91E-63	3.78E-62	NC_007194.1	1681546	1682091	+	NA	NA
AFUA_7G01730	369.3986982	4.099189241	0.24437069	16.77447175	3.75E-63	4.86E-62	NC_007200.1	464648	465920	+	NA	NA
AFUA_1G11780	3194.820092	-1.34451465	0.080181917	-16.76830254	4.16E-63	5.39E-62	NC_007194.1	3097062	3098268	-	NA	NA
AFUA_2G00240	597.1006199	4.908424274	0.292979277	16.75348623	5.34E-63	6.90E-62	NC_007195.1	49433	50495	+	NA	NA
AFUA_1G08840	7620.630522	-1.920119862	0.114612735	-16.75311097	5.37E-63	6.94E-62	NC_007194.1	2290908	2291935	+	NA	NA
AFUA_5G07810	2811.329411	-1.629698903	0.097313668	-16.74686536	5.97E-63	7.70E-62	NC_007198.1	1957872	1959333	-	NA	NA
AFUA_1G14220	12492.66456	-2.107140314	0.125912701	-16.73493064	7.29E-63	9.39E-62	NC_007194.1	3798471	3799657	-	NA	NA
AFUA_6G04210	2420.135546	-1.413082587	0.084456196	-16.73154428	7.72E-63	9.93E-62	NC_007199.1	943324	946181	-	NA	NA
AFUA_5G04050	2362.419183	2.340772418	0.139915058	16.72995347	7.93E-63	1.02E-61	NC_007198.1	1078684	1080426	+	NA	NA
AFUA_1G02030	26270.17514	-2.140528057	0.128004473	-16.72229104	9.02E-63	1.16E-61	NC_007194.1	600838	603263	+	NA	NA
AFUA_1G14390	862.5627775	3.740026268	0.223751819	16.71506531	1.02E-62	1.30E-61	NC_007194.1	3848075	3849328	-	NA	NA
AFUA_2G15100	396.5143163	2.988830607	0.178940299	16.70294853	1.25E-62	1.60E-61	NC_007195.1	3990494	3992609	+	NA	NA
AFUA_2G11570	1310.561209	2.340446694	0.140132559	16.70166239	1.27E-62	1.63E-61	NC_007195.1	2978171	2979276	+	NA	NA
AFUA_2G01430	3295.383985	2.304091195	0.138052226	16.68999671	1.55E-62	1.98E-61	NC_007195.1	343486	344969	+	NA	NA
AFUA_2G13880	1185.673616	1.997296069	0.119737993	16.68055406	1.82E-62	2.31E-61	NC_007195.1	3623320	3625843	+	NA	NA
AFUA_7G00710	349.4990004	-2.675024161	0.16051332	-16.66543409	2.34E-62	2.97E-61	NC_007200.1	186044	187440	+	NA	NA
AFUA_1G02290	809.8605696	-3.362861294	0.201866641	-16.65882627	2.61E-62	3.32E-61	NC_007194.1	669932	670312	-	NA	NA
AFUA_5G08110	4683.311925	1.78980488	0.107509447	16.6478847	3.13E-62	3.98E-61	NC_007198.1	2052897	2054577	-	NA	NA
AFUA_4G13590	1469.549224	2.272422826	0.136519195	16.64544548	3.27E-62	4.14E-61	NC_007197.1	3550560	3551992	+	NA	NA
AFUA_4G07820	1306.065831	-1.800017245	0.108169004	-16.64078602	3.53E-62	4.47E-61	NC_007197.1	2040723	2042883	-	NA	NA
AFUA_7G00770	512.4908655	2.132264046	0.128145062	16.63945536	3.61E-62	4.56E-61	NC_007200.1	199848	201262	-	NA	NA
AFUA_1G16800	3038.906038	-1.299685608	0.078170262	-16.6263432	4.49E-62	5.67E-61	NC_007194.1	4583034	4586153	+	NA	NA
AFUA_1G09480	2005.993374	-1.624817999	0.09773755	-16.62429633	4.65E-62	5.86E-61	NC_007194.1	2449875	2450674	+	NA	NA
AFUA_5G12870	2649.282392	3.682403978	0.221722577	16.60815975	6.08E-62	7.66E-61	NC_007198.1	3375801	3377217	+	NA	NA
AFUA_1G06530	2951.932876	-1.575645979	0.094901496	-16.60296243	6.63E-62	8.34E-61	NC_007194.1	1872576	1873711	+	NA	NA
AFUA_3G06910	1964.925435	1.820147989	0.109695332	16.59275695	7.86E-62	9.87E-61	NC_007196.1	1721505	1723831	-	NA	NA
AFUA_1G09810	3097.581674	-1.763679698	0.106373563	-16.58005667	9.71E-62	1.22E-60	NC_007194.1	2546039	2546680	+	NA	NA
AFUA_1G13180	762.096071	-2.357604408	0.142228921	-16.5761253	1.04E-61	1.30E-60	NC_007194.1	3497234	3498243	-	NA	NA
AFUA_6G04460	678.5831045	-2.519140135	0.152007717	-16.57244902	1.10E-61	1.38E-60	NC_007199.1	1018820	1019985	-	NA	NA
AFUA_3G01410	249.4280287	3.58040677	0.216152604	16.56425462	1.26E-61	1.58E-60	NC_007196.1	352855	360985	-	NA	NA
AFUA_5G09660	3067.266702	-1.410896351	0.085221228	-16.5556913	1.46E-61	1.82E-60	NC_007198.1	2494855	2496656	-	NA	NA
AFUA_7G05680	2365.986605	-1.84864454	0.111711291	-16.5484126	1.64E-61	2.05E-60	NC_007200.1	1390636	1391485	+	NA	NA
AFUA_1G11190	63521.05336	-2.120021473	0.12819645	-16.53728688	1.98E-61	2.46E-60	NC_007194.1	2947141	2948249	+	NA	NA
AFUA_4G02890	234.4470073	4.168080941	0.252155981	16.52977227	2.24E-61	2.78E-60	NC_007197.1	806021	807123	+	NA	NA
AFUA_6G04560	3293.862289	-2.230522896	0.135088081	-16.51161884	3.03E-61	3.76E-60	NC_007199.1	1059425	1060434	-	NA	NA
AFUA_1G12000	2269.453171	-1.703060491	0.103163506	-16.50836197	3.19E-61	3.96E-60	NC_007194.1	3169032	3170720	-	NA	NA
AFUA_4G09410	262.1794984	5.49848704	0.333124049	16.50582435	3.33E-61	4.12E-60	NC_007197.1	2460689	2461925	+	NA	NA
AFUA_6G09060	3061.514136	-2.151626721	0.130378349	-16.50294503	3.49E-61	4.32E-60	NC_007199.1	2153864	2154754	+	NA	NA
AFUA_1G03150	1217.166764	-2.71321152	0.164561434	-16.48752967	4.51E-61	5.57E-60	NC_007194.1	905913	907514	+	NA	NA
AFUA_6G06590	3858.884932	2.607930491	0.158178971	16.4872137	4.53E-61	5.59E-60	NC_007199.1	1434324	1435170	-	NA	NA
AFUA_5G03520	2405.212717	-1.79958692	0.109158873	-16.48594269	4.63E-61	5.70E-60	NC_007198.1	949869	951084	+	NA	NA
AFUA_4G04700	824.9253989	2.074185046	0.125816824	16.48575272	4.64E-61	5.71E-60	NC_007197.1	1319286	1320123	-	NA	NA
AFUA_5G08600	3302.814746	-1.528740924	0.092825268	-16.46901715	6.13E-61	7.53E-60	NC_007198.1	2186827	2188426	+	NA	NA
AFUA_5G08240	1205.155132	-1.706673856	0.103822317	-16.43841039	1.02E-60	1.25E-59	NC_007198.1	2090862	2091905	-	NA	NA
AFUA_2G05790	1860.260628	-1.666400313	0.101395031	-16.43473352	1.08E-60	1.32E-59	NC_007195.1	1627792	1629468	-	NA	NA
AFUA_2G16800	1106.778501	-1.944213055	0.118363376	-16.42579931	1.25E-60	1.53E-59	NC_007195.1	4483000	4484614	+	NA	NA
AFUA_5G11640	1466.024099	-1.817196001	0.110652008	-16.42262105	1.32E-60	1.61E-59	NC_007198.1	2991987	2992658	+	NA	NA
AFUA_2G14497	601.813172	-2.201444692	0.134050845	-16.42246044	1.32E-60	1.61E-59	NC_007195.1	3791668	3792832	-	NA	NA
AFUA_5G06160	2092.800257	-1.830560806	0.111467787	-16.42233024	1.32E-60	1.61E-59	NC_007198.1	1470438	1471357	-	NA	NA
AFUA_1G13150	1006.069226	-2.363876871	0.143944317	-16.42216189	1.33E-60	1.62E-59	NC_007194.1	3491235	3491851	+	NA	NA
AFUA_5G00890	469.2413456	3.231139677	0.197135735	16.39043106	2.24E-60	2.72E-59	NC_007198.1	237322	238237	+	NA	NA
AFUA_8G04320	4976.97878	-1.794003665	0.109591858	-16.36986266	3.14E-60	3.81E-59	NC_007201.1	971189	971939	+	NA	NA
AFUA_3G05470	1708.19499	2.521707731	0.154119702	16.3620076	3.57E-60	4.33E-59	NC_007196.1	1317965	1319024	+	NA	NA
AFUA_3G06120	2243.533886	-2.164251455	0.132302953	-16.35830044	3.80E-60	4.60E-59	NC_007196.1	1510200	1511631	+	NA	NA
AFUA_3G08100	1428.350809	-1.486202169	0.090918239	-16.34657895	4.60E-60	5.57E-59	NC_007196.1	2070914	2073440	-	NA	NA
AFUA_2G15030	2299.175236	-1.415438853	0.086607315	-16.34317905	4.86E-60	5.88E-59	NC_007195.1	3968524	3969826	-	NA	NA
AFUA_6G13520	850.5329197	2.163168407	0.132476968	16.32863763	6.17E-60	7.45E-59	NC_007199.1	3443668	3445051	+	NA	NA
AFUA_4G10810	1080.316101	-1.991742196	0.122042805	-16.32002967	7.11E-60	8.57E-59	NC_007197.1	2822147	2823198	+	NA	NA
AFUA_3G11530	1519.46678	1.567508195	0.096192594	16.29551846	1.06E-59	1.28E-58	NC_007196.1	3033060	3033996	-	NA	NA
AFUA_8G04460	1187.295576	-1.670362659	0.102504454	-16.29551303	1.06E-59	1.28E-58	NC_007201.1	1004353	1006544	+	NA	NA
AFUA_1G14950	3454.869417	-1.866373756	0.114543437	-16.29402614	1.09E-59	1.31E-58	NC_007194.1	4012450	4014220	-	NA	NA
AFUA_4G07650	4310.399387	-1.415454273	0.086901165	-16.28809309	1.20E-59	1.44E-58	NC_007197.1	1984266	1985267	+	NA	NA
AFUA_2G14970	4981.799855	-1.785193947	0.109681909	-16.27610202	1.46E-59	1.75E-58	NC_007195.1	3943405	3944857	-	NA	NA
AFUA_6G03190	287.8259626	4.361548019	0.268111253	16.2676798	1.67E-59	2.00E-58	NC_007199.1	678425	679379	+	NA	NA
AFUA_4G07130	2913.339297	-1.339244889	0.082467525	-16.23966395	2.64E-59	3.16E-58	NC_007197.1	1848180	1849463	+	NA	NA
AFUA_5G10490	5527.885983	2.806680017	0.172838106	16.23878022	2.68E-59	3.20E-58	NC_007198.1	2678277	2680338	-	NA	NA
AFUA_3G07830	9722.1382	-1.693980942	0.104336896	-16.23568468	2.82E-59	3.36E-58	NC_007196.1	1972896	1974834	+	NA	NA
AFUA_3G14150	984.3115352	2.346326593	0.144580211	16.22854596	3.17E-59	3.77E-58	NC_007196.1	3763398	3765420	+	NA	NA
AFUA_2G08070	3259.299857	1.311283479	0.080814097	16.22592507	3.31E-59	3.93E-58	NC_007195.1	2090461	2093320	+	NA	NA
AFUA_1G06740	1141.089092	3.728122204	0.229839158	16.22057025	3.61E-59	4.29E-58	NC_007194.1	1927877	1928687	-	NA	NA
AFUA_2G09310	8701.668642	-2.443542496	0.150655834	-16.21936859	3.68E-59	4.36E-58	NC_007195.1	2382261	2382640	+	NA	NA
AFUA_3G02220	263.5096073	2.992372103	0.184502954	16.21855931	3.73E-59	4.42E-58	NC_007196.1	549971	550422	-	NA	NA
AFUA_1G08980	5120.763971	-1.799388916	0.111006861	-16.20970907	4.31E-59	5.10E-58	NC_007194.1	2329348	2330501	+	NA	NA
AFUA_5G05540	30109.07794	-1.5804993	0.097557585	-16.20068082	4.99E-59	5.89E-58	NC_007198.1	1289637	1291112	+	NA	NA
AFUA_2G05760	1027.421276	-1.773968218	0.109520496	-16.19759111	5.24E-59	6.19E-58	NC_007195.1	1621986	1623626	+	NA	NA
AFUA_5G01160	977.9542218	4.397422213	0.272043002	16.16443793	8.99E-59	1.06E-57	NC_007198.1	290146	291926	-	NA	NA
AFUA_6G12480	1219.278247	-1.834409016	0.113486195	-16.16416007	9.03E-59	1.06E-57	NC_007199.1	3153066	3154613	-	NA	NA
AFUA_6G13540	6227.413349	1.73921162	0.107597695	16.16402302	9.05E-59	1.06E-57	NC_007199.1	3447060	3448745	+	NA	NA
AFUA_5G03930	1675.447649	3.374031929	0.208761006	16.16217505	9.32E-59	1.09E-57	NC_007198.1	1046330	1047945	-	NA	NA
AFUA_5G07800	2953.138122	-1.569075658	0.09711819	-16.1563519	1.02E-58	1.20E-57	NC_007198.1	1954042	1956749	+	NA	NA
AFUA_2G01200	2011.300401	-1.532829907	0.094905837	-16.15106043	1.12E-58	1.31E-57	NC_007195.1	281076	283596	-	NA	NA
AFUA_5G05760	3116.044555	-1.529029973	0.094701852	-16.14572415	1.22E-58	1.42E-57	NC_007198.1	1343280	1344012	+	NA	NA
AFUA_5G07160	284.2777944	3.812269157	0.236156064	16.14300767	1.27E-58	1.49E-57	NC_007198.1	1779225	1779891	-	NA	NA
AFUA_1G13380	961.9218486	-1.857933109	0.115157739	-16.13381028	1.48E-58	1.72E-57	NC_007194.1	3558538	3559429	+	NA	NA
AFUA_8G03940	3446.406411	-1.879693975	0.116525557	-16.13117349	1.54E-58	1.80E-57	NC_007201.1	842290	843203	+	NA	NA
AFUA_1G01190	959.2539823	-3.804751457	0.235870048	-16.13071048	1.55E-58	1.81E-57	NC_007194.1	417269	418552	+	NA	NA
AFUA_1G06180	2832.043869	-1.568875909	0.09739395	-16.10855619	2.22E-58	2.58E-57	NC_007194.1	1784682	1786054	-	NA	NA
AFUA_2G15570	2131.253495	-1.75581533	0.109012397	-16.10656573	2.29E-58	2.67E-57	NC_007195.1	4106147	4107070	+	NA	NA
AFUA_6G04570	46728.12962	-1.981554585	0.123174706	-16.08734977	3.13E-58	3.63E-57	NC_007199.1	1060588	1062452	+	NA	NA
AFUA_5G10600	2148.956369	-1.826321219	0.113626959	-16.07295692	3.95E-58	4.58E-57	NC_007198.1	2712220	2713797	+	NA	NA
AFUA_8G05810	851.185143	3.088084261	0.19216493	16.06996791	4.14E-58	4.80E-57	NC_007201.1	1382825	1383920	-	NA	NA
AFUA_3G07660	569.5222778	3.307162111	0.206172412	16.04075967	6.63E-58	7.67E-57	NC_007196.1	1936870	1937473	-	NA	NA
AFUA_6G00690	1200.580087	5.039698708	0.314327207	16.03328823	7.48E-58	8.64E-57	NC_007199.1	175565	176207	+	NA	NA
AFUA_3G08265	2898.196	-1.494279066	0.093234888	-16.02703774	8.27E-58	9.54E-57	NC_007196.1	2127786	2128638	-	NA	NA
AFUA_5G12810	3919.694422	-2.562579252	0.159948013	-16.02132591	9.07E-58	1.04E-56	NC_007198.1	3356559	3357895	+	NA	NA
AFUA_3G01210	334.4875381	4.985257406	0.311366488	16.01089905	1.07E-57	1.23E-56	NC_007196.1	298198	298960	+	NA	NA
AFUA_7G05810	4345.406875	-2.331917667	0.14564705	-16.01074423	1.08E-57	1.24E-56	NC_007200.1	1424199	1425193	-	NA	NA
AFUA_6G10760	2520.33292	-1.810014315	0.113099188	-16.00377815	1.20E-57	1.38E-56	NC_007199.1	2659742	2660667	-	NA	NA
AFUA_5G12250	4333.128912	-1.406821719	0.087922725	-16.00066107	1.26E-57	1.45E-56	NC_007198.1	3179872	3182548	+	NA	NA
AFUA_3G00800	305.2438239	4.179228134	0.261205967	15.99974218	1.28E-57	1.47E-56	NC_007196.1	177332	178550	-	NA	NA
AFUA_7G05670	7436.031577	-1.207752658	0.075488616	-15.99913633	1.30E-57	1.48E-56	NC_007200.1	1388675	1390353	-	NA	NA
AFUA_8G01010	284.642128	-3.639144844	0.227610876	-15.9884488	1.54E-57	1.76E-56	NC_007201.1	230318	231703	+	NA	NA
AFUA_1G05720	1617.583728	-3.254620799	0.203583398	-15.98667098	1.58E-57	1.81E-56	NC_007194.1	1646265	1648281	-	NA	NA
AFUA_6G02970	4611.614097	-2.323953524	0.145449259	-15.97776114	1.83E-57	2.08E-56	NC_007199.1	615787	616593	+	NA	NA
AFUA_1G09670	3638.039871	1.649035652	0.103268144	15.96848347	2.12E-57	2.41E-56	NC_007194.1	2502719	2504228	-	NA	NA
AFUA_4G07860	638.8174372	3.686984952	0.230966672	15.96327696	2.30E-57	2.62E-56	NC_007197.1	2049901	2050397	+	NA	NA
AFUA_2G13140	600.6701665	-3.28405732	0.205746705	-15.96165209	2.36E-57	2.69E-56	NC_007195.1	3373183	3375642	-	NA	NA
AFUA_6G08630	3666.616921	-2.081894533	0.130449743	-15.95936089	2.45E-57	2.78E-56	NC_007199.1	2043109	2043968	-	NA	NA
AFUA_1G16450	245.0106394	5.120661945	0.320886307	15.95786992	2.51E-57	2.85E-56	NC_007194.1	4461251	4461518	+	NA	NA
AFUA_2G02190	1645.357858	-2.486453203	0.155852125	-15.95392555	2.68E-57	3.03E-56	NC_007195.1	554570	557320	-	NA	NA
AFUA_2G13020	2381.736688	-2.244946613	0.140873854	-15.93586429	3.57E-57	4.04E-56	NC_007195.1	3339522	3340709	-	NA	NA
AFUA_1G16600	657.4933038	-1.808303921	0.113529281	-15.92808393	4.05E-57	4.57E-56	NC_007194.1	4513548	4514491	+	NA	NA
AFUA_3G06600	2654.835875	-2.050596333	0.128758991	-15.92584965	4.19E-57	4.73E-56	NC_007196.1	1636624	1638375	-	NA	NA
AFUA_4G07250	3508.606467	-2.11429681	0.132801857	-15.92068712	4.55E-57	5.13E-56	NC_007197.1	1877938	1878802	+	NA	NA
AFUA_1G11850	1283.240643	2.048965391	0.128714058	15.91873822	4.70E-57	5.29E-56	NC_007194.1	3118675	3120618	+	NA	NA
AFUA_4G09750	5674.868888	-2.299573518	0.144591301	-15.90395487	5.95E-57	6.69E-56	NC_007197.1	2535529	2536224	+	NA	NA
AFUA_4G11220	3209.365102	2.075180088	0.130504089	15.90126488	6.21E-57	6.97E-56	NC_007197.1	2927119	2931380	-	NA	NA
AFUA_6G11170	3827.388067	3.00999137	0.189430695	15.88967074	7.47E-57	8.38E-56	NC_007199.1	2755547	2756839	-	NA	NA
AFUA_5G07300	4484.120708	-1.568388072	0.09873219	-15.88527581	8.01E-57	8.98E-56	NC_007198.1	1814758	1815768	+	NA	NA
AFUA_1G03030	3362.424853	2.110345184	0.13287349	15.8823644	8.40E-57	9.39E-56	NC_007194.1	871247	874638	+	NA	NA
AFUA_5G09130	268.2059659	3.44576544	0.217364317	15.85248895	1.35E-56	1.51E-55	NC_007198.1	2345688	2346728	-	NA	NA
AFUA_1G13195	3680.020525	-2.467807205	0.155692114	-15.85056007	1.39E-56	1.56E-55	NC_007194.1	3501532	3502024	-	NA	NA
AFUA_4G00290	255.0552084	4.739219127	0.299054864	15.84732334	1.47E-56	1.64E-55	NC_007197.1	80551	82270	+	NA	NA
AFUA_8G07210	3451.987083	-3.756675118	0.237204838	-15.83726179	1.72E-56	1.92E-55	NC_007201.1	1767574	1769143	-	NA	NA
AFUA_2G16120	3448.879269	-1.510061589	0.095367947	-15.83405786	1.81E-56	2.01E-55	NC_007195.1	4268025	4268945	+	NA	NA
AFUA_6G00640	3831.707606	-2.39723037	0.151455101	-15.82799356	1.99E-56	2.22E-55	NC_007199.1	164565	165857	+	NA	NA
AFUA_6G10890	2090.095259	1.397397167	0.08832512	15.82106154	2.23E-56	2.47E-55	NC_007199.1	2685219	2687721	-	NA	NA
AFUA_7G01850	2396.343407	-1.58527063	0.100219038	-15.81805873	2.34E-56	2.59E-55	NC_007200.1	499876	501005	-	NA	NA
AFUA_3G08450	2041.030039	1.600121765	0.101194355	15.81236189	2.56E-56	2.83E-55	NC_007196.1	2162835	2164270	-	NA	NA
AFUA_4G06550	781.1436593	1.743036181	0.11028785	15.80442618	2.90E-56	3.21E-55	NC_007197.1	1679273	1680554	-	NA	NA
AFUA_5G11380	5742.141634	-1.738477325	0.11005204	-15.79686599	3.27E-56	3.61E-55	NC_007198.1	2923942	2924786	-	NA	NA
AFUA_5G14670	956.7959733	-4.073845298	0.257895137	-15.79651849	3.29E-56	3.63E-55	NC_007198.1	3798028	3799324	+	NA	NA
AFUA_2G15110	394.1419317	4.124977113	0.261351309	15.78326555	4.06E-56	4.47E-55	NC_007195.1	3993803	3995192	-	NA	NA
AFUA_6G12690	4466.197625	-1.527110661	0.09679663	-15.77648587	4.52E-56	4.97E-55	NC_007199.1	3204153	3205701	-	NA	NA
AFUA_2G14905	3223.413112	-2.132014388	0.135177864	-15.77191955	4.86E-56	5.34E-55	NC_007195.1	3926841	3927245	-	NA	NA
AFUA_4G09740	11741.82209	-1.561995128	0.099054103	-15.76911089	5.08E-56	5.57E-55	NC_007197.1	2533174	2535113	+	NA	NA
AFUA_2G10380	11588.12188	-1.666016142	0.105664712	-15.76700597	5.25E-56	5.76E-55	NC_007195.1	2656129	2657704	-	NA	NA
AFUA_5G03210	273.4878476	3.380078989	0.214645208	15.74728375	7.17E-56	7.86E-55	NC_007198.1	868815	869553	-	NA	NA
AFUA_2G02270	1703.296191	-2.085592494	0.132492956	-15.74115753	7.90E-56	8.65E-55	NC_007195.1	574409	574910	-	NA	NA
AFUA_2G16410	835.4924407	-1.773295945	0.112663356	-15.73977568	8.07E-56	8.83E-55	NC_007195.1	4351486	4352334	+	NA	NA
AFUA_3G07430	48761.08025	-1.859613173	0.118196024	-15.73329724	8.94E-56	9.77E-55	NC_007196.1	1867178	1867882	-	NA	NA
AFUA_1G07500	776.0215314	3.07638214	0.195787692	15.71284748	1.24E-55	1.35E-54	NC_007194.1	2115097	2115579	-	NA	NA
AFUA_6G10240	1758.38238	2.163179636	0.137734717	15.70540589	1.39E-55	1.51E-54	NC_007199.1	2531804	2533931	+	NA	NA
AFUA_6G04900	438.8485978	-1.923320504	0.122488941	-15.70199314	1.47E-55	1.60E-54	NC_007199.1	1155113	1156231	+	NA	NA
AFUA_7G02310	8104.095395	-1.499647678	0.095516765	-15.70036081	1.50E-55	1.63E-54	NC_007200.1	628528	629238	-	NA	NA
AFUA_6G09305	1231.880171	-2.302720444	0.146811165	-15.68491362	1.92E-55	2.08E-54	NC_007199.1	2218978	2219974	-	NA	NA
AFUA_6G00440	643.480624	3.160204203	0.201773914	15.66210491	2.75E-55	2.98E-54	NC_007199.1	109905	111629	+	NA	NA
AFUA_2G00980	211.7486677	5.18726265	0.331737343	15.63665582	4.10E-55	4.44E-54	NC_007195.1	225051	225651	-	NA	NA
AFUA_1G04890	2536.05152	-1.952514029	0.124868854	-15.63651757	4.11E-55	4.44E-54	NC_007194.1	1386062	1386519	+	NA	NA
AFUA_3G13900	4932.991282	-1.517253459	0.09705525	-15.6328839	4.35E-55	4.70E-54	NC_007196.1	3686504	3688861	-	NA	NA
AFUA_4G03470	550.387214	2.346780104	0.150186157	15.62580834	4.86E-55	5.24E-54	NC_007197.1	985296	987063	+	NA	NA
AFUA_1G11900	2169.158059	2.626760219	0.168131077	15.62328791	5.05E-55	5.45E-54	NC_007194.1	3132675	3133971	-	NA	NA
AFUA_3G08780	2252.737227	-1.5719879	0.100697025	-15.61106603	6.12E-55	6.59E-54	NC_007196.1	2243957	2248197	-	NA	NA
AFUA_4G08060	2771.189399	-1.300994322	0.083338519	-15.61096034	6.13E-55	6.60E-54	NC_007197.1	2090801	2092530	+	NA	NA
AFUA_2G11010	3689.10485	-1.439459097	0.092234206	-15.60656466	6.57E-55	7.05E-54	NC_007195.1	2829419	2831072	+	NA	NA
AFUA_5G03830	331.3447725	6.91826166	0.443290299	15.60661643	6.56E-55	7.05E-54	NC_007198.1	1029514	1029949	-	NA	NA
AFUA_4G01040	273.0221728	3.870247308	0.248005551	15.60548664	6.68E-55	7.16E-54	NC_007197.1	280823	281585	-	NA	NA
AFUA_3G08770	4642.073723	-1.810837544	0.116116567	-15.59499725	7.87E-55	8.43E-54	NC_007196.1	2242955	2243408	+	NA	NA
AFUA_7G03830	1678.900688	1.541153763	0.098854521	15.59011911	8.50E-55	9.09E-54	NC_007200.1	846827	849300	+	NA	NA
AFUA_5G12750	324.3033754	3.614343544	0.232089105	15.57308582	1.11E-54	1.19E-53	NC_007198.1	3344331	3345932	-	NA	NA
AFUA_4G12740	983.883559	-2.01980954	0.129740177	-15.56811151	1.20E-54	1.28E-53	NC_007197.1	3337102	3338463	+	NA	NA
AFUA_7G04250	986.5181646	-1.802786466	0.11581193	-15.56650043	1.23E-54	1.31E-53	NC_007200.1	957621	959080	-	NA	NA
AFUA_4G03170	8681.705494	7.147294771	0.459525906	15.55362752	1.50E-54	1.60E-53	NC_007197.1	885890	886514	+	NA	NA
AFUA_6G12840	3152.461431	-1.74028188	0.111910834	-15.55061126	1.58E-54	1.68E-53	NC_007199.1	3241578	3243959	+	NA	NA
AFUA_6G13470	395.6783789	4.26855792	0.274672049	15.54056167	1.84E-54	1.96E-53	NC_007199.1	3429530	3430769	-	NA	NA
AFUA_6G10070	396.5775795	-2.459875652	0.158290097	-15.54030034	1.85E-54	1.97E-53	NC_007199.1	2482938	2483822	+	NA	NA
AFUA_6G08120	1817.78135	-1.455089129	0.093701952	-15.5289095	2.21E-54	2.35E-53	NC_007199.1	1882438	1886308	+	NA	NA
AFUA_8G04960	1800.736007	-1.800760626	0.115984642	-15.52585402	2.32E-54	2.46E-53	NC_007201.1	1145917	1146387	-	NA	NA
AFUA_6G09320	1872.471052	-2.878177499	0.185411477	-15.52318954	2.42E-54	2.56E-53	NC_007199.1	2225844	2226671	+	NA	NA
AFUA_2G03000	3692.770299	-1.697990606	0.109483763	-15.50906321	3.01E-54	3.19E-53	NC_007195.1	768895	770754	+	NA	NA
AFUA_3G01450	1110.204654	2.815272624	0.181541637	15.50758641	3.08E-54	3.26E-53	NC_007196.1	368750	370038	-	NA	NA
AFUA_1G14910	3296.253202	1.584098944	0.102155065	15.50680762	3.12E-54	3.29E-53	NC_007194.1	3997571	3999249	-	NA	NA
AFUA_2G15800	4927.736688	1.265642651	0.081681948	15.49476585	3.76E-54	3.97E-53	NC_007195.1	4175778	4176471	+	NA	NA
AFUA_5G08960	2499.469658	2.2607227	0.145941389	15.49062069	4.01E-54	4.23E-53	NC_007198.1	2300661	2302160	-	NA	NA
AFUA_4G03390	1250.027666	3.704369019	0.23923362	15.48431624	4.43E-54	4.66E-53	NC_007197.1	964538	965583	-	NA	NA
AFUA_7G01400	2394.800358	-1.805448606	0.116621011	-15.48133211	4.64E-54	4.87E-53	NC_007200.1	361792	365581	-	NA	NA
AFUA_5G07240	1710.644231	-1.373671558	0.088741926	-15.47939758	4.78E-54	5.01E-53	NC_007198.1	1801376	1803320	+	NA	NA
AFUA_8G05220	491.2307356	2.269594191	0.146841747	15.45605549	6.87E-54	7.20E-53	NC_007201.1	1216034	1217990	+	NA	NA
AFUA_6G07550	1192.909672	-1.610319753	0.10418786	-15.45592503	6.88E-54	7.20E-53	NC_007199.1	1716498	1717155	+	NA	NA
AFUA_6G03660	4417.054456	-2.049407612	0.132614728	-15.45384621	7.11E-54	7.43E-53	NC_007199.1	799967	802463	+	NA	NA
AFUA_1G10040	4427.828725	-1.29476907	0.083790213	-15.45250964	7.26E-54	7.58E-53	NC_007194.1	2595157	2596524	-	NA	NA
AFUA_5G08740	1766.742838	1.647868182	0.106649077	15.45131221	7.39E-54	7.71E-53	NC_007198.1	2226613	2228175	+	NA	NA
AFUA_3G12010	868.6037953	1.909901259	0.123747118	15.43390498	9.68E-54	1.01E-52	NC_007196.1	3160028	3161720	+	NA	NA
AFUA_3G08160	51280.73299	-1.601085823	0.103782157	-15.42737085	1.07E-53	1.12E-52	NC_007196.1	2094222	2095759	-	NA	NA
AFUA_5G03640	6112.99791	-1.993630016	0.129377565	-15.40939507	1.42E-53	1.47E-52	NC_007198.1	974941	976320	+	NA	NA
AFUA_2G11290	5197.377115	-1.774311106	0.11517194	-15.40575856	1.50E-53	1.56E-52	NC_007195.1	2909888	2910695	-	NA	NA
AFUA_2G00310	2502.745603	1.457319627	0.094613838	15.4028169	1.57E-53	1.63E-52	NC_007195.1	58879	60622	+	NA	NA
AFUA_6G02560	620.5027666	-1.742721725	0.113153274	-15.40142549	1.60E-53	1.66E-52	NC_007199.1	485991	487791	-	NA	NA
AFUA_2G14270	4228.386085	-1.609483084	0.104515315	-15.39949519	1.65E-53	1.71E-52	NC_007195.1	3740005	3742274	-	NA	NA
AFUA_6G01850	315.0715893	-2.396914732	0.155776739	-15.38685913	2.01E-53	2.07E-52	NC_007199.1	259324	261274	+	NA	NA
AFUA_4G12200	998.386723	-1.778179422	0.115565877	-15.38671685	2.01E-53	2.08E-52	NC_007197.1	3198362	3199922	+	NA	NA
AFUA_3G09290	20331.11081	-1.973605325	0.128267688	-15.38661344	2.01E-53	2.08E-52	NC_007196.1	2355493	2357229	-	NA	NA
AFUA_2G12190	2416.129166	-2.110763652	0.137449305	-15.35667019	3.20E-53	3.30E-52	NC_007195.1	3140377	3140790	+	NA	NA
AFUA_3G00865	921.5951862	2.855710081	0.186291918	15.32922152	4.88E-53	5.03E-52	NC_007196.1	197608	198154	-	NA	NA
AFUA_1G02040	590.3296761	3.660757414	0.238838382	15.3273414	5.02E-53	5.17E-52	NC_007194.1	603586	604435	-	NA	NA
AFUA_1G06762	1771.386191	1.675211818	0.109441114	15.30696972	6.87E-53	7.06E-52	NC_007194.1	1929344	1932172	+	NA	NA
AFUA_3G07860	3676.918358	-3.167545116	0.207080673	-15.29618905	8.11E-53	8.32E-52	NC_007196.1	1979881	1989657	-	NA	NA
AFUA_4G00235	678.0655279	-2.559573185	0.167385553	-15.29148209	8.71E-53	8.94E-52	NC_007197.1	65899	66243	+	NA	NA
AFUA_1G04470	3056.720449	-2.32254452	0.152169768	-15.26285118	1.35E-52	1.39E-51	NC_007194.1	1270788	1271176	+	NA	NA
AFUA_5G13140	2829.570954	-1.477750937	0.09690341	-15.24973097	1.65E-52	1.69E-51	NC_007198.1	3444854	3446848	+	NA	NA
AFUA_4G07180	1892.35405	1.79128512	0.117551939	15.23824389	1.97E-52	2.02E-51	NC_007197.1	1861640	1862864	-	NA	NA
AFUA_6G10610	4302.147753	-1.45675128	0.095600379	-15.23792368	1.98E-52	2.02E-51	NC_007199.1	2625813	2626707	+	NA	NA
AFUA_1G09190	1204.398048	1.769938456	0.116287138	15.2204146	2.59E-52	2.64E-51	NC_007194.1	2386455	2387754	-	NA	NA
AFUA_1G09800	18166.50767	-1.371319236	0.090153016	-15.21101894	2.99E-52	3.05E-51	NC_007194.1	2543870	2545480	+	NA	NA
AFUA_4G03420	290.2474255	4.920830393	0.323862273	15.19420694	3.86E-52	3.93E-51	NC_007197.1	970474	971118	+	NA	NA
AFUA_4G13410	3640.984451	-2.484234606	0.163573508	-15.18726744	4.29E-52	4.37E-51	NC_007197.1	3507516	3508728	+	NA	NA
AFUA_4G11630	2836.264167	1.659837463	0.109331481	15.18169743	4.68E-52	4.75E-51	NC_007197.1	3068539	3071242	+	NA	NA
AFUA_3G00680	745.8837595	-1.588202324	0.104656545	-15.17537509	5.15E-52	5.23E-51	NC_007196.1	151396	153549	-	NA	NA
AFUA_4G12020	381.5164094	4.548216811	0.299753101	15.17321023	5.32E-52	5.39E-51	NC_007197.1	3157511	3159848	+	NA	NA
AFUA_5G12830	444.3248289	4.64316213	0.306112999	15.16813121	5.75E-52	5.82E-51	NC_007198.1	3359564	3360387	-	NA	NA
AFUA_3G11510	682.9178745	-1.75563637	0.115891865	-15.14891809	7.70E-52	7.79E-51	NC_007196.1	3024584	3025343	-	NA	NA
AFUA_3G07110	887.763447	1.863727766	0.123032391	15.14826914	7.78E-52	7.86E-51	NC_007196.1	1779888	1781105	+	NA	NA
AFUA_6G07670	3060.463703	-2.459404494	0.162450087	-15.13944703	8.90E-52	8.98E-51	NC_007199.1	1741328	1742898	-	NA	NA
AFUA_2G06070	7093.230135	1.463187812	0.096677884	15.13466936	9.57E-52	9.65E-51	NC_007195.1	1715581	1718468	-	NA	NA
AFUA_4G00530	1046.05742	2.793359869	0.184615197	15.13071466	1.02E-51	1.02E-50	NC_007197.1	139242	148802	-	NA	NA
AFUA_1G03400	5616.402895	-1.246136454	0.082441332	-15.11543324	1.28E-51	1.29E-50	NC_007194.1	988824	991451	-	NA	NA
AFUA_2G12410	16198.47303	1.659911016	0.109980048	15.09283772	1.81E-51	1.81E-50	NC_007195.1	3187054	3190647	-	NA	NA
AFUA_7G04700	2340.085606	-3.11054861	0.206203193	-15.08487119	2.04E-51	2.05E-50	NC_007200.1	1082294	1084146	+	NA	NA
AFUA_3G11640	6493.422373	-1.679320693	0.111361569	-15.07989432	2.20E-51	2.20E-50	NC_007196.1	3058606	3059789	+	NA	NA
AFUA_4G06700	2112.199418	-1.785474033	0.118497843	-15.06756567	2.65E-51	2.65E-50	NC_007197.1	1731124	1731771	-	NA	NA
AFUA_2G03610	38618.14299	-1.878216221	0.124691323	-15.06292639	2.84E-51	2.84E-50	NC_007195.1	959121	961023	-	NA	NA
AFUA_5G05940	544.1809515	-2.02017606	0.134143651	-15.05979631	2.98E-51	2.98E-50	NC_007198.1	1394412	1395183	+	NA	NA
AFUA_5G13000	2706.368912	-1.36142319	0.090410494	-15.05824299	3.05E-51	3.05E-50	NC_007198.1	3409146	3410360	-	NA	NA
AFUA_7G05240	966.1412768	-1.78556463	0.118602466	-15.05503798	3.20E-51	3.19E-50	NC_007200.1	1240231	1243296	+	NA	NA
AFUA_3G06901	3069.299221	-1.774444711	0.117980676	-15.04013002	4.01E-51	4.00E-50	NC_007196.1	1720567	1721035	+	NA	NA
AFUA_2G04450	3103.459778	1.269330353	0.08440244	15.0390244	4.08E-51	4.06E-50	NC_007195.1	1222855	1226999	+	NA	NA
AFUA_7G03860	1063.328245	-1.577276838	0.104884842	-15.03817717	4.13E-51	4.11E-50	NC_007200.1	859098	859856	+	NA	NA
AFUA_6G07750	383.8992409	-3.471103595	0.230859214	-15.03558612	4.29E-51	4.27E-50	NC_007199.1	1767048	1768791	-	NA	NA
AFUA_6G11360	2751.169837	-1.509156316	0.100442014	-15.0251499	5.02E-51	4.99E-50	NC_007199.1	2816487	2818817	+	NA	NA
AFUA_1G06570	4307.143413	-2.264155576	0.150815827	-15.01271862	6.06E-51	6.01E-50	NC_007194.1	1883285	1884451	-	NA	NA
AFUA_2G02275	8795.94549	-2.368647206	0.157801103	-15.01033369	6.28E-51	6.23E-50	NC_007195.1	575655	576137	-	NA	NA
AFUA_1G12590	9662.676756	-1.974754892	0.131679221	-14.99670847	7.72E-51	7.64E-50	NC_007194.1	3324667	3325919	-	NA	NA
AFUA_5G14250	225.4885932	3.123762856	0.208300991	14.99638978	7.75E-51	7.67E-50	NC_007198.1	3714030	3714984	+	NA	NA
AFUA_5G07450	5492.481833	1.789307655	0.119345538	14.99266491	8.20E-51	8.10E-50	NC_007198.1	1865523	1866712	-	NA	NA
AFUA_5G12670	4356.886906	-1.583487127	0.105631152	-14.99072099	8.44E-51	8.33E-50	NC_007198.1	3288762	3293983	+	NA	NA
AFUA_1G09150	2839.556495	-1.299486174	0.086693509	-14.98942868	8.61E-51	8.49E-50	NC_007194.1	2378747	2380721	-	NA	NA
AFUA_3G00250	208.599838	5.837993906	0.389502178	14.98834728	8.75E-51	8.62E-50	NC_007196.1	54077	55301	+	NA	NA
AFUA_5G01980	1525.381287	-1.483411114	0.098989924	-14.98547578	9.14E-51	8.99E-50	NC_007198.1	506274	509118	+	NA	NA
AFUA_4G07700	9122.239422	-1.264828915	0.08440801	-14.98470253	9.24E-51	9.09E-50	NC_007197.1	2002371	2008235	+	NA	NA
AFUA_1G11860	4066.956985	-1.913814634	0.127719581	-14.98450446	9.27E-51	9.10E-50	NC_007194.1	3121723	3122364	-	NA	NA
AFUA_1G15450	14046.53209	-2.278440979	0.15208635	-14.98123256	9.74E-51	9.55E-50	NC_007194.1	4171166	4172637	-	NA	NA
AFUA_1G04430	542.1564846	2.477637235	0.165418722	14.97797346	1.02E-50	1.00E-49	NC_007194.1	1258606	1259881	+	NA	NA
AFUA_4G03840	2956.291528	1.54500197	0.103298922	14.9566127	1.41E-50	1.38E-49	NC_007197.1	1072501	1076256	-	NA	NA
AFUA_3G10130	1269.497885	-1.409525451	0.094243123	-14.95626847	1.42E-50	1.39E-49	NC_007196.1	2610200	2611786	-	NA	NA
AFUA_7G00870	238.7877955	4.310294181	0.288214903	14.95513986	1.44E-50	1.41E-49	NC_007200.1	225424	226748	-	NA	NA
AFUA_5G04430	2525.154732	-1.977264995	0.132223966	-14.95390784	1.47E-50	1.43E-49	NC_007198.1	1201089	1201514	-	NA	NA
AFUA_2G16020	10712.87606	-1.637740377	0.10956578	-14.94755371	1.62E-50	1.58E-49	NC_007195.1	4237909	4239908	+	NA	NA
AFUA_2G11550	1294.965475	-1.917383768	0.128332617	-14.94073619	1.79E-50	1.74E-49	NC_007195.1	2975318	2975820	+	NA	NA
AFUA_5G06530	874.51905	-1.793787479	0.120076647	-14.93868726	1.85E-50	1.80E-49	NC_007198.1	1593387	1595213	-	NA	NA
AFUA_7G05850	668.6558074	4.245160962	0.28421634	14.93637195	1.91E-50	1.86E-49	NC_007200.1	1433709	1435276	-	NA	NA
AFUA_8G06270	660.8852706	1.809956543	0.121200498	14.9335735	1.99E-50	1.94E-49	NC_007201.1	1492566	1493109	+	NA	NA
AFUA_3G09630	1835.783871	-1.86866951	0.125161629	-14.93005105	2.10E-50	2.04E-49	NC_007196.1	2447981	2449767	+	NA	NA
AFUA_3G06460	12191.99931	-2.055986132	0.137767718	-14.92356961	2.32E-50	2.24E-49	NC_007196.1	1595177	1595883	-	NA	NA
AFUA_6G03810	19431.43069	-1.934946781	0.129718647	-14.91648911	2.57E-50	2.49E-49	NC_007199.1	839211	840093	-	NA	NA
AFUA_3G13440	2300.12577	2.529074876	0.16955169	14.91624692	2.58E-50	2.50E-49	NC_007196.1	3553970	3555203	-	NA	NA
AFUA_2G10930	2681.757458	-1.330843677	0.089238157	-14.91339275	2.70E-50	2.61E-49	NC_007195.1	2814589	2815402	+	NA	NA
AFUA_2G17360	704.2798942	-1.982638391	0.132969425	-14.91048325	2.82E-50	2.72E-49	NC_007195.1	4639958	4641385	+	NA	NA
AFUA_4G11500	2021.82597	-1.495450995	0.100334996	-14.90458014	3.08E-50	2.97E-49	NC_007197.1	3025813	3027282	+	NA	NA
AFUA_3G12800	4317.40414	-1.510414518	0.101581974	-14.86892262	5.25E-50	5.05E-49	NC_007196.1	3400630	3403089	-	NA	NA
AFUA_5G10580	948.1437408	-2.67398122	0.179848774	-14.86794244	5.32E-50	5.12E-49	NC_007198.1	2707218	2708631	-	NA	NA
AFUA_3G14490	53382.61314	-3.165646221	0.212948888	-14.86575608	5.50E-50	5.29E-49	NC_007196.1	3843395	3844977	-	NA	NA
AFUA_1G03770	371.2141134	-2.136508293	0.143744442	-14.86324111	5.71E-50	5.48E-49	NC_007194.1	1095864	1096794	-	NA	NA
AFUA_5G01360	786.7793146	4.601287859	0.309575297	14.86322681	5.71E-50	5.48E-49	NC_007198.1	349311	351157	+	NA	NA
AFUA_5G08750	3396.899451	1.845617971	0.124274279	14.85116622	6.84E-50	6.55E-49	NC_007198.1	2232331	2234397	+	NA	NA
AFUA_4G03050	11103.39893	-1.610323961	0.108512593	-14.83997307	8.08E-50	7.74E-49	NC_007197.1	850011	850810	-	NA	NA
AFUA_2G14060	4625.151517	-1.973210665	0.132983123	-14.83805328	8.31E-50	7.95E-49	NC_007195.1	3676522	3677671	-	NA	NA
AFUA_2G03850	711.4551621	1.808585589	0.121952845	14.83020418	9.34E-50	8.93E-49	NC_007195.1	1027825	1028613	-	NA	NA
AFUA_5G14770	4431.688009	-1.309636086	0.088326282	-14.82725254	9.76E-50	9.32E-49	NC_007198.1	3814517	3815425	-	NA	NA
AFUA_6G02910	15397.07423	-1.995638568	0.134623976	-14.82379752	1.03E-49	9.80E-49	NC_007199.1	600471	603327	-	NA	NA
AFUA_5G03300	370.3751438	2.993033873	0.201993093	14.817506	1.13E-49	1.08E-48	NC_007198.1	892819	893002	+	NA	NA
AFUA_7G08640	474.8371399	2.302248717	0.155440332	14.8111413	1.24E-49	1.18E-48	NC_007200.1	2031116	2031945	-	NA	NA
AFUA_4G03100	3056.517413	2.202651667	0.148910533	14.79177885	1.66E-49	1.57E-48	NC_007197.1	866326	867279	-	NA	NA
AFUA_5G08380	3879.750166	-2.363319779	0.159778387	-14.79123566	1.67E-49	1.59E-48	NC_007198.1	2128549	2129934	+	NA	NA
AFUA_6G07500	1598.951894	2.272390187	0.153632437	14.7910834	1.67E-49	1.59E-48	NC_007199.1	1702820	1706213	+	NA	NA
AFUA_1G13570	8617.057052	-2.081551619	0.140859345	-14.77751875	2.05E-49	1.94E-48	NC_007194.1	3609176	3610148	-	NA	NA
AFUA_1G07040	2158.151624	4.590946068	0.311113779	14.7564858	2.79E-49	2.65E-48	NC_007194.1	2000110	2001218	-	NA	NA
AFUA_4G07010	3740.451325	2.258314982	0.153094553	14.75111255	3.03E-49	2.86E-48	NC_007197.1	1812461	1813560	-	NA	NA
AFUA_1G09780	2844.509365	-1.572573122	0.106651047	-14.74503225	3.31E-49	3.13E-48	NC_007194.1	2537270	2538681	+	NA	NA
AFUA_5G02080	5529.252785	-1.543022521	0.104792285	-14.72458126	4.48E-49	4.23E-48	NC_007198.1	529889	530664	+	NA	NA
AFUA_2G08640	4368.421731	1.371082223	0.093161232	14.71730447	4.99E-49	4.71E-48	NC_007195.1	2212778	2216167	-	NA	NA
AFUA_7G05500	5328.941203	6.939615786	0.47154335	14.71681402	5.03E-49	4.74E-48	NC_007200.1	1329016	1329786	+	NA	NA
AFUA_2G10600	9576.837894	-1.781690147	0.121202352	-14.70012846	6.43E-49	6.06E-48	NC_007195.1	2713648	2714492	+	NA	NA
AFUA_5G04250	5896.852233	-2.079648924	0.141546654	-14.69232139	7.22E-49	6.79E-48	NC_007198.1	1134675	1136288	-	NA	NA
AFUA_6G08720	7602.952913	-1.815826022	0.12365271	-14.6848866	8.06E-49	7.57E-48	NC_007199.1	2066476	2067644	-	NA	NA
AFUA_4G03540	214.5931649	3.28545747	0.223739626	14.68428962	8.13E-49	7.63E-48	NC_007197.1	998081	999325	+	NA	NA
AFUA_4G04310	2675.017165	-1.32559265	0.090280268	-14.68308277	8.27E-49	7.76E-48	NC_007197.1	1209345	1212330	-	NA	NA
AFUA_6G12540	5427.457996	1.269738098	0.086502131	14.67869153	8.83E-49	8.27E-48	NC_007199.1	3166189	3167906	+	NA	NA
AFUA_3G10190	1865.629065	-1.999435848	0.136292082	-14.67022748	1.00E-48	9.36E-48	NC_007196.1	2631581	2633263	+	NA	NA
AFUA_1G04970	1729.927006	1.844620349	0.125792233	14.66402425	1.10E-48	1.02E-47	NC_007194.1	1423501	1425705	+	NA	NA
AFUA_5G08130	5900.894274	-1.581198113	0.107881132	-14.65685502	1.22E-48	1.14E-47	NC_007198.1	2057022	2058746	-	NA	NA
AFUA_8G05440	16311.45708	-2.114144132	0.144375257	-14.64339645	1.48E-48	1.39E-47	NC_007201.1	1265281	1266290	+	NA	NA
AFUA_2G02100	14630.22923	-1.922433939	0.131291106	-14.64252983	1.50E-48	1.40E-47	NC_007195.1	521495	523316	-	NA	NA
AFUA_7G05980	3452.386172	-1.621223858	0.110731392	-14.64105011	1.54E-48	1.43E-47	NC_007200.1	1468863	1469276	+	NA	NA
AFUA_4G07605	1818.166237	-1.964485035	0.134247754	-14.63328041	1.72E-48	1.60E-47	NC_007197.1	1971866	1972363	+	NA	NA
AFUA_8G02740	1111.847958	1.585224454	0.108331812	14.63304662	1.73E-48	1.61E-47	NC_007201.1	733900	734953	-	NA	NA
AFUA_3G11500	486.0236131	2.087569473	0.142714374	14.62760484	1.87E-48	1.74E-47	NC_007196.1	3017071	3021935	-	NA	NA
AFUA_2G04560	878.8079095	2.389115335	0.163440096	14.6176819	2.17E-48	2.01E-47	NC_007195.1	1250033	1250992	-	NA	NA
AFUA_7G01220	8282.845603	-1.61994376	0.110821494	-14.61759536	2.17E-48	2.01E-47	NC_007200.1	319851	321460	-	NA	NA
AFUA_2G11110	3436.431679	-1.187393211	0.081260811	-14.61212599	2.35E-48	2.18E-47	NC_007195.1	2845206	2849083	-	NA	NA
AFUA_1G13390	1478.41138	-1.358866412	0.093025147	-14.60751688	2.52E-48	2.33E-47	NC_007194.1	3559881	3561759	+	NA	NA
AFUA_1G02410	4018.49141	-1.743496465	0.119409489	-14.60098756	2.77E-48	2.56E-47	NC_007194.1	702056	703574	+	NA	NA
AFUA_8G02070	2756.483572	-2.078441304	0.142466383	-14.58899466	3.30E-48	3.05E-47	NC_007201.1	535063	536184	-	NA	NA
AFUA_1G11805	324.5110119	3.596141496	0.246701608	14.57688713	3.94E-48	3.64E-47	NC_007194.1	3107446	3107536	+	NA	NA
AFUA_5G12530	7533.017246	2.564775454	0.175950233	14.57670965	3.95E-48	3.64E-47	NC_007198.1	3247936	3249514	-	NA	NA
AFUA_3G10830	2968.938127	-1.716582943	0.117788192	-14.57347224	4.14E-48	3.81E-47	NC_007196.1	2820307	2821219	+	NA	NA
AFUA_3G11330	8020.813636	2.149960511	0.147531035	14.57293723	4.18E-48	3.84E-47	NC_007196.1	2966189	2968166	-	NA	NA
AFUA_3G00870	3153.786447	2.25176349	0.154553243	14.56950015	4.39E-48	4.04E-47	NC_007196.1	198636	199110	-	NA	NA
AFUA_4G08610	729.5502555	-2.020202691	0.138707312	-14.56450031	4.72E-48	4.34E-47	NC_007197.1	2227804	2228793	+	NA	NA
AFUA_1G08950	1394.569883	-2.164131698	0.148608895	-14.5625987	4.86E-48	4.46E-47	NC_007194.1	2322560	2323469	-	NA	NA
AFUA_3G15050	346.2659218	2.732846222	0.187698865	14.55973764	5.07E-48	4.64E-47	NC_007196.1	3965970	3967877	-	NA	NA
AFUA_2G00560	364.0329708	7.006403884	0.481746245	14.54376439	6.40E-48	5.86E-47	NC_007195.1	120503	122008	-	NA	NA
AFUA_1G03170	209.087459	3.101279168	0.213255664	14.54254065	6.51E-48	5.96E-47	NC_007194.1	910843	913875	+	NA	NA
AFUA_2G10850	2223.048151	-1.589124102	0.109380169	-14.52844806	8.00E-48	7.31E-47	NC_007195.1	2787712	2790060	-	NA	NA
AFUA_5G13120	2511.588061	-1.762092654	0.121357709	-14.5198246	9.07E-48	8.28E-47	NC_007198.1	3441845	3442686	+	NA	NA
AFUA_6G05080	1966.303271	-1.943590251	0.133994395	-14.50501163	1.13E-47	1.03E-46	NC_007199.1	1206308	1207208	+	NA	NA
AFUA_3G08110	1420.906514	-4.379469804	0.302531837	-14.47606259	1.72E-47	1.56E-46	NC_007196.1	2077250	2079098	+	NA	NA
AFUA_1G15540	760.6767635	-1.608051623	0.111103105	-14.47350748	1.78E-47	1.62E-46	NC_007194.1	4204571	4205545	+	NA	NA
AFUA_6G09970	216.2182796	6.199079294	0.428367656	14.47139906	1.84E-47	1.67E-46	NC_007199.1	2452637	2453456	+	NA	NA
AFUA_1G06380	713.031065	-1.801069852	0.124493646	-14.46716288	1.95E-47	1.78E-46	NC_007194.1	1829880	1830458	+	NA	NA
AFUA_7G06360	632.1710673	2.263697193	0.156475976	14.46673955	1.97E-47	1.78E-46	NC_007200.1	1560128	1561076	-	NA	NA
AFUA_1G07580	995.9778938	-2.174581533	0.150385169	-14.46007975	2.17E-47	1.96E-46	NC_007194.1	2139165	2140420	+	NA	NA
AFUA_4G06220	2545.221503	2.097827838	0.145145501	14.45327499	2.39E-47	2.17E-46	NC_007197.1	1599730	1600309	+	NA	NA
AFUA_6G11030	369.5979037	2.590476667	0.179343565	14.44421307	2.73E-47	2.47E-46	NC_007199.1	2722361	2724481	+	NA	NA
AFUA_1G09130	1241.338209	-2.076693889	0.143787313	-14.4428173	2.78E-47	2.52E-46	NC_007194.1	2370382	2372517	-	NA	NA
AFUA_4G00280	365.6463543	7.63307857	0.528603792	14.44007531	2.90E-47	2.62E-46	NC_007197.1	79262	79988	+	NA	NA
AFUA_3G09140	494.3553113	-1.912604019	0.132461935	-14.43889532	2.95E-47	2.66E-46	NC_007196.1	2325427	2326782	+	NA	NA
AFUA_3G09910	5696.705118	-1.155496989	0.080041114	-14.43629318	3.06E-47	2.76E-46	NC_007196.1	2542184	2543380	+	NA	NA
AFUA_2G17600	382.9306566	-2.056485956	0.142471657	-14.4343514	3.15E-47	2.83E-46	NC_007195.1	4687843	4694505	+	NA	NA
AFUA_6G07400	1296.113566	3.150910971	0.218306288	14.43344119	3.19E-47	2.87E-46	NC_007199.1	1668565	1669657	-	NA	NA
AFUA_2G13680	6277.406739	-1.653681368	0.114650081	-14.42372612	3.67E-47	3.30E-46	NC_007195.1	3556867	3558369	+	NA	NA
AFUA_4G12160	5071.238269	-1.115648826	0.077352767	-14.42286902	3.72E-47	3.34E-46	NC_007197.1	3187187	3188913	-	NA	NA
AFUA_6G13630	169.5237802	4.532562006	0.314351378	14.4187757	3.94E-47	3.54E-46	NC_007199.1	3464487	3466148	-	NA	NA
AFUA_6G11100	2553.767923	-3.0835009	0.213941025	-14.41285469	4.30E-47	3.85E-46	NC_007199.1	2731202	2733162	+	NA	NA
AFUA_3G13820	4326.43042	-1.451063064	0.100696142	-14.41031432	4.46E-47	3.99E-46	NC_007196.1	3650222	3651038	-	NA	NA
AFUA_1G09750	934.265279	4.86530183	0.337829881	14.40163259	5.05E-47	4.52E-46	NC_007194.1	2520896	2522013	-	NA	NA
AFUA_7G01340	799.3510587	1.610501021	0.111832655	14.4009906	5.10E-47	4.56E-46	NC_007200.1	352276	352892	-	NA	NA
AFUA_1G09310	679.2833862	-1.867222102	0.129707135	-14.39567765	5.51E-47	4.92E-46	NC_007194.1	2415685	2417026	-	NA	NA
AFUA_1G06200	1099.978198	-1.489101402	0.103475735	-14.39082702	5.91E-47	5.27E-46	NC_007194.1	1789973	1791155	+	NA	NA
AFUA_2G04230	1581.895959	2.922549678	0.203103621	14.3894514	6.03E-47	5.38E-46	NC_007195.1	1174674	1175970	+	NA	NA
AFUA_1G15900	3911.506143	-1.211223755	0.084175635	-14.38924412	6.05E-47	5.39E-46	NC_007194.1	4301932	4304928	+	NA	NA
AFUA_4G13200	1677.173486	-1.418466165	0.09858633	-14.38806129	6.15E-47	5.47E-46	NC_007197.1	3450163	3453846	-	NA	NA
AFUA_6G13190	514.485376	-3.220706249	0.223858873	-14.38721726	6.23E-47	5.54E-46	NC_007199.1	3334436	3336456	+	NA	NA
AFUA_4G14230	144.3018378	-5.223326003	0.363643057	-14.3638821	8.72E-47	7.75E-46	NC_007197.1	3714728	3716551	-	NA	NA
AFUA_1G10480	1867.76878	1.969492495	0.137118587	14.36342462	8.78E-47	7.79E-46	NC_007194.1	2731208	2733492	-	NA	NA
AFUA_5G07230	644.2509181	2.34971192	0.16380437	14.34462289	1.15E-46	1.02E-45	NC_007198.1	1800130	1800946	+	NA	NA
AFUA_6G02780	3234.951806	-1.580878525	0.110215446	-14.34352972	1.17E-46	1.04E-45	NC_007199.1	564756	565804	-	NA	NA
AFUA_1G05980	302.5719218	2.376109061	0.165673738	14.34209848	1.19E-46	1.06E-45	NC_007194.1	1724905	1726917	-	NA	NA
AFUA_8G01260	935.0665854	-3.410493202	0.237932352	-14.33387758	1.34E-46	1.19E-45	NC_007201.1	293334	294984	-	NA	NA
AFUA_6G08730	223.3126957	4.704775231	0.328322267	14.32974766	1.43E-46	1.26E-45	NC_007199.1	2068158	2069715	-	NA	NA
AFUA_5G10050	8384.737116	-10.97668755	0.766263417	-14.32495316	1.53E-46	1.35E-45	NC_007198.1	2589300	2591081	-	NA	NA
AFUA_3G10520	4162.602854	1.155554411	0.080670671	14.32434359	1.54E-46	1.36E-45	NC_007196.1	2719448	2722000	+	NA	NA
AFUA_5G02330	204.9837136	3.818094875	0.266557399	14.323725	1.56E-46	1.37E-45	NC_007198.1	598436	599019	+	NA	NA
AFUA_4G04740	6197.232651	-1.730171524	0.120862981	-14.31514855	1.76E-46	1.55E-45	NC_007197.1	1332585	1334326	+	NA	NA
AFUA_6G09160	2341.806143	1.514670618	0.105833502	14.31182557	1.85E-46	1.62E-45	NC_007199.1	2172908	2174009	-	NA	NA
AFUA_4G12990	7017.281317	-2.254506512	0.157550608	-14.30972908	1.90E-46	1.67E-45	NC_007197.1	3398592	3399864	+	NA	NA
AFUA_1G01850	1663.641943	2.038933808	0.14249233	14.30907755	1.92E-46	1.69E-45	NC_007194.1	554337	557094	-	NA	NA
AFUA_1G15210	790.332528	-1.648231193	0.115235047	-14.30321105	2.09E-46	1.83E-45	NC_007194.1	4093030	4094143	-	NA	NA
AFUA_6G08930	2013.339531	1.944756626	0.136000397	14.29963936	2.20E-46	1.93E-45	NC_007199.1	2126126	2127067	+	NA	NA
AFUA_4G01510	411.0796268	3.570250793	0.249766287	14.2943663	2.37E-46	2.08E-45	NC_007197.1	396213	398850	-	NA	NA
AFUA_5G08300	1765.508716	-1.273555419	0.089095885	-14.29421138	2.38E-46	2.08E-45	NC_007198.1	2107227	2109474	+	NA	NA
AFUA_4G02805	815.8125971	4.426847632	0.309954222	14.28226273	2.82E-46	2.47E-45	NC_007197.1	782702	783184	-	NA	NA
AFUA_6G11540	304.4730907	2.293964733	0.160653189	14.27898656	2.96E-46	2.58E-45	NC_007199.1	2865815	2867483	-	NA	NA
AFUA_6G06370	22685.50729	-1.784168041	0.124972961	-14.27643244	3.07E-46	2.68E-45	NC_007199.1	1367478	1369026	+	NA	NA
AFUA_1G06190	8073.245559	-1.640983994	0.11503376	-14.26523828	3.60E-46	3.14E-45	NC_007194.1	1787953	1789312	-	NA	NA
AFUA_6G04960	291.9602559	2.804955489	0.19668733	14.2609872	3.83E-46	3.34E-45	NC_007199.1	1175882	1179907	-	NA	NA
AFUA_5G05740	2243.648601	-1.611371451	0.113025579	-14.25669714	4.07E-46	3.54E-45	NC_007198.1	1336899	1338255	-	NA	NA
AFUA_1G12270	1364.4892	-2.09521838	0.146999032	-14.25328009	4.28E-46	3.72E-45	NC_007194.1	3238304	3238638	+	NA	NA
AFUA_2G15430	5874.088357	4.380464337	0.307479856	14.24634572	4.72E-46	4.10E-45	NC_007195.1	4077011	4077812	-	NA	NA
AFUA_1G05450	1375.98867	-1.896329461	0.133117809	-14.24549786	4.78E-46	4.15E-45	NC_007194.1	1561364	1561909	-	NA	NA
AFUA_5G04030	5235.489087	-2.028192243	0.142405756	-14.24234734	5.00E-46	4.34E-45	NC_007198.1	1076635	1077523	-	NA	NA
AFUA_4G10930	2888.505095	-2.091791898	0.146897791	-14.23977774	5.19E-46	4.49E-45	NC_007197.1	2850893	2851971	-	NA	NA
AFUA_3G03210	187.7520285	4.674788273	0.328442887	14.23318471	5.70E-46	4.93E-45	NC_007196.1	860516	861467	-	NA	NA
AFUA_5G13850	818.3519104	2.432176296	0.170880083	14.23323456	5.70E-46	4.93E-45	NC_007198.1	3634852	3637276	+	NA	NA
AFUA_5G08050	7805.020457	-1.138891688	0.08005205	-14.22688981	6.24E-46	5.39E-45	NC_007198.1	2039864	2042382	-	NA	NA
AFUA_4G13480	1117.219558	-1.844536383	0.129768757	-14.21402516	7.50E-46	6.47E-45	NC_007197.1	3524846	3525458	-	NA	NA
AFUA_7G00850	730.3872776	-2.485153183	0.174873887	-14.21111649	7.82E-46	6.74E-45	NC_007200.1	220649	221372	-	NA	NA
AFUA_2G13000	6295.968654	-1.858332461	0.130769767	-14.21071938	7.86E-46	6.77E-45	NC_007195.1	3337339	3338063	-	NA	NA
AFUA_4G06620	17159.02252	-2.660321295	0.187266869	-14.20604351	8.40E-46	7.23E-45	NC_007197.1	1708833	1710271	+	NA	NA
AFUA_2G10290	6481.641607	-1.997367972	0.140780629	-14.18780398	1.09E-45	9.38E-45	NC_007195.1	2635127	2636543	+	NA	NA
AFUA_5G08980	3202.352928	-1.801250225	0.127049085	-14.17759311	1.26E-45	1.08E-44	NC_007198.1	2305309	2305642	+	NA	NA
AFUA_1G13260	2719.211425	-1.762587605	0.124356003	-14.17372358	1.33E-45	1.14E-44	NC_007194.1	3532260	3533310	+	NA	NA
AFUA_4G08080	822.3939814	1.985688162	0.140102068	14.17315383	1.34E-45	1.15E-44	NC_007197.1	2095445	2097497	+	NA	NA
AFUA_4G08460	968.4781876	-1.504346069	0.106150054	-14.17188224	1.37E-45	1.17E-44	NC_007197.1	2181168	2182296	-	NA	NA
AFUA_2G02740	310.8601191	3.545300589	0.25052987	14.15120915	1.84E-45	1.57E-44	NC_007195.1	704902	705352	-	NA	NA
AFUA_3G06270	2278.993527	-1.646072499	0.116321617	-14.15104551	1.84E-45	1.57E-44	NC_007196.1	1552010	1553162	+	NA	NA
AFUA_5G00770	2699.493138	3.008166185	0.21261651	14.14831889	1.91E-45	1.63E-44	NC_007198.1	214068	214476	-	NA	NA
AFUA_6G07620	5590.773664	-1.514227976	0.107133289	-14.13405662	2.34E-45	2.00E-44	NC_007199.1	1729679	1731623	-	NA	NA
AFUA_5G01662	1491.62909	2.663612972	0.188474228	14.13250503	2.39E-45	2.04E-44	NC_007198.1	421500	423816	+	NA	NA
AFUA_5G06430	4887.697976	-2.077792799	0.147031021	-14.13166277	2.42E-45	2.07E-44	NC_007198.1	1553658	1554862	-	NA	NA
AFUA_5G08040	2516.250746	-1.149396786	0.081345453	-14.12982214	2.49E-45	2.12E-44	NC_007198.1	2035330	2039317	-	NA	NA
AFUA_2G09080	2643.787361	-1.581961267	0.111962643	-14.1293669	2.50E-45	2.13E-44	NC_007195.1	2328455	2329730	-	NA	NA
AFUA_6G02000	283.8022379	4.911047472	0.347611304	14.12798551	2.55E-45	2.17E-44	NC_007199.1	310418	312168	-	NA	NA
AFUA_1G04320	71482.10007	-2.364392974	0.167365373	-14.12713352	2.58E-45	2.20E-44	NC_007194.1	1226287	1226942	+	NA	NA
AFUA_7G06910	226.4273268	6.377284607	0.451691613	14.11866952	2.91E-45	2.47E-44	NC_007200.1	1687207	1688095	-	NA	NA
AFUA_4G07710	35566.35152	-1.365309613	0.096738392	-14.11342053	3.14E-45	2.66E-44	NC_007197.1	2010870	2014515	+	NA	NA
AFUA_5G11830	2083.054913	-1.806276206	0.12803602	-14.10756295	3.41E-45	2.89E-44	NC_007198.1	3051762	3052325	+	NA	NA
AFUA_4G10620	2834.405599	-1.656942856	0.117470558	-14.10517562	3.53E-45	2.99E-44	NC_007197.1	2772623	2773957	-	NA	NA
AFUA_1G09970	14854.72599	-1.867661085	0.13248413	-14.0972438	3.95E-45	3.34E-44	NC_007194.1	2578607	2579924	+	NA	NA
AFUA_6G06880	1780.693853	-1.367426657	0.09702453	-14.09361795	4.16E-45	3.51E-44	NC_007199.1	1517286	1518884	-	NA	NA
AFUA_5G07380	2681.973768	-1.799021556	0.12765714	-14.09260423	4.22E-45	3.56E-44	NC_007198.1	1844441	1844746	+	NA	NA
AFUA_7G01900	1645.411061	-2.006307575	0.142550435	-14.07437003	5.46E-45	4.60E-44	NC_007200.1	511410	511754	-	NA	NA
AFUA_6G03670	5061.447952	-2.115070705	0.150304923	-14.07186576	5.66E-45	4.77E-44	NC_007199.1	803566	804814	+	NA	NA
AFUA_5G01870	2150.055541	-1.202944146	0.085531363	-14.06436303	6.29E-45	5.29E-44	NC_007198.1	474352	475770	+	NA	NA
AFUA_3G08370	1006.590327	-2.423009118	0.172293804	-14.06323998	6.39E-45	5.37E-44	NC_007196.1	2147517	2147838	+	NA	NA
AFUA_4G09580	1201.057938	3.842473842	0.273245753	14.06233695	6.47E-45	5.44E-44	NC_007197.1	2494067	2495065	+	NA	NA
AFUA_6G12620	2998.891859	-1.825910428	0.129849479	-14.06174631	6.53E-45	5.48E-44	NC_007199.1	3189648	3190472	-	NA	NA
AFUA_6G04720	2042.726256	-1.689338764	0.120144662	-14.06087241	6.61E-45	5.54E-44	NC_007199.1	1106035	1108703	-	NA	NA
AFUA_2G07670	2922.925848	-1.260076982	0.089685579	-14.04993979	7.71E-45	6.46E-44	NC_007195.1	1954294	1956852	+	NA	NA
AFUA_1G05150	1617.886389	-1.906347408	0.13573127	-14.04501264	8.27E-45	6.92E-44	NC_007194.1	1475483	1477206	-	NA	NA
AFUA_1G09110	774.9771317	1.795563625	0.127942724	14.03412069	9.64E-45	8.07E-44	NC_007194.1	2365199	2367119	+	NA	NA
AFUA_1G10590	222.1906721	3.333423368	0.237768193	14.01963538	1.18E-44	9.88E-44	NC_007194.1	2759108	2760373	+	NA	NA
AFUA_5G07140	1270.996239	-2.228340689	0.158958836	-14.01835059	1.20E-44	1.01E-43	NC_007198.1	1773866	1776629	-	NA	NA
AFUA_5G09680	6605.69175	-1.561417681	0.111444233	-14.01075349	1.34E-44	1.12E-43	NC_007198.1	2501948	2502752	-	NA	NA
AFUA_3G13100	2850.818388	2.00522005	0.143163318	14.00652118	1.42E-44	1.19E-43	NC_007196.1	3476892	3478892	+	NA	NA
AFUA_5G04020	1580.60663	1.631978952	0.116594841	13.99700821	1.63E-44	1.35E-43	NC_007198.1	1072172	1076189	+	NA	NA
AFUA_2G08860	4260.69579	-1.600395846	0.114388988	-13.99082088	1.77E-44	1.48E-43	NC_007195.1	2279376	2280368	-	NA	NA
AFUA_5G01940	3310.454859	-1.188842659	0.085000593	-13.98628671	1.89E-44	1.57E-43	NC_007198.1	495594	497578	+	NA	NA
AFUA_6G05090	1793.296419	-1.38119733	0.098759348	-13.98548445	1.91E-44	1.59E-43	NC_007199.1	1207426	1209941	-	NA	NA
AFUA_4G07100	2450.106913	-1.515100448	0.108360751	-13.98200389	2.01E-44	1.67E-43	NC_007197.1	1843167	1845278	-	NA	NA
AFUA_6G06990	1285.275134	-2.141532911	0.153182208	-13.98029801	2.06E-44	1.71E-43	NC_007199.1	1548339	1551611	+	NA	NA
AFUA_7G06650	354.875032	-2.156359685	0.154251009	-13.97954991	2.08E-44	1.72E-43	NC_007200.1	1617089	1618137	+	NA	NA
AFUA_2G08170	1620.964911	1.388331468	0.099343373	13.97507885	2.21E-44	1.83E-43	NC_007195.1	2114115	2115430	-	NA	NA
AFUA_7G06550	408.0614107	2.628550208	0.188138294	13.97137259	2.33E-44	1.93E-43	NC_007200.1	1597641	1599645	+	NA	NA
AFUA_3G11150	862.8574058	1.439039365	0.103053861	13.96395398	2.59E-44	2.14E-43	NC_007196.1	2915274	2916018	-	NA	NA
AFUA_4G03600	283.7459207	3.686883769	0.264101729	13.96008948	2.73E-44	2.26E-43	NC_007197.1	1012398	1013166	-	NA	NA
AFUA_3G02940	11572.2204	3.910215263	0.28012216	13.95896443	2.77E-44	2.29E-43	NC_007196.1	788095	788890	+	NA	NA
AFUA_2G04290	1354.633177	2.370231624	0.169839095	13.9557481	2.90E-44	2.39E-43	NC_007195.1	1184141	1185885	-	NA	NA
AFUA_3G12970	3282.300392	1.923966855	0.137889279	13.95298365	3.02E-44	2.49E-43	NC_007196.1	3447091	3448755	+	NA	NA
AFUA_3G03230	1658.590946	1.985172499	0.142293974	13.95120572	3.09E-44	2.55E-43	NC_007196.1	864233	865759	-	NA	NA
AFUA_6G06630	4077.943207	-1.154002295	0.082741278	-13.94711711	3.28E-44	2.69E-43	NC_007199.1	1440405	1441512	+	NA	NA
AFUA_6G03640	1671.728712	-2.272856657	0.16298626	-13.94508138	3.37E-44	2.77E-43	NC_007199.1	795919	797211	-	NA	NA
AFUA_8G01530	1229.122953	3.087624596	0.221435305	13.94368707	3.44E-44	2.82E-43	NC_007201.1	395114	395869	-	NA	NA
AFUA_6G03890	4579.530667	4.174262688	0.299398869	13.94214584	3.51E-44	2.88E-43	NC_007199.1	856875	859234	+	NA	NA
AFUA_5G07890	3383.751856	-1.559936937	0.111913345	-13.93879284	3.68E-44	3.02E-43	NC_007198.1	1978603	1979250	-	NA	NA
AFUA_4G14300	601.2224749	-4.465457309	0.320753694	-13.92176425	4.67E-44	3.83E-43	NC_007197.1	3734109	3736456	-	NA	NA
AFUA_2G04720	2461.69257	1.182846284	0.084965102	13.92155434	4.69E-44	3.83E-43	NC_007195.1	1290719	1294205	-	NA	NA
AFUA_1G08860	1205.728638	-1.650377707	0.118574513	-13.91848601	4.89E-44	4.00E-43	NC_007194.1	2295735	2296535	+	NA	NA
AFUA_2G01190	1244.039144	1.922195926	0.138142849	13.91455248	5.17E-44	4.22E-43	NC_007195.1	278073	279094	-	NA	NA
AFUA_3G01050	689.9712874	2.585479464	0.18588777	13.90881964	5.60E-44	4.57E-43	NC_007196.1	242857	244210	-	NA	NA
AFUA_1G09140	167.2428412	4.961067866	0.356883862	13.9010709	6.24E-44	5.09E-43	NC_007194.1	2375889	2377560	-	NA	NA
AFUA_1G13330	4561.018149	-1.663409569	0.119713894	-13.89487474	6.80E-44	5.54E-43	NC_007194.1	3546427	3548027	+	NA	NA
AFUA_6G07810	1665.555008	-1.387793191	0.099880334	-13.89455892	6.83E-44	5.56E-43	NC_007199.1	1790195	1792326	+	NA	NA
AFUA_4G07150	10039.04645	-2.189959182	0.157701924	-13.88669922	7.63E-44	6.20E-43	NC_007197.1	1854532	1855045	-	NA	NA
AFUA_6G11490	2268.606575	1.942214725	0.139868914	13.88596412	7.71E-44	6.26E-43	NC_007199.1	2854122	2854815	+	NA	NA
AFUA_2G14820	1225.372499	2.001094547	0.144275116	13.86999086	9.63E-44	7.82E-43	NC_007195.1	3912897	3913686	+	NA	NA
AFUA_2G15090	1158.985291	1.734517005	0.125091822	13.86595042	1.02E-43	8.27E-43	NC_007195.1	3986347	3988726	-	NA	NA
AFUA_1G10840	2963.769594	2.421137075	0.174630383	13.86435183	1.04E-43	8.45E-43	NC_007194.1	2827390	2827987	+	NA	NA
AFUA_6G08780	1248.185418	2.190271025	0.158053229	13.85780622	1.14E-43	9.24E-43	NC_007199.1	2081279	2082350	+	NA	NA
AFUA_6G05174	2370.221665	-1.855031726	0.133884239	-13.8554899	1.18E-43	9.54E-43	NC_007199.1	1244931	1245341	-	NA	NA
AFUA_2G08830	973.7279682	2.030032486	0.146639313	13.84371251	1.39E-43	1.12E-42	NC_007195.1	2269636	2271368	+	NA	NA
AFUA_5G09240	24345.67575	-1.581104306	0.11422026	-13.84259064	1.41E-43	1.14E-42	NC_007198.1	2379831	2380591	+	NA	NA
AFUA_3G04190	1374.400033	-1.492582242	0.107859785	-13.83817191	1.50E-43	1.21E-42	NC_007196.1	1178758	1179825	+	NA	NA
AFUA_3G09600	10966.52176	-2.049441614	0.148296397	-13.8199016	1.93E-43	1.56E-42	NC_007196.1	2440679	2442368	+	NA	NA
AFUA_8G05840	165.1271946	3.720095739	0.269234083	13.81732838	2.00E-43	1.62E-42	NC_007201.1	1388895	1391428	-	NA	NA
AFUA_2G09810	661.9064333	-1.685955503	0.122075936	-13.81071125	2.20E-43	1.77E-42	NC_007195.1	2508528	2509936	+	NA	NA
AFUA_3G10310	11761.53446	-1.562283307	0.113162188	-13.80570075	2.35E-43	1.89E-42	NC_007196.1	2671051	2673496	+	NA	NA
AFUA_3G01340	3005.354973	-1.731289956	0.125410182	-13.80501906	2.38E-43	1.91E-42	NC_007196.1	326484	326992	-	NA	NA
AFUA_6G04660	813.3091065	-1.6537696	0.11985435	-13.79816082	2.61E-43	2.10E-42	NC_007199.1	1086107	1086724	-	NA	NA
AFUA_5G02140	2387.261252	1.159491829	0.084096911	13.78756745	3.03E-43	2.43E-42	NC_007198.1	542041	545907	-	NA	NA
AFUA_2G10690	2882.237438	-1.430480599	0.103822861	-13.77808879	3.45E-43	2.77E-42	NC_007195.1	2735443	2737647	+	NA	NA
AFUA_2G03890	699.2855906	1.900882956	0.137979898	13.7765209	3.53E-43	2.83E-42	NC_007195.1	1034403	1035625	+	NA	NA
AFUA_3G03700	1460.295469	1.782583541	0.129421919	13.77342845	3.68E-43	2.95E-42	NC_007196.1	1004210	1006637	+	NA	NA
AFUA_2G16150	1596.047902	-1.224598962	0.088919341	-13.77202027	3.76E-43	3.00E-42	NC_007195.1	4275698	4277726	-	NA	NA
AFUA_7G03920	1129.602691	1.424330912	0.103485199	13.76361959	4.22E-43	3.37E-42	NC_007200.1	881330	882495	-	NA	NA
AFUA_4G00200	1093.829748	1.833391993	0.133219019	13.76223912	4.30E-43	3.43E-42	NC_007197.1	54333	55733	+	NA	NA
AFUA_1G16490	683.6091926	2.033647065	0.147815049	13.75805153	4.56E-43	3.64E-42	NC_007194.1	4473754	4474696	-	NA	NA
AFUA_6G12280	8477.987763	-2.010478447	0.14613472	-13.7577055	4.58E-43	3.65E-42	NC_007199.1	3085150	3085931	+	NA	NA
AFUA_8G04430	2461.495349	-1.776291086	0.129141881	-13.75457036	4.78E-43	3.81E-42	NC_007201.1	999262	1001865	-	NA	NA
AFUA_6G06890	4554.519694	-2.379384449	0.173024273	-13.75173791	4.97E-43	3.96E-42	NC_007199.1	1519341	1520466	-	NA	NA
AFUA_5G01880	6265.407655	1.789730255	0.130247167	13.74103017	5.76E-43	4.59E-42	NC_007198.1	477096	478527	+	NA	NA
AFUA_5G10190	377.4297409	2.142935015	0.156052746	13.73211989	6.52E-43	5.18E-42	NC_007198.1	2618454	2619348	-	NA	NA
AFUA_5G12230	4068.135831	1.153786639	0.084034573	13.72990418	6.72E-43	5.34E-42	NC_007198.1	3174436	3176254	+	NA	NA
AFUA_4G06000	4200.917405	-1.580998912	0.115192896	-13.72479531	7.21E-43	5.72E-42	NC_007197.1	1521142	1522161	-	NA	NA
AFUA_4G08780	1495.821723	1.573918478	0.114679272	13.72452446	7.24E-43	5.74E-42	NC_007197.1	2275635	2276962	-	NA	NA
AFUA_6G12170	17914.18016	-1.431463218	0.104327827	-13.72081882	7.62E-43	6.04E-42	NC_007199.1	3060447	3061084	+	NA	NA
AFUA_2G01830	4941.5818	-2.029088116	0.14801048	-13.70908407	8.96E-43	7.09E-42	NC_007195.1	458515	459653	+	NA	NA
AFUA_6G04510	2074.713998	-1.194964212	0.087193422	-13.7047519	9.51E-43	7.52E-42	NC_007199.1	1044347	1045512	-	NA	NA
AFUA_5G02950	352.5730843	-2.719524861	0.198695007	-13.68693103	1.22E-42	9.60E-42	NC_007198.1	789022	790619	+	NA	NA
AFUA_3G13490	1513.21571	1.775718431	0.129801137	13.68029954	1.33E-42	1.05E-41	NC_007196.1	3567282	3569531	+	NA	NA
AFUA_3G00540	361.6855382	2.093031644	0.153085898	13.67226941	1.49E-42	1.17E-41	NC_007196.1	115709	117960	+	NA	NA
AFUA_4G09450	166.5536135	4.105713648	0.300356349	13.66947513	1.55E-42	1.22E-41	NC_007197.1	2466211	2467169	-	NA	NA
AFUA_3G02253	7310.599762	3.064904418	0.224451601	13.65507931	1.88E-42	1.48E-41	NC_007196.1	555887	556343	-	NA	NA
AFUA_5G05850	2562.99217	1.21540197	0.089018584	13.65335089	1.93E-42	1.52E-41	NC_007198.1	1362130	1363528	-	NA	NA
AFUA_4G09790	2138.361718	-1.394253466	0.102173113	-13.64599185	2.13E-42	1.68E-41	NC_007197.1	2545067	2546981	-	NA	NA
AFUA_1G05130	3579.764923	1.297703751	0.095108201	13.64449892	2.18E-42	1.71E-41	NC_007194.1	1464919	1468615	-	NA	NA
AFUA_5G09920	417.2364684	2.755660453	0.201998413	13.64199058	2.25E-42	1.77E-41	NC_007198.1	2565356	2566479	-	NA	NA
AFUA_2G04890	4096.878335	-2.012254095	0.147514119	-13.64109488	2.28E-42	1.79E-41	NC_007195.1	1345083	1346484	+	NA	NA
AFUA_6G02280	42638.50466	-1.854568617	0.135992883	-13.63724759	2.40E-42	1.88E-41	NC_007199.1	407731	408478	-	NA	NA
AFUA_1G10340	2759.148417	1.969143099	0.144400856	13.63664421	2.42E-42	1.90E-41	NC_007194.1	2664589	2665508	+	NA	NA
AFUA_6G03060	3191.082795	-1.973106886	0.144769226	-13.62932539	2.68E-42	2.10E-41	NC_007199.1	643418	645224	+	NA	NA
AFUA_2G09730	1553.797327	-1.406415524	0.103227468	-13.62443114	2.87E-42	2.24E-41	NC_007195.1	2494227	2495362	+	NA	NA
AFUA_6G08210	807.5350414	-1.459960116	0.107231443	-13.61503751	3.26E-42	2.55E-41	NC_007199.1	1914779	1915656	+	NA	NA
AFUA_6G07360	2111.292307	-2.219773634	0.163059023	-13.6133137	3.34E-42	2.61E-41	NC_007199.1	1660223	1660736	-	NA	NA
AFUA_6G02710	2688.808635	-1.600088307	0.117626942	-13.60307662	3.84E-42	2.99E-41	NC_007199.1	543778	547456	-	NA	NA
AFUA_4G04750	6071.124029	-1.596047946	0.117352336	-13.60047868	3.98E-42	3.10E-41	NC_007197.1	1336680	1337237	+	NA	NA
AFUA_2G12990	2336.93205	-1.145560476	0.084235418	-13.5995108	4.03E-42	3.14E-41	NC_007195.1	3336566	3337081	+	NA	NA
AFUA_6G02160	1915.908483	-2.089584924	0.153680249	-13.59696476	4.17E-42	3.25E-41	NC_007199.1	372616	373852	-	NA	NA
AFUA_2G09750	856.451556	-1.565790504	0.115193047	-13.59275186	4.42E-42	3.44E-41	NC_007195.1	2497841	2498295	-	NA	NA
AFUA_7G05360	6318.581715	-1.225867291	0.09032341	-13.57197747	5.87E-42	4.56E-41	NC_007200.1	1285933	1288281	+	NA	NA
AFUA_3G12100	2910.225124	2.464809125	0.181620557	13.57120123	5.93E-42	4.61E-41	NC_007196.1	3178706	3181079	+	NA	NA
AFUA_8G02460	296.6016428	2.563842776	0.189034872	13.56280325	6.65E-42	5.16E-41	NC_007201.1	657430	659047	+	NA	NA
AFUA_1G14180	7590.077439	-1.951421667	0.144074258	-13.54455465	8.53E-42	6.61E-41	NC_007194.1	3788801	3791796	-	NA	NA
AFUA_6G14040	138.5403995	4.691085738	0.346443508	13.54069462	8.99E-42	6.96E-41	NC_007199.1	3580453	3581641	+	NA	NA
AFUA_2G10030	22529.8741	2.536875301	0.1873636	13.53985138	9.10E-42	7.04E-41	NC_007195.1	2569764	2570728	-	NA	NA
AFUA_1G03840	2270.575625	-1.325721371	0.097915078	-13.53950175	9.14E-42	7.07E-41	NC_007194.1	1116017	1117196	+	NA	NA
AFUA_4G09120	1724.258252	-1.400328662	0.103427501	-13.53922939	9.17E-42	7.09E-41	NC_007197.1	2378900	2381065	+	NA	NA
AFUA_1G02630	5384.859825	-1.844966705	0.136303269	-13.535748	9.62E-42	7.42E-41	NC_007194.1	764136	765833	+	NA	NA
AFUA_7G06460	202.8841996	5.515350021	0.407550868	13.53291198	1.00E-41	7.71E-41	NC_007200.1	1580919	1581957	-	NA	NA
AFUA_4G10180	3003.169405	-1.797639597	0.132869249	-13.5293878	1.05E-41	8.08E-41	NC_007197.1	2652658	2654801	+	NA	NA
AFUA_2G10510	3280.442206	-2.019801965	0.149340551	-13.52480589	1.12E-41	8.60E-41	NC_007195.1	2688079	2688724	+	NA	NA
AFUA_5G03030	410.6863251	-1.818410354	0.13445773	-13.52402989	1.13E-41	8.68E-41	NC_007198.1	816315	819389	+	NA	NA
AFUA_2G04970	2596.670708	-1.496709624	0.110686208	-13.52209685	1.16E-41	8.90E-41	NC_007195.1	1366936	1369074	+	NA	NA
AFUA_5G14010	1473.889265	2.243480339	0.166040446	13.51164965	1.33E-41	1.03E-40	NC_007198.1	3661593	3662951	+	NA	NA
AFUA_3G09960	1252.731126	-1.626960845	0.120417774	-13.51096926	1.35E-41	1.03E-40	NC_007196.1	2555068	2556440	-	NA	NA
AFUA_7G00340	3604.554685	3.876862888	0.287148265	13.50125827	1.54E-41	1.18E-40	NC_007200.1	97891	98843	-	NA	NA
AFUA_1G06820	4317.653154	1.770618423	0.131184241	13.49718843	1.62E-41	1.24E-40	NC_007194.1	1945963	1947751	-	NA	NA
AFUA_6G06970	182.1200454	3.03879407	0.225167688	13.49569333	1.66E-41	1.27E-40	NC_007199.1	1540087	1542151	-	NA	NA
AFUA_1G12020	4454.989868	2.155729231	0.15975195	13.494228	1.69E-41	1.29E-40	NC_007194.1	3175748	3178318	+	NA	NA
AFUA_6G02120	2490.094179	-2.211071711	0.163926024	-13.48822879	1.83E-41	1.40E-40	NC_007199.1	360354	361968	-	NA	NA
AFUA_1G02330	872.6123717	1.760959215	0.130640952	13.47938142	2.07E-41	1.58E-40	NC_007194.1	679649	680685	-	NA	NA
AFUA_1G17350	2731.10404	2.496646581	0.185367611	13.4686236	2.39E-41	1.83E-40	NC_007194.1	4743965	4746010	-	NA	NA
AFUA_7G02540	2270.793624	1.431151721	0.106283732	13.46538826	2.50E-41	1.91E-40	NC_007200.1	697554	698810	+	NA	NA
AFUA_3G13760	1109.852793	-1.686704653	0.125267023	-13.4648738	2.52E-41	1.92E-40	NC_007196.1	3634158	3635322	+	NA	NA
AFUA_4G05940	2972.976384	-1.39747139	0.103787561	-13.46472912	2.52E-41	1.92E-40	NC_007197.1	1510558	1512096	+	NA	NA
AFUA_5G07200	295.0490067	2.063384107	0.153308182	13.45906057	2.72E-41	2.07E-40	NC_007198.1	1794046	1795512	-	NA	NA
AFUA_4G08210	339.0776614	-1.854855899	0.137829358	-13.45762566	2.78E-41	2.11E-40	NC_007197.1	2126543	2127666	-	NA	NA
AFUA_6G04060	1276.831133	-1.241475116	0.092313045	-13.44853397	3.14E-41	2.39E-40	NC_007199.1	912595	915067	+	NA	NA
AFUA_4G03595	3359.382968	4.018187596	0.298922794	13.44222545	3.42E-41	2.60E-40	NC_007197.1	1011240	1011687	-	NA	NA
AFUA_1G09840	5926.979613	-1.765099989	0.131356779	-13.43744877	3.65E-41	2.77E-40	NC_007194.1	2552870	2554479	-	NA	NA
AFUA_6G12630	21704.65959	-1.339052961	0.099668142	-13.43511509	3.76E-41	2.85E-40	NC_007199.1	3191248	3194824	+	NA	NA
AFUA_4G12870	2665.061646	1.905797184	0.141948838	13.42594425	4.26E-41	3.23E-40	NC_007197.1	3364935	3366878	+	NA	NA
AFUA_3G10140	1381.867392	-1.575842837	0.117395259	-13.42339416	4.41E-41	3.34E-40	NC_007196.1	2612529	2613336	+	NA	NA
AFUA_3G05870	3626.507156	2.089595755	0.1557116	13.41965378	4.64E-41	3.51E-40	NC_007196.1	1433013	1434581	+	NA	NA
AFUA_1G01350	1295.861913	2.509774606	0.187153586	13.41024053	5.27E-41	3.98E-40	NC_007194.1	450254	450875	+	NA	NA
AFUA_4G11050	11060.25217	-1.448465237	0.108030912	-13.40787753	5.44E-41	4.10E-40	NC_007197.1	2874621	2876285	+	NA	NA
AFUA_5G08350	1642.370801	-1.462975293	0.109247977	-13.39132618	6.80E-41	5.13E-40	NC_007198.1	2123008	2123530	-	NA	NA
AFUA_2G04060	2304.22059	-3.563916815	0.266192865	-13.38847612	7.06E-41	5.32E-40	NC_007195.1	1108044	1109166	+	NA	NA
AFUA_2G00680	151.5250056	4.2666044	0.319151426	13.36858948	9.23E-41	6.95E-40	NC_007195.1	151411	152632	-	NA	NA
AFUA_1G07670	3660.3033	1.556861447	0.116624241	13.34938118	1.19E-40	8.99E-40	NC_007194.1	2163930	2166075	-	NA	NA
AFUA_1G05160	2583.734444	-1.441113987	0.107954232	-13.34930515	1.20E-40	8.99E-40	NC_007194.1	1477587	1478316	+	NA	NA
AFUA_4G12340	4126.37609	2.223255186	0.166600411	13.34483612	1.27E-40	9.54E-40	NC_007197.1	3227729	3228692	+	NA	NA
AFUA_7G05950	2672.022519	-1.380229799	0.103508546	-13.33445263	1.46E-40	1.10E-39	NC_007200.1	1456347	1456968	-	NA	NA
AFUA_4G13690	10555.09775	-1.829567636	0.137343039	-13.32115304	1.74E-40	1.31E-39	NC_007197.1	3581352	3582253	-	NA	NA
AFUA_4G07390	3292.98691	-1.338333339	0.100487542	-13.31840062	1.81E-40	1.36E-39	NC_007197.1	1916918	1917768	+	NA	NA
AFUA_7G02360	4739.641909	-1.94196938	0.145832439	-13.31644309	1.86E-40	1.39E-39	NC_007200.1	641643	642236	-	NA	NA
AFUA_6G06760	10668.76143	-1.483676979	0.111516136	-13.30459463	2.18E-40	1.63E-39	NC_007199.1	1477256	1478241	-	NA	NA
AFUA_3G06550	4697.612383	-1.290881557	0.097026494	-13.30442343	2.18E-40	1.63E-39	NC_007196.1	1623468	1625008	+	NA	NA
AFUA_1G03780	348.0669193	-1.880004588	0.141324586	-13.30274261	2.23E-40	1.67E-39	NC_007194.1	1097185	1098241	-	NA	NA
AFUA_5G10590	2805.808177	2.748749201	0.20681685	13.29074104	2.62E-40	1.96E-39	NC_007198.1	2711128	2711683	+	NA	NA
AFUA_5G13230	1734.664583	1.606851534	0.120910003	13.28964928	2.66E-40	1.98E-39	NC_007198.1	3474873	3476870	-	NA	NA
AFUA_1G03180	286.1893674	-2.401200809	0.180890967	-13.27429913	3.26E-40	2.43E-39	NC_007194.1	917953	918565	-	NA	NA
AFUA_2G04940	3391.422512	-1.882169143	0.141851627	-13.26857636	3.52E-40	2.62E-39	NC_007195.1	1357444	1358892	-	NA	NA
AFUA_2G11660	1673.618837	1.234694022	0.093151606	13.25467242	4.24E-40	3.16E-39	NC_007195.1	2997287	3000041	+	NA	NA
AFUA_8G05400	815.8513619	-1.517892921	0.114535106	-13.25264346	4.36E-40	3.24E-39	NC_007201.1	1257302	1258444	-	NA	NA
AFUA_1G14110	2666.446963	-1.694487061	0.127866046	-13.25204867	4.39E-40	3.26E-39	NC_007194.1	3773014	3773530	-	NA	NA
AFUA_7G08530	1343.671387	1.731476647	0.130665832	13.25118143	4.44E-40	3.30E-39	NC_007200.1	1979716	1981345	+	NA	NA
AFUA_1G09470	4402.819901	-1.117904337	0.08436808	-13.25032331	4.49E-40	3.33E-39	NC_007194.1	2447398	2448655	-	NA	NA
AFUA_3G14350	3324.800335	-1.573729497	0.118773961	-13.24978546	4.52E-40	3.36E-39	NC_007196.1	3808971	3811539	+	NA	NA
AFUA_5G08500	1716.134435	-1.371891368	0.103602482	-13.24187749	5.03E-40	3.73E-39	NC_007198.1	2158910	2160681	+	NA	NA
AFUA_5G02320	1289.947493	3.037874423	0.229567774	13.23301771	5.66E-40	4.19E-39	NC_007198.1	596776	597630	-	NA	NA
AFUA_8G06750	882.7122317	4.148207314	0.313608132	13.22735888	6.10E-40	4.51E-39	NC_007201.1	1640937	1644080	-	NA	NA
AFUA_4G00670	283.143258	3.318167406	0.250923792	13.22380544	6.39E-40	4.73E-39	NC_007197.1	185433	186241	+	NA	NA
AFUA_5G02220	421.325191	-2.196980894	0.166160005	-13.22208007	6.54E-40	4.83E-39	NC_007198.1	567012	568816	-	NA	NA
AFUA_8G01420	226.333295	2.416721492	0.182809879	13.21986268	6.74E-40	4.97E-39	NC_007201.1	358495	359644	-	NA	NA
AFUA_2G04262	901.381665	2.636283658	0.199448129	13.21789114	6.92E-40	5.10E-39	NC_007195.1	1177946	1180600	+	NA	NA
AFUA_3G09040	1537.631944	-1.710048082	0.129459434	-13.20914232	7.77E-40	5.73E-39	NC_007196.1	2304071	2304728	-	NA	NA
AFUA_4G13310	449.6058017	2.579610057	0.195295534	13.20875091	7.81E-40	5.75E-39	NC_007197.1	3477968	3479149	-	NA	NA
AFUA_1G02620	634.8610327	-2.052800417	0.155491843	-13.20198138	8.55E-40	6.29E-39	NC_007194.1	763377	763989	-	NA	NA
AFUA_7G01620	2243.717783	1.618863286	0.122631395	13.20105089	8.65E-40	6.36E-39	NC_007200.1	429578	431279	+	NA	NA
AFUA_7G05410	733.6166916	-1.703272709	0.129047797	-13.19877401	8.92E-40	6.55E-39	NC_007200.1	1299953	1300954	-	NA	NA
AFUA_5G11240	3477.085285	-1.455597246	0.110285078	-13.19849676	8.95E-40	6.57E-39	NC_007198.1	2876128	2877011	-	NA	NA
AFUA_1G05210	1196.924795	-1.600164323	0.121249702	-13.19726396	9.10E-40	6.67E-39	NC_007194.1	1490289	1490770	+	NA	NA
AFUA_2G05100	691.8451363	-1.526089243	0.115637517	-13.19718103	9.11E-40	6.68E-39	NC_007195.1	1401793	1402591	+	NA	NA
AFUA_3G13910	3544.405917	-1.855962702	0.140641078	-13.19644819	9.20E-40	6.74E-39	NC_007196.1	3690108	3690554	-	NA	NA
AFUA_2G08520	1607.260752	-1.883599519	0.142750856	-13.19501379	9.37E-40	6.86E-39	NC_007195.1	2194027	2194617	+	NA	NA
AFUA_6G09100	1860.250449	1.403157872	0.106378238	13.1902718	9.98E-40	7.30E-39	NC_007199.1	2159879	2161763	-	NA	NA
AFUA_4G11900	2458.301125	-2.304951936	0.174789678	-13.18700257	1.04E-39	7.62E-39	NC_007197.1	3137127	3138447	+	NA	NA
AFUA_5G12850	1535.316701	-1.492812352	0.113213447	-13.18582188	1.06E-39	7.73E-39	NC_007198.1	3363319	3364625	-	NA	NA
AFUA_2G02230	2115.755026	-1.787484206	0.135586447	-13.18335455	1.09E-39	7.98E-39	NC_007195.1	565080	565782	-	NA	NA
AFUA_4G01260	2033.195753	1.777347491	0.134875721	13.17766815	1.18E-39	8.60E-39	NC_007197.1	330557	332120	+	NA	NA
AFUA_2G02570	947.7431393	1.84172945	0.139826206	13.17156132	1.28E-39	9.32E-39	NC_007195.1	663516	664750	-	NA	NA
AFUA_7G01390	1815.449396	1.754075487	0.133181731	13.17054124	1.30E-39	9.44E-39	NC_007200.1	360090	361242	+	NA	NA
AFUA_1G11070	2754.087627	1.087321727	0.082559962	13.17008517	1.30E-39	9.49E-39	NC_007194.1	2910400	2912667	-	NA	NA
AFUA_6G13510	1084.960172	-2.299885808	0.174785534	-13.15833038	1.52E-39	1.11E-38	NC_007199.1	3440671	3441431	+	NA	NA
AFUA_5G05570	2940.632144	-1.586583582	0.120601877	-13.15554637	1.58E-39	1.15E-38	NC_007198.1	1299089	1299809	-	NA	NA
AFUA_1G04190	18743.24664	-1.600876106	0.121755426	-13.14829378	1.74E-39	1.26E-38	NC_007194.1	1195507	1197903	-	NA	NA
AFUA_4G10740	3989.279985	-2.205290274	0.167729719	-13.14788034	1.75E-39	1.27E-38	NC_007197.1	2792453	2793092	+	NA	NA
AFUA_1G03710	1901.586064	-2.095932761	0.159516919	-13.13925056	1.96E-39	1.42E-38	NC_007194.1	1076798	1078233	+	NA	NA
AFUA_2G01270	211.3776814	2.566255749	0.195339158	13.13743633	2.01E-39	1.46E-38	NC_007195.1	302147	304277	+	NA	NA
AFUA_2G09820	908.9029893	-1.412518183	0.107564733	-13.13179648	2.16E-39	1.57E-38	NC_007195.1	2510411	2511356	-	NA	NA
AFUA_2G05800	2406.476109	-1.238020971	0.094354174	-13.12099851	2.50E-39	1.81E-38	NC_007195.1	1629900	1632631	+	NA	NA
AFUA_2G12470	12862.88013	1.411097071	0.107546774	13.12077545	2.50E-39	1.81E-38	NC_007195.1	3201919	3203504	+	NA	NA
AFUA_8G05170	1010.288341	1.69358992	0.129156718	13.11267388	2.79E-39	2.01E-38	NC_007201.1	1208041	1209382	-	NA	NA
AFUA_1G12280	3381.121479	-1.850625266	0.141143295	-13.11167679	2.82E-39	2.04E-38	NC_007194.1	3239065	3240559	-	NA	NA
AFUA_4G03870	1016.156376	2.097788902	0.160093327	13.10353744	3.14E-39	2.27E-38	NC_007197.1	1086113	1086955	-	NA	NA
AFUA_1G16730	3881.50443	-1.884656293	0.1438612	-13.10051833	3.27E-39	2.36E-38	NC_007194.1	4557089	4559332	-	NA	NA
AFUA_2G14290	785.9383572	1.880586398	0.143627199	13.09352552	3.59E-39	2.58E-38	NC_007195.1	3746297	3748087	-	NA	NA
AFUA_6G10280	1297.555318	1.933910165	0.147725158	13.09127157	3.69E-39	2.66E-38	NC_007199.1	2543234	2544296	+	NA	NA
AFUA_1G09420	526.5168231	-1.485150077	0.113474198	-13.08799799	3.86E-39	2.77E-38	NC_007194.1	2439299	2439730	+	NA	NA
AFUA_5G06190	3794.05329	-1.532160642	0.117135483	-13.08024355	4.27E-39	3.07E-38	NC_007198.1	1482487	1484873	+	NA	NA
AFUA_6G12870	2554.014537	-1.077056466	0.082379347	-13.07435055	4.61E-39	3.31E-38	NC_007199.1	3247131	3249670	+	NA	NA
AFUA_7G04090	6184.304289	-1.778902707	0.136078386	-13.07263236	4.72E-39	3.39E-38	NC_007200.1	921434	922800	+	NA	NA
AFUA_1G13660	484.239257	3.476537225	0.265982352	13.07055598	4.85E-39	3.48E-38	NC_007194.1	3631365	3633621	-	NA	NA
AFUA_1G05590	1394.722077	1.760578404	0.134768565	13.06371704	5.31E-39	3.80E-38	NC_007194.1	1602534	1604105	-	NA	NA
AFUA_6G09900	190.2783234	2.913574754	0.223031637	13.06350432	5.32E-39	3.81E-38	NC_007199.1	2434395	2435525	+	NA	NA
AFUA_5G14640	205.2382122	5.163190167	0.395305634	13.06126126	5.48E-39	3.92E-38	NC_007198.1	3791804	3792565	+	NA	NA
AFUA_3G06410	1236.580057	-1.347023287	0.103142025	-13.05988797	5.58E-39	3.99E-38	NC_007196.1	1578408	1579354	+	NA	NA
AFUA_3G08650	10218.60071	-1.045446061	0.080142843	-13.04478377	6.80E-39	4.86E-38	NC_007196.1	2214641	2217724	+	NA	NA
AFUA_6G09310	2042.613543	-2.038306918	0.156344448	-13.03728367	7.51E-39	5.36E-38	NC_007199.1	2220205	2222892	-	NA	NA
AFUA_1G04230	1892.450198	-1.794686121	0.137664159	-13.03669841	7.57E-39	5.39E-38	NC_007194.1	1203634	1204099	-	NA	NA
AFUA_5G12570	2259.539832	-1.59694634	0.122504457	-13.03582234	7.65E-39	5.45E-38	NC_007198.1	3257994	3258330	+	NA	NA
AFUA_3G05730	2781.156499	-1.316447752	0.101169061	-13.01235517	1.04E-38	7.41E-38	NC_007196.1	1398506	1399574	-	NA	NA
AFUA_6G06580	3307.104749	-1.302934499	0.100141034	-13.01099506	1.06E-38	7.54E-38	NC_007199.1	1432445	1433532	-	NA	NA
AFUA_2G10140	4561.852271	-1.447569927	0.111277622	-13.00863465	1.09E-38	7.77E-38	NC_007195.1	2591237	2593903	-	NA	NA
AFUA_5G11820	6425.677885	-1.291888873	0.099352302	-13.00310961	1.17E-38	8.34E-38	NC_007198.1	3049878	3051312	-	NA	NA
AFUA_5G13470	3308.247889	-2.103714439	0.16179682	-13.00219893	1.19E-38	8.44E-38	NC_007198.1	3539051	3539883	+	NA	NA
AFUA_5G09670	3724.324514	-1.94534508	0.149633494	-13.00073283	1.21E-38	8.59E-38	NC_007198.1	2497519	2498460	-	NA	NA
AFUA_2G04460	20560.72595	1.829306148	0.140721784	12.99945255	1.23E-38	8.73E-38	NC_007195.1	1227744	1228732	+	NA	NA
AFUA_4G12450	14837.14942	-1.287550239	0.099104925	-12.99178861	1.36E-38	9.65E-38	NC_007197.1	3267293	3269180	+	NA	NA
AFUA_1G10100	337.7783639	-1.799574712	0.138547094	-12.98890258	1.41E-38	1.00E-37	NC_007194.1	2606017	2607138	-	NA	NA
AFUA_4G03040	532.5348814	-1.498226646	0.115453712	-12.97685996	1.66E-38	1.17E-37	NC_007197.1	848942	849395	+	NA	NA
AFUA_5G06660	1250.730607	-2.535815481	0.19544381	-12.97465229	1.70E-38	1.20E-37	NC_007198.1	1631095	1632937	-	NA	NA
AFUA_7G01090	1151.139685	2.415835344	0.186201864	12.97428123	1.71E-38	1.21E-37	NC_007200.1	286980	288648	+	NA	NA
AFUA_2G07550	2508.144291	-1.968181646	0.15172408	-12.97211122	1.76E-38	1.24E-37	NC_007195.1	1932044	1933346	+	NA	NA
AFUA_2G15950	488.5049367	-2.012737886	0.155176079	-12.97067115	1.79E-38	1.27E-37	NC_007195.1	4217454	4218853	-	NA	NA
AFUA_2G12740	290.1765244	2.679882378	0.206720216	12.96381374	1.96E-38	1.38E-37	NC_007195.1	3269174	3269990	+	NA	NA
AFUA_7G08520	9149.70443	-1.612146864	0.124383306	-12.96111927	2.03E-38	1.43E-37	NC_007200.1	1976225	1977837	-	NA	NA
AFUA_4G01160	154.6985664	5.715336881	0.440964037	12.96100453	2.04E-38	1.43E-37	NC_007197.1	312141	315330	-	NA	NA
AFUA_8G02620	182.4078248	6.188190206	0.477483042	12.96002092	2.06E-38	1.45E-37	NC_007201.1	693099	695141	-	NA	NA
AFUA_2G15060	986.9363734	-1.261130532	0.097353248	-12.95417012	2.23E-38	1.56E-37	NC_007195.1	3980047	3981318	-	NA	NA
AFUA_6G06460	1752.036062	-3.052177604	0.235670169	-12.95105622	2.32E-38	1.63E-37	NC_007199.1	1390405	1391321	-	NA	NA
AFUA_1G15700	1004.170482	-1.480376939	0.114336551	-12.94753883	2.43E-38	1.70E-37	NC_007194.1	4243081	4244923	+	NA	NA
AFUA_5G03420	614.3375144	2.211046524	0.170808644	12.94458215	2.52E-38	1.77E-37	NC_007198.1	925783	926983	+	NA	NA
AFUA_1G12120	1085.040433	-1.30772308	0.101030115	-12.94389383	2.54E-38	1.78E-37	NC_007194.1	3205497	3207930	+	NA	NA
AFUA_1G07280	3595.909919	-1.795920253	0.138772923	-12.9414313	2.63E-38	1.84E-37	NC_007194.1	2064832	2066406	+	NA	NA
AFUA_6G07440	3512.554195	1.845966714	0.142642704	12.94119269	2.64E-38	1.84E-37	NC_007199.1	1681108	1688536	-	NA	NA
AFUA_7G01040	292.1726737	2.914598497	0.225438563	12.9285711	3.11E-38	2.17E-37	NC_007200.1	278734	279121	+	NA	NA
AFUA_6G08880	4845.115198	1.408850284	0.109017891	12.92311082	3.33E-38	2.33E-37	NC_007199.1	2109939	2115782	+	NA	NA
AFUA_8G04380	5216.847283	2.81525434	0.217871206	12.92164481	3.40E-38	2.37E-37	NC_007201.1	983786	985156	-	NA	NA
AFUA_5G01740	2208.929249	-1.322178391	0.102335666	-12.92001551	3.47E-38	2.42E-37	NC_007198.1	441133	442335	+	NA	NA
AFUA_5G07730	411.9395272	-3.344597696	0.259023545	-12.9123308	3.84E-38	2.67E-37	NC_007198.1	1930851	1931783	+	NA	NA
AFUA_1G06270	150.6170849	3.3720379	0.261281077	12.90578689	4.18E-38	2.91E-37	NC_007194.1	1803330	1804530	-	NA	NA
AFUA_4G13670	2532.894912	-1.103125371	0.085541531	-12.89578715	4.75E-38	3.31E-37	NC_007197.1	3574464	3575407	-	NA	NA
AFUA_4G00940	1366.665255	1.701852584	0.132104845	12.88259019	5.64E-38	3.92E-37	NC_007197.1	254890	255721	+	NA	NA
AFUA_3G10290	1180.949586	-1.606323008	0.124750674	-12.87626716	6.12E-38	4.25E-37	NC_007196.1	2663983	2665255	+	NA	NA
AFUA_2G02220	2420.236008	1.395391088	0.10838447	12.87445597	6.27E-38	4.35E-37	NC_007195.1	559872	564199	+	NA	NA
AFUA_1G09940	7513.646068	1.615399526	0.12547803	12.87396312	6.31E-38	4.38E-37	NC_007194.1	2572200	2573625	+	NA	NA
AFUA_1G03210	142.3603587	-4.691392452	0.364458302	-12.87223375	6.45E-38	4.47E-37	NC_007194.1	932975	933920	-	NA	NA
AFUA_1G10170	227.8599701	2.940334853	0.228505915	12.86765316	6.85E-38	4.74E-37	NC_007194.1	2618435	2619539	-	NA	NA
AFUA_6G08570	2128.302915	1.54826636	0.120344863	12.86524677	7.06E-38	4.89E-37	NC_007199.1	2026674	2030192	-	NA	NA
AFUA_5G12310	2257.77752	-1.665086971	0.129431815	-12.86458795	7.12E-38	4.93E-37	NC_007198.1	3190006	3191274	+	NA	NA
AFUA_2G09530	708.4064521	1.736725797	0.135124962	12.85273849	8.30E-38	5.74E-37	NC_007195.1	2440114	2441140	-	NA	NA
AFUA_1G06130	205.6901466	3.002273913	0.233645787	12.84968136	8.64E-38	5.97E-37	NC_007194.1	1769636	1771787	-	NA	NA
AFUA_8G05520	312.1724337	-3.019286731	0.234993821	-12.84836647	8.78E-38	6.07E-37	NC_007201.1	1289898	1291557	+	NA	NA
AFUA_2G02910	1532.028938	2.916077608	0.226985802	12.84696037	8.95E-38	6.17E-37	NC_007195.1	749812	750875	+	NA	NA
AFUA_1G13040	1415.541971	2.721123497	0.211834749	12.8455011	9.12E-38	6.29E-37	NC_007194.1	3456957	3457941	-	NA	NA
AFUA_2G07820	192.2870988	2.621187869	0.204079648	12.84394548	9.30E-38	6.41E-37	NC_007195.1	2000406	2001650	+	NA	NA
AFUA_3G11370	2520.0882	-1.906879847	0.148489168	-12.84187844	9.55E-38	6.58E-37	NC_007196.1	2979824	2980818	+	NA	NA
AFUA_1G05620	9668.390291	-1.723624324	0.134300138	-12.83412174	1.06E-37	7.26E-37	NC_007194.1	1613251	1615558	+	NA	NA
AFUA_3G00560	279.1652385	3.020568366	0.235423785	12.83034493	1.11E-37	7.62E-37	NC_007196.1	120238	120841	+	NA	NA
AFUA_5G03380	953.3573552	-1.404079878	0.109439777	-12.82970335	1.12E-37	7.67E-37	NC_007198.1	912664	914199	+	NA	NA
AFUA_7G03990	3007.213815	-1.16520892	0.090821039	-12.82972465	1.12E-37	7.67E-37	NC_007200.1	895802	896510	-	NA	NA
AFUA_3G14680	1116.170414	-2.413376704	0.188225346	-12.82174139	1.24E-37	8.50E-37	NC_007196.1	3893245	3895138	+	NA	NA
AFUA_1G10645	1350.390918	1.813402111	0.141455707	12.81957548	1.27E-37	8.73E-37	NC_007194.1	2778215	2778837	-	NA	NA
AFUA_3G13450	1609.371698	2.163750429	0.168875613	12.8126873	1.39E-37	9.54E-37	NC_007196.1	3557193	3558088	-	NA	NA
AFUA_1G02770	283.7478064	3.075945325	0.240148083	12.80853581	1.47E-37	1.01E-36	NC_007194.1	800202	801369	+	NA	NA
AFUA_3G08170	2364.461796	-1.166304631	0.09110848	-12.8012742	1.61E-37	1.10E-36	NC_007196.1	2096433	2098043	+	NA	NA
AFUA_5G09190	11009.5587	1.469930966	0.114861619	12.79740764	1.70E-37	1.16E-36	NC_007198.1	2355829	2361672	-	NA	NA
AFUA_6G07540	10326.80375	-1.456442319	0.113816797	-12.79637417	1.72E-37	1.17E-36	NC_007199.1	1713539	1715558	-	NA	NA
AFUA_2G09740	1449.404267	-1.610987764	0.125926846	-12.79304466	1.79E-37	1.22E-36	NC_007195.1	2495813	2497517	+	NA	NA
AFUA_7G03980	14161.06258	-1.626640836	0.127173446	-12.79072704	1.85E-37	1.26E-36	NC_007200.1	893751	895260	+	NA	NA
AFUA_3G02240	875.113	-2.560456098	0.200208888	-12.78892325	1.89E-37	1.29E-36	NC_007196.1	552714	554351	+	NA	NA
AFUA_2G09840	1134.230015	-1.445294336	0.113073737	-12.7818747	2.07E-37	1.41E-36	NC_007195.1	2514248	2515751	-	NA	NA
AFUA_6G07490	2115.665347	-1.612622893	0.126195925	-12.77872401	2.16E-37	1.47E-36	NC_007199.1	1698806	1702392	-	NA	NA
AFUA_5G11540	4318.730425	-2.096756159	0.164223625	-12.76768895	2.48E-37	1.69E-36	NC_007198.1	2960774	2962071	-	NA	NA
AFUA_1G10640	1748.145381	-1.640528497	0.128620916	-12.75475671	2.93E-37	1.99E-36	NC_007194.1	2776930	2777812	+	NA	NA
AFUA_8G02730	3011.668395	-1.451768667	0.113831511	-12.75366239	2.97E-37	2.02E-36	NC_007201.1	732890	733747	+	NA	NA
AFUA_1G03020	982.7072156	-1.234671681	0.096819172	-12.75234708	3.02E-37	2.05E-36	NC_007194.1	869372	869671	+	NA	NA
AFUA_3G05530	3363.89675	-1.141452837	0.08952669	-12.74986081	3.12E-37	2.12E-36	NC_007196.1	1335954	1339841	-	NA	NA
AFUA_2G03310	5011.019907	-1.470807959	0.115406251	-12.74461256	3.34E-37	2.26E-36	NC_007195.1	871549	873798	-	NA	NA
AFUA_6G10520	559.0272226	-1.500947947	0.117779607	-12.74369973	3.38E-37	2.29E-36	NC_007199.1	2607305	2608560	-	NA	NA
AFUA_1G03880	1066.466425	1.500135936	0.117760818	12.73883765	3.60E-37	2.43E-36	NC_007194.1	1122793	1124017	+	NA	NA
AFUA_1G12660	2611.659274	1.372173095	0.107768764	12.73256777	3.90E-37	2.64E-36	NC_007194.1	3343905	3344834	-	NA	NA
AFUA_2G09355	667.780912	-1.652033647	0.129755689	-12.73187833	3.93E-37	2.66E-36	NC_007195.1	2394650	2395208	+	NA	NA
AFUA_6G06750	17459.61626	-1.530420409	0.120278002	-12.72402584	4.35E-37	2.94E-36	NC_007199.1	1475238	1476209	+	NA	NA
AFUA_5G09320	1910.210332	-1.224837669	0.096267771	-12.72323702	4.39E-37	2.97E-36	NC_007198.1	2397577	2400927	-	NA	NA
AFUA_6G08170	4216.237194	-1.773815063	0.139430039	-12.72190036	4.47E-37	3.01E-36	NC_007199.1	1900329	1903498	-	NA	NA
AFUA_2G01890	695.5433931	-1.618386973	0.12724887	-12.71828166	4.68E-37	3.15E-36	NC_007195.1	471401	472175	-	NA	NA
AFUA_1G11890	3066.730164	-1.215850317	0.095609927	-12.71677903	4.77E-37	3.21E-36	NC_007194.1	3129446	3131489	+	NA	NA
AFUA_2G14010	1553.895524	1.80812806	0.142187956	12.71646423	4.79E-37	3.22E-36	NC_007195.1	3666017	3667973	+	NA	NA
AFUA_1G16500	1522.927877	-1.335541746	0.105051242	-12.71324088	4.99E-37	3.36E-36	NC_007194.1	4475618	4477020	+	NA	NA
AFUA_3G05970	11179.41911	-1.485268775	0.116883523	-12.70725535	5.39E-37	3.62E-36	NC_007196.1	1463355	1465763	-	NA	NA
AFUA_3G12820	1623.254094	-1.34554013	0.105984608	-12.69561831	6.25E-37	4.20E-36	NC_007196.1	3410033	3412795	-	NA	NA
AFUA_1G05170	2358.483307	1.798026698	0.141653084	12.69317017	6.45E-37	4.33E-36	NC_007194.1	1480272	1481656	+	NA	NA
AFUA_7G02030	661.9051817	-2.206597807	0.173944457	-12.68564597	7.10E-37	4.76E-36	NC_007200.1	543468	543780	-	NA	NA
AFUA_3G09280	7330.885349	-1.641039543	0.12936394	-12.68544807	7.12E-37	4.77E-36	NC_007196.1	2354000	2355185	+	NA	NA
AFUA_1G06450	193.6061921	-2.740463787	0.216140974	-12.67905726	7.73E-37	5.17E-36	NC_007194.1	1852201	1853773	+	NA	NA
AFUA_3G11060	1326.247859	-1.346768703	0.106240994	-12.6765446	7.98E-37	5.34E-36	NC_007196.1	2888354	2889591	-	NA	NA
AFUA_5G10070	5396.082804	-7.899710124	0.623312051	-12.67376446	8.27E-37	5.53E-36	NC_007198.1	2593869	2595973	+	NA	NA
AFUA_4G13090	992.0425234	-1.763309346	0.139160404	-12.67105656	8.56E-37	5.72E-36	NC_007197.1	3427203	3429014	+	NA	NA
AFUA_1G06710	12495.91285	-1.641029927	0.129566624	-12.66552971	9.18E-37	6.13E-36	NC_007194.1	1920606	1922660	-	NA	NA
AFUA_2G08700	1549.104253	-1.507262241	0.119009617	-12.6650457	9.24E-37	6.17E-36	NC_007195.1	2240529	2241853	+	NA	NA
AFUA_3G02780	604.9266174	4.197912899	0.331501274	12.66333865	9.44E-37	6.30E-36	NC_007196.1	729285	731023	+	NA	NA
AFUA_1G05470	1062.208491	1.518501366	0.120102385	12.64339063	1.22E-36	8.11E-36	NC_007194.1	1563353	1564439	-	NA	NA
AFUA_1G12730	5167.771178	-1.886943196	0.149360164	-12.63351048	1.38E-36	9.19E-36	NC_007194.1	3368159	3369380	-	NA	NA
AFUA_5G13490	2746.670343	-1.778089946	0.140960013	-12.6141443	1.76E-36	1.17E-35	NC_007198.1	3542337	3542887	+	NA	NA
AFUA_3G12060	241.5824036	-2.059359811	0.163288134	-12.61181545	1.82E-36	1.21E-35	NC_007196.1	3173075	3174404	+	NA	NA
AFUA_5G03900	1908.724697	-2.073886635	0.164543464	-12.60388342	2.01E-36	1.34E-35	NC_007198.1	1039340	1040085	-	NA	NA
AFUA_3G10255	627.7224464	-1.685789696	0.133783072	-12.60091935	2.09E-36	1.39E-35	NC_007196.1	2656020	2656763	-	NA	NA
AFUA_6G11200	1679.189618	-2.229120773	0.176994704	-12.59427949	2.27E-36	1.51E-35	NC_007199.1	2771572	2774493	+	NA	NA
AFUA_8G04940	2530.449756	-1.369520092	0.108874549	-12.57888185	2.76E-36	1.83E-35	NC_007201.1	1139142	1140601	-	NA	NA
AFUA_8G05430	2551.735285	-1.834903096	0.145876645	-12.57845692	2.77E-36	1.84E-35	NC_007201.1	1263378	1265146	-	NA	NA
AFUA_1G04080	3389.087684	-1.116902574	0.088813704	-12.57579098	2.87E-36	1.90E-35	NC_007194.1	1162305	1164551	+	NA	NA
AFUA_1G01830	753.8631925	-1.905102898	0.151518731	-12.57338207	2.96E-36	1.96E-35	NC_007194.1	553170	554202	+	NA	NA
AFUA_1G13940	2372.99533	-6.171222546	0.490956336	-12.56979916	3.10E-36	2.05E-35	NC_007194.1	3728311	3729841	+	NA	NA
AFUA_3G06200	1557.563462	-1.334143283	0.106146617	-12.56887235	3.13E-36	2.07E-35	NC_007196.1	1530205	1532828	-	NA	NA
AFUA_3G08640	13669.22089	-1.498038674	0.119200697	-12.56736507	3.19E-36	2.11E-35	NC_007196.1	2212517	2213730	-	NA	NA
AFUA_2G03740	807.7349628	-1.382111421	0.10997906	-12.56704156	3.20E-36	2.12E-35	NC_007195.1	998251	999126	-	NA	NA
AFUA_1G11790	1763.835114	-1.494008328	0.118911814	-12.56400252	3.33E-36	2.20E-35	NC_007194.1	3100105	3102048	+	NA	NA
AFUA_3G09700	3876.990731	-1.017316569	0.080983892	-12.56196198	3.42E-36	2.25E-35	NC_007196.1	2478685	2482012	-	NA	NA
AFUA_1G14810	1982.524972	-1.672129576	0.133137818	-12.55938851	3.53E-36	2.33E-35	NC_007194.1	3969423	3973033	-	NA	NA
AFUA_1G07490	1495.819007	-1.293596524	0.103020716	-12.55666408	3.65E-36	2.41E-35	NC_007194.1	2112065	2114525	-	NA	NA
AFUA_2G13870	2328.337342	3.188735377	0.25397583	12.55527101	3.72E-36	2.45E-35	NC_007195.1	3620931	3622467	+	NA	NA
AFUA_5G03060	1323.352657	1.736102199	0.138309164	12.55232953	3.86E-36	2.54E-35	NC_007198.1	828602	830127	+	NA	NA
AFUA_2G12230	3369.752055	-1.560218012	0.124435538	-12.53836353	4.60E-36	3.02E-35	NC_007195.1	3151949	3152776	+	NA	NA
AFUA_8G01030	564.5670912	-1.837429208	0.146563549	-12.53674065	4.70E-36	3.09E-35	NC_007201.1	234721	236968	+	NA	NA
AFUA_8G03980	1887.12153	1.284444214	0.102476533	12.53403269	4.86E-36	3.19E-35	NC_007201.1	851086	851763	+	NA	NA
AFUA_2G14870	302.7475621	4.065724078	0.324462607	12.53063986	5.08E-36	3.33E-35	NC_007195.1	3920996	3921584	+	NA	NA
AFUA_1G15850	391.2135366	3.115962268	0.248765183	12.52571695	5.40E-36	3.54E-35	NC_007194.1	4283645	4285905	-	NA	NA
AFUA_4G07050	166.6977399	2.716155362	0.216892749	12.52303441	5.59E-36	3.66E-35	NC_007197.1	1824259	1825685	-	NA	NA
AFUA_1G12030	2652.031465	3.526416964	0.281797935	12.51399148	6.26E-36	4.10E-35	NC_007194.1	3180395	3181957	+	NA	NA
AFUA_4G07140	3404.516205	-1.459413661	0.116644682	-12.51161761	6.45E-36	4.22E-35	NC_007197.1	1849797	1854212	-	NA	NA
AFUA_2G15165	1621.983894	-1.58932683	0.127133393	-12.50125393	7.35E-36	4.80E-35	NC_007195.1	4013119	4013690	-	NA	NA
AFUA_3G11960	1564.739648	1.503913628	0.120345236	12.49666107	7.79E-36	5.08E-35	NC_007196.1	3144297	3146684	-	NA	NA
AFUA_8G04702	218.9076211	2.507185366	0.200719329	12.49100114	8.36E-36	5.46E-35	NC_007201.1	1071125	1073215	+	NA	NA
AFUA_6G05150	8302.778088	-1.282034456	0.102681531	-12.48554091	8.95E-36	5.84E-35	NC_007199.1	1231599	1234657	+	NA	NA
AFUA_5G04190	3415.812406	-1.007199622	0.080674474	-12.48473746	9.04E-36	5.89E-35	NC_007198.1	1116355	1118736	+	NA	NA
AFUA_1G05300	1394.425643	-2.202629142	0.176496673	-12.47972049	9.63E-36	6.27E-35	NC_007194.1	1524931	1528177	-	NA	NA
AFUA_8G04240	1179.123694	-1.310677801	0.10504036	-12.47784947	9.86E-36	6.42E-35	NC_007201.1	938665	941147	-	NA	NA
AFUA_2G14190	3216.319552	-1.733673105	0.138941102	-12.4777555	9.87E-36	6.42E-35	NC_007195.1	3714764	3715403	+	NA	NA
AFUA_2G14180	3030.323532	-1.493869421	0.119761814	-12.4736706	1.04E-35	6.75E-35	NC_007195.1	3708929	3714333	-	NA	NA
AFUA_4G13150	1110.621092	1.871501555	0.150120386	12.46667163	1.13E-35	7.37E-35	NC_007197.1	3441277	3442584	-	NA	NA
AFUA_4G10190	2435.681047	3.019523123	0.242338449	12.45994244	1.23E-35	8.01E-35	NC_007197.1	2655106	2656246	-	NA	NA
AFUA_8G02860	5871.507249	-1.043059004	0.083766873	-12.45192719	1.37E-35	8.85E-35	NC_007201.1	777599	780635	+	NA	NA
AFUA_5G08030	356.3957149	-2.028693985	0.162952325	-12.44961669	1.41E-35	9.11E-35	NC_007198.1	2032385	2033482	-	NA	NA
AFUA_4G05910	7060.550967	-1.467030029	0.117868147	-12.44636546	1.46E-35	9.48E-35	NC_007197.1	1504413	1505103	-	NA	NA
AFUA_4G07510	4311.554088	-1.295127966	0.104061194	-12.44583031	1.47E-35	9.54E-35	NC_007197.1	1945964	1947104	+	NA	NA
AFUA_4G04070	5231.379054	-1.751953903	0.14095543	-12.42913386	1.82E-35	1.17E-34	NC_007197.1	1136729	1139435	-	NA	NA
AFUA_4G09140	7084.402106	1.270518955	0.102238084	12.42706143	1.86E-35	1.20E-34	NC_007197.1	2384773	2386188	+	NA	NA
AFUA_5G14060	1305.445696	-1.280499285	0.103045467	-12.42654644	1.88E-35	1.21E-34	NC_007198.1	3676431	3677413	+	NA	NA
AFUA_1G06940	7098.180253	-1.690398877	0.136101169	-12.42016426	2.03E-35	1.31E-34	NC_007194.1	1981800	1983163	-	NA	NA
AFUA_5G11260	1766.846843	1.480346371	0.119190066	12.42004826	2.03E-35	1.31E-34	NC_007198.1	2883755	2885530	-	NA	NA
AFUA_3G02370	2610.59048	-1.305851598	0.105165676	-12.41708935	2.11E-35	1.36E-34	NC_007196.1	584520	585462	-	NA	NA
AFUA_5G09080	1179.119757	-1.320863935	0.106435916	-12.40994573	2.31E-35	1.49E-34	NC_007198.1	2332617	2334546	-	NA	NA
AFUA_7G04200	2408.117924	-1.536929222	0.123859253	-12.40867508	2.35E-35	1.51E-34	NC_007200.1	949883	951280	-	NA	NA
AFUA_1G05870	3193.740149	2.325118516	0.18747527	12.40226787	2.54E-35	1.63E-34	NC_007194.1	1696087	1697105	-	NA	NA
AFUA_5G03400	627.657882	-2.257297136	0.18200969	-12.4020712	2.55E-35	1.64E-34	NC_007198.1	919689	923394	+	NA	NA
AFUA_3G10910	771.648984	2.059538446	0.166085769	12.40045105	2.60E-35	1.67E-34	NC_007196.1	2839291	2842029	+	NA	NA
AFUA_5G00930	285.2590916	3.827497949	0.308866433	12.39208131	2.88E-35	1.85E-34	NC_007198.1	242865	244662	+	NA	NA
AFUA_2G02430	1379.334471	-1.60628545	0.129627782	-12.39152149	2.90E-35	1.86E-34	NC_007195.1	611824	612468	+	NA	NA
AFUA_7G00940	1412.187607	-1.404345204	0.113418225	-12.38200655	3.27E-35	2.10E-34	NC_007200.1	251117	254856	+	NA	NA
AFUA_1G14720	1696.945735	2.062798331	0.166604381	12.38141708	3.29E-35	2.11E-34	NC_007194.1	3938556	3940410	-	NA	NA
AFUA_4G09420	128.0380174	4.706025266	0.380146958	12.37948949	3.37E-35	2.16E-34	NC_007197.1	2462101	2462763	+	NA	NA
AFUA_1G03630	1952.894788	-2.039227475	0.164773245	-12.37596236	3.53E-35	2.26E-34	NC_007194.1	1056978	1057731	+	NA	NA
AFUA_1G05120	1443.517891	-1.301492598	0.105216957	-12.36960882	3.82E-35	2.44E-34	NC_007194.1	1462604	1464047	+	NA	NA
AFUA_2G14570	3855.344517	1.300285132	0.105151105	12.36587226	4.00E-35	2.55E-34	NC_007195.1	3814964	3816809	+	NA	NA
AFUA_4G12330	4190.306698	2.157073185	0.174437951	12.36584797	4.00E-35	2.55E-34	NC_007197.1	3225401	3226539	-	NA	NA
AFUA_6G08510	1251.05023	-1.841540486	0.148947911	-12.36365434	4.11E-35	2.62E-34	NC_007199.1	1998243	1999799	-	NA	NA
AFUA_5G11210	2011.781611	-1.37327715	0.111097134	-12.36104926	4.25E-35	2.71E-34	NC_007198.1	2865297	2866520	+	NA	NA
AFUA_3G05360	67968.2362	-1.251280933	0.101270503	-12.35582815	4.53E-35	2.89E-34	NC_007196.1	1291519	1292443	+	NA	NA
AFUA_3G12990	348.1731779	1.771525413	0.143396939	12.3539974	4.63E-35	2.95E-34	NC_007196.1	3451124	3453144	-	NA	NA
AFUA_4G11990	3726.26589	-1.790371323	0.14494547	-12.35203369	4.75E-35	3.02E-34	NC_007197.1	3151139	3152393	+	NA	NA
AFUA_2G13580	888.0439008	-1.244883147	0.100829552	-12.34641161	5.09E-35	3.24E-34	NC_007195.1	3533020	3534017	+	NA	NA
AFUA_6G13500	6731.954824	-1.415276003	0.114637618	-12.34565085	5.14E-35	3.27E-34	NC_007199.1	3434814	3436533	-	NA	NA
AFUA_1G06140	109.9648519	3.934772592	0.31887932	12.33937841	5.56E-35	3.53E-34	NC_007194.1	1772680	1774230	+	NA	NA
AFUA_5G05860	432.1494134	-3.514040021	0.284886468	-12.33487868	5.88E-35	3.73E-34	NC_007198.1	1364568	1367101	-	NA	NA
AFUA_6G11530	210.9180816	7.309688596	0.592704302	12.33277465	6.03E-35	3.82E-34	NC_007199.1	2864614	2865112	+	NA	NA
AFUA_1G02210	5353.339352	-1.739454603	0.141053011	-12.33192108	6.10E-35	3.86E-34	NC_007194.1	652792	653923	-	NA	NA
AFUA_1G04210	3490.804548	1.258585956	0.102065148	12.33120202	6.15E-35	3.89E-34	NC_007194.1	1199113	1202857	-	NA	NA
AFUA_5G08970	2201.044208	-1.46884096	0.119173235	-12.32525876	6.62E-35	4.19E-34	NC_007198.1	2303292	2304856	-	NA	NA
AFUA_4G08410	784.3576328	4.240646152	0.344214608	12.31977394	7.09E-35	4.48E-34	NC_007197.1	2171460	2172844	-	NA	NA
AFUA_5G11280	117.1129945	4.73453663	0.384347316	12.31838088	7.21E-35	4.56E-34	NC_007198.1	2889751	2890799	-	NA	NA
AFUA_4G09080	306.3256456	-3.086780261	0.250672262	-12.31400807	7.61E-35	4.81E-34	NC_007197.1	2358122	2360133	-	NA	NA
AFUA_4G10370	940.4118883	-1.681752376	0.136685804	-12.30378233	8.64E-35	5.45E-34	NC_007197.1	2705764	2706802	-	NA	NA
AFUA_1G10580	5227.356253	-1.636251502	0.133061049	-12.29699836	9.40E-35	5.93E-34	NC_007194.1	2756326	2758475	+	NA	NA
AFUA_3G07350	1865.59928	-1.241614514	0.100984637	-12.29508316	9.63E-35	6.06E-34	NC_007196.1	1846791	1849874	+	NA	NA
AFUA_2G09490	15731.42248	-1.08485023	0.088256838	-12.29196799	1.00E-34	6.30E-34	NC_007195.1	2422778	2427652	+	NA	NA
AFUA_5G09970	579.8247068	3.170852603	0.258043487	12.28805518	1.05E-34	6.61E-34	NC_007198.1	2574051	2575929	+	NA	NA
AFUA_2G16790	843.5080902	-1.438054662	0.117062606	-12.28449218	1.10E-34	6.90E-34	NC_007195.1	4480565	4481997	-	NA	NA
AFUA_5G00730	159.5578278	5.989037872	0.487572634	12.28337577	1.11E-34	6.99E-34	NC_007198.1	205170	208755	-	NA	NA
AFUA_2G16500	1509.418257	-1.995680598	0.162473668	-12.28310176	1.12E-34	7.01E-34	NC_007195.1	4379395	4380117	-	NA	NA
AFUA_1G04630	189.7797634	6.525790838	0.531515936	12.27769555	1.19E-34	7.49E-34	NC_007194.1	1309469	1309857	+	NA	NA
AFUA_3G00270	26733.33531	1.343307838	0.109459972	12.27213755	1.28E-34	8.02E-34	NC_007196.1	56301	57708	-	NA	NA
AFUA_3G13310	4231.131126	-1.894370465	0.154369385	-12.27167203	1.29E-34	8.06E-34	NC_007196.1	3532410	3533381	-	NA	NA
AFUA_7G05470	7154.565881	-1.305896663	0.10648572	-12.26358491	1.42E-34	8.90E-34	NC_007200.1	1320984	1322187	+	NA	NA
AFUA_4G03750	190.5513466	3.074819984	0.25078315	12.26087154	1.47E-34	9.19E-34	NC_007197.1	1047528	1049348	+	NA	NA
AFUA_7G02110	3274.194173	1.43423328	0.116990817	12.25936633	1.50E-34	9.36E-34	NC_007200.1	565098	567452	+	NA	NA
AFUA_8G05120	616.0754132	3.871450271	0.315896145	12.25545273	1.57E-34	9.82E-34	NC_007201.1	1191941	1192793	+	NA	NA
AFUA_8G02440	172.9641648	2.800096923	0.228547615	12.25170048	1.65E-34	1.03E-33	NC_007201.1	654066	655067	-	NA	NA
AFUA_8G02140	1632.310979	-1.657568305	0.13531855	-12.24937972	1.69E-34	1.06E-33	NC_007201.1	551885	554409	+	NA	NA
AFUA_3G08310	1685.578025	-1.694303723	0.138348599	-12.24662729	1.75E-34	1.09E-33	NC_007196.1	2139080	2140328	+	NA	NA
AFUA_2G15210	1586.894429	-1.498985522	0.122422224	-12.24439053	1.80E-34	1.12E-33	NC_007195.1	4030833	4031185	+	NA	NA
AFUA_4G10730	5138.607648	-1.546442569	0.126322252	-12.24204398	1.85E-34	1.15E-33	NC_007197.1	2790485	2792040	-	NA	NA
AFUA_6G10080	1229.138866	-2.735994462	0.223548962	-12.23890477	1.93E-34	1.20E-33	NC_007199.1	2484228	2484759	-	NA	NA
AFUA_2G07560	2588.254306	-1.372565312	0.112212689	-12.2318191	2.10E-34	1.31E-33	NC_007195.1	1933636	1934535	-	NA	NA
AFUA_7G03730	3267.206478	-2.012105519	0.164542719	-12.22846885	2.19E-34	1.36E-33	NC_007200.1	803133	803877	+	NA	NA
AFUA_6G08250	2026.821914	-1.26879498	0.103759861	-12.22818702	2.20E-34	1.37E-33	NC_007199.1	1928529	1930468	+	NA	NA
AFUA_6G12500	2711.055839	-1.998922708	0.163490918	-12.22650609	2.24E-34	1.39E-33	NC_007199.1	3155494	3156604	-	NA	NA
AFUA_6G12700	1035.915896	-1.614443244	0.132084264	-12.22282799	2.35E-34	1.46E-33	NC_007199.1	3206625	3207423	+	NA	NA
AFUA_1G04840	9207.584733	-1.399245372	0.114503945	-12.22006261	2.43E-34	1.51E-33	NC_007194.1	1371577	1374461	-	NA	NA
AFUA_8G05300	2219.072699	-1.29797685	0.106402152	-12.19878385	3.16E-34	1.96E-33	NC_007201.1	1236620	1237190	-	NA	NA
AFUA_3G07720	1369.217795	1.562242585	0.128131888	12.19245735	3.41E-34	2.11E-33	NC_007196.1	1948563	1949823	+	NA	NA
AFUA_5G10920	5197.798154	-1.26913545	0.104156346	-12.18490753	3.74E-34	2.32E-33	NC_007198.1	2793753	2796794	+	NA	NA
AFUA_2G01660	8123.406461	-1.915703977	0.15724693	-12.18277504	3.84E-34	2.38E-33	NC_007195.1	399594	401739	+	NA	NA
AFUA_5G11550	2374.90309	-1.853516394	0.152260255	-12.17334352	4.31E-34	2.66E-33	NC_007198.1	2962344	2964081	+	NA	NA
AFUA_4G10000	4341.086215	-1.103405879	0.090715212	-12.16340512	4.87E-34	3.01E-33	NC_007197.1	2587139	2589621	-	NA	NA
AFUA_5G12270	5341.914338	-2.063823605	0.169898653	-12.14738059	5.92E-34	3.66E-33	NC_007198.1	3185487	3186774	+	NA	NA
AFUA_7G08590	1510.515045	3.037311144	0.250323401	12.13354855	7.01E-34	4.33E-33	NC_007200.1	2002657	2004290	-	NA	NA
AFUA_3G00750	438.4649169	4.034987716	0.332582349	12.13229664	7.12E-34	4.39E-33	NC_007196.1	168135	169000	+	NA	NA
AFUA_4G12680	3756.892217	1.28411021	0.105845461	12.13193458	7.15E-34	4.41E-33	NC_007197.1	3320187	3324835	-	NA	NA
AFUA_3G13180	2427.779828	2.08389177	0.171927339	12.12077022	8.20E-34	5.05E-33	NC_007196.1	3498123	3499115	-	NA	NA
AFUA_4G10050	15920.99741	-1.462566452	0.120734917	-12.11386475	8.92E-34	5.49E-33	NC_007197.1	2598512	2599410	+	NA	NA
AFUA_4G11850	2574.374737	-1.305413293	0.107779653	-12.11187133	9.14E-34	5.62E-33	NC_007197.1	3124171	3126844	-	NA	NA
AFUA_6G09520	2199.617595	2.674662047	0.220837566	12.11144506	9.19E-34	5.65E-33	NC_007199.1	2319497	2322435	+	NA	NA
AFUA_5G05970	801.9239205	1.539218157	0.127143656	12.10613413	9.80E-34	6.02E-33	NC_007198.1	1407563	1408102	-	NA	NA
AFUA_7G05260	6027.720113	-1.098555692	0.090755014	-12.10462805	9.98E-34	6.13E-33	NC_007200.1	1249229	1250373	+	NA	NA
AFUA_1G13580	2510.866689	-1.325346566	0.109528916	-12.10042619	1.05E-33	6.45E-33	NC_007194.1	3610469	3612776	+	NA	NA
AFUA_3G08880	1820.747247	2.961300593	0.244764627	12.09856437	1.07E-33	6.59E-33	NC_007196.1	2272252	2273815	-	NA	NA
AFUA_2G13040	4781.922323	-1.764578464	0.145858011	-12.09791939	1.08E-33	6.64E-33	NC_007195.1	3346681	3347579	-	NA	NA
AFUA_2G09282	269.447835	2.111445825	0.174599149	12.09310487	1.15E-33	7.03E-33	NC_007195.1	2372584	2376326	+	NA	NA
AFUA_2G15500	4143.782676	-1.683753209	0.139353312	-12.08262067	1.30E-33	7.99E-33	NC_007195.1	4089806	4090312	-	NA	NA
AFUA_3G00230	195.2440471	2.973216133	0.246102534	12.08120892	1.33E-33	8.12E-33	NC_007196.1	47665	50530	+	NA	NA
AFUA_3G05540	2264.774714	-1.104765255	0.091455458	-12.07981762	1.35E-33	8.25E-33	NC_007196.1	1340658	1342321	+	NA	NA
AFUA_2G00470	111.0644956	3.800170797	0.314705698	12.07531616	1.43E-33	8.71E-33	NC_007195.1	101401	102655	-	NA	NA
AFUA_8G01390	179.2477686	6.439021638	0.53346124	12.07027082	1.52E-33	9.26E-33	NC_007201.1	351401	353561	+	NA	NA
AFUA_2G04690	80.51419029	-3.921393666	0.324964744	-12.06713572	1.58E-33	9.61E-33	NC_007195.1	1279520	1281198	-	NA	NA
AFUA_5G10420	1351.660242	6.207430101	0.514539678	12.06404553	1.64E-33	9.97E-33	NC_007198.1	2664482	2667850	-	NA	NA
AFUA_2G07600	3194.77905	-1.1913008	0.09875384	-12.06333646	1.65E-33	1.01E-32	NC_007195.1	1937905	1939161	+	NA	NA
AFUA_8G05960	2473.942764	-1.514612657	0.125597961	-12.05921373	1.73E-33	1.06E-32	NC_007201.1	1411882	1412548	-	NA	NA
AFUA_6G04700	2891.569128	-1.36565995	0.113325588	-12.05076426	1.92E-33	1.17E-32	NC_007199.1	1096190	1096980	-	NA	NA
AFUA_3G06310	3771.189796	-2.017164442	0.16740156	-12.04985448	1.94E-33	1.18E-32	NC_007196.1	1563860	1564974	-	NA	NA
AFUA_8G05950	798.87122	1.670086986	0.138651845	12.04518398	2.06E-33	1.25E-32	NC_007201.1	1410241	1411037	+	NA	NA
AFUA_3G13810	1875.01072	-2.571874397	0.213699427	-12.03500837	2.33E-33	1.41E-32	NC_007196.1	3644876	3646068	-	NA	NA
AFUA_5G11200	1034.170759	-1.270748435	0.105628444	-12.03036218	2.46E-33	1.49E-32	NC_007198.1	2864305	2864668	-	NA	NA
AFUA_4G03770	1542.502713	1.353713597	0.112545032	12.02819503	2.53E-33	1.53E-32	NC_007197.1	1055167	1056845	+	NA	NA
AFUA_2G12650	367.737459	2.012427325	0.16731217	12.02797931	2.53E-33	1.54E-32	NC_007195.1	3254438	3255476	-	NA	NA
AFUA_3G13390	2214.118697	-1.17407571	0.097625783	-12.02628724	2.59E-33	1.57E-32	NC_007196.1	3544227	3545497	-	NA	NA
AFUA_6G06710	657.4535882	-1.311650386	0.109113637	-12.02095741	2.76E-33	1.67E-32	NC_007199.1	1459744	1461211	+	NA	NA
AFUA_4G06120	2181.933922	-1.549254834	0.128883428	-12.02058987	2.77E-33	1.68E-32	NC_007197.1	1564872	1566784	-	NA	NA
AFUA_3G01530	102.6153256	4.054266249	0.337513916	12.01214543	3.07E-33	1.85E-32	NC_007196.1	388212	389691	+	NA	NA
AFUA_6G12440	3838.742978	1.680852208	0.139997797	12.00627615	3.29E-33	1.99E-32	NC_007199.1	3146309	3147868	-	NA	NA
AFUA_5G06560	2766.45193	-1.945315913	0.16202972	-12.00592033	3.31E-33	2.00E-32	NC_007198.1	1600681	1603147	+	NA	NA
AFUA_3G00650	199.9275891	2.557214146	0.21307637	12.0013972	3.49E-33	2.11E-32	NC_007196.1	147728	149294	+	NA	NA
AFUA_4G12110	3512.263991	-1.805349515	0.150474445	-11.99771503	3.65E-33	2.20E-32	NC_007197.1	3179588	3180846	+	NA	NA
AFUA_3G10630	11257.43152	-1.877667459	0.156545435	-11.99439293	3.80E-33	2.29E-32	NC_007196.1	2747082	2747630	+	NA	NA
AFUA_7G05460	7806.008459	-1.871878882	0.156132876	-11.98901173	4.06E-33	2.44E-32	NC_007200.1	1319257	1320541	+	NA	NA
AFUA_6G11680	421.7275743	-1.523994159	0.1271573	-11.98510947	4.25E-33	2.56E-32	NC_007199.1	2907310	2909677	-	NA	NA
AFUA_2G13300	409.6970094	-1.709767027	0.142676069	-11.98355854	4.33E-33	2.61E-32	NC_007195.1	3435488	3437224	-	NA	NA
AFUA_4G11340	12130.1304	-1.699944969	0.14189082	-11.98065501	4.49E-33	2.70E-32	NC_007197.1	2973299	2975071	-	NA	NA
AFUA_2G11380	3225.915044	-1.877060315	0.156721552	-11.97704013	4.69E-33	2.81E-32	NC_007195.1	2930496	2931700	-	NA	NA
AFUA_5G05910	2534.483038	1.043534098	0.087171229	11.97108386	5.04E-33	3.02E-32	NC_007198.1	1387405	1389413	-	NA	NA
AFUA_2G15150	109.3697153	5.10694934	0.426874224	11.96359267	5.51E-33	3.31E-32	NC_007195.1	4007187	4009001	+	NA	NA
AFUA_1G08790	9285.963069	-1.016964092	0.085011623	-11.96264765	5.58E-33	3.34E-32	NC_007194.1	2260123	2263969	+	NA	NA
AFUA_2G13295	17288.56057	2.828407914	0.23647381	11.96076603	5.70E-33	3.41E-32	NC_007195.1	3433889	3435399	+	NA	NA
AFUA_2G14910	705.7349311	-1.272383034	0.106379329	-11.96081083	5.70E-33	3.41E-32	NC_007195.1	3927833	3929350	-	NA	NA
AFUA_3G10330	2186.834544	-1.679830176	0.140458832	-11.95959097	5.78E-33	3.46E-32	NC_007196.1	2676311	2677043	+	NA	NA
AFUA_3G08580	11608.22222	-1.145261779	0.095879682	-11.94478077	6.91E-33	4.13E-32	NC_007196.1	2200467	2201143	+	NA	NA
AFUA_2G01300	209.3507882	2.568830751	0.21511247	11.94180304	7.17E-33	4.28E-32	NC_007195.1	315438	316044	+	NA	NA
AFUA_1G10090	771.420491	1.706361771	0.142947541	11.93697887	7.59E-33	4.53E-32	NC_007194.1	2605103	2605760	-	NA	NA
AFUA_1G10400	2940.270845	-1.695447515	0.142059643	-11.93475841	7.80E-33	4.65E-32	NC_007194.1	2706263	2710324	-	NA	NA
AFUA_8G02280	124.7124305	3.019119886	0.253162766	11.92560791	8.70E-33	5.19E-32	NC_007201.1	609358	611766	-	NA	NA
AFUA_4G10790	3917.830759	-1.169162876	0.098045032	-11.92475393	8.79E-33	5.24E-32	NC_007197.1	2816512	2817684	+	NA	NA
AFUA_2G03230	276.5217249	2.769410688	0.232245	11.92452231	8.82E-33	5.25E-32	NC_007195.1	845967	847674	-	NA	NA
AFUA_2G13310	4128.949589	1.740038086	0.14596392	11.92101503	9.20E-33	5.48E-32	NC_007195.1	3437682	3439179	-	NA	NA
AFUA_5G03870	2306.962102	-1.885931662	0.158219539	-11.91971409	9.34E-33	5.56E-32	NC_007198.1	1038134	1039037	+	NA	NA
AFUA_1G04450	1899.782729	1.600279366	0.134302156	11.91551509	9.83E-33	5.84E-32	NC_007194.1	1262616	1264071	+	NA	NA
AFUA_6G12680	3204.766142	-1.020317247	0.085657821	-11.91154794	1.03E-32	6.12E-32	NC_007199.1	3202824	3203845	+	NA	NA
AFUA_3G06922	130.0086829	3.573995027	0.300059734	11.91094514	1.04E-32	6.16E-32	NC_007196.1	1724461	1730150	-	NA	NA
AFUA_3G10180	1044.172011	-1.15115165	0.096663934	-11.90880204	1.06E-32	6.32E-32	NC_007196.1	2629022	2631074	-	NA	NA
AFUA_6G04980	867.3414464	-1.357283358	0.113976109	-11.90848998	1.07E-32	6.34E-32	NC_007199.1	1182727	1183873	-	NA	NA
AFUA_6G02460	2027.677786	-1.495448214	0.125592974	-11.90710087	1.09E-32	6.44E-32	NC_007199.1	462470	463114	-	NA	NA
AFUA_1G09600	3676.919622	-1.575038632	0.132296562	-11.90536324	1.11E-32	6.57E-32	NC_007194.1	2479940	2480773	+	NA	NA
AFUA_5G10640	7131.496962	-1.313861769	0.110362958	-11.90491625	1.12E-32	6.61E-32	NC_007198.1	2721761	2723271	+	NA	NA
AFUA_5G11610	2523.85227	-1.207570764	0.101480486	-11.89953666	1.19E-32	7.04E-32	NC_007198.1	2983229	2986030	-	NA	NA
AFUA_5G03710	1935.293061	2.209761292	0.185838542	11.89075889	1.32E-32	7.82E-32	NC_007198.1	991278	996023	-	NA	NA
AFUA_5G13990	1590.931897	-1.387464741	0.116710953	-11.88804222	1.37E-32	8.07E-32	NC_007198.1	3656747	3658181	-	NA	NA
AFUA_3G01620	192.1017505	2.706021932	0.227630493	11.88778314	1.37E-32	8.09E-32	NC_007196.1	406839	409302	+	NA	NA
AFUA_5G00980	278.4129582	-2.517706558	0.211946991	-11.87894454	1.52E-32	8.99E-32	NC_007198.1	254323	255862	+	NA	NA
AFUA_4G10500	921.333657	1.508555328	0.127060501	11.8727324	1.64E-32	9.67E-32	NC_007197.1	2746886	2748548	-	NA	NA
AFUA_1G13500	42205.74205	-1.180830119	0.099495683	-11.86815433	1.73E-32	1.02E-31	NC_007194.1	3588582	3591128	-	NA	NA
AFUA_2G05070	404.4325653	-2.414102586	0.203426617	-11.86719131	1.75E-32	1.03E-31	NC_007195.1	1393291	1394812	+	NA	NA
AFUA_2G13030	1492.28927	-1.697749025	0.143106272	-11.86355426	1.83E-32	1.08E-31	NC_007195.1	3344555	3346112	+	NA	NA
AFUA_3G09100	864.3868192	1.283582191	0.108195766	11.86351593	1.83E-32	1.08E-31	NC_007196.1	2317407	2319074	-	NA	NA
AFUA_6G13410	16816.5168	-1.171820511	0.098778177	-11.86315187	1.84E-32	1.08E-31	NC_007199.1	3410326	3414441	-	NA	NA
AFUA_3G13600	301.5503809	1.904434539	0.160580577	11.85968176	1.92E-32	1.13E-31	NC_007196.1	3592380	3594363	+	NA	NA
AFUA_5G13330	5369.619196	-1.804985529	0.152245294	-11.85577226	2.01E-32	1.18E-31	NC_007198.1	3507705	3508803	+	NA	NA
AFUA_6G12930	44541.59079	-1.695919322	0.143080167	-11.8529308	2.08E-32	1.22E-31	NC_007199.1	3262692	3265559	+	NA	NA
AFUA_2G01310	137.2875772	3.120635287	0.263335562	11.85041345	2.14E-32	1.26E-31	NC_007195.1	316119	316971	-	NA	NA
AFUA_8G00470	115.3904649	3.761246338	0.317466201	11.84770638	2.21E-32	1.30E-31	NC_007201.1	102473	103368	-	NA	NA
AFUA_1G16610	1948.958795	1.272674324	0.107431062	11.84642781	2.25E-32	1.32E-31	NC_007194.1	4515161	4516305	-	NA	NA
AFUA_1G07400	494.5759997	-1.390480756	0.117430577	-11.84087473	2.40E-32	1.40E-31	NC_007194.1	2096686	2097889	+	NA	NA
AFUA_6G05350	4956.145597	1.799022513	0.152002472	11.83548191	2.56E-32	1.50E-31	NC_007199.1	1280045	1281667	+	NA	NA
AFUA_5G07740	3974.790834	1.897663786	0.160414657	11.82974066	2.74E-32	1.60E-31	NC_007198.1	1932048	1934308	-	NA	NA
AFUA_6G02470	8030.634816	-1.913908009	0.16183413	-11.82635584	2.85E-32	1.67E-31	NC_007199.1	464769	466824	-	NA	NA
AFUA_1G14830	5011.2047	1.981805966	0.167685039	11.81862128	3.13E-32	1.83E-31	NC_007194.1	3976074	3977634	-	NA	NA
AFUA_4G10480	1872.37323	-1.88371394	0.159407227	-11.81699205	3.19E-32	1.86E-31	NC_007197.1	2743243	2743528	-	NA	NA
AFUA_2G13720	3735.581991	-1.728649374	0.146314009	-11.8146539	3.28E-32	1.91E-31	NC_007195.1	3562557	3563830	+	NA	NA
AFUA_7G02470	3837.638358	-1.753794441	0.148449081	-11.8141145	3.30E-32	1.92E-31	NC_007200.1	671724	673386	-	NA	NA
AFUA_5G01850	3018.87667	-2.368045026	0.200550896	-11.80770107	3.56E-32	2.08E-31	NC_007198.1	470947	472720	+	NA	NA
AFUA_2G13970	2323.816683	1.054997175	0.089398476	11.80106439	3.85E-32	2.24E-31	NC_007195.1	3649865	3651623	+	NA	NA
AFUA_4G03120	4616.603576	-3.595167803	0.304650854	-11.80094445	3.86E-32	2.25E-31	NC_007197.1	874475	876086	+	NA	NA
AFUA_4G07690	15107.07602	-1.56871035	0.133108375	-11.78521145	4.65E-32	2.71E-31	NC_007197.1	1997784	1999871	+	NA	NA
AFUA_5G11740	2285.92857	-1.863582616	0.158141811	-11.78424987	4.71E-32	2.74E-31	NC_007198.1	3020944	3021731	+	NA	NA
AFUA_1G06240	4206.285248	-1.39377139	0.118314282	-11.78024635	4.93E-32	2.87E-31	NC_007194.1	1797871	1798799	-	NA	NA
AFUA_4G07200	1745.026563	1.82145911	0.154684055	11.77535145	5.23E-32	3.04E-31	NC_007197.1	1865069	1868001	+	NA	NA
AFUA_5G08890	5970.174376	-1.592422433	0.135251909	-11.77375195	5.33E-32	3.09E-31	NC_007198.1	2281515	2284083	+	NA	NA
AFUA_1G04540	7947.5456	-2.051188086	0.174233218	-11.77265802	5.40E-32	3.13E-31	NC_007194.1	1284031	1285205	+	NA	NA
AFUA_1G06390	405942.4224	-1.501141618	0.127766403	-11.74911072	7.14E-32	4.14E-31	NC_007194.1	1831592	1833461	+	NA	NA
AFUA_2G02280	643.9561451	-1.493092175	0.127107874	-11.74665363	7.35E-32	4.26E-31	NC_007195.1	576408	576990	+	NA	NA
AFUA_3G05820	4569.879486	1.399591184	0.119186989	11.7428185	7.69E-32	4.45E-31	NC_007196.1	1420086	1422936	-	NA	NA
AFUA_1G01740	10056.96863	-1.349534231	0.115012713	-11.73378309	8.55E-32	4.95E-31	NC_007194.1	536415	538448	-	NA	NA
AFUA_7G05300	1320.604645	-2.822920654	0.240804872	-11.72285522	9.73E-32	5.63E-31	NC_007200.1	1263718	1265452	+	NA	NA
AFUA_5G08370	4378.83956	1.297410145	0.110674331	11.72277383	9.74E-32	5.63E-31	NC_007198.1	2125217	2127746	-	NA	NA
AFUA_4G08580	15736.81703	-1.523160869	0.129983672	-11.71809383	1.03E-31	5.95E-31	NC_007197.1	2215888	2216753	-	NA	NA
AFUA_6G07530	1238.747221	-1.799930732	0.153656712	-11.71397401	1.08E-31	6.24E-31	NC_007199.1	1709737	1711385	-	NA	NA
AFUA_6G09210	954.8903908	1.834283554	0.156633812	11.71064878	1.12E-31	6.48E-31	NC_007199.1	2185514	2186547	+	NA	NA
AFUA_2G01030	373.9507236	2.249785476	0.192179641	11.70667957	1.18E-31	6.79E-31	NC_007195.1	236686	237739	-	NA	NA
AFUA_1G15550	6451.211892	-1.442992971	0.123279743	-11.70502903	1.20E-31	6.92E-31	NC_007194.1	4206661	4209274	+	NA	NA
AFUA_7G08560	286.0427605	1.949840593	0.166862435	11.6853179	1.52E-31	8.72E-31	NC_007200.1	1993146	1994016	-	NA	NA
AFUA_1G13020	1369.528942	-1.089678267	0.093297963	-11.67955049	1.62E-31	9.33E-31	NC_007194.1	3452608	3454002	-	NA	NA
AFUA_5G05820	6238.505616	-1.924557513	0.164788449	-11.67895882	1.63E-31	9.39E-31	NC_007198.1	1353657	1354916	-	NA	NA
AFUA_2G13650	478.1206481	1.568220474	0.13428895	11.67795616	1.65E-31	9.50E-31	NC_007195.1	3552294	3553435	-	NA	NA
AFUA_6G04610	2045.018206	-1.430724115	0.122519763	-11.67749655	1.66E-31	9.54E-31	NC_007199.1	1074625	1075267	+	NA	NA
AFUA_6G02680	1574.70208	1.319950666	0.113086494	11.67204512	1.77E-31	1.02E-30	NC_007199.1	521342	523407	+	NA	NA
AFUA_1G13980	1534.32279	-2.327460715	0.199427281	-11.67072382	1.80E-31	1.03E-30	NC_007194.1	3738408	3740383	-	NA	NA
AFUA_6G04740	32813.01218	-1.332696481	0.11425676	-11.66404932	1.95E-31	1.12E-30	NC_007199.1	1113099	1114434	-	NA	NA
AFUA_2G16280	923.0576026	-1.307436971	0.11212186	-11.66085697	2.02E-31	1.16E-30	NC_007195.1	4318988	4321152	-	NA	NA
AFUA_4G07540	5468.790711	-1.616465364	0.138671108	-11.65682876	2.12E-31	1.21E-30	NC_007197.1	1952978	1956038	+	NA	NA
AFUA_1G13970	2645.693692	-1.240926026	0.106457956	-11.65648936	2.13E-31	1.22E-30	NC_007194.1	3734490	3736716	-	NA	NA
AFUA_1G12870	1586.815347	-1.040486929	0.089303861	-11.6510856	2.27E-31	1.30E-30	NC_007194.1	3402036	3403703	-	NA	NA
AFUA_8G01270	100.2974202	3.691470458	0.316862807	11.65005921	2.29E-31	1.31E-30	NC_007201.1	309480	310962	-	NA	NA
AFUA_3G10460	9932.618793	-1.40722418	0.120873884	-11.64208624	2.52E-31	1.44E-30	NC_007196.1	2708846	2709680	+	NA	NA
AFUA_6G12820	2460.799929	-1.554776545	0.133591078	-11.63832625	2.63E-31	1.50E-30	NC_007199.1	3232649	3233954	-	NA	NA
AFUA_4G13190	3659.366259	-1.031658047	0.088646045	-11.63794785	2.64E-31	1.51E-30	NC_007197.1	3448382	3449403	-	NA	NA
AFUA_4G09950	4079.669175	-1.477916488	0.127107803	-11.62726799	3.00E-31	1.71E-30	NC_007197.1	2574015	2575479	-	NA	NA
AFUA_4G06210	678.0762407	-1.356836304	0.116733416	-11.62337526	3.14E-31	1.79E-30	NC_007197.1	1598389	1599400	+	NA	NA
AFUA_6G02200	3419.899081	1.471733861	0.126630143	11.62230281	3.17E-31	1.81E-30	NC_007199.1	384018	385632	+	NA	NA
AFUA_4G06870	4268.829992	-1.00215249	0.086238469	-11.62071294	3.23E-31	1.84E-30	NC_007197.1	1768570	1770039	-	NA	NA
AFUA_4G12120	2753.701906	-1.074967453	0.092512475	-11.61970264	3.27E-31	1.86E-30	NC_007197.1	3181273	3183010	+	NA	NA
AFUA_3G13170	1038.158973	2.101981113	0.180940395	11.61698088	3.38E-31	1.92E-30	NC_007196.1	3497808	3498039	-	NA	NA
AFUA_3G11010	212.3051717	2.163152168	0.186219349	11.6161515	3.41E-31	1.94E-30	NC_007196.1	2869662	2872656	-	NA	NA
AFUA_4G10020	4265.339461	-1.207804921	0.103987663	-11.6148867	3.46E-31	1.97E-30	NC_007197.1	2592318	2593267	-	NA	NA
AFUA_3G15330	117.7063898	3.135113152	0.269953135	11.61354601	3.52E-31	2.00E-30	NC_007196.1	4031311	4031671	-	NA	NA
AFUA_5G11910	4541.836344	-1.020012265	0.08785664	-11.60996218	3.67E-31	2.08E-30	NC_007198.1	3080505	3083286	-	NA	NA
AFUA_2G11920	1073.342798	-1.386965559	0.119486541	-11.60771375	3.77E-31	2.13E-30	NC_007195.1	3076362	3077864	+	NA	NA
AFUA_1G04580	1034.579497	-1.267250802	0.109176987	-11.60730695	3.78E-31	2.14E-30	NC_007194.1	1298567	1300485	+	NA	NA
AFUA_1G09050	3128.656315	-1.35866527	0.117330825	-11.57978113	5.22E-31	2.95E-30	NC_007194.1	2347701	2348534	+	NA	NA
AFUA_2G13690	1023.301329	1.576491284	0.136145031	11.57949925	5.24E-31	2.96E-30	NC_007195.1	3559123	3559827	+	NA	NA
AFUA_6G08155	975.46379	2.07061406	0.178913894	11.57324349	5.63E-31	3.18E-30	NC_007199.1	1897793	1898754	+	NA	NA
AFUA_2G17650	667.2145165	2.505905428	0.216799159	11.55864923	6.68E-31	3.77E-30	NC_007195.1	4707363	4709248	-	NA	NA
AFUA_1G02610	2969.528913	-1.819703982	0.157435467	-11.55841194	6.69E-31	3.78E-30	NC_007194.1	761927	763040	+	NA	NA
AFUA_8G05370	3693.134151	-1.214818047	0.105134379	-11.55490769	6.97E-31	3.93E-30	NC_007201.1	1247898	1251413	+	NA	NA
AFUA_2G03930	6508.918976	-1.750174438	0.151487937	-11.5532264	7.11E-31	4.01E-30	NC_007195.1	1060648	1063708	+	NA	NA
AFUA_6G06610	2103.223887	-1.007522854	0.087208077	-11.55309102	7.12E-31	4.01E-30	NC_007199.1	1437110	1438456	-	NA	NA
AFUA_4G10920	4939.418796	-1.348782406	0.116765666	-11.55119009	7.28E-31	4.10E-30	NC_007197.1	2850189	2850795	+	NA	NA
AFUA_1G15300	1907.349937	-2.031044399	0.175845414	-11.55016987	7.37E-31	4.15E-30	NC_007194.1	4125093	4126892	+	NA	NA
AFUA_6G03750	7667.366197	-1.315229146	0.113871169	-11.5501506	7.37E-31	4.15E-30	NC_007199.1	827895	829831	+	NA	NA
AFUA_2G15980	1355.896969	-1.522718235	0.131837568	-11.54995692	7.39E-31	4.15E-30	NC_007195.1	4228096	4229115	+	NA	NA
AFUA_5G12950	257.3656969	2.180575553	0.188877389	11.54492641	7.83E-31	4.40E-30	NC_007198.1	3396528	3398233	+	NA	NA
AFUA_2G07730	869.4209449	-2.699316842	0.233911557	-11.53990371	8.30E-31	4.66E-30	NC_007195.1	1977341	1981208	-	NA	NA
AFUA_8G05260	5057.856732	-1.582995727	0.137236268	-11.5348206	8.81E-31	4.94E-30	NC_007201.1	1223004	1224139	-	NA	NA
AFUA_3G13090	836.5686187	3.121959402	0.270861635	11.52603027	9.75E-31	5.47E-30	NC_007196.1	3471880	3473048	+	NA	NA
AFUA_1G06790	12092.82937	-1.253215502	0.108778917	-11.52075731	1.04E-30	5.81E-30	NC_007194.1	1937396	1941009	+	NA	NA
AFUA_4G09890	4174.907626	1.778573781	0.154382567	11.52056098	1.04E-30	5.82E-30	NC_007197.1	2564530	2565753	+	NA	NA
AFUA_5G13500	1177.075357	1.322848531	0.114832855	11.51977393	1.05E-30	5.87E-30	NC_007198.1	3543313	3544356	-	NA	NA
AFUA_6G02730	1310.611659	-1.094261028	0.095037157	-11.5140337	1.12E-30	6.27E-30	NC_007199.1	550862	552503	+	NA	NA
AFUA_6G12310	1801.190528	-1.420537628	0.123375553	-11.51393119	1.12E-30	6.28E-30	NC_007199.1	3097923	3098892	+	NA	NA
AFUA_4G10220	1163.767243	-1.905937876	0.165565855	-11.51166029	1.15E-30	6.44E-30	NC_007197.1	2671755	2673676	+	NA	NA
AFUA_4G14640	5097.548542	3.206146638	0.278644631	11.50622077	1.23E-30	6.86E-30	NC_007197.1	3856914	3858984	-	NA	NA
AFUA_3G11140	1429.461449	1.14945515	0.09995987	11.49916609	1.33E-30	7.44E-30	NC_007196.1	2911698	2914200	+	NA	NA
AFUA_5G03110	281.5466002	1.939900359	0.168707241	11.49861945	1.34E-30	7.48E-30	NC_007198.1	840983	842201	-	NA	NA
AFUA_3G11070	3708.378814	3.324286974	0.289105631	11.49852032	1.34E-30	7.48E-30	NC_007196.1	2890317	2892286	+	NA	NA
AFUA_2G08570	1497.898382	-1.377230678	0.11979703	-11.49636745	1.38E-30	7.67E-30	NC_007195.1	2202541	2203326	+	NA	NA
AFUA_1G01380	2557.214268	-1.121601978	0.097576139	-11.49463368	1.40E-30	7.82E-30	NC_007194.1	453031	453946	-	NA	NA
AFUA_5G03750	63.49346243	-5.359726629	0.466505902	-11.48908643	1.50E-30	8.33E-30	NC_007198.1	1007787	1008681	-	NA	NA
AFUA_1G03730	493.1581807	1.59218851	0.138589704	11.48850503	1.51E-30	8.39E-30	NC_007194.1	1079938	1081418	-	NA	NA
AFUA_6G03590	1476.297561	1.946524981	0.169434808	11.48834176	1.51E-30	8.40E-30	NC_007199.1	783346	784866	+	NA	NA
AFUA_6G09315	1671.362048	-2.446478802	0.212968475	-11.48751617	1.52E-30	8.47E-30	NC_007199.1	2224464	2225465	+	NA	NA
AFUA_5G13220	2154.508634	1.34504365	0.117126018	11.48373071	1.59E-30	8.85E-30	NC_007198.1	3472523	3474541	+	NA	NA
AFUA_4G04570	313.1437268	1.977754787	0.172321268	11.47713693	1.72E-30	9.54E-30	NC_007197.1	1284144	1285440	-	NA	NA
AFUA_4G13130	1571.125414	-1.383929355	0.120588928	-11.47642143	1.73E-30	9.62E-30	NC_007197.1	3437273	3439640	-	NA	NA
AFUA_5G12790	4543.621901	-1.726810149	0.150536903	-11.47100885	1.84E-30	1.02E-29	NC_007198.1	3353313	3355167	-	NA	NA
AFUA_4G09100	1287.527832	1.589016859	0.138557249	11.46830545	1.90E-30	1.05E-29	NC_007197.1	2373743	2374343	-	NA	NA
AFUA_1G11800	1108.316626	1.38512701	0.120810037	11.46533054	1.97E-30	1.09E-29	NC_007194.1	3103443	3104703	+	NA	NA
AFUA_5G12320	2237.104595	-1.19091614	0.103879472	-11.46440307	1.99E-30	1.10E-29	NC_007198.1	3191473	3195604	-	NA	NA
AFUA_4G10840	1178.972847	-1.278600291	0.111547169	-11.46241811	2.04E-30	1.13E-29	NC_007197.1	2832905	2833986	+	NA	NA
AFUA_2G10240	7956.879977	2.57412185	0.224683469	11.45665882	2.18E-30	1.20E-29	NC_007195.1	2617961	2619117	-	NA	NA
AFUA_1G04900	7479.095393	-1.140290396	0.099634369	-11.44474955	2.50E-30	1.38E-29	NC_007194.1	1388631	1389400	-	NA	NA
AFUA_5G03500	5018.895335	-1.265940082	0.1106148	-11.44458138	2.50E-30	1.38E-29	NC_007198.1	944720	947736	+	NA	NA
AFUA_4G10830	1698.854826	1.082706894	0.09467651	11.43585552	2.77E-30	1.53E-29	NC_007197.1	2828620	2832163	+	NA	NA
AFUA_8G06554	278.2501197	-3.445979545	0.301475262	-11.43038909	2.95E-30	1.63E-29	NC_007201.1	1584454	1585090	-	NA	NA
AFUA_7G05752	1596.717998	1.265017316	0.110711912	11.42620788	3.09E-30	1.71E-29	NC_007200.1	1406445	1409631	-	NA	NA
AFUA_5G01370	266.8822041	-3.02436729	0.26472237	-11.42467594	3.15E-30	1.73E-29	NC_007198.1	351292	352115	-	NA	NA
AFUA_6G08580	9043.359915	-1.860924905	0.162888109	-11.42455958	3.15E-30	1.74E-29	NC_007199.1	2030839	2032327	+	NA	NA
AFUA_7G04060	2244.703867	-1.845586491	0.161759735	-11.40943072	3.75E-30	2.06E-29	NC_007200.1	913426	914337	+	NA	NA
AFUA_4G05950	4765.363495	-1.54348189	0.135290151	-11.40867887	3.78E-30	2.08E-29	NC_007197.1	1512459	1513091	-	NA	NA
AFUA_4G06010	2020.620391	-1.656588988	0.14521306	-11.407989	3.81E-30	2.10E-29	NC_007197.1	1522633	1523475	+	NA	NA
AFUA_2G08460	3028.716639	-1.937639454	0.169987947	-11.39868734	4.24E-30	2.33E-29	NC_007195.1	2179295	2181201	+	NA	NA
AFUA_2G13200	1743.937921	1.518555025	0.133292706	11.39263406	4.55E-30	2.50E-29	NC_007195.1	3396178	3396826	-	NA	NA
AFUA_6G05130	2153.278676	-1.212079461	0.106399198	-11.39181011	4.59E-30	2.52E-29	NC_007199.1	1225919	1227958	+	NA	NA
AFUA_4G08140	4007.208222	-1.35066978	0.118666342	-11.38207987	5.14E-30	2.82E-29	NC_007197.1	2109545	2111373	+	NA	NA
AFUA_1G16830	1170.488165	1.122668343	0.098673643	11.37759092	5.41E-30	2.96E-29	NC_007194.1	4591412	4594754	+	NA	NA
AFUA_4G13140	954.8943611	-1.569100195	0.137915461	-11.37726102	5.43E-30	2.97E-29	NC_007197.1	3440112	3440949	+	NA	NA
AFUA_7G01270	1695.853564	1.188741637	0.104516618	11.37370936	5.65E-30	3.09E-29	NC_007200.1	331273	333172	-	NA	NA
AFUA_1G02880	687.7732864	-1.675714331	0.147444947	-11.36501705	6.25E-30	3.42E-29	NC_007194.1	828466	829661	-	NA	NA
AFUA_1G11740	118.1687488	4.803994278	0.423022302	11.35636172	6.90E-30	3.77E-29	NC_007194.1	3088567	3089362	-	NA	NA
AFUA_2G00830	161.1548334	2.55854606	0.225407676	11.3507495	7.35E-30	4.02E-29	NC_007195.1	185576	187814	+	NA	NA
AFUA_3G09720	2844.924136	-1.056276966	0.093142025	-11.34049817	8.27E-30	4.51E-29	NC_007196.1	2484497	2487591	-	NA	NA
AFUA_4G12720	2293.654325	-1.068784956	0.094324176	-11.33097578	9.22E-30	5.03E-29	NC_007197.1	3332894	3334681	-	NA	NA
AFUA_6G11880	61.37875977	-3.992007814	0.352371666	-11.32896938	9.43E-30	5.14E-29	NC_007199.1	2966308	2967789	+	NA	NA
AFUA_2G02160	1100.834727	-1.09114981	0.096333411	-11.32680554	9.67E-30	5.27E-29	NC_007195.1	537632	539602	-	NA	NA
AFUA_5G06550	2521.767908	-1.129167868	0.099715322	-11.32391541	9.99E-30	5.44E-29	NC_007198.1	1596492	1600112	-	NA	NA
AFUA_8G02130	1018.587918	1.841876938	0.162704529	11.32037901	1.04E-29	5.66E-29	NC_007201.1	549163	550961	+	NA	NA
AFUA_2G02210	2361.998729	-1.658629073	0.146554014	-11.31752745	1.07E-29	5.85E-29	NC_007195.1	557697	558664	+	NA	NA
AFUA_5G12910	3039.708333	-1.251187094	0.110655309	-11.30706796	1.21E-29	6.58E-29	NC_007198.1	3387629	3388346	+	NA	NA
AFUA_2G01050	2934.736786	-1.48288183	0.131201427	-11.30233008	1.28E-29	6.95E-29	NC_007195.1	241107	241572	-	NA	NA
AFUA_6G12250	335.061233	1.655172212	0.146567749	11.29288141	1.42E-29	7.73E-29	NC_007199.1	3077766	3079426	-	NA	NA
AFUA_2G08300	2028.417039	-1.567067445	0.138860537	-11.28518926	1.55E-29	8.43E-29	NC_007195.1	2141617	2142937	+	NA	NA
AFUA_8G06230	132.8842937	5.452247727	0.483644634	11.27325177	1.78E-29	9.65E-29	NC_007201.1	1487925	1488945	+	NA	NA
AFUA_5G10780	7603.005027	-1.502053563	0.133356036	-11.26348387	1.99E-29	1.08E-28	NC_007198.1	2756277	2757615	+	NA	NA
AFUA_4G07600	1523.952041	-1.749053175	0.155290302	-11.26311916	2.00E-29	1.08E-28	NC_007197.1	1970889	1971423	-	NA	NA
AFUA_2G10390	120.1686676	3.492168042	0.310082889	11.26204693	2.02E-29	1.09E-28	NC_007195.1	2658485	2658925	-	NA	NA
AFUA_4G04280	1048.118039	1.74650967	0.155145008	11.25727276	2.13E-29	1.15E-28	NC_007197.1	1200317	1201256	-	NA	NA
AFUA_1G13270	246.3923768	1.973676755	0.175402684	11.25226085	2.26E-29	1.22E-28	NC_007194.1	3533928	3534786	-	NA	NA
AFUA_1G06980	5584.063821	-2.006358231	0.178393554	-11.24680903	2.40E-29	1.30E-28	NC_007194.1	1989566	1991129	-	NA	NA
AFUA_4G12530	1515.318918	2.106966494	0.187394488	11.2434817	2.49E-29	1.35E-28	NC_007197.1	3284149	3285176	+	NA	NA
AFUA_4G03060	231.6986822	2.816025946	0.250600644	11.23710577	2.68E-29	1.45E-28	NC_007197.1	853077	854962	+	NA	NA
AFUA_3G13110	738.7798037	-1.841537386	0.16390483	-11.23540647	2.73E-29	1.47E-28	NC_007196.1	3482142	3484550	+	NA	NA
AFUA_2G02320	16937.49041	-1.802208072	0.160413758	-11.23474753	2.75E-29	1.48E-28	NC_007195.1	584084	586013	-	NA	NA
AFUA_4G11810	269.6883345	3.23467186	0.28793812	11.23391324	2.78E-29	1.50E-28	NC_007197.1	3116499	3117170	-	NA	NA
AFUA_5G14830	155.4084743	6.056231602	0.539454953	11.22657521	3.02E-29	1.63E-28	NC_007198.1	3833300	3833733	-	NA	NA
AFUA_1G07240	2275.782407	1.560479163	0.139018243	11.22499556	3.07E-29	1.65E-28	NC_007194.1	2053700	2055976	-	NA	NA
AFUA_1G11470	3125.256203	-1.151696971	0.102623122	-11.22258757	3.16E-29	1.70E-28	NC_007194.1	3028987	3029806	+	NA	NA
AFUA_7G06050	2053.565566	1.083144124	0.096524971	11.22138771	3.20E-29	1.72E-28	NC_007200.1	1484453	1485722	-	NA	NA
AFUA_7G02500	579.315698	1.93522377	0.172489608	11.21936443	3.28E-29	1.76E-28	NC_007200.1	680931	683084	-	NA	NA
AFUA_2G04740	2489.257159	1.056952045	0.094270763	11.21187533	3.57E-29	1.91E-28	NC_007195.1	1295081	1297557	+	NA	NA
AFUA_3G00220	102.7029862	3.109856961	0.277567385	11.20397112	3.90E-29	2.09E-28	NC_007196.1	44924	46811	-	NA	NA
AFUA_2G01590	771.8736745	2.838668949	0.253377796	11.20330585	3.93E-29	2.11E-28	NC_007195.1	381163	381819	+	NA	NA
AFUA_4G06760	2319.27268	-1.642363841	0.146637111	-11.2001923	4.07E-29	2.18E-28	NC_007197.1	1743574	1745663	+	NA	NA
AFUA_1G11670	798.5625138	-1.327025361	0.118542426	-11.19451834	4.34E-29	2.32E-28	NC_007194.1	3075634	3076017	-	NA	NA
AFUA_2G04535	749.6914639	-1.353681259	0.120990773	-11.18830162	4.65E-29	2.49E-28	NC_007195.1	1242348	1243904	-	NA	NA
AFUA_3G01480	275.5143314	1.910494984	0.170772227	11.18738697	4.70E-29	2.52E-28	NC_007196.1	373920	375819	-	NA	NA
AFUA_3G07270	1189.333946	-1.452317471	0.129825621	-11.18667841	4.74E-29	2.53E-28	NC_007196.1	1822710	1824328	+	NA	NA
AFUA_3G10090	1264.672626	-1.289467091	0.115276444	-11.18586804	4.78E-29	2.56E-28	NC_007196.1	2597917	2599034	-	NA	NA
AFUA_2G05480	1022.88588	-1.50799126	0.134860193	-11.1818857	5.00E-29	2.67E-28	NC_007195.1	1533896	1534392	+	NA	NA
AFUA_2G14780	186.525126	2.046891108	0.183097321	11.17925206	5.15E-29	2.75E-28	NC_007195.1	3895390	3895987	+	NA	NA
AFUA_2G05600	309.8629974	-1.656124756	0.148158378	-11.17807027	5.22E-29	2.79E-28	NC_007195.1	1556614	1557982	-	NA	NA
AFUA_4G07290	754.2746495	-1.533708838	0.137368996	-11.16488347	6.06E-29	3.23E-28	NC_007197.1	1891935	1893126	+	NA	NA
AFUA_2G13450	2034.241684	-1.506932573	0.135001638	-11.16232805	6.23E-29	3.32E-28	NC_007195.1	3480827	3484964	-	NA	NA
AFUA_1G10870	100.4227157	4.672624613	0.418698652	11.15987499	6.41E-29	3.41E-28	NC_007194.1	2834096	2834912	-	NA	NA
AFUA_3G07970	1690.134414	-1.280820841	0.114797104	-11.15725739	6.60E-29	3.51E-28	NC_007196.1	2026399	2028224	-	NA	NA
AFUA_4G04350	3816.43533	-1.078580652	0.096748095	-11.14833989	7.30E-29	3.88E-28	NC_007197.1	1227681	1232103	+	NA	NA
AFUA_2G10010	11490.4001	-1.183208044	0.106135015	-11.14814033	7.31E-29	3.89E-28	NC_007195.1	2564306	2567953	+	NA	NA
AFUA_1G16430	170.2654549	3.1214699	0.280000599	11.14808294	7.32E-29	3.89E-28	NC_007194.1	4454882	4457477	-	NA	NA
AFUA_6G12420	1322.757433	-1.315169435	0.118020357	-11.14358124	7.70E-29	4.09E-28	NC_007199.1	3141018	3143217	+	NA	NA
AFUA_5G06210	1545.361864	1.247164562	0.111926531	11.14270716	7.77E-29	4.13E-28	NC_007198.1	1486212	1488325	+	NA	NA
AFUA_2G03710	2754.340497	-1.273287221	0.114282173	-11.14160841	7.87E-29	4.18E-28	NC_007195.1	990628	993573	+	NA	NA
AFUA_5G04290	2918.443903	1.5692773	0.140862214	11.14051282	7.97E-29	4.23E-28	NC_007198.1	1148839	1149781	-	NA	NA
AFUA_5G11000	2430.232835	-1.233179529	0.110767172	-11.13307765	8.66E-29	4.59E-28	NC_007198.1	2816943	2817960	-	NA	NA
AFUA_6G02670	1437.988192	-1.44344443	0.129663611	-11.13222453	8.74E-29	4.63E-28	NC_007199.1	518425	520651	-	NA	NA
AFUA_8G07360	158.666179	2.253219945	0.202415374	11.13166406	8.80E-29	4.66E-28	NC_007201.1	1805262	1807953	+	NA	NA
AFUA_3G09900	866.4735979	-1.350548298	0.12133631	-11.13061952	8.90E-29	4.71E-28	NC_007196.1	2538028	2540569	+	NA	NA
AFUA_5G08910	1482.418951	1.943454021	0.174786631	11.11900839	1.01E-28	5.36E-28	NC_007198.1	2288000	2290432	-	NA	NA
AFUA_2G03730	198.4701076	3.426192557	0.308148216	11.1186513	1.02E-28	5.38E-28	NC_007195.1	996601	997517	-	NA	NA
AFUA_2G08650	6425.273751	1.091797825	0.098272987	11.10984672	1.12E-28	5.93E-28	NC_007195.1	2217135	2222045	+	NA	NA
AFUA_2G01290	317.7831559	2.967483948	0.267172029	11.10701578	1.16E-28	6.12E-28	NC_007195.1	306144	314706	-	NA	NA
AFUA_5G00800	2146.888658	3.166932451	0.285141602	11.10652541	1.17E-28	6.15E-28	NC_007198.1	221288	221651	+	NA	NA
AFUA_3G08760	2399.949293	-1.548911881	0.139461827	-11.10635013	1.17E-28	6.16E-28	NC_007196.1	2241506	2242697	-	NA	NA
AFUA_8G06250	140.3875198	4.799460202	0.43252343	11.09641667	1.31E-28	6.88E-28	NC_007201.1	1489463	1490309	+	NA	NA
AFUA_5G02890	1495.132432	-1.338653369	0.120641061	-11.09616708	1.31E-28	6.89E-28	NC_007198.1	765470	767420	-	NA	NA
AFUA_1G16570	1594.0842	1.22733742	0.110643522	11.09271827	1.36E-28	7.16E-28	NC_007194.1	4489863	4491035	+	NA	NA
AFUA_6G07560	1058.552246	-1.144156288	0.103158662	-11.09122848	1.38E-28	7.28E-28	NC_007199.1	1717709	1718657	-	NA	NA
AFUA_1G12370	3562.436793	1.200635914	0.108284501	11.08779104	1.44E-28	7.56E-28	NC_007194.1	3264944	3267459	-	NA	NA
AFUA_3G10750	1211.765151	3.34966796	0.302107148	11.08768192	1.44E-28	7.56E-28	NC_007196.1	2794967	2796647	-	NA	NA
AFUA_8G02030	730.2780333	-1.622556238	0.146365047	-11.08568114	1.47E-28	7.73E-28	NC_007201.1	528653	529730	-	NA	NA
AFUA_7G02080	3282.087669	-2.014405091	0.181821539	-11.07902346	1.59E-28	8.32E-28	NC_007200.1	557649	558936	-	NA	NA
AFUA_5G09300	2551.200958	1.164299163	0.105133516	11.07448138	1.67E-28	8.75E-28	NC_007198.1	2393912	2395375	+	NA	NA
AFUA_4G07020	1120.06782	-1.043470669	0.094245068	-11.07188626	1.72E-28	9.00E-28	NC_007197.1	1814661	1816484	+	NA	NA
AFUA_1G10860	3153.113958	-1.047133266	0.094584375	-11.07089059	1.74E-28	9.10E-28	NC_007194.1	2830411	2833874	+	NA	NA
AFUA_8G05110	644.314744	-1.263135545	0.11415767	-11.06483295	1.86E-28	9.73E-28	NC_007201.1	1189376	1190398	-	NA	NA
AFUA_6G07060	988.5405385	-1.632935216	0.147694571	-11.05616274	2.05E-28	1.07E-27	NC_007199.1	1583391	1584681	-	NA	NA
AFUA_2G07570	2304.581897	-1.187455991	0.107418111	-11.05452313	2.08E-28	1.09E-27	NC_007195.1	1934704	1936325	+	NA	NA
AFUA_5G07130	1811.223331	-1.09171814	0.098808357	-11.04884415	2.22E-28	1.16E-27	NC_007198.1	1772194	1773634	+	NA	NA
AFUA_2G13080	1320.67636	-1.226698383	0.111087903	-11.04259194	2.38E-28	1.24E-27	NC_007195.1	3360009	3360495	+	NA	NA
AFUA_8G02190	119.2487999	5.5603433	0.503734059	11.03825164	2.50E-28	1.30E-27	NC_007201.1	566914	567504	-	NA	NA
AFUA_4G13500	5377.217666	-1.257952553	0.113969764	-11.03759895	2.52E-28	1.31E-27	NC_007197.1	3528515	3530273	-	NA	NA
AFUA_5G03590	988.3203572	1.303650419	0.118112552	11.03735713	2.52E-28	1.32E-27	NC_007198.1	966427	967678	+	NA	NA
AFUA_5G13090	342.3626236	-1.709927898	0.154921486	-11.03738379	2.52E-28	1.32E-27	NC_007198.1	3437487	3438966	+	NA	NA
AFUA_2G12710	120.4225475	4.586361053	0.41577337	11.03091584	2.71E-28	1.41E-27	NC_007195.1	3263253	3264513	-	NA	NA
AFUA_8G07130	5169.035615	-1.907885533	0.17306616	-11.0240242	2.93E-28	1.52E-27	NC_007201.1	1747017	1747937	+	NA	NA
AFUA_2G16470	705.376808	1.80939258	0.164190319	11.02009296	3.06E-28	1.59E-27	NC_007195.1	4372600	4373539	-	NA	NA
AFUA_2G17200	6306.720765	-1.994041897	0.180962263	-11.01910347	3.09E-28	1.61E-27	NC_007195.1	4598608	4601788	+	NA	NA
AFUA_1G13860	398.212981	1.658896359	0.150644468	11.01199651	3.35E-28	1.74E-27	NC_007194.1	3703011	3704480	-	NA	NA
AFUA_4G12220	4296.143419	-1.398320739	0.126985077	-11.0116934	3.36E-28	1.74E-27	NC_007197.1	3206020	3206476	+	NA	NA
AFUA_2G01520	1692.451877	-1.239093556	0.112558454	-11.00844508	3.48E-28	1.81E-27	NC_007195.1	363043	366988	+	NA	NA
AFUA_3G07640	52171.49855	-1.240081633	0.112651685	-11.00810552	3.49E-28	1.81E-27	NC_007196.1	1930418	1933527	+	NA	NA
AFUA_6G12650	4348.673067	1.584523336	0.143985824	11.00471765	3.63E-28	1.88E-27	NC_007199.1	3197608	3198538	-	NA	NA
AFUA_4G03690	328.9745304	2.984413372	0.271217199	11.00377623	3.66E-28	1.90E-27	NC_007197.1	1033106	1034713	-	NA	NA
AFUA_3G06890	2316.095874	-1.136126672	0.103252191	-11.00341468	3.68E-28	1.91E-27	NC_007196.1	1718101	1719446	-	NA	NA
AFUA_1G16270	234.2355276	2.126915663	0.193331667	11.00138271	3.76E-28	1.95E-27	NC_007194.1	4423358	4424601	-	NA	NA
AFUA_2G06030	3093.513985	-1.54300227	0.140272734	-11.00001562	3.82E-28	1.98E-27	NC_007195.1	1705488	1706246	+	NA	NA
AFUA_1G15890	2573.349014	1.16018778	0.105540962	10.99277247	4.14E-28	2.14E-27	NC_007194.1	4297833	4300898	+	NA	NA
AFUA_1G02140	5145.919133	2.728861391	0.248285424	10.99082398	4.23E-28	2.19E-27	NC_007194.1	632298	637193	-	NA	NA
AFUA_7G04070	9888.161796	-1.395288849	0.1269655	-10.98951167	4.29E-28	2.22E-27	NC_007200.1	915015	916318	-	NA	NA
AFUA_1G11940	3130.761606	-1.69894986	0.154628855	-10.98727572	4.40E-28	2.27E-27	NC_007194.1	3143314	3144328	-	NA	NA
AFUA_2G13990	493.131179	2.043959398	0.186258725	10.97376459	5.11E-28	2.64E-27	NC_007195.1	3657837	3659480	+	NA	NA
AFUA_6G11890	1377.277971	-1.89344698	0.172605995	-10.96976374	5.34E-28	2.75E-27	NC_007199.1	2969927	2972392	-	NA	NA
AFUA_2G13860	9755.152761	1.029103984	0.093827931	10.96799186	5.45E-28	2.81E-27	NC_007195.1	3619696	3620149	+	NA	NA
AFUA_5G11090	2045.403605	-1.515681141	0.13819474	-10.96771944	5.46E-28	2.81E-27	NC_007198.1	2840764	2841730	+	NA	NA
AFUA_4G09060	1734.750507	1.130520011	0.103181977	10.95656469	6.18E-28	3.18E-27	NC_007197.1	2351005	2353736	-	NA	NA
AFUA_2G09220	1134.219213	1.726186551	0.157650188	10.94947348	6.68E-28	3.44E-27	NC_007195.1	2361319	2363113	-	NA	NA
AFUA_6G12560	2705.842744	1.185042082	0.108292052	10.9430199	7.18E-28	3.69E-27	NC_007199.1	3172030	3174655	+	NA	NA
AFUA_4G00760	94.91118452	5.130659173	0.468908035	10.94171733	7.28E-28	3.74E-27	NC_007197.1	203501	204973	-	NA	NA
AFUA_1G09700	5052.438908	1.482296597	0.135522002	10.93768225	7.61E-28	3.91E-27	NC_007194.1	2516755	2517415	+	NA	NA
AFUA_3G05510	864.5594136	-1.293992966	0.118332536	-10.93522547	7.82E-28	4.02E-27	NC_007196.1	1331510	1332687	+	NA	NA
AFUA_3G12600	186.9134915	2.594748752	0.237341595	10.93254957	8.06E-28	4.13E-27	NC_007196.1	3343728	3345247	+	NA	NA
AFUA_3G11590	2937.255435	1.273646338	0.116513054	10.93136167	8.16E-28	4.19E-27	NC_007196.1	3043878	3047747	-	NA	NA
AFUA_2G00450	191.9615313	7.749459195	0.709070702	10.92903595	8.37E-28	4.29E-27	NC_007195.1	96507	98153	-	NA	NA
AFUA_2G16640	1022.026391	1.405418746	0.128619159	10.92697817	8.57E-28	4.39E-27	NC_007195.1	4446077	4449131	+	NA	NA
AFUA_1G13790	40528.5764	-1.142607477	0.104649156	-10.91845863	9.41E-28	4.81E-27	NC_007194.1	3681875	3682468	+	NA	NA
AFUA_1G10390	85.41540838	4.034063346	0.370008096	10.90263534	1.12E-27	5.72E-27	NC_007194.1	2700430	2705655	+	NA	NA
AFUA_5G12770	1562.14875	-2.493744126	0.228778558	-10.90025282	1.15E-27	5.87E-27	NC_007198.1	3349110	3350139	-	NA	NA
AFUA_4G00710	88.54685311	4.790606079	0.439498419	10.9001668	1.15E-27	5.88E-27	NC_007197.1	194313	195051	+	NA	NA
AFUA_4G12280	1444.434371	-1.411820284	0.129606015	-10.89316944	1.24E-27	6.34E-27	NC_007197.1	3217417	3218611	-	NA	NA
AFUA_5G11650	789.704651	-1.223770736	0.112356184	-10.89188591	1.26E-27	6.42E-27	NC_007198.1	2992827	2994174	-	NA	NA
AFUA_3G01330	687.6298343	1.490786277	0.136872059	10.89182323	1.26E-27	6.43E-27	NC_007196.1	325056	326023	-	NA	NA
AFUA_2G12030	3012.092845	-1.012055575	0.09296132	-10.88684603	1.33E-27	6.78E-27	NC_007195.1	3094722	3096595	-	NA	NA
AFUA_5G06610	3410.321167	-1.007760605	0.092611834	-10.88155328	1.41E-27	7.19E-27	NC_007198.1	1618960	1620608	+	NA	NA
AFUA_1G09880	366.0157973	2.004016033	0.184194244	10.87990588	1.44E-27	7.31E-27	NC_007194.1	2560942	2562130	-	NA	NA
AFUA_6G08300	6061.309817	-2.147780858	0.197536669	-10.87282107	1.55E-27	7.89E-27	NC_007199.1	1940979	1944815	+	NA	NA
AFUA_4G03650	16757.3236	-1.673475073	0.15401256	-10.86583508	1.68E-27	8.52E-27	NC_007197.1	1025464	1026922	+	NA	NA
AFUA_1G07160	3161.909845	-1.129943263	0.104022015	-10.8625397	1.74E-27	8.83E-27	NC_007194.1	2028951	2031805	+	NA	NA
AFUA_6G12740	7159.364329	-1.412430654	0.130033777	-10.86202898	1.75E-27	8.87E-27	NC_007199.1	3219939	3220875	+	NA	NA
AFUA_2G10820	2934.066089	1.343568395	0.123800444	10.85269448	1.94E-27	9.82E-27	NC_007195.1	2776975	2780596	+	NA	NA
AFUA_2G05550	5687.951582	-1.402360671	0.129239092	-10.85090163	1.97E-27	1.00E-26	NC_007195.1	1549389	1550812	+	NA	NA
AFUA_2G00890	371.9383065	3.500739425	0.3226721	10.84921634	2.01E-27	1.02E-26	NC_007195.1	200646	201176	-	NA	NA
AFUA_2G04140	1605.117024	-1.12633312	0.10383323	-10.84752079	2.05E-27	1.04E-26	NC_007195.1	1133040	1137897	+	NA	NA
AFUA_5G11270	2239.6922	-1.217281277	0.11222381	-10.84690741	2.06E-27	1.04E-26	NC_007198.1	2888055	2888668	-	NA	NA
AFUA_6G03350	5416.623217	2.657231507	0.245083065	10.84216694	2.17E-27	1.10E-26	NC_007199.1	713239	713785	+	NA	NA
AFUA_5G07840	329.914648	-1.544402655	0.142478577	-10.83954293	2.24E-27	1.13E-26	NC_007198.1	1966276	1967484	+	NA	NA
AFUA_3G07790	8012.707704	-1.678376799	0.154950981	-10.83166297	2.44E-27	1.23E-26	NC_007196.1	1964033	1965412	+	NA	NA
AFUA_3G09870	343.0713214	-1.70726345	0.157631899	-10.83069772	2.46E-27	1.24E-26	NC_007196.1	2529336	2529988	-	NA	NA
AFUA_5G12740	557.9950906	1.549281166	0.143099061	10.82663403	2.57E-27	1.30E-26	NC_007198.1	3341236	3342792	+	NA	NA
AFUA_1G09010	13923.69588	-1.138190483	0.105158163	-10.82360563	2.66E-27	1.34E-26	NC_007194.1	2333750	2335765	+	NA	NA
AFUA_3G06950	2338.819821	-1.57239888	0.145299119	-10.82180603	2.71E-27	1.37E-26	NC_007196.1	1740104	1741322	-	NA	NA
AFUA_5G10750	3694.447959	-1.650098551	0.152542502	-10.81730355	2.85E-27	1.44E-26	NC_007198.1	2748153	2748873	+	NA	NA
AFUA_8G04150	1437.463533	1.588352997	0.146916253	10.81128171	3.04E-27	1.53E-26	NC_007201.1	912592	914383	-	NA	NA
AFUA_4G02970	4103.268414	1.443884773	0.133617226	10.80612746	3.22E-27	1.62E-26	NC_007197.1	826131	828547	-	NA	NA
AFUA_3G07020	589.0228135	-1.988151728	0.184005921	-10.80482475	3.27E-27	1.64E-26	NC_007196.1	1756861	1759586	+	NA	NA
AFUA_6G14460	1971.40025	1.496484403	0.138537179	10.80204186	3.37E-27	1.69E-26	NC_007199.1	3676599	3677313	-	NA	NA
AFUA_6G00620	3536.974882	-2.508824083	0.232469884	-10.79203914	3.75E-27	1.89E-26	NC_007199.1	160928	161618	-	NA	NA
AFUA_3G05840	2551.704817	-2.044309083	0.18944045	-10.79130187	3.78E-27	1.90E-26	NC_007196.1	1427516	1428635	-	NA	NA
AFUA_4G11620	832.2605964	-1.629731264	0.151073251	-10.78768909	3.94E-27	1.98E-26	NC_007197.1	3065155	3065994	-	NA	NA
AFUA_6G04620	2934.195778	-1.420044826	0.131764492	-10.7771434	4.41E-27	2.21E-26	NC_007199.1	1075662	1076000	-	NA	NA
AFUA_6G08110	1185.160174	-1.240659175	0.115131263	-10.77604074	4.47E-27	2.24E-26	NC_007199.1	1879833	1881821	-	NA	NA
AFUA_7G06590	176.0963346	2.693372072	0.250038046	10.77184898	4.68E-27	2.34E-26	NC_007200.1	1606535	1608072	-	NA	NA
AFUA_2G16260	1334.794467	-1.571028959	0.145882911	-10.76910896	4.82E-27	2.41E-26	NC_007195.1	4315709	4318185	+	NA	NA
AFUA_1G10650	974.7395563	-1.852747913	0.172052075	-10.76852989	4.85E-27	2.43E-26	NC_007194.1	2779208	2782566	-	NA	NA
AFUA_5G07390	5665.51483	-1.478950826	0.137380429	-10.76536768	5.02E-27	2.51E-26	NC_007198.1	1845237	1846785	-	NA	NA
AFUA_7G02570	9562.7122	-1.569629589	0.145936941	-10.75553301	5.58E-27	2.79E-26	NC_007200.1	704158	707039	-	NA	NA
AFUA_6G02140	1000.633421	-1.377788764	0.128102093	-10.75539624	5.59E-27	2.79E-26	NC_007199.1	369611	370211	-	NA	NA
AFUA_5G01510	1924.127161	-1.417131682	0.131812157	-10.75114549	5.85E-27	2.92E-26	NC_007198.1	389542	391289	-	NA	NA
AFUA_7G04340	765.8373202	1.674527533	0.155784119	10.74902593	5.99E-27	2.99E-26	NC_007200.1	984040	986807	-	NA	NA
AFUA_6G08610	1368.043112	-1.228606739	0.114301024	-10.74886909	6.00E-27	2.99E-26	NC_007199.1	2040628	2041501	-	NA	NA
AFUA_5G05710	16000.99632	-1.667019221	0.155092727	-10.74853256	6.02E-27	3.00E-26	NC_007198.1	1330421	1332169	+	NA	NA
AFUA_5G04333	2066.452525	-1.179459401	0.109765552	-10.74526006	6.24E-27	3.11E-26	NC_007198.1	1164832	1166352	+	NA	NA
AFUA_6G06820	1247.087349	1.482696577	0.138035635	10.74140441	6.50E-27	3.24E-26	NC_007199.1	1492657	1494424	-	NA	NA
AFUA_3G12150	719.6414959	1.561792418	0.145418454	10.73998776	6.61E-27	3.29E-26	NC_007196.1	3195822	3197451	-	NA	NA
AFUA_1G06800	329.6216015	1.820720386	0.169530846	10.73975877	6.62E-27	3.29E-26	NC_007194.1	1941297	1942595	-	NA	NA
AFUA_2G14380	119.8057272	2.754278603	0.256560126	10.73541178	6.94E-27	3.45E-26	NC_007195.1	3764273	3764871	-	NA	NA
AFUA_2G13270	1042.606935	1.578605017	0.14707544	10.73330133	7.10E-27	3.53E-26	NC_007195.1	3424545	3425690	-	NA	NA
AFUA_2G09290	13023.79064	-1.731543824	0.161461361	-10.72419938	7.84E-27	3.89E-26	NC_007195.1	2376828	2378763	-	NA	NA
AFUA_4G07640	1618.811827	-1.289982178	0.120316903	-10.72153745	8.07E-27	4.00E-26	NC_007197.1	1983079	1984133	-	NA	NA
AFUA_5G06700	3861.878626	-1.212705911	0.113245828	-10.70861441	9.27E-27	4.60E-26	NC_007198.1	1644667	1646309	+	NA	NA
AFUA_2G15670	412.5708108	1.48568335	0.138785814	10.70486462	9.66E-27	4.79E-26	NC_007195.1	4141309	4142179	-	NA	NA
AFUA_3G06210	5074.678903	-1.358677945	0.126965773	-10.70113551	1.01E-26	4.98E-26	NC_007196.1	1533289	1534337	+	NA	NA
AFUA_2G03630	645.8034189	-1.417835408	0.132573183	-10.69473766	1.08E-26	5.33E-26	NC_007195.1	963318	963828	-	NA	NA
AFUA_2G11270	408.778966	-1.341146941	0.125571563	-10.68033963	1.26E-26	6.23E-26	NC_007195.1	2897274	2904954	-	NA	NA
AFUA_7G04420	7135.023378	-1.503184116	0.140761086	-10.67897496	1.28E-26	6.32E-26	NC_007200.1	1006630	1008223	-	NA	NA
AFUA_5G12100	6835.481617	-1.966654879	0.184165165	-10.67875612	1.28E-26	6.33E-26	NC_007198.1	3135933	3138500	+	NA	NA
AFUA_1G07130	2172.665499	-1.171559803	0.109712049	-10.67849713	1.28E-26	6.34E-26	NC_007194.1	2021161	2022302	-	NA	NA
AFUA_1G10740	1379.016549	-1.122221344	0.105116531	-10.67597393	1.32E-26	6.51E-26	NC_007194.1	2802953	2803408	-	NA	NA
AFUA_5G12090	2046.407776	1.257976675	0.118008429	10.66005782	1.57E-26	7.73E-26	NC_007198.1	3132630	3135435	-	NA	NA
AFUA_6G12890	2354.539575	1.278863755	0.119988006	10.65826325	1.60E-26	7.87E-26	NC_007199.1	3252636	3255926	-	NA	NA
AFUA_3G00200	85.09329749	4.023713373	0.377745931	10.65190394	1.71E-26	8.43E-26	NC_007196.1	37428	39631	+	NA	NA
AFUA_2G13620	250.3597584	2.253349412	0.211728576	10.64263244	1.89E-26	9.30E-26	NC_007195.1	3543402	3545388	+	NA	NA
AFUA_6G11380	4994.218153	-1.434774252	0.134827056	-10.64158997	1.91E-26	9.40E-26	NC_007199.1	2822006	2822646	+	NA	NA
AFUA_6G08850	2643.532889	-1.713309068	0.161038394	-10.63913411	1.96E-26	9.65E-26	NC_007199.1	2101761	2102788	+	NA	NA
AFUA_7G04020	175.0649863	3.047949345	0.286565717	10.63612693	2.02E-26	9.96E-26	NC_007200.1	902767	904159	-	NA	NA
AFUA_1G01530	104.0311568	3.313319263	0.311526499	10.63575417	2.03E-26	9.99E-26	NC_007194.1	486111	486696	+	NA	NA
AFUA_1G17220	87.90623792	3.6958235	0.347638135	10.63123726	2.13E-26	1.05E-25	NC_007194.1	4706287	4707603	-	NA	NA
AFUA_3G10110	6161.696104	-1.070116329	0.100683268	-10.62854183	2.20E-26	1.08E-25	NC_007196.1	2603189	2605625	-	NA	NA
AFUA_1G06230	3238.675091	-1.735011623	0.163538682	-10.60918186	2.70E-26	1.33E-25	NC_007194.1	1795882	1797285	+	NA	NA
AFUA_1G17290	274.8891707	1.617980827	0.152510431	10.60898471	2.71E-26	1.33E-25	NC_007194.1	4724612	4726019	-	NA	NA
AFUA_4G01560	1043.719477	2.108974098	0.198833973	10.60670902	2.77E-26	1.36E-25	NC_007197.1	415069	417140	+	NA	NA
AFUA_6G03760	698.998106	1.515898932	0.143005647	10.60027324	2.97E-26	1.46E-25	NC_007199.1	830412	831825	+	NA	NA
AFUA_4G04690	1980.407914	-1.214350063	0.114585686	-10.59774657	3.05E-26	1.50E-25	NC_007197.1	1317091	1317807	+	NA	NA
AFUA_6G10320	6931.612051	-1.66955736	0.157558175	-10.59645021	3.10E-26	1.52E-25	NC_007199.1	2550414	2552028	-	NA	NA
AFUA_3G04220	38854.06431	-2.496520709	0.235657208	-10.59386525	3.18E-26	1.56E-25	NC_007196.1	1190958	1197288	+	NA	NA
AFUA_1G01650	205.8179785	-1.723264569	0.162790722	-10.58576648	3.47E-26	1.70E-25	NC_007194.1	513914	515287	+	NA	NA
AFUA_4G07430	2951.940976	1.190785831	0.112522997	10.58259963	3.59E-26	1.76E-25	NC_007197.1	1925890	1927505	+	NA	NA
AFUA_1G14240	1534.504719	-1.21651086	0.114969045	-10.58120349	3.64E-26	1.78E-25	NC_007194.1	3802860	3805320	-	NA	NA
AFUA_8G00730	3120.331619	2.069361123	0.195623723	10.57827285	3.76E-26	1.84E-25	NC_007201.1	171080	172954	+	NA	NA
AFUA_5G13940	1566.863694	1.438428069	0.13601873	10.57522057	3.88E-26	1.90E-25	NC_007198.1	3647367	3648558	-	NA	NA
AFUA_1G11440	1003.351329	-1.342997145	0.127034219	-10.57193219	4.02E-26	1.96E-25	NC_007194.1	3014042	3015675	+	NA	NA
AFUA_2G11090	443.3752229	-1.311951444	0.12411786	-10.57020681	4.10E-26	2.00E-25	NC_007195.1	2842409	2843473	+	NA	NA
AFUA_2G11060	12203.71365	-1.155792074	0.109369479	-10.56777521	4.20E-26	2.05E-25	NC_007195.1	2836725	2837631	+	NA	NA
AFUA_2G17860	328.9048863	1.522571824	0.144178305	10.56033935	4.55E-26	2.22E-25	NC_007195.1	4748365	4750633	+	NA	NA
AFUA_1G15030	5232.169306	-1.517481048	0.14380197	-10.55257484	4.94E-26	2.41E-25	NC_007194.1	4041240	4043411	+	NA	NA
AFUA_3G09690	6046.071274	1.938538444	0.183717084	10.55175925	4.99E-26	2.43E-25	NC_007196.1	2476068	2476602	-	NA	NA
AFUA_4G04660	5525.75688	-1.247366761	0.118244302	-10.54906447	5.13E-26	2.49E-25	NC_007197.1	1307577	1308928	-	NA	NA
AFUA_3G12400	1443.729082	-1.08481912	0.103017145	-10.53047162	6.25E-26	3.04E-25	NC_007196.1	3265673	3267010	-	NA	NA
AFUA_7G06080	1428.025461	-1.426332538	0.135478121	-10.52813932	6.41E-26	3.11E-25	NC_007200.1	1495820	1496651	-	NA	NA
AFUA_3G08120	1646.173592	-1.697545525	0.161334423	-10.52190536	6.85E-26	3.32E-25	NC_007196.1	2088257	2090173	-	NA	NA
AFUA_1G02780	316.6150072	1.688646738	0.160567372	10.51674893	7.23E-26	3.50E-25	NC_007194.1	802461	803663	+	NA	NA
AFUA_2G02170	4581.769358	-1.087279389	0.103392658	-10.51602126	7.29E-26	3.53E-25	NC_007195.1	541578	546075	+	NA	NA
AFUA_3G03250	194.1786117	2.225253658	0.211728593	10.50993456	7.77E-26	3.76E-25	NC_007196.1	868557	870149	-	NA	NA
AFUA_2G06310	10259.26466	-1.247985843	0.118778822	-10.50680434	8.04E-26	3.89E-25	NC_007195.1	1811222	1812863	-	NA	NA
AFUA_6G14180	840.2824103	-1.335879279	0.127346352	-10.49012603	9.59E-26	4.64E-25	NC_007199.1	3609598	3611116	+	NA	NA
AFUA_3G05460	4943.536117	-1.662190788	0.158460701	-10.48960893	9.64E-26	4.66E-25	NC_007196.1	1315563	1316169	-	NA	NA
AFUA_7G05400	1666.200993	-1.147316835	0.109376843	-10.4895772	9.65E-26	4.66E-25	NC_007200.1	1298060	1299328	+	NA	NA
AFUA_2G13570	6588.819611	-1.612255436	0.153705507	-10.48924966	9.68E-26	4.67E-25	NC_007195.1	3528684	3532474	-	NA	NA
AFUA_4G00320	2882.280901	1.11150794	0.105979247	10.48797729	9.81E-26	4.73E-25	NC_007197.1	83370	87284	+	NA	NA
AFUA_1G04010	1097.67395	-1.145699027	0.109349869	-10.47736994	1.10E-25	5.29E-25	NC_007194.1	1153875	1155236	+	NA	NA
AFUA_8G00850	3131.953708	-1.266011947	0.120843829	-10.47643027	1.11E-25	5.34E-25	NC_007201.1	201038	202401	-	NA	NA
AFUA_5G00510	133.7711805	2.278393333	0.217541373	10.47337938	1.14E-25	5.51E-25	NC_007198.1	147723	149094	-	NA	NA
AFUA_1G11150	1278.565604	-1.000696517	0.095557271	-10.47221744	1.16E-25	5.58E-25	NC_007194.1	2936447	2937659	-	NA	NA
AFUA_1G04370	5735.092704	-2.151387336	0.205561204	-10.46592108	1.24E-25	5.96E-25	NC_007194.1	1245558	1246940	+	NA	NA
AFUA_5G09620	2581.400237	-1.64290286	0.157056666	-10.46057391	1.31E-25	6.30E-25	NC_007198.1	2481772	2483281	+	NA	NA
AFUA_6G10600	2874.065105	-1.067230794	0.102049729	-10.45794828	1.35E-25	6.48E-25	NC_007199.1	2623378	2625115	-	NA	NA
AFUA_3G11220	720.5717069	1.276788864	0.12209232	10.45756904	1.35E-25	6.50E-25	NC_007196.1	2944961	2946554	+	NA	NA
AFUA_4G12980	1161.202929	1.283202725	0.122799618	10.44956608	1.47E-25	7.07E-25	NC_007197.1	3392942	3397939	+	NA	NA
AFUA_3G10000	4917.372662	1.672121719	0.160043106	10.4479459	1.50E-25	7.19E-25	NC_007196.1	2570160	2571402	+	NA	NA
AFUA_4G03325	286.2781104	-3.134185291	0.30002633	-10.44636747	1.52E-25	7.30E-25	NC_007197.1	947857	948094	-	NA	NA
AFUA_2G05320	489.5521968	-1.314060743	0.125792196	-10.44628192	1.52E-25	7.31E-25	NC_007195.1	1481713	1482629	-	NA	NA
AFUA_1G17140	819.091128	1.275184552	0.122097457	10.44398947	1.56E-25	7.48E-25	NC_007194.1	4673490	4674784	-	NA	NA
AFUA_1G07690	2834.257137	-1.444895011	0.13835181	-10.44362929	1.57E-25	7.51E-25	NC_007194.1	2168453	2170982	-	NA	NA
AFUA_3G03980	2279.995088	-6.105927018	0.58472904	-10.44231876	1.59E-25	7.61E-25	NC_007196.1	1134608	1136404	+	NA	NA
AFUA_2G05650	11192.81411	-1.410040763	0.135058871	-10.44019365	1.62E-25	7.77E-25	NC_007195.1	1580138	1581915	-	NA	NA
AFUA_5G09560	2475.6098	-1.247631882	0.119532513	-10.43759439	1.67E-25	7.98E-25	NC_007198.1	2467724	2468478	-	NA	NA
AFUA_4G06940	1082.642906	-1.115356422	0.106879265	-10.43566703	1.70E-25	8.14E-25	NC_007197.1	1792092	1793725	+	NA	NA
AFUA_2G10790	2838.667298	-1.740282418	0.166799877	-10.43335554	1.75E-25	8.34E-25	NC_007195.1	2769577	2771981	+	NA	NA
AFUA_1G10440	4632.731964	-1.814485434	0.174086091	-10.4229202	1.95E-25	9.30E-25	NC_007194.1	2718397	2720560	+	NA	NA
AFUA_2G07880	1405.676274	1.133608224	0.108770382	10.42203038	1.97E-25	9.38E-25	NC_007195.1	2007605	2009887	+	NA	NA
AFUA_4G10720	233.0770636	1.64882612	0.158229804	10.42045229	2.00E-25	9.53E-25	NC_007197.1	2788709	2790294	+	NA	NA
AFUA_8G06160	585.0554344	1.32201676	0.126975586	10.41158226	2.20E-25	1.05E-24	NC_007201.1	1465694	1466634	+	NA	NA
AFUA_1G15530	140.0543237	2.602449192	0.249969305	10.41107504	2.21E-25	1.05E-24	NC_007194.1	4203503	4204329	+	NA	NA
AFUA_1G16890	75.79499786	4.568828374	0.438919473	10.40926333	2.25E-25	1.07E-24	NC_007194.1	4608534	4609830	+	NA	NA
[truncated: 2,550 more rows]
